# Supplementary material for: Whole-transcriptome analysis and construction of an anther development-related ceRNA network in Chinese cabbage (Brassica campestris L. ssp. pekinensis)
Source: Sci Rep. 2022 Feb 17;12:2667. doi: 10.1038/s41598-022-06556-2 (PMC8854722; doi:10.1038/s41598-022-06556-2)
Supplement: Supplementary file 8 — Supplementary Information 8. [file 41598_2022_6556_MOESM8_ESM.xls]

## Sheet: Sheet1
Table S3 Summary of total miRNA, mRNA, lncRNA, and circRNA identified in this study
Summary of known and predicted miRNA identified in this study.
miR_name	genomeID	strand	start	end	type	CG%	Mix(norm)	Ant(norm)
aly-miR156a-5p	A03	+	29540256	29540352	5'	46.4	3005.36	1287.41
aly-miR156b-3p_L+1	A03	+	29540256	29540352	3'	46.4	417.068	1698.33
bra-miR156a-5p	A02	+	2063724	2063851	5'	46.1	3005.36	1287.41
bra-miR156a-3p	A02	+	2063724	2063851	3'	46.1	2102.78	17712.3
ath-miR157a-3p	A07	+	23392512	23392631	3'	45	147.32	115.157
bna-miR156b	A07	+	23392512	23392631	5'	45	3355.18	8185.64
ath-miR156g	A07	+	1035278	1035383	5'	49.1	98.8877	17.8473
ath-miR156h_L+1	A02	+	6640467	6640570	5'	45.2	237.439	11696.5
aly-miR156h-3p_1ss10CA	A02	+	6640467	6640570	3'	45.2	1.016	3050.19
bna-miR156a_R-1	A01	+	2934769	2934878	5'	49.1	3005.36	1287.41
bna-MIR156d-p3	A01	+	2934769	2934878	3'	49.1	928.117	330.216
bra-miR156a-5p	A03	-	29936420	29936529	5'	48.2	3005.36	1287.41
bra-miR156c-3p	A03	-	29936420	29936529	3'	48.2	891.033	1350.88
bra-miR156a-5p	A08	-	14239187	14239305	5'	46.2	3005.36	1287.41
bra-miR156e-3p	A08	-	14239187	14239305	3'	46.2	417.068	1698.33
bra-miR156a-5p	A06	+	22681820	22681941	5'	46.7	3005.36	1287.41
bra-miR156b-3p	A06	+	22681820	22681941	3'	46.7	36.2374	109.908
ath-miR156a-5p	A03	-	1923359	1923480	5'	38.5	3005.36	1287.41
bna-miR156b	A03	-	18947468	18947675	5'	39.4	3355.18	8185.64
bna-MIR156b-p3	A03	-	18947468	18947675	3'	39.4	140.208	95.4723
bna-miR156a_R-1	A04	-	14039337	14039418	5'	43.9	3005.36	1287.41
bna-MIR156a-p3_1ss8TG	A04	-	14039337	14039418	3'	43.9	38.1	54.1338
bra-miR156a-5p	A06	+	22682069	22682165	5'	47.4	3005.36	1287.41
bra-miR156b-3p	A06	+	22682069	22682165	3'	47.4	36.2374	109.908
bra-miR156a-5p	A09	+	38717113	38717289	5'	45.2	3005.36	1287.41
bra-miR156f-3p_L-1	A09	+	38717113	38717289	3'	45.2	3055.12	2187.99
ath-miR156j_L+1_1ss15AC	A05	-	1499371	1499441	5'	46.5	212.857	51.7537
ath-miR157a-5p	A02	+	9278275	9278396	5'	40.2	3355.18	8185.64
ath-miR157a-3p	A02	+	9278275	9278396	3'	40.2	147.32	115.157
bra-miR158-5p	A08	+	3341681	3341787	5'	37.4	11692.1	8405.5
bra-miR158-3p	A08	+	3341681	3341787	3'	37.4	348578	227393
aly-MIR159a-p5	A07	-	26112983	26113196	5'	36	567.098	277.559
aly-miR159a-3p	A07	-	26112983	26113196	3'	36	46760.3	5948.24
bra-MIR159a-p5	A07	+	21272087	21272271	5'	37.3	344.086	88.5826
bra-miR159a	A07	+	21272087	21272271	3'	37.3	46760.3	5948.24
ath-MIR159a-p5	A02	-	12773842	12774023	5'	40.7	567.098	277.559
ath-miR159a	A02	-	12773842	12774023	3'	40.7	46760.3	5948.24
bna-miR160a	A01	+	4694598	4694683	5'	46.5	4990.17	686.679
bna-MIR160d-p3	A01	+	4694598	4694683	3'	46.5	69.0881	1.47638
bna-miR160a	A03	+	24132739	24132853	5'	48.7	4990.17	686.679
cas-miR160b-3p_1ss22GA	A03	+	24132739	24132853	3'	48.7	1555.5	40.8464
bra-miR160a-5p	A05	-	3412737	3412863	5'	42.5	4990.17	686.679
bra-miR160a-3p	A05	-	3412737	3412863	3'	42.5	1064.77	36.4173
bna-miR160a	A06	+	27403641	27403729	5'	46.1	4990.17	686.679
ath-miR160c-3p_L+1R-1	A06	+	27403641	27403729	3'	46.1	81.2801	0
bra-miR161-5p	A05	-	13241955	13242085	5'	35.9	3009.4	4149.6
bra-miR161-3p	A05	-	13241955	13242085	3'	35.9	196.088	573.818
bna-MIR162a-p5	A10	-	19268043	19268156	5'	43	25.4	21.6535
bna-miR162a	A10	-	19268043	19268156	3'	43	202.184	490.649
bra-miR162-5p	A03	+	22070266	22070391	5'	43.7	124.968	140.748
bra-miR162-3p	A03	+	22070266	22070391	3'	43.7	16924.5	3035.92
bra-miR164b-5p	A09	+	3075705	3075795	5'	45.1	872.609	72.4081
bra-miR164b-3p	A09	+	3075705	3075795	3'	45.1	927.101	77.4277
bra-miR164a	A05	-	193086	193177	5'	51.1	13195.5	4605.7
bra-MIR164a-p3	A05	-	193086	193177	3'	51.1	3.048	140.748
bra-miR164b-5p	A02	+	28385253	28385364	5'	49.1	872.609	72.4081
bra-miR164b-3p	A02	+	28385253	28385364	3'	49.1	927.101	77.4277
bra-miR164b-5p	A06	-	23071142	23071257	5'	46.6	872.609	72.4081
bra-miR164b-3p	A06	-	23071142	23071257	3'	46.6	927.101	77.4277
bra-miR164a	Scaffold0640	-	9864	9977	5'	48.2	13195.5	4605.7
bra-miR164e-3p	Scaffold0640	-	9864	9977	3'	48.2	88.3921	23.622
aly-miR166g-5p_R-2	A06	+	19035820	19035936	5'	41.9	45.212	8.36613
ath-miR166a-3p	A06	+	19035820	19035936	3'	41.9	27049.2	15058.7
aly-miR166b-5p	A09	+	37846258	37846409	5'	40.1	481.415	77.4277
aly-miR166a-3p	A09	+	37846258	37846409	3'	40.1	27049.2	15058.7
ath-miR166a-5p_1ss4CA	A05	-	719163	719329	5'	45.5	11383.1	2182.25
ath-miR166a-3p	A05	-	719163	719329	3'	45.5	27049.2	15058.7
bna-MIR166f-p5_1ss16TC	A10	+	347453	347585	5'	33.1	1934.13	124.508
bna-miR166f	A10	+	347453	347585	3'	33.1	85802.3	17663
bna-MIR166c-p5	A06	-	28491414	28491541	5'	40.6	3.048	78.7401
bna-miR166a	A06	-	28491414	28491541	3'	40.6	27049.2	15058.7
bna-MIR166d-p5	A10	+	19438297	19438424	5'	50	481.415	77.4277
bna-miR166a	A10	+	19438297	19438424	3'	50	27049.2	15058.7
bna-MIR166e-p5_1ss4AT	A07	-	17167622	17167751	5'	41.5	722.207	122.539
bna-miR166a	A07	-	17167622	17167751	3'	41.5	27049.2	15058.7
bna-MIR166a-p5	A04	+	21692158	21692293	5'	42.6	1085.6	219.98
bna-miR166a	A04	+	21692158	21692293	3'	42.6	27049.2	15058.7
bra-miR167a	A05	-	18181356	18181479	5'	47.6	14712.2	112667
bra-MIR167d-p3	A05	-	18181356	18181479	3'	47.6	10650.2	92069.8
bra-miR167a	A01	-	21199297	21199428	5'	41.7	14712.2	112667
bra-MIR167b-p3	A01	-	21199297	21199428	3'	41.7	10650.2	92069.8
bra-miR167a	A03	+	20198620	20198754	5'	43.7	14712.2	112667
ath-miR167a-3p	A03	+	20198620	20198754	3'	43.7	10650.2	92069.8
bna-miR168b	A08	+	5401247	5401376	5'	51.5	31.496	7.79199
bna-MIR168b-p3_2ss15TC19TG	A08	+	5401247	5401376	3'	51.5	66.1247	5.65944
bra-miR168b-5p_1ss21CA	A01	+	5549037	5549163	5'	55.1	25580.2	9370.64
bra-miR168b-3p	A01	+	5549037	5549163	3'	55.1	6313.35	574.557
bra-miR168b-5p_R-1	A03	+	24815803	24815935	5'	54.1	2855.64	2213.17
bra-miR168b-3p	A03	+	24815803	24815935	3'	54.1	6313.35	574.557
bra-miR168a-5p	A06	+	27916704	27916836	5'	58.6	25580.2	9370.64
bra-miR168a-3p	A06	+	27916704	27916836	3'	58.6	21154.2	2841.78
bna-miR169g_R-1	A09	+	40514188	40514388	5'	36.8	14.5532	35.9486
aly-miR169h-3p	A09	+	40514188	40514388	3'	36.8	250.721	30.0197
bna-miR169n	A09	-	3533434	3533583	5'	42.7	78.8596	125.662
bna-MIR169n-p3	A09	-	3533434	3533583	3'	42.7	512.403	50.0328
bna-miR169g_R-1	A02	-	26036673	26036844	5'	37.8	14.5532	35.9486
bna-MIR169i-p3	A02	-	26036673	26036844	3'	37.8	465.148	58.4645
aly-miR169d-5p	A06	-	754057	754201	5'	37.9	26.3662	181.399
aly-MIR169d-p3	A06	-	754057	754201	3'	37.9	6.26534	1.31233
ath-miR169d	A08	+	11928557	11928738	5'	39.6	26.3662	181.399
aly-miR169d-3p	A08	+	11928557	11928738	3'	39.6	267.378	135.663
ath-miR169h	A08	+	19744514	19744696	5'	40.4	14.5532	35.9486
ath-MIR169h-p3	A08	+	19744514	19744696	3'	40.4	250.721	30.0197
bna-miR169c_1ss21AG	A02	-	26036285	26036506	5'	34.7	14.5532	35.9486
aly-miR169m-3p_1ss9TC	A02	-	26036285	26036506	3'	34.7	465.148	58.4645
ath-miR169b-5p	A06	+	22132639	22132818	5'	42.2	78.8596	125.662
ath-miR169b-3p	A06	+	22132639	22132818	3'	42.2	233.511	156.332
bna-miR169c_R-1	A06	+	25329106	25329326	5'	35.3	5.73576	14.9981
bna-MIR169d-p3	A06	+	25329106	25329326	3'	35.3	465.148	58.4645
ath-miR169h	A09	-	1815469	1815719	5'	33.5	14.5532	35.9486
cas-miR169g-3p	A09	-	1815469	1815719	3'	33.5	250.721	30.0197
bna-miR169g_R-1	A06	-	7976199	7976365	5'	45.5	14.5532	35.9486
bna-MIR169g-p3	A06	-	7976199	7976365	3'	45.5	250.721	30.0197
bna-miR169g_R-1	A06	+	25328733	25328955	5'	39.5	14.5532	35.9486
ath-MIR169j-p3	A06	+	25328733	25328955	3'	39.5	465.148	58.4645
bna-miR169a	A05	+	24214577	24214708	5'	37.1	91.6443	214.235
bna-MIR169a-p3_1ss10TC	A05	+	24214577	24214708	3'	37.1	853.441	170.275
bna-miR169a	A03	-	17712074	17712261	5'	34	91.6443	214.235
bna-MIR169b-p3	A03	-	17712074	17712261	3'	34	4.064	6.88976
aly-miR169b-5p	A02	-	29085144	29085307	5'	46.3	78.8596	125.662
aly-miR169b-3p	A02	-	29085144	29085307	3'	46.3	233.511	156.332
bna-MIR169e-p5	A02	-	26036433	26036709	5'	32.1	465.148	58.4645
bna-miR169c_R-1	A02	-	26036433	26036709	3'	32.1	5.73576	14.9981
bna-miR169m	A08	-	954605	954767	5'	35.6	289.56	433.07
bna-MIR169m-p3_1ss7CA	A08	-	954605	954767	3'	35.6	2223.18	120.407
ath-miR169d	A01	+	25373973	25374156	5'	41.8	26.3662	181.399
ath-miR169f-3p_R-1	A01	+	25373973	25374156	3'	41.8	63.5001	44.7834
ath-miR170-5p	A03	+	23043359	23043477	5'	43.7	721.869	65.9448
bra-miR171e	A03	+	23043359	23043477	3'	43.7	3208.68	9306.34
cas-miR170	A09	+	33071323	33071407	5'	45.9	721.869	65.9448
cas-miR171a-3p_R-1	A09	+	33071323	33071407	3'	45.9	3208.68	9306.34
cas-miR171c-5p_2ss8GA12CT	A03	+	36790829	36790924	5'	40.6	0.254	0
bra-MIR171a-p3	A03	+	36790829	36790924	3'	40.6	1184.05	1350.64
aly-miR171b-5p	A08	+	21071204	21071326	5'	39.8	925.154	89.2388
bra-miR171a	A08	+	21071204	21071326	3'	39.8	216.73	70.0459
bra-MIR171d-p5	A06	-	4528169	4528269	5'	45.5	925.154	89.2388
bra-miR171a	A06	-	4528169	4528269	3'	45.5	216.73	70.0459
bra-MIR171b-p5	A09	+	42751142	42751245	5'	39.4	925.154	89.2388
bra-miR171a	A09	+	42751142	42751245	3'	39.4	216.73	70.0459
aly-miR172b-5p	A02	-	682163	682314	5'	36.8	587.249	87.5983
bra-miR172a	A02	-	682163	682314	3'	36.8	3212.3	889.418
bna-MIR172c-p5	A02	-	5360947	5361084	5'	45.7	17.272	748.523
bna-miR172b	A02	-	5360947	5361084	3'	45.7	1810.91	424.934
aly-MIR172a-p5_1ss2CT	A03	+	12300217	12300365	5'	48.3	130.048	55.1181
ath-miR172a	A03	+	12300217	12300365	3'	48.3	3212.3	889.418
bra-miR172d-5p	A03	-	4903098	4903192	5'	41.1	168.148	126.476
bra-miR172d-3p	A03	-	4903098	4903192	3'	41.1	1810.91	424.934
bra-miR172b-5p	A10	+	19930451	19930558	5'	32.4	357.124	23.622
bra-miR172a	A10	+	19930451	19930558	3'	32.4	3212.3	889.418
bra-miR172c-5p_1ss9AT	A09	+	35246337	35246488	5'	38.2	14.224	420.275
bra-miR172c-3p	A09	+	35246337	35246488	3'	38.2	121.607	3920.11
cas-miR172d_1ss4AT	A04	-	2883318	2883410	5'	38.7	14.224	420.275
cas-MIR172d-p3	A04	-	2883318	2883410	3'	38.7	121.607	3920.11
cas-MIR172b-p5	A03	-	704007	704116	5'	33.6	357.124	23.622
cas-miR172a-3p	A03	-	704007	704116	3'	33.6	3212.3	889.418
aly-miR319b-5p_L-1	A04	-	11018237	11018458	5'	36.9	226.568	8.85826
ath-miR319a	A04	-	11018237	11018458	3'	36.9	3064.85	458.661
ath-MIR319a-p5	A03	+	26489256	26489426	5'	39.8	0	1.47638
ath-miR319a	A03	+	26489256	26489426	3'	39.8	3064.85	458.661
ath-MIR319c-p5	A03	+	10345596	10345796	5'	39.8	146.304	358.267
ath-miR319c_L+1R-1	A03	+	10345596	10345796	3'	39.8	3794.51	3910.43
bra-miR319-5p	A01	+	7659321	7659519	5'	40.2	35.56	25.0984
bra-miR319-3p	A01	+	7659321	7659519	3'	40.2	3064.85	458.661
aly-miR390a-5p	A05	-	3694824	3694943	5'	43.3	4212.85	2326.77
aly-miR390a-3p	A05	-	3694824	3694943	3'	43.3	2.032	0.984251
bna-miR390a	A03	-	5098784	5098927	5'	41	4212.85	2326.77
bna-MIR390a-p3	A03	-	5098784	5098927	3'	41	87.7148	7.87401
bna-miR390a	A10	+	12621817	12621944	5'	43	4212.85	2326.77
bna-MIR390c-p3_1ss5AG	A10	+	12621817	12621944	3'	43	46.228	17.7165
bra-miR390-5p	A04	+	19206806	19206910	5'	44.8	4212.85	2326.77
bra-miR390-3p	A04	+	19206806	19206910	3'	44.8	1623.06	1692.91
bra-miR391-5p	A10	+	13515597	13515700	5'	43.3	1964.95	19.685
bra-miR391-3p	A10	+	13515597	13515700	3'	43.3	8064	78.7401
ath-miR393a-5p	A04	+	19695119	19695265	5'	38.1	559.309	7564.95
ath-MIR393a-p3	A04	+	19695119	19695265	3'	38.1	1.016	0
bna-miR393_R+1	A07	+	17939310	17939437	5'	35.2	559.309	7564.95
bna-MIR393-p3	A07	+	17939310	17939437	3'	35.2	4.064	16.7323
bna-miR394a	A07	+	27071216	27071335	5'	41.7	12574.4	2869.91
ath-miR394b-3p_R+1	A07	+	27071216	27071335	3'	41.7	7.11201	4.92125
aly-miR394a-5p	A02	+	13607130	13607285	5'	42.3	12574.4	2869.91
aly-MIR394b-p3	A02	+	13607130	13607285	3'	42.3	7.11201	0.984251
bna-miR394a	A07	-	20750807	20750918	5'	45.5	12574.4	2869.91
bna-MIR394b-p3	A07	-	20750807	20750918	3'	45.5	0	7.87401
bra-miR395a-5p	A08	-	18694014	18694106	5'	44.1	3.048	53.4776
bra-miR395a-3p	A08	-	18694014	18694106	3'	44.1	9.65201	84.0714
bra-miR395a-5p	A07	-	24614770	24614863	5'	39.4	3.048	53.4776
bra-miR395a-3p	A07	-	24614770	24614863	3'	39.4	9.65201	84.0714
bna-MIR395e-p5	A07	+	24616713	24616808	5'	42.7	1.016	1.9685
bna-MIR395e-p3	A07	+	24616713	24616808	3'	42.7	1.016	0.984251
bna-MIR395d-p5	A08	+	18695206	18695322	5'	41.9	3.556	16.7323
bna-MIR395d-p3_1ss8GA	A08	+	18695206	18695322	3'	41.9	1.016	0
bna-MIR395f-p5	A07	+	24621690	24621797	5'	44.4	3.556	16.7323
bra-miR395a-5p	A02	-	11120030	11120137	5'	39.8	3.048	53.4776
bra-miR395a-3p	A02	-	11120030	11120137	3'	39.8	9.65201	84.0714
bra-miR395a-5p	A07	-	24620661	24620770	5'	39.1	3.048	53.4776
bra-miR395a-3p	A07	-	24620661	24620770	3'	39.1	9.65201	84.0714
bra-miR396-5p	A08	-	8216807	8216968	5'	31.5	9786.12	21429.1
bra-miR396-3p	A08	-	8216807	8216968	3'	31.5	1975.11	2553.15
bna-miR397a	A10	+	14858162	14858286	5'	34.4	5255.77	86936.9
bna-MIR397b-p3	A10	+	14858162	14858286	3'	34.4	2086.87	5499.99
ath-miR398b-5p_L-1R-1_1ss6TC	A10	-	16782683	16782796	5'	47.4	867.665	223.425
ath-miR398b-3p	A10	-	16782683	16782796	3'	47.4	5882.82	34734.4
bra-miR398-5p_1ss8CT	A03	+	2784121	2784244	5'	46.8	21405.1	5066.92
bra-miR398-3p	A03	+	2784121	2784244	3'	46.8	5882.82	34734.4
bol-miR398a-5p_L+1R-1_1ss21GA	A02	+	25095989	25096089	5'	41.6	381	40.3543
bol-miR398a-3p_R-1	A02	+	25095989	25096089	3'	41.6	6490.89	5633.52
ath-MIR399e-p5_1ss7CT	A04	+	17789330	17789426	5'	42.3	0	0.984251
ath-miR399e	A04	+	17789330	17789426	3'	42.3	0	0.984251
aly-miR399h-5p	A08	-	17604009	17604127	5'	40.3	1.016	26.0827
bna-miR399a	A08	-	17604009	17604127	3'	40.3	3.38667	21.7355
ath-miR399f	A04	+	17792195	17792306	3'	40.2	3.38667	21.7355
bna-MIR399c-p5	A03	+	8395310	8395412	5'	41.7	8.12801	36.4173
bna-miR399c_1ss17TA	A03	+	8395310	8395412	3'	41.7	1.016	1.47638
ath-MIR399d-p5_1ss13CT	A03	-	8392951	8393049	5'	43.4	0	9.84251
ath-miR399d	A03	-	8392951	8393049	3'	43.4	2.032	39.6161
aly-MIR399a-p5	A09	-	28173976	28174125	5'	40	0	2.46063
bna-miR399a	A09	-	28173976	28174125	3'	40	3.38667	21.7355
ath-miR399c-5p_1ss20GC	A02	+	30109786	30109913	5'	45.3	21.336	108.268
ath-miR399b	A02	+	30109786	30109913	3'	45.3	68.0721	438.976
bra-miR400-5p	A09	-	25271992	25272132	5'	32.6	2073.66	9846.45
bra-miR400-3p	A09	-	25271992	25272132	3'	32.6	427.736	205.708
bra-miR403-5p	A05	-	317610	317720	5'	35.1	2642.62	2422.24
bra-miR403-3p	A05	-	317610	317720	3'	35.1	14783.8	8097.43
cas-MIR408-p5	A05	-	495978	496076	5'	46.5	134356	34148.6
cas-miR408	A05	-	495978	496076	3'	46.5	34724.9	94424.1
bra-MIR408-p5_2ss12AC18AC	A05	+	495936	496103	5'	41.7	1.016	0
bra-miR408-3p	A05	+	495936	496103	3'	41.7	2.032	12.7953
bra-miR824	A03	+	26814851	26815482	5'	37.8	51510.2	22075.8
bra-MIR824-p3	A03	+	26814851	26815482	3'	37.8	28741.7	3665.35
cas-MIR827a-p5	A09	-	37045397	37045478	5'	35.4	251.968	131.89
cas-miR827a_R-2	A09	-	37045397	37045478	3'	35.4	8.12801	2.95275
cas-miR858	A07	+	25146773	25146860	3'	42	3203.45	1563.97
bra-miR860-5p	A06	+	22646927	22647041	5'	34.8	252.984	250
bra-miR860-3p	A06	+	22646927	22647041	3'	34.8	155.448	341.535
bra-MIR1140-p5	A03	+	694565	694739	5'	38.9	11289.8	5293.3
bra-miR1140	A03	+	694565	694739	3'	38.9	2191.51	2801.18
bra-MIR1885b-p5	A06	+	28158689	28159043	5'	37.2	17018	17639.7
bra-miR1885b	A06	+	28158689	28159043	3'	37.2	111119	76766.7
bna-miR2111a-5p	A03	+	212679	212785	5'	37.4	10.16	14.5997
bna-miR2111b-3p	A03	+	212679	212785	3'	37.4	362.712	201.771
bra-miR2111a-5p	A03	-	16787930	16788090	5'	42.2	10.16	14.5997
bra-miR2111a-3p	A03	-	16787930	16788090	3'	42.2	8.12801	160.433
bra-miR2111a-5p	A02	+	260914	261026	5'	36.3	10.16	14.5997
bra-miR2111b-3p	A02	+	260914	261026	3'	36.3	877.825	155.512
bra-miR2111-5p	A01	-	27429353	27429489	5'	41.6	1.016	9.84251
bra-miR2111-3p	A01	-	27429353	27429489	3'	41.6	5.08001	125.984
peu-MIR2916-p5_2ss15TG21AG	A09	-	21607202	21607291	5'	53.3	5386.84	2621.06
peu-MIR2916-p3_2ss11CT17GC	A09	-	21607202	21607291	3'	53.3	7799.84	3376.97
gma-MIR5032-p5_1ss20AG	A06	-	15394977	15395115	5'	43.2	10.16	0
gma-MIR5032-p3_2ss13AG17AC	A06	-	15394977	15395115	3'	43.2	9.14401	0
rgl-MIR5141-p3_1ss23AT	Scaffold0276	+	55169	55330	3'	49.4	0	5.90551
bra-miR5654a	A05	-	16908589	16908783	5'	37.9	12001	20132.9
bra-MIR5654a-p3_2ss6GT19TC	A05	-	16908589	16908783	3'	37.9	481.584	1752.95
bra-MIR5711-p5	A04	-	18447936	18448043	5'	36.1	46.736	361.22
bra-miR5711	A04	-	18447936	18448043	3'	36.1	814.833	3537.4
bra-miR5712_1ss13AG	A03	-	14804996	14805118	3'	34.1	1130.81	664.369
bra-miR9561-5p_L-2R+1	A03	-	14804996	14805118	5'	34.1	6.09601	36.4173
bra-MIR5712-p5	A01	+	6637246	6637387	5'	26.1	4.064	5.90551
bra-miR5712_1ss13AG	A01	+	6637246	6637387	3'	26.1	1130.81	664.369
bra-MIR5713-p5	A09	+	42063040	42063485	5'	42.4	185.928	11.811
bra-MIR5713-p3	A09	+	42063040	42063485	3'	42.4	83.3121	4.92125
bra-MIR5714-p5	A06	-	4737102	4737337	5'	39	1144.02	191.929
bra-MIR5714-p3	A06	-	4737102	4737337	3'	39	130.048	38.3858
bra-miR5715	A08	+	12458250	12458435	5'	43	6.09601	7.87401
bra-MIR5715-p3_1ss8AT	A08	+	12458250	12458435	3'	43	1.016	0.984251
bra-MIR5716-p5	A09	-	1813788	1813993	5'	34	45.72	9.84251
bra-miR5716	A09	-	1813788	1813993	3'	34	106.68	16.7323
bra-miR5717_L+1R-1	A06	+	22355278	22355389	5'	44.6	29.464	14.7638
bra-MIR5717-p3	A06	+	22355278	22355389	3'	44.6	6.09601	4.92125
bra-MIR5718-p5	A09	+	6043510	6043743	5'	38	806.705	5594.48
bra-miR5718	A09	+	6043510	6043743	3'	38	1817.63	19470.5
bra-MIR5719-p5_2ss2AT19AC	A03	-	32238076	32238279	5'	33.8	42485.1	14060
bra-MIR5719-p3_1ss21AT	A03	-	32238076	32238279	3'	33.8	36393.2	9384.83
bra-MIR5720-p5	A09	-	622643	622932	5'	26.9	213.36	6.88976
bra-MIR5720-p3	A09	-	622643	622932	3'	26.9	289.56	6.88976
bra-MIR5721-p5_2ss12CT19GA	A02	-	28260257	28260434	5'	32	238.76	172.244
bra-MIR5721-p3_1ss5GA	A02	-	28260257	28260434	3'	32	111.76	302.165
bra-MIR5722-p5	A10	+	15622205	15622420	5'	33.8	74.1681	10.8268
bra-MIR5722-p3	A10	+	15622205	15622420	3'	33.8	121.92	20.6693
bra-MIR5723-p5	A02	+	26022323	26022485	5'	37.4	328.168	3.937
bra-MIR5723-p3	A02	+	26022323	26022485	3'	37.4	133.096	0.984251
bra-miR5724	A08	+	14539943	14540252	5'	41.9	1025.15	15678.1
bra-MIR5724-p3	A08	+	14539943	14540252	3'	41.9	37.592	977.361
bra-MIR5725-p5	A08	-	5912306	5912510	5'	30.2	970.281	84.6456
bra-MIR5725-p3	A08	-	5912306	5912510	3'	30.2	3998.98	245.078
bra-MIR5726-p5	A10	+	8462085	8462426	5'	41.5	988.569	1704.72
bra-MIR5726-p3_1ss20GA	A10	+	8462085	8462426	3'	41.5	1322.83	5205.7
bna-MIR6029-p5	A05	+	24975588	24975700	5'	37.2	13.208	17.7165
bna-miR6029_1ss4GT	A05	+	24975588	24975700	3'	37.2	279.4	548.228
bna-MIR6030-p5	A06	+	10019524	10019636	5'	46	233.68	97.4408
bna-miR6030	A06	+	10019524	10019636	3'	46	3837.44	6782.47
bna-miR6031	A02	-	27657025	27657095	5'	46.5	596.393	223.425
bna-MIR6031-p3	A02	-	27657025	27657095	3'	46.5	630.937	472.44
bra-miR6032-5p	A02	-	6971140	6971239	5'	39	8.12801	15.748
bra-miR6032-3p	A02	-	6971140	6971239	3'	39	7.11201	28.5433
bna-MIR6033-p3	A03	-	25280268	25280377	3'	48.2	1.016	1.9685
bna-MIR6034-p5_1ss23TC	A03	+	14686225	14686351	5'	36.2	0	424.212
bna-MIR6034-p3	A03	+	14686225	14686351	3'	36.2	3.048	194.882
bna-MIR6036-p5_1ss15TG	A03	+	36827821	36827975	5'	32.9	5.08001	13.7795
bna-miR6036	A03	+	36827821	36827975	3'	32.9	24.384	96.4566
stu-MIR8005c-p5_1ss14AG	A01	-	465	662	5'	42.4	73.6601	132.874
stu-MIR8005c-p3_1ss12AG	A01	-	465	662	3'	42.4	131.572	258.366
stu-MIR8005a-p5_1ss12AG	A09	+	45156385	45156511	5'	43.3	131.572	258.366
stu-MIR8005a-p3_1ss19AT	A09	+	45156385	45156511	3'	43.3	47.752	107.775
bra-miR9408-5p	A01	-	9463256	9463395	5'	35	0	18.7008
bra-miR9408-3p	A01	-	9463256	9463395	3'	35	2.032	633.858
bol-MIR9411-p5_2ss4TG21AG	A08	+	8739559	8739651	5'	34.4	8.12801	13.7795
bol-MIR9411-p3_1ss12AC	A08	+	8739559	8739651	3'	34.4	1.016	10.8268
bra-MIR9552a-p5	A09	+	18283366	18283579	5'	50	20.32	3.937
bra-MIR9552a-p3	A09	+	18283366	18283579	3'	50	67.5641	6.88976
bra-MIR9552b-p5	A09	-	18283272	18283520	5'	47	1302.51	906.987
bra-miR9552b-3p	A09	-	18283272	18283520	3'	47	3845.06	1174.7
bra-miR9553-5p	A01	+	8238579	8238766	5'	41	16.256	638.779
bra-miR9553-3p	A01	+	8238579	8238766	3'	41	21.336	753.936
bra-miR9554-5p_L-1R+1_1ss18AG	A06	+	23185438	23185587	5'	34.7	117.856	266.732
bra-miR9554-3p_1ss2CT	A06	+	23185438	23185587	3'	34.7	155.448	1318.9
bra-miR9555b-5p_L+1R+2_1ss13GA	A01	-	12057261	12057473	5'	29.1	33.8667	40.3543
bra-MIR9555b-p3_1ss20AG	A01	-	12057261	12057473	3'	29.1	52.8321	59.0551
bra-MIR9555a-p5_1ss18CT	A07	-	28639710	28639916	5'	29	46.0587	42.3228
bra-miR9555a-3p_L+3	A07	-	28639710	28639916	3'	29	38.608	60.0393
bra-miR9556-5p_R-2_1ss12AT	A07	-	25227672	25227761	5'	36.7	285.496	1235.23
bra-miR9556-3p	A07	-	25227672	25227761	3'	36.7	37.592	5777.55
bra-miR9557-5p	A07	-	1185458	1185645	5'	38.8	1043.43	1763.78
bra-miR9557-3p_1ss6GA	A07	-	1185458	1185645	3'	38.8	125.984	95.4723
bra-miR9558-5p	A03	-	17616908	17617053	5'	44.5	11.176	4.92125
bra-miR9558-3p	A03	-	17616908	17617053	3'	44.5	18.288	5.90551
bra-MIR9559-p5	A04	+	461098	461206	5'	32.1	19.304	245.078
bra-miR9559-3p	A04	+	461098	461206	3'	32.1	7.11201	6.88976
bra-miR9560a-5p	A06	+	22976188	22976323	5'	31.6	4.064	50.1968
bra-miR9560b-3p	A06	+	22976188	22976323	3'	31.6	3.556	16.7323
bra-miR9560a-5p	A09	-	3118242	3118373	5'	31.8	4.064	50.1968
bra-miR9560a-3p_R-1	A09	-	3118242	3118373	3'	31.8	1.524	6.88976
bra-miR9562-5p	A02	+	22818344	22818492	5'	29.5	23.368	14.7638
bra-miR9562-3p	A02	+	22818344	22818492	3'	29.5	10.16	16.7323
bra-MIR9563b-p5_2ss19AC20AG	A09	+	34691809	34692046	5'	30.7	386.588	601.377
bra-MIR9563b-p3_1ss1CT	A09	+	34691809	34692046	3'	30.7	242.824	472.44
bra-miR9565-5p	A09	-	4633475	4633618	5'	39.6	0	9.84251
bra-MIR9565-p3_2ss10CG21GT	A09	-	4633475	4633618	3'	39.6	2.032	0
bra-MIR9566-p5	A01	-	5111240	5111457	5'	33.5	25.4	59.0551
bra-MIR9566-p3	A01	-	5111240	5111457	3'	33.5	27.432	39.37
bra-miR9568-5p_L-2R+1	A03	+	15039613	15039762	5'	28.7	93.9801	37.4015
bra-miR9568-3p	A03	+	15039613	15039762	3'	28.7	31.496	12.7953
bra-MIR9569-p5	A03	-	29064437	29064628	5'	28.1	134.112	11203.7
bra-MIR9569-p3	A03	-	29064437	29064628	3'	28.1	861.569	58191.9
pla-MIR11602-p5	A04	-	318877	318985	5'	33	6.09601	0
pla-miR11602_L+1_1ss17TG	A04	-	318877	318985	3'	33	11.176	0.984251
mtr-miR156j_L+1_1ss13GA	A01	-	3249640	3249744	5'	48.6	16.764	20.6693
csi-miR156b-3p_L+1R-1_1ss8TG	A01	-	3249640	3249744	3'	48.6	7.11201	0
gma-miR156a_R+1	A04	-	14039394	14039482	5'	42.7	40.64	174.705
csi-miR156b-3p_R-1	A04	-	14039394	14039482	3'	42.7	1.016	1.9685
mtr-miR156j_2ss12GA20CT	A08	-	14239240	14239377	5'	45.7	27.432	29.0354
vvi-MIR156d-p3	A08	-	14239240	14239377	3'	45.7	3.048	3.937
gma-miR156p_2ss1TG15GA	A02	+	6640462	6640574	5'	46.9	2.032	28.0512
ptc-miR156l_2ss1TG13GA	A02	+	9278273	9278399	5'	39.4	8.12801	96.4566
gma-miR156a_R+3	A03	-	29936488	29936586	5'	46.5	41.148	110.236
mtr-miR156e_1ss16GT	A07	+	23392500	23392646	5'	43.5	9.14401	3.937
mtr-miR156j_L+1R+3_1ss13GA	A08	+	13982157	13982254	5'	45.9	13.208	1.9685
gma-miR156c_2ss1TG12TA	A10	-	11139583	11139680	5'	41.8	2.032	28.0512
ath-miR158b_R+1_1ss1CT	A08	+	3341681	3341787	3'	37.4	385.064	439.96
ath-miR160a-5p_L+3R-1	A03	+	9827874	9827962	5'	51.7	12.192	5.90551
ath-miR160a-3p_1ss16TA	A03	+	9827874	9827962	3'	51.7	207.772	229.823
mtr-miR160c_2ss15AT21AT	A05	-	3412662	3412810	5'	41.6	217.932	38.3858
gma-miR160a-3p	A05	-	3412662	3412810	3'	41.6	207.772	229.823
aly-miR160a-5p_1ss21AT	A09	-	14757851	14757942	5'	50	217.932	38.3858
aly-miR160c-3p_1ss7AG	A09	-	14757851	14757942	3'	50	153.924	0
aly-miR161-5p.2_1ss5TC	A05	+	13241942	13242093	5'	36.2	5.08001	9.84251
ath-miR162a-5p_L-3R+2	A02	-	1314376	1314518	5'	42.7	20.32	17.7165
ath-miR162a-3p_R+1_1	A02	-	1314376	1314518	3'	42.7	74.1681	38.3858
ath-miR162a-5p_L-3R+2	A10	-	19267970	19268091	5'	41.8	20.32	17.7165
ath-miR162a-3p_R+1_2	A10	-	19267970	19268091	3'	41.8	74.1681	38.3858
mtr-miR162_R+1	A03	+	22070266	22070391	3'	43.7	74.1681	38.3858
ath-miR164a_R+1	A02	-	116996	117142	5'	44.2	264.16	125
ath-miR164b-3p_1ss16AC	A02	-	116996	117142	3'	44.2	3551.94	547.244
ath-miR164a_1ss21AT	Scaffold0640	-	9917	10030	5'	48.2	309.372	107.775
csi-miR164b-3p_1ss5CT	Scaffold0640	-	9917	10030	3'	48.2	1.016	0
mtr-miR164a_1ss21AT	A05	-	193127	193241	5'	50.4	309.372	107.775
ath-miR165a-3p_2ss17CT21CA	A05	-	719060	719206	3'	44.9	3849.12	2846.45
ptc-MIR166i-p5	A07	-	17167533	17167658	5'	42.1	12.192	1.9685
cas-miR166e_1ss21TA	A07	-	17167533	17167658	3'	42.1	3849.12	2846.45
bna-miR167d_L-1R+2_1ss2GT	A05	+	27386116	27386259	5'	34.7	5242.06	36.9094
cas-MIR167c-p3	A05	+	27386116	27386259	3'	34.7	95.5041	1.9685
bna-miR167d_R+1	A09	-	12926296	12926418	5'	43.1	4559.3	2769.68
ptc-miR167f-3p_L-1	A09	-	12926296	12926418	3'	43.1	1266.95	3.937
ath-miR167a-5p_R+1	A01	-	21199367	21199510	5'	41	83.8201	576.771
ath-miR167a-5p_R+1	A05	-	18181399	18181571	5'	43.9	83.8201	576.771
mtr-miR167a_R+2	A03	+	20198618	20198757	5'	42.9	2.032	27.559
eun-MIR167b-p3_2ss5AC17GA	A05	-	5789080	5789152	3'	27.4	14.224	4.92125
lja-miR168-3p_L-1R+1	A01	+	5549027	5549167	3'	55.3	490.728	43.7992
fve-miR168-3p_R+1	A03	+	24815803	24815935	3'	54.1	490.728	43.7992
ath-miR168a-5p_R+3	A08	+	5401242	5401382	5'	51.1	24.384	31.9882
ath-miR168a-5p_R+3	A08	+	5405361	5405480	5'	50.8	24.384	31.9882
ath-miR168a-5p_R+2	A08	+	11522609	11522749	5'	51.1	68.0721	68.4054
ath-miR169d_R+1	A01	+	25373986	25374144	5'	43.4	1.016	6.88976
aly-miR169d-3p_L-1R+1_1ss14GA	A01	+	25373986	25374144	3'	43.4	2.032	3.937
ath-miR169d_1ss21GA	A01	-	6383180	6383347	5'	44	4.064	71.8503
aly-miR169d-3p_2ss9AG20GC	A01	-	6383180	6383347	3'	44	6.09601	52.1653
ath-miR169d_1ss21GA	A08	+	11928572	11928752	5'	39.8	4.064	71.8503
ath-MIR169e-p3_2	A08	+	11928572	11928752	3'	39.8	145.796	121.555
ath-miR169a-5p_R+2	A05	+	24214574	24214710	5'	36.5	1.016	0.984251
ath-miR169a-3p_R-1_1ss10TC	A05	+	24214574	24214710	3'	36.5	7.11201	1.9685
bna-miR169m_L+1	A06	-	748005	748159	5'	41.3	2.032	17.7165
aly-miR169d-3p_R-2_1ss11CT	A06	-	748005	748159	3'	41.3	161.544	127.461
bna-MIR169m-p5_1ss10AT	A06	-	753701	753863	5'	36.8	22.352	0.984251
ath-MIR169e-p3_1	A06	-	753701	753863	3'	36.8	145.796	121.555
ath-miR169b-5p_R+1	A02	-	29085208	29085360	5'	45.1	38.608	78.7401
ath-miR169b-5p_R+1	A09	-	3533492	3533653	5'	43.2	38.608	78.7401
gma-MIR169s-p5	A06	+	22132636	22132821	5'	41.9	17.272	8.36613
ath-miR170-5p_R+2	A03	+	23043357	23043479	5'	44.7	1.016	0
bna-miR171f_L+1_1ss13CT	A03	+	23043357	23043479	3'	44.7	1.016	6.39763
ath-miR170-5p_R+2	A09	+	33071304	33071424	5'	47.9	1.016	0
bna-miR171f_1ss14CT	A09	+	33071304	33071424	3'	47.9	4250.44	22434.5
gma-miR171c-5p_2ss8GA21CT	A06	-	4528103	4528209	5'	43.9	2.032	0
gma-miR171c-3p_R-1_1ss19AT	A06	-	4528103	4528209	3'	43.9	93.4721	27.559
gma-miR171c-5p_2ss8GA21CT	A08	+	21071167	21071359	5'	40.9	2.032	0
gma-miR171c-3p	A08	+	21071167	21071359	3'	40.9	13.716	8.36613
gma-miR171o-5p_2ss1AC17CG	A06	-	10286905	10287002	5'	39.8	500.889	122.047
gma-miR171c-3p_2ss19AT21AT	A06	-	10286905	10287002	3'	39.8	4248.92	3810.04
mtr-miR171e-3p_R+1_2ss1AT12CT	A01	-	12539096	12539212	3'	43.6	66.0401	234.744
aly-miR172c-5p	A01	+	26677116	26677262	5'	40.1	6.09601	56.1023
ath-miR172c_R+2	A01	+	26677116	26677262	3'	40.1	1.016	33.9567
mes-MIR172c-p5	A02	+	682179	682317	5'	36.7	1.524	24.1141
ath-MIR172c-p3_2ss11AG19GC	A02	+	682179	682317	3'	36.7	0.508001	1.9685
vvi-MIR172d-p5	A03	+	704004	704119	5'	33.6	0.508001	1.47638
ath-MIR172c-p3_2ss11AG19GC	A03	+	704004	704119	3'	33.6	0.508001	1.9685
lus-miR172j_L+1R-1	A02	+	5360956	5361076	5'	43.8	16.764	358.267
mdm-MIR172p-p3	A02	+	5360956	5361076	3'	43.8	11.176	2.95275
lus-miR172j_L+1R-1	A03	+	4903084	4903207	5'	44.4	16.764	358.267
mdm-MIR172p-p3_1ss6GA	A03	+	4903084	4903207	3'	44.4	3.556	17.7165
ath-miR172b-5p_L+1R+1	A02	-	682104	682234	5'	35.9	1.016	2.46063
ath-miR172a_R+1	A02	-	682104	682234	3'	35.9	188.976	133.858
mtr-miR172c-5p_2ss2TC3AG	A02	-	5360851	5361007	5'	44.6	0	2.46063
mtr-miR172b_2ss1AG21TG	A02	-	5360851	5361007	3'	44.6	4.572	5.90551
mtr-miR172c-5p_2ss2TC3AG	A07	-	15705178	15705327	5'	49.3	0	2.46063
mtr-miR172b_1ss21TA	A07	-	15705178	15705327	3'	49.3	9.14401	24.1141
cme-MIR172d-p5	A03	-	703918	704046	5'	37.2	1.016	0.492125
mtr-miR172d-3p_R+2	A03	-	703918	704046	3'	37.2	188.976	133.858
ath-miR172b-5p_R+2	A03	-	4903033	4903146	5'	43.9	2.032	0
ath-miR172e-3p_1ss21TG	A03	-	4903033	4903146	3'	43.9	4.572	5.90551
nta-MIR172a-p5_1ss4GT	A04	-	2883219	2883365	5'	36.7	0	12.7953
ath-miR172c_R+1	A04	-	2883219	2883365	3'	36.7	2.54	93.0117
gra-miR172b_2ss4GT8TC	A09	+	35246355	35246484	5'	39.2	0	0.492125
lja-miR172a_R+1	A09	+	35246355	35246484	3'	39.2	2.54	93.0117
lus-miR172j_L+1R-1_1ss2GT	A10	-	13105447	13105588	5'	44.4	1.016	24.6063
mdm-MIR172p-p3_1ss6GA	A10	-	13105447	13105588	3'	44.4	3.556	17.7165
mtr-miR390_R+1_1ss19GA	A02	-	5628512	5628634	5'	40.7	18.796	14.7638
mtr-miR390_R+1	A03	-	5098857	5098972	5'	43.1	7.62001	11.811
ath-miR393a-5p_1ss22CT	A04	-	2727187	2727345	5'	37.1	9.65201	179.134
ath-miR393b-3p_1ss14TA	A04	-	2727187	2727345	3'	37.1	623.825	1500.98
aly-miR393a-5p_1ss22CT	A05	-	3126398	3126556	5'	37.1	9.65201	179.134
ptc-miR393a-3p_1ss18GA	A05	-	3126398	3126556	3'	37.1	15.24	2.95275
ath-MIR393b-p5	A07	+	17939303	17939446	5'	35.4	0	1.9685
ath-miR393b-3p_1ss16TC	A07	+	17939303	17939446	3'	35.4	236.728	2799.21
ptc-miR393a-3p_1ss17GC	A04	+	19695116	19695268	3'	37.9	27.432	9.84251
aly-MIR395i-p5_2ss7CT19TC	A07	-	12480056	12480165	5'	34.5	0	34.4488
aly-miR395i	A07	-	12480056	12480165	3'	34.5	3.048	15.2559
aly-miR395i	A02	-	11109497	11109603	3'	42.1	3.048	15.2559
cca-MIR395c-p5_1ss8CT	A07	-	12483382	12483489	5'	45.4	172.72	67.9133
gma-miR395d_L+3R-2	A07	-	12483382	12483489	3'	45.4	0	0.984251
ath-miR396a-5p	A08	-	8216904	8217065	5'	31.5	9350.26	1634.35
aly-miR396b-3p_L-1R+1	A08	-	8216904	8217065	3'	31.5	24.384	16.2401
ath-miR396a-5p	A09	+	5580107	5580262	5'	34.6	9350.26	1634.35
ath-miR396a-3p	A09	+	5580107	5580262	3'	34.6	6808.22	1417.32
cca-miR396a-3p	A08	+	8216813	8216962	3'	31.3	1.016	5.41338
ath-miR397b_R+1_1ss13TG	A10	+	14858147	14858308	5'	32.7	31.496	632.873
mtr-MIR398b-p5	A03	+	2784120	2784241	5'	47.5	4.064	0
mtr-miR398b_L+1R-1_1ss16GA	A03	+	2784120	2784241	3'	47.5	20.32	49.2125
ath-miR399c-5p_L+1_1ss21GC	A09	+	4100996	4101134	5'	45.3	0	2.95275
ath-miR399b_1ss13GA	A09	+	4100996	4101134	3'	45.3	17.272	7.87401
ath-miR399b_L+2R-2	A03	+	6798943	6799078	3'	36.8	4.064	33.4645
ath-miR400_R+2	A09	-	25271933	25272067	5'	33.3	0	2.95275
aly-miR400-3p	A09	-	25271933	25272067	3'	33.3	22.86	3.44488
aly-miR400-3p	A05	-	16908752	16908846	3'	33.7	22.86	3.44488
ath-miR403-5p_2ss11TG16TC	A05	-	317536	317678	5'	32.9	1.016	0.984251
ath-miR403-3p_R-1_1ss20CT	A05	-	317536	317678	3'	32.9	180.848	81.6928
ath-miR828	A01	+	9934747	9934874	5'	41.4	2.032	38.3858
ath-miR828	A08	-	15063834	15063973	5'	37.9	2.032	38.3858
ath-miR828_1ss14AG	A03	+	27901353	27901492	5'	37.9	1.016	13.7795
ath-MIR829-p5_2ss9GA17TC	A06	+	1612559	1612702	5'	33.3	0	62.0078
ath-MIR845b-p3_2ss16AT18GT	A06	+	1612559	1612702	3'	33.3	0	6.88976
aly-MIR838-p3	A10	-	426120	426271	3'	40.8	29.464	129.921
aly-MIR845a-p5_1ss17GA	A01	+	10905318	10905445	5'	43.8	0	650.59
ath-miR845a	A01	+	10905318	10905445	3'	43.8	96.5201	10379.9
ath-miR2936_L-2_1ss3TC	A03	+	14609491	14609569	5'	41.8	10.16	0
ath-miR4245_R+1_1ss18CT	A03	-	6745719	6745844	3'	23.8	15.24	62.0078
bna-MIR6029-p5_1ss3GA	A05	+	24975559	24975725	5'	32.9	13.716	47.7362
bna-MIR6029-p5_1ss3GA	A05	-	24975679	24975805	5'	33.9	13.716	47.7362
bna-MIR6035-p5_2ss13AG19CG	A03	-	21357146	21357348	5'	33.5	0	0.984251
bol-miR9409_R-1_2ss15GC21TC	A03	-	21357146	21357348	3'	33.5	3.048	5.90551
bna-MIR6035-p5_2ss11GA21TA	A08	+	1182031	1182146	5'	28.4	7.62001	6.88976
bol-miR9409_L-1	A08	+	1182031	1182146	3'	28.4	5.58801	4.92125
bna-MIR6035-p5_2ss11GA21TA	A08	-	1182090	1182209	5'	28.3	7.62001	6.88976
bol-miR9409_L-1	A08	-	1182090	1182209	3'	28.3	5.58801	4.92125
gma-miR6300_R+2	A06	+	2456663	2456797	3'	36.3	62.9921	198.819
gra-MIR7484c-p5_2ss7AC17CA	A04	+	2109410	2109607	5'	33.3	6.09601	0
bol-MIR9409-p3_2ss13GC17GT_2	A04	+	2109410	2109607	3'	33.3	11.684	0
gra-MIR7484c-p5_2ss7AC17CA	A05	+	24239834	24239980	5'	27.2	6.09601	0
stu-MIR8005c-p3_2ss4GA24GT	A07	+	17060262	17060407	3'	30.8	7.11201	4.92125
gra-MIR8674b-p5_2ss13CG18TC	A08	+	4687481	4687593	5'	40.7	0	11.811
bol-miR9409_L-1_2ss15GC21TC	A07	-	8650342	8650542	3'	35.8	0	9.84251
bol-MIR9409-p3_2ss13GC17GT_1	A10	+	9751138	9751334	3'	30.5	11.684	0
bra-MIR9563a-p5_1ss20CA	A01	+	2567982	2568125	5'	25.7	9.14401	24.6063
bra-MIR9563a-p3_2ss21AG23GT_2	A01	+	2567982	2568125	3'	25.7	0	5.41338
bra-MIR9563a-p5_1	A01	+	26985488	26985647	5'	31.9	36.576	8.85826
bra-MIR9563a-p3_2ss19AG20AG	A01	+	26985488	26985647	3'	31.9	1.016	8.85826
bra-MIR9563a-p5_2ss5GA17CT	A08	+	446219	446375	5'	36.3	11.176	5.90551
bra-MIR9563a-p3_2ss19AG20AG	A08	+	446219	446375	3'	36.3	1.016	8.85826
bra-MIR9563a-p5_2ss3CG21CT	A01	-	10833611	10833765	5'	25.8	1.016	53.6417
bra-MIR9563a-p3_2ss17GA20AG	A01	-	10833611	10833765	3'	25.8	0	2.95275
bra-MIR9563a-p5_1ss6CA	A01	-	26460478	26460607	5'	28.5	14.224	14.2716
bra-MIR9563a-p3	A01	-	26460478	26460607	3'	28.5	1.524	5.90551
bra-MIR9563a-p5_2ss11AG17TC	A02	+	18202608	18202792	5'	28.1	1.016	0
bra-MIR9563a-p3_1ss21AC	A02	+	18202608	18202792	3'	28.1	6.09601	6.88976
bra-MIR9563a-p3_1ss21AC	A01	+	17859071	17859258	3'	41.5	6.09601	6.88976
bra-MIR9563a-p5_2ss16CT18CT	A02	-	8216207	8216367	5'	27.3	15.24	4.92125
bra-miR9563a-3p_L+2R+1_2ss20GA23AC	A02	-	8216207	8216367	3'	27.3	2.032	2.95275
bra-miR9563a-5p_L+3_2ss5CT17TC	A09	-	7465578	7465756	5'	33	5.08001	4.92125
bra-miR9563a-3p_L+2R+1_2ss20GA23AC	A09	-	7465578	7465756	3'	33	2.032	2.95275
bra-MIR9563a-p5_2ss16CT18CT	A05	+	23053457	23053616	5'	28.8	15.24	4.92125
bra-MIR9563a-p5_2ss22CA24CA	A03	-	24511214	24511385	5'	27.9	2.032	8.85826
bra-MIR9563a-p3_1ss10AG	A03	-	24511214	24511385	3'	27.9	1.016	0
bra-MIR9563a-p5_2ss10AG20GA	A04	-	2049620	2049763	5'	25	0	0.984251
bra-MIR9563a-p3_2ss23AC24GT	A04	-	2049620	2049763	3'	25	5.08001	5.90551
bra-MIR9563a-p5_2	A05	+	17518039	17518186	5'	37.2	36.576	8.85826
bra-MIR9563a-p3_1ss20AG_1	A05	+	17518039	17518186	3'	37.2	1.016	15.748
bra-MIR9563a-p5_2ss18AG19AG	A06	+	24538171	24538346	5'	35.8	4.064	0.984251
bra-MIR9563a-p3_1ss4CT	A06	+	24538171	24538346	3'	35.8	14.224	8.36613
bra-MIR9563a-p5_2ss6CA18TC	A07	+	12920486	12920565	5'	28.8	20.32	14.7638
bra-MIR9563a-p3_2ss15AG20AC	A07	+	12920486	12920565	3'	28.8	3.048	4.92125
bra-MIR9563a-p5_2ss6CA18TC	A10	+	8649539	8649715	5'	25.4	20.32	14.7638
bra-MIR9563a-p3_2ss21AG23GT_1	A10	+	8649539	8649715	3'	25.4	0	5.41338
bra-MIR9563a-p5_5	A09	+	36738985	36739132	5'	27.7	36.576	8.85826
bra-miR9563a-3p_L-1R+3_1ss21AC	A09	+	36738985	36739132	3'	27.7	1.524	10.3346
bra-MIR9563a-p5_2ss17CT18CT	A09	-	36739096	36739236	5'	26.2	9.14401	8.85826
bra-MIR9563a-p3_2ss13AC24AG	A09	-	36739096	36739236	3'	26.2	0	0.984251
bra-MIR9563a-p3_2ss20AG24AC	A01	+	119658	119849	3'	41.7	2.032	39.37
bra-MIR9563a-p3_2ss20AG24AC	Scaffold0593	+	35375	35567	3'	40.9	2.032	39.37
bra-miR9563a-5p_L+3_2ss5CA17TC	A01	+	3703815	3703981	5'	32.3	24.892	21.1614
bra-miR9563a-5p_L+3_2ss5CA17TC	A01	+	28508813	28508987	5'	26.9	24.892	21.1614
bra-MIR9563a-p5_1ss14CT	A01	+	7039776	7039930	5'	25.2	3.556	2.95275
bra-MIR9563a-p5_2ss5CA17TC	A01	+	9388546	9388724	5'	26.8	15.748	30.0197
bra-MIR9563a-p5_2ss5CA17TC	A09	+	44405036	44405206	5'	32.2	15.748	30.0197
bra-MIR9563a-p5_2ss6GA20CA	A01	+	9639373	9639545	5'	25.4	4.064	17.7165
bra-MIR9563a-p3_2ss1TC22AG	A01	+	16147742	16147930	3'	30.7	0	8.85826
bra-MIR9563a-p5_2ss5GA20TC	A01	-	26985571	26985746	5'	34.1	8.63601	9.84251
bra-MIR9563a-p5_2ss7AG19AT	A02	+	8216089	8216276	5'	29.8	61.4681	211.122
bra-MIR9563a-p5_2ss8CA20TC	A02	+	14190027	14190203	5'	29.9	15.24	16.7323
bra-MIR9563a-p3_1ss20AG_2	A03	+	23335754	23335946	3'	37.8	1.016	15.748
bra-MIR9563a-p5_1ss14CA_1	A03	+	27275377	27275541	5'	35.8	12.192	11.811
bra-MIR9563a-p3_2ss17AG21AC	A03	+	27289142	27289327	3'	34.9	1.016	22.6378
bra-MIR9563a-p5_1ss14CA_2	A04	+	719599	719762	5'	29.9	12.192	11.811
bra-MIR9563a-p5_1ss14CA_2	A04	+	4695241	4695344	5'	34.6	12.192	11.811
bra-MIR9563a-p5_2ss1GA22CA	A04	+	9101124	9101277	5'	26.6	6.09601	17.2244
bra-MIR9563a-p3_2ss18AG22AC	A04	+	12611658	12611847	3'	43.7	2.032	9.84251
bra-MIR9563a-p3_2ss20AG21GA	A04	+	18653555	18653739	3'	27.6	2.032	9.84251
bra-MIR9563a-p5_1ss9GA	A05	+	15685839	15686006	5'	33.3	28.448	7.87401
bra-MIR9563a-p5_1ss8GA	A05	+	27506671	27506821	5'	23.2	6.60401	3.937
bra-MIR9563a-p5_2ss16CA17CT	A05	+	28455459	28455588	5'	30	20.32	17.7165
bra-MIR9563a-p5_1ss7CA_2	A05	-	15685980	15686127	5'	32.4	3.556	2.46063
bra-MIR9563a-p5_2ss8TC18CT	A05	-	17518136	17518297	5'	38.3	12.192	5.41338
bra-MIR9563a-p3_2ss13AG20GT	A05	-	21755020	21755192	3'	24.3	7.11201	123.031
bra-MIR9563a-p5_1ss18CT	A06	+	20294907	20295059	5'	27.5	3.048	8.85826
bra-MIR9563a-p5_1ss2GT	A06	-	23037239	23037415	5'	31.1	9.65201	11.811
bra-MIR9563a-p5_1ss19GA	A06	-	24538179	24538337	5'	38.4	24.892	11.811
bra-MIR9563a-p5_2ss5CT17TC	A07	+	10530771	10530943	5'	30.1	8.12801	11.811
bra-MIR9563a-p5_1ss17CT	A07	+	10626366	10626503	5'	37.7	30.48	25.0984
bra-MIR9563a-p5_1ss17CT	A07	+	13399461	13399632	5'	35.5	30.48	25.0984
bra-MIR9563a-p5_2ss3GA17CA	A07	+	13821007	13821157	5'	30.5	3.048	7.87401
bra-MIR9563a-p5_2ss8AG20AT	A07	+	13856593	13856806	5'	30.8	24.892	85.6298
bra-MIR9563a-p5_1ss23GA	A07	-	10530882	10531041	5'	28.8	20.32	2.46063
bra-MIR9563a-p5_1ss7CA_1	A07	-	10626423	10626556	5'	38.1	3.556	2.46063
bra-MIR9563a-p5_2ss20CT22CT	A07	-	13399562	13399728	5'	35.3	4.572	2.95275
bra-MIR9563a-p5_2ss21CA24GT	A07	-	18083013	18083112	5'	30	9.14401	9.84251
bra-MIR9563a-p5_4	A08	+	6252843	6253003	5'	31.1	36.576	8.85826
bra-MIR9563a-p5_1ss1TC	A08	+	7978444	7978586	5'	28	9.14401	0
bra-miR9563a-3p_L+2R+1_2ss20GT23AC	A09	+	5022845	5023026	3'	28	5.08001	8.36613
bra-MIR9563a-p5_3	A09	+	14714754	14714900	5'	29.3	36.576	8.85826
bra-MIR9563a-p3_1ss24AC	A09	+	29780310	29780502	3'	36.8	5.08001	2.95275
bra-miR9563a-5p_L+3_2ss5CT17TC	A09	-	2495403	2495584	5'	31.3	5.08001	4.92125
bra-MIR9563a-p5_1ss20CT	A09	-	10958188	10958351	5'	34.1	6.09601	2.46063
bra-MIR9563a-p5_2ss17CG18CT	A09	-	19987937	19988096	5'	30.6	28.956	20.6693
bra-MIR9563a-p5_2ss10AG22AT	A09	-	41638948	41639079	5'	23.5	3.556	12.7953
bra-MIR9563a-p5_2ss16CT17CT	A10	+	18036656	18036814	5'	27	44.704	19.685
bra-MIR9563a-p5_2ss18CT20CG	A10	-	13864272	13864437	5'	35.5	8.12801	10.3346
bra-MIR9563a-p5_1ss3CA	A10	-	15207865	15208016	5'	32.9	14.732	5.90551
ghr-MIR166b-p5	A09	-	44928185	44928336	5'	35.5	9.65201	0.984251
ath-miR166a-3p_2ss5AG17TC	A09	-	44928185	44928336	3'	35.5	6.60401	2.46063
cas-miR166e	A06	-	28491341	28491459	3'	39.5	878.841	786.909
bna-miR169m_L+1R-1	A08	-	951900	952042	5'	37.1	1.016	2.95275
ath-MIR169e-p3_1ss10CT	A08	-	951900	952042	3'	37.1	1.016	0
bna-miR169m_1ss21GT	A08	-	954232	954403	5'	37.2	2.54	2.95275
gma-MIR5368-p5_1ss1TC	A06	+	15392616	15392815	5'	55.5	610.617	17.7165
gma-MIR5368-p3_1ss5CA	A06	+	15392616	15392815	3'	55.5	2401.32	40.8464
gma-MIR5368-p5_1ss1TC	Scaffold0156	+	27504	27703	5'	55.5	610.617	17.7165
gma-MIR5368-p3_1ss5CA	Scaffold0156	+	27504	27703	3'	55.5	2401.32	40.8464
gma-miR6300_L-1R+1	A09	+	44527573	44527760	3'	45.2	45.72	9.35038
stu-MIR8005a-p5_2ss2GA17AG	A07	+	27236094	27236221	5'	27.3	0	3.937
stu-MIR8005a-p3_1ss13GA	A07	+	27236094	27236221	3'	27.3	4.064	0.984251
bra-MIR9563a-p5_1ss22CA	A07	+	13500798	13500995	5'	32.3	7.62001	8.85826
bra-MIR9563a-p3_1ss21AG	A07	+	13500798	13500995	3'	32.3	0	0.984251
bra-MIR9563a-p5_2ss9GA21CT	A08	-	446223	446390	5'	35.7	7.62001	16.2401
bra-MIR9563a-p3_1ss18AT	A08	-	446223	446390	3'	35.7	1.016	0
aly-miR157a-5p_R+1_2ss12TA17AG					5'	39.2	1.016	0.984251
cas-miR157d_L+4_1ss24AG					5'	44.7	1.016	1.9685
aly-miR159c-3p_R+1_1ss20CT					3'	42.3	407.078	44.4553
ptc-miR159d_L+1R-1					3'	44.8	26.0774	0.984251
cas-miR159b-3p_R+1					3'	39.4	407.078	44.4553
hpe-miR162a_R+3					3'	42.3	24.384	6.88976
csi-miR166h-3p_L-1_1ss21TC					3'	38.1	1.016	0
gma-miR167a_R+2					5'	48.7	135.975	1632.22
aly-miR167b-3p_1ss18CT					3'	48.7	4.572	0
mdm-miR167h_R+1_1ss22AT					5'	44.6	192.871	498.359
mdm-miR167a_1ss20CT					3'	44.6	10.16	0
stu-miR167a-5p_R+2					5'	43.8	135.975	1632.22
stu-miR167c-3p_1ss11GT					3'	43.8	0.508001	0
ath-miR167c-5p_L+1R+2_2ss2TG22GT					5'	32.6	174.244	34.9409
cas-miR167c_L-2R+1					3'	32.6	862.585	10.8268
gma-miR167h_L-2R-4_1ss20CA					5'	43.7	1.016	0.984251
nta-miR168a_R+1_1ss14GA					5'	57.8	79.2481	4.42913
sly-miR168a-5p_R+1_1ss14GA					5'	53	79.2481	4.42913
mdm-miR169a_R+2					5'	46.2	22.352	33.4645
csi-miR169n-3p_L+1R-1_1ss12CT					3'	46.2	35.052	0
csi-miR169l-3p_L-1_1ss20CA					3'	45.8	3.048	0
ppe-miR171d-5p_3ss15-T18TC23AC					5'	37.4	21.336	0
mdm-miR171i					3'	37.4	10.16	0.984251
gma-miR171c-3p_1ss19AC					3'	37.5	5.08001	4.42913
csi-miR171b-3p_1ss10TC					3'	43.6	3.048	0
aly-miR172e-5p_L+2R+1					5'	46.6	5.08001	1.9685
aly-miR319b-5p_1ss12CT					5'	36.2	56.8961	3.937
aly-miR319a-3p_L+1_1ss22TA					3'	36.2	0.508001	1.9685
aly-miR319b-5p_1ss12CT					5'	36.2	56.8961	3.937
aly-miR319a-3p_2ss2TG21TA					3'	36.2	0.508001	0.492125
sly-miR390a-5p_1ss21CA					5'	40.5	7.11201	10.8268
mdm-miR391_L-1R+1					5'	51.5	31.496	0
ghr-miR393_1ss21CT					5'	40.3	13.5467	85.9579
ptc-miR393a-5p_R+4					5'	48.2	3.38667	6.72572
gma-miR393a_R+4					5'	39.7	3.38667	6.72572
ppe-miR394a_L+2					5'	42.9	38.608	37.4015
mdm-miR395k					5'	37.5	1.016	0
csi-miR396a-5p_R+1_1ss20TA					5'	39.9	10.16	3.937
csi-miR396a-3p_L-1R+2_1ss17GA					3'	39.9	1.016	0
lja-miR397_L-2R+3					5'	43.2	264.668	79.2322
mdm-miR397a_1ss21AC					5'	41.6	29.972	41.8307
lus-miR398b_R+1_1ss19CT					3'	50.9	70.4427	131.233
ptc-miR398b_R+3_1ss15GA					3'	50.7	45.0427	95.8004
sly-miR398a_L-1R+1_1ss15GA					3'	34.7	1.016	0.984251
fve-miR399a_L+1R-1					3'	44.1	2.032	15.748
gma-miR403a_1ss21GT					3'	41.6	301.752	105.315
mdm-miR408b_L-1R+1					5'	48.8	41.656	0
mdm-miR408a_L-1R+3					3'	48.8	422.267	1226.59
gma-miR408a-3p_L-1R+3					3'	47.6	422.267	1226.59
gma-miR408a-3p_L-1R+3					3'	47.6	422.267	1226.59
stu-miR408b-3p_R+3					3'	52.4	49.9872	99.7866
ath-miR415_L-2R-1					5'	36.4	1.016	0
mdm-miR477b					5'	47.4	3.556	0
ppe-miR477a-5p					5'	47.5	1.016	0
mdm-miR482d_1ss2AG					5'	35.8	12.192	0
mdm-miR482b					3'	35.8	294.64	0
mdm-miR482a-5p_L-1					5'	45.8	393.192	0
mdm-miR482a-3p					3'	45.8	105.664	0.984251
csi-miR482d-3p_1ss11AG					3'	35.3	1.016	0
tcc-miR530b_R+1_1ss20TA					5'	47.2	67.9027	0
vvi-miR535a					5'	48.5	286.512	0
eun-miR827-5p_L-1_2ss13CT21TA					5'	45.7	0.338667	0
eun-miR827-3p_1ss17GA					3'	45.7	85.2594	13.2874
eun-miR827-5p_L-1_2ss13CT21TA					5'	45.7	0.338667	0
eun-miR827-3p_1ss17GA					3'	45.7	85.2594	13.2874
fve-miR827_1ss15AG					3'	33.3	85.2594	13.2874
gra-miR827b_2ss7TG20GA					5'	37.4	0.338667	0
aly-miR829-5p_R-3_1ss9TA					5'	32.8	2.032	3.937
aly-miR857-5p					5'	25.4	19.304	79.2322
aly-miR857-3p_R+3					3'	25.4	1.016	5.41338
aly-miR857-5p					5'	25.5	19.304	79.2322
ath-miR857_R+3					3'	25.5	1.016	5.41338
mdm-miR858					5'	35.1	66.0401	13.7795
mdm-miR1511_L+1R-1_2ss6AG21AT					3'	36.2	17.6107	1.47638
fve-miR1511_L-1_1ss5AG					3'	42.7	3.38667	1.80446
ppe-miR1511-3p_L+1R-4					3'	39.3	289.222	167.651
gma-miR1520r_L-1R-4_1ss6CT					5'	40	1.016	0
gma-miR1533_R+4_1ss8AT					3'	25.7	0	1.9685
cme-miR1863_R-2_1ss1AC					3'	50.6	12.192	32.4803
mdm-miR2118a					3'	46.4	41.656	0
fve-miR3627a_R-2					5'	44.7	20.32	0
gma-miR4349-5p_L-4R+1_1ss14TG					5'	45.6	0	0.984251
mtr-miR4414a-5p					5'	50.6	2.032	0
mdm-miR319c-3p_1ss2TA					3'	50.6	1.524	0
cas-miR5139_L-1					5'	48.7	289.222	167.651
mdm-miR5225a_R-2					5'	48.6	2.032	0.984251
gma-miR5376_L-4_1ss7TA					5'	45.5	1.016	0
ptc-miR6478_L-1_1ss21GA					5'	47.8	38.608	33.4645
mdm-miR7120a-5p_L+1R-1					5'	29.8	34.544	0
mdm-miR7120a-3p					3'	29.8	40.64	0
mdm-miR7121a					5'	48.3	8.12801	0
mdm-miR7124a_R-2					5'	24.2	8.12801	0
mdm-miR7125					3'	32.7	135.128	0.984251
mdm-miR7126-3p					3'	53	1.016	0
ath-miR8175_L-2					3'	50.3	1874.52	753.936
bol-miR9408_L-1R+2_1ss23CT					3'	35.9	0	0.984251
mdm-miR10980a					5'	53.3	1.016	0
mdm-miR10982a					3'	39.5	3.048	0
mdm-miR10984b-3p_R-1					3'	45	13.208	0
mdm-miR10986					5'	39.8	54.8641	1.9685
mdm-miR10996b					3'	37.8	25.4	0
mdm-miR11002a_L-1R+2					3'	45	1.016	0
mdm-miR11010_1ss7TC					3'	37.1	2.032	0
mdm-miR11011b					3'	33.3	83.3121	0.984251
mdm-miR11011a					3'	31.6	35.56	0
seu-miR11030a_L-2R-1_1ss19CT					5'	40.2	1.016	0
lja-miR11068f-3p_R-2_1ss1CT					3'	34.4	1.016	0
PC-5p-166616_11	A03	-	24572941	24573189	5'	30.1	10.16	17.7165
PC-3p-438021_5	A03	-	24572941	24573189	3'	30.1	7.11201	9.84251
PC-5p-166616_11	A07	+	17157887	17158121	5'	30.2	10.16	17.7165
PC-3p-438021_5	A07	+	17157887	17158121	3'	30.2	7.11201	9.84251
PC-5p-93955_20	A01	+	22066132	22066257	5'	30.2	0	25.5905
PC-3p-66053_28	A01	+	22066132	22066257	3'	30.2	2.032	31.496
PC-5p-93955_20	A01	-	22066069	22066194	5'	30.2	0	25.5905
PC-3p-66053_28	A01	-	22066069	22066194	3'	30.2	2.032	31.496
PC-5p-130370_14	A08	+	9250921	9251016	5'	32.3	3.048	8.85826
PC-3p-2614894_2	A08	+	9250921	9251016	3'	32.3	0	0.984251
PC-5p-130370_14	A08	-	9250979	9251072	5'	33	3.048	8.85826
PC-3p-2614894_2	A08	-	9250979	9251072	3'	33	0	0.984251
PC-5p-1801320_2	A10	+	774863	775076	5'	28.5	0.508001	4.92125
PC-3p-823543_3	A10	+	774863	775076	3'	28.5	1.524	6.88976
PC-5p-1801320_2	A10	-	774763	774967	5'	29.8	0.508001	4.92125
PC-3p-823543_3	A10	-	774763	774967	3'	29.8	1.524	6.88976
PC-5p-99945_18	A03	+	25588079	25588239	5'	37.3	19.812	11.3189
PC-3p-218713_9	A03	+	25588079	25588239	3'	37.3	4.064	19.685
PC-5p-99945_18	A03	-	25588160	25588342	5'	38.3	19.812	11.3189
PC-3p-218713_9	A03	-	25588160	25588342	3'	38.3	4.064	19.685
PC-5p-2061497_2	A04	+	14263775	14263944	5'	18.2	0	0.984251
PC-3p-443072_5	A04	+	14263775	14263944	3'	18.2	2.032	2.46063
PC-5p-2061497_2	A04	-	14263687	14263917	5'	19	0	0.984251
PC-3p-443072_5	A04	-	14263687	14263917	3'	19	2.032	2.46063
PC-5p-148192_12	A01	+	25891639	25891850	5'	34	25.908	30.5118
PC-3p-193031_10	A01	+	25891639	25891850	3'	34	38.1	16.2401
PC-5p-148192_12	A07	+	7615610	7615758	5'	41.6	25.908	30.5118
PC-3p-114808_16	A07	+	7615610	7615758	3'	41.6	20.828	13.7795
PC-5p-78102_24	A09	-	43168133	43168275	5'	39.9	3.048	13.2874
PC-3p-107194_17	A09	-	43168133	43168275	3'	39.9	0.508001	10.3346
PC-5p-78102_24	A09	+	43168033	43168175	5'	39.9	3.048	13.2874
PC-3p-107194_17	A09	+	43168033	43168175	3'	39.9	0.508001	10.3346
PC-5p-27419_69	A01	+	28114937	28115100	5'	26.2	70.1041	76.2795
PC-3p-33229_57	A01	+	28114937	28115100	3'	26.2	28.956	67.4212
PC-5p-27419_69	A01	-	28115006	28115169	5'	26.2	70.1041	76.2795
PC-3p-33229_57	A01	-	28115006	28115169	3'	26.2	28.956	67.4212
PC-5p-2059_620	A09	+	33996403	33996496	5'	26.6	48.768	286.417
PC-3p-39033_49	A09	+	33996403	33996496	3'	26.6	19.812	41.3385
PC-5p-2059_620	A09	-	33996457	33996595	5'	27.3	48.768	286.417
PC-3p-39033_49	A09	-	33996457	33996595	3'	27.3	19.812	41.3385
PC-5p-77166_24	A05	+	20644424	20644568	5'	38.6	0	21.1614
PC-3p-73835_25	A05	+	20644424	20644568	3'	38.6	0	26.5748
PC-5p-77166_24	A05	-	20644305	20644449	5'	37.9	0	21.1614
PC-3p-73835_25	A05	-	20644305	20644449	3'	37.9	0	26.5748
PC-5p-12419_142	A01	+	18793358	18793537	5'	25.6	28.956	149.606
PC-3p-20143_92	A01	+	18793358	18793537	3'	25.6	11.176	57.5787
PC-5p-103398_18	A01	-	18793293	18793427	5'	25.2	1.524	14.2716
PC-3p-20143_92	A01	-	18793293	18793427	3'	25.2	11.176	57.5787
PC-5p-699427_3	A05	-	24895151	24895332	5'	24.7	2.032	1.9685
PC-3p-77907_24	A05	-	24895151	24895332	3'	24.7	3.556	16.2401
PC-5p-1347196_2	A07	-	10914674	10914823	5'	24	0	1.9685
PC-3p-77907_24	A07	-	10914674	10914823	3'	24	3.556	16.2401
PC-5p-63240_30	A10	+	11665949	11666057	5'	32.1	17.272	26.5748
PC-3p-354194_6	A10	+	11665949	11666057	3'	32.1	5.08001	10.8268
PC-5p-63240_30	A10	-	11666005	11666113	5'	32.1	17.272	26.5748
PC-3p-354194_6	A10	-	11666005	11666113	3'	32.1	5.08001	10.8268
PC-5p-90128_20	A02	+	27068401	27068618	5'	37.6	3.556	46.2598
PC-3p-59836_31	A02	+	27068401	27068618	3'	37.6	2.032	28.0512
PC-5p-87689_21	A02	+	27073179	27073289	5'	36.9	3.048	25.0984
PC-3p-59836_31	A02	+	27073179	27073289	3'	36.9	2.032	28.0512
PC-5p-1289927_2	A09	-	1820521	1820708	5'	43.6	1.016	1.9685
PC-3p-7756230_1	A09	-	1820521	1820708	3'	43.6	0	2.46063
PC-5p-1289927_2	Scaffold0962	-	2910	3033	5'	44.4	1.016	1.9685
PC-3p-7756230_1	Scaffold0962	-	2910	3033	3'	44.4	0	2.46063
PC-5p-122594_15	A05	+	24975575	24975714	5'	34.3	8.63601	15.748
PC-3p-266844_7	A05	+	24975575	24975714	3'	34.3	4.064	3.937
PC-5p-122594_15	A05	-	24975683	24975811	5'	34.1	8.63601	15.748
PC-3p-266844_7	A05	-	24975683	24975811	3'	34.1	4.064	3.937
PC-5p-85347_22	A06	+	16915849	16916061	5'	42.3	0	22.1456
PC-3p-72183_26	A06	+	16915849	16916061	3'	42.3	0	43.307
PC-5p-85347_22	A06	-	16915860	16916108	5'	41.4	0	22.1456
PC-3p-998150_3	A06	-	16915860	16916108	3'	41.4	0	7.87401
PC-5p-243646_8	A01	+	16253523	16253704	5'	36.3	5.08001	5.41338
PC-3p-538552_4	A01	+	16253523	16253704	3'	36.3	10.16	4.92125
PC-5p-243646_8	A04	+	1848407	1848633	5'	37.4	5.08001	5.41338
PC-3p-131365_14	A04	+	1848407	1848633	3'	37.4	36.576	11.811
PC-5p-44645_43	A03	+	14542520	14542646	5'	44.1	9.14401	17.2244
PC-3p-352821_6	A03	+	14542520	14542646	3'	44.1	1.524	1.9685
PC-5p-44645_43	A03	-	14542588	14542686	5'	45.5	9.14401	17.2244
PC-3p-352821_6	A03	-	14542588	14542686	3'	45.5	1.524	1.9685
PC-5p-124861_15	A01	+	13135576	13135781	5'	27.2	9.65201	10.3346
PC-3p-163773_11	A01	+	13135576	13135781	3'	27.2	2.032	5.41338
PC-5p-124861_15	A04	+	18535293	18535551	5'	27.4	9.65201	10.3346
PC-3p-163773_11	A04	+	18535293	18535551	3'	27.4	2.032	5.41338
PC-5p-3447_402	A02	+	18438117	18438303	5'	27.3	309.372	536.417
PC-3p-770_1520	A02	+	18438117	18438303	3'	27.3	153.416	1328.25
PC-5p-3447_402	A07	+	22766396	22766569	5'	28.2	309.372	536.417
PC-3p-770_1520	A07	+	22766396	22766569	3'	28.2	153.416	1328.25
PC-5p-97542_19	A01	+	29179513	29179683	5'	36.3	11.684	42.8149
PC-3p-57717_33	A01	+	29179513	29179683	3'	36.3	17.272	19.1929
PC-5p-97542_19	A01	-	29179449	29179619	5'	36.3	11.684	42.8149
PC-3p-57717_33	A01	-	29179449	29179619	3'	36.3	17.272	19.1929
PC-5p-146269_13	A09	+	43349754	43349867	5'	29.8	0.508001	6.88976
PC-3p-186476_10	A09	+	43349754	43349867	3'	29.8	5.58801	3.44488
PC-5p-146269_13	A09	-	43349804	43349910	5'	29	0.508001	6.88976
PC-3p-186476_10	A09	-	43349804	43349910	3'	29	5.58801	3.44488
PC-5p-46180_41	A06	+	25592888	25593108	5'	18.6	0	62.0078
PC-3p-105782_17	A06	+	25592888	25593108	3'	18.6	2.032	21.1614
PC-5p-46180_41	A06	-	25592954	25593150	5'	17.8	0	62.0078
PC-3p-105782_17	A06	-	25592954	25593150	3'	17.8	2.032	21.1614
PC-5p-114037_16	A09	+	40382667	40382860	5'	35.6	8.12801	17.7165
PC-3p-974836_3	A09	+	40382667	40382860	3'	35.6	2.032	13.2874
PC-5p-114037_16	A09	-	40382744	40382937	5'	35.6	8.12801	17.7165
PC-3p-974836_3	A09	-	40382744	40382937	3'	35.6	2.032	13.2874
PC-5p-3042608_1	A03	+	1189244	1189342	5'	24.2	0	1.47638
PC-3p-502805_4	A03	+	1189244	1189342	3'	24.2	0	2.46063
PC-5p-751283_3	A10	+	13463023	13463201	5'	29.1	1.016	2.95275
PC-3p-502805_4	A10	+	13463023	13463201	3'	29.1	0	2.46063
PC-5p-106606_17	A01	+	5852975	5853108	5'	27.6	0	19.1929
PC-3p-151747_12	A01	+	5852975	5853108	3'	27.6	0	17.7165
PC-5p-106606_17	A01	-	5853077	5853204	5'	28.9	0	19.1929
PC-3p-151747_12	A01	-	5853077	5853204	3'	28.9	0	17.7165
PC-5p-229622_8	A03	-	8690763	8690855	5'	34.4	2.54	4.42913
PC-3p-17742_103	A03	-	8690763	8690855	3'	34.4	13.208	42.8149
PC-3p-17742_103	A03	+	8690821	8690924	3'	34.6	13.208	42.8149
PC-5p-91089_20	A05	+	2235462	2235621	5'	18.8	0	19.685
PC-3p-110379_17	A05	+	2235462	2235621	3'	18.8	0	27.559
PC-5p-91089_20	A06	+	3156325	3156530	5'	19.4	0	19.685
PC-5p-15955_114	A07	-	17157943	17158180	5'	30.7	13.716	83.1692
PC-3p-79725_23	A07	-	17157943	17158180	3'	30.7	11.684	41.3385
PC-5p-15955_114	A03	+	24572892	24573141	5'	31.6	13.716	83.1692
PC-5p-900044_3	A04	+	10149342	10149523	5'	46.7	1.016	12.3031
PC-3p-510234_4	A04	+	10149342	10149523	3'	46.7	2.032	8.36613
PC-5p-900044_3	A04	-	10149402	10149556	5'	43.9	1.016	12.3031
PC-5p-374957_5	A04	-	9101130	9101339	5'	28.1	14.732	7.87401
PC-3p-2063184_2	A04	-	9101130	9101339	3'	28.1	6.09601	11.3189
PC-5p-374957_5	A10	-	13866149	13866387	5'	29.3	14.732	7.87401
PC-5p-7024732_1	A04	+	21684246	21684345	5'	25	7.11201	3.937
PC-3p-160875_11	A04	+	21684246	21684345	3'	25	17.78	7.38188
PC-5p-644149_4	A03	+	3787729	3787881	5'	24.2	2.032	12.7953
PC-3p-734722_3	A03	+	3787729	3787881	3'	24.2	5.08001	5.90551
PC-5p-1790477_2	A01	-	23080402	23080613	5'	27.4	4.064	8.85826
PC-3p-835525_3	A01	-	23080402	23080613	3'	27.4	1.016	6.88976
PC-5p-788216_3	A06	-	19960010	19960175	5'	14.5	2.032	2.95275
PC-3p-5263412_1	A06	-	19960010	19960175	3'	14.5	0	1.9685
PC-5p-89860_21	A09	-	38717175	38717324	5'	45.3	1.016	17.2244
PC-3p-591425_4	A09	-	38717175	38717324	3'	45.3	1.016	6.39763
PC-5p-68401_27	A02	-	9809878	9810044	5'	37.7	2.032	91.5353
PC-3p-3068_446	A02	-	9809878	9810044	3'	37.7	6.09601	595.472
PC-5p-392969_5	A09	-	12108966	12109158	5'	34.7	12.7	11.811
PC-3p-288684_7	A09	-	12108966	12109158	3'	34.7	6.09601	8.36613
PC-5p-87622_21	A04	-	1875161	1875258	5'	30.6	1.016	32.4803
PC-3p-370047_5	A04	-	1875161	1875258	3'	30.6	0	10.8268
PC-5p-4660994_1	A06	+	10829022	10829258	5'	18.6	0	1.9685
PC-3p-1789238_2	A06	+	10829022	10829258	3'	18.6	1.016	5.90551
PC-5p-676222_3	A03	-	14686104	14686268	5'	38.2	0	4.92125
PC-3p-909008_3	A03	-	14686104	14686268	3'	38.2	0	5.90551
PC-5p-34355_55	A02	+	27063600	27063788	5'	31.7	3.048	54.1338
PC-3p-67670_28	A02	+	27063600	27063788	3'	31.7	2.54	59.5472
PC-5p-156163_12	A08	+	9453889	9454045	5'	29.9	17.78	17.2244
PC-3p-5972302_1	A08	+	9453889	9454045	3'	29.9	1.016	1.9685
PC-5p-1038841_3	A02	-	8085573	8085835	5'	29.3	0.508001	11.3189
PC-3p-1468880_2	A02	-	8085573	8085835	3'	29.3	1.524	3.44488
PC-5p-247806_8	A01	+	24028617	24028784	5'	33.3	44.704	18.2086
PC-3p-42082_45	A01	+	24028617	24028784	3'	33.3	71.1201	44.7834
PC-5p-31341_61	A09	+	33930049	33930265	5'	35.5	73.6601	21.1614
PC-3p-1057704_3	A09	+	33930049	33930265	3'	35.5	3.048	1.9685
PC-5p-144552_13	A05	-	23815040	23815146	5'	31.8	8.12801	10.8268
PC-3p-3594002_1	A05	-	23815040	23815146	3'	31.8	0	0.984251
PC-5p-2567070_2	A08	-	11983659	11983874	5'	31.9	2.032	5.90551
PC-3p-6603105_1	A08	-	11983659	11983874	3'	31.9	1.016	1.9685
PC-5p-455182_5	A08	+	21536627	21536775	5'	16.8	3.556	10.3346
PC-3p-644824_4	A08	+	21536627	21536775	3'	16.8	2.032	4.92125
PC-5p-243272_8	A09	-	28628042	28628193	5'	38.8	9.14401	14.7638
PC-3p-500647_4	A09	-	28628042	28628193	3'	38.8	4.064	5.90551
PC-5p-657629_4	A01	+	6361289	6361391	5'	28.2	7.11201	5.41338
PC-3p-73544_25	A01	+	6361289	6361391	3'	28.2	19.304	13.2874
PC-5p-655036_4	A07	-	7409837	7410007	5'	22.2	2.032	6.88976
PC-3p-4653032_1	A07	-	7409837	7410007	3'	22.2	0	0.984251
PC-5p-192611_10	A09	-	10612363	10612592	5'	27.4	18.288	36.4173
PC-3p-41003_47	A09	-	10612363	10612592	3'	27.4	13.208	57.0866
PC-5p-700750_3	A05	+	16054050	16054193	5'	42.4	0	6.88976
PC-3p-5004641_1	A05	+	16054050	16054193	3'	42.4	1.016	0
PC-5p-178817_10	A09	+	6528992	6529227	5'	29.7	10.668	6.39763
PC-3p-86852_21	A09	+	6528992	6529227	3'	29.7	27.432	20.6693
PC-5p-285091_7	A03	+	13404270	13404408	5'	37.4	47.244	15.2559
PC-3p-558174_4	A03	+	13404270	13404408	3'	37.4	2.032	10.8268
PC-5p-765299_3	A06	-	25937870	25938015	5'	30.1	4.572	2.46063
PC-3p-2000051_2	A06	-	25937870	25938015	3'	30.1	6.09601	3.44488
PC-5p-2390720_2	A02	+	1542608	1542764	5'	29.3	4.064	9.84251
PC-3p-1840592_2	A02	+	1542608	1542764	3'	29.3	7.11201	16.7323
PC-5p-298543_7	Scaffold0560	-	12057	12256	5'	47.5	22.352	11.811
PC-3p-3394579_1	Scaffold0560	-	12057	12256	3'	47.5	2.032	0
PC-5p-363417_6	A03	+	33547572	33547679	5'	42.6	9.14401	6.88976
PC-3p-1392155_2	A03	+	33547572	33547679	3'	42.6	2.032	1.9685
PC-5p-615496_4	A10	-	17346735	17346956	5'	24.8	25.4	6.88976
PC-3p-662942_3	A10	-	17346735	17346956	3'	24.8	8.63601	8.85826
PC-5p-1933192_2	A04	-	19473779	19474010	5'	25.9	10.668	10.8268
PC-3p-9024450_1	A04	-	19473779	19474010	3'	25.9	1.016	3.44488
PC-5p-2479987_2	A10	-	1439039	1439193	5'	25.2	0	2.95275
PC-3p-84517_22	A10	-	1439039	1439193	3'	25.2	1.016	18.7008
PC-5p-196276_10	A09	+	39249814	39250044	5'	30.3	8.12801	26.0827
PC-3p-49191_39	A09	+	39249814	39250044	3'	30.3	55.8801	33.4645
PC-5p-172518_11	A03	-	8309819	8310045	5'	23.3	0	25.5905
PC-3p-5816126_1	A03	-	8309819	8310045	3'	23.3	0	0.984251
PC-5p-325126_6	A02	-	21673186	21673334	5'	34.9	11.176	5.90551
PC-3p-407500_5	A02	-	21673186	21673334	3'	34.9	6.09601	7.87401
PC-5p-1765073_2	A07	-	20238878	20239031	5'	26	1.016	5.90551
PC-3p-350782_6	A07	-	20238878	20239031	3'	26	5.58801	16.2401
PC-5p-95524_19	A01	+	20435870	20436051	5'	34.6	27.432	21.1614
PC-3p-8049_203	A01	+	20435870	20436051	3'	34.6	227.584	102.362
PC-5p-591489_4	A09	+	18726894	18727049	5'	26.3	11.684	9.84251
PC-3p-124277_15	A09	+	18726894	18727049	3'	26.3	14.732	26.5748
PC-5p-495882_4	A05	+	7346517	7346720	5'	25	3.048	11.3189
PC-3p-961060_3	A05	+	7346517	7346720	3'	25	4.572	6.88976
PC-5p-6331698_1	A06	+	26916069	26916183	5'	53.9	0	1.9685
PC-3p-755355_3	A06	+	26916069	26916183	3'	53.9	1.016	6.88976
PC-5p-3939830_1	A02	-	28194130	28194342	5'	47.9	1.016	2.95275
PC-3p-51618_37	A02	-	28194130	28194342	3'	47.9	28.448	9.84251
PC-5p-47478_40	A03	+	2043858	2044077	5'	29.5	50.2921	58.0708
PC-3p-285458_7	A03	+	2043858	2044077	3'	29.5	6.09601	11.3189
PC-5p-961652_3	A09	-	6544330	6544514	5'	29.2	7.11201	6.88976
PC-3p-239497_8	A09	-	6544330	6544514	3'	29.2	10.16	4.92125
PC-5p-208586_9	A06	+	4737043	4737297	5'	36.5	6.09601	10.8268
PC-3p-574250_4	A06	+	4737043	4737297	3'	36.5	0	3.937
PC-5p-294507_7	A07	-	20372096	20372296	5'	47.8	12.192	5.41338
PC-3p-6132721_1	A07	-	20372096	20372296	3'	47.8	1.524	3.937
PC-5p-205963_9	A01	-	5523450	5523592	5'	50.3	2.032	11.811
PC-3p-40373_47	A01	-	5523450	5523592	3'	50.3	3.048	37.4015
PC-5p-4237580_1	A02	+	780107	780262	5'	33.3	1.016	1.9685
PC-3p-816819_3	A02	+	780107	780262	3'	33.3	0	10.8268
PC-5p-348025_6	A09	-	32393882	32393980	5'	31.3	5.08001	21.6535
PC-3p-45661_42	A09	-	32393882	32393980	3'	31.3	27.432	79.7243
PC-5p-8779835_1	A03	+	8138679	8138916	5'	19.3	1.016	2.46063
PC-3p-513787_4	A03	+	8138679	8138916	3'	19.3	5.58801	7.87401
PC-5p-2998113_1	A09	+	21038244	21038395	5'	19.7	1.016	2.46063
PC-3p-133287_14	A09	+	21038244	21038395	3'	19.7	11.176	16.7323
PC-5p-89388_21	A10	-	15892534	15892757	5'	27.7	4.064	25.5905
PC-3p-52581_36	A10	-	15892534	15892757	3'	27.7	0	71.8503
PC-5p-3313162_1	A10	+	9841121	9841323	5'	40.4	3.048	1.9685
PC-3p-157846_12	A10	+	9841121	9841323	3'	40.4	18.288	7.87401
PC-5p-2133029_2	A01	-	18143680	18143872	5'	28.5	0	4.92125
PC-3p-2461606_2	A01	-	18143680	18143872	3'	28.5	3.048	5.90551
PC-5p-1392810_2	A03	+	37576249	37576396	5'	25.7	2.032	2.95275
PC-3p-6926650_1	A03	+	37576249	37576396	3'	25.7	1.016	0.984251
PC-5p-100385_18	A06	+	24426248	24426407	5'	30.6	1.016	16.7323
PC-3p-234594_8	A06	+	24426248	24426407	3'	30.6	3.048	18.2086
PC-5p-538438_4	A07	+	20939761	20939971	5'	29.9	4.572	6.88976
PC-3p-816179_3	A07	+	20939761	20939971	3'	29.9	8.63601	7.87401
PC-5p-472420_4	A04	-	21375819	21376041	5'	24.7	17.272	9.35038
PC-3p-114708_16	A04	-	21375819	21376041	3'	24.7	45.212	33.4645
PC-5p-448970_5	A03	+	18710874	18711038	5'	34.5	11.176	8.85826
PC-3p-169595_11	A03	+	18710874	18711038	3'	34.5	8.12801	14.7638
PC-5p-161909_11	A05	+	19282948	19283109	5'	23.5	25.4	43.7992
PC-3p-1306728_2	A05	+	19282948	19283109	3'	23.5	0	7.87401
PC-5p-5194475_1	A04	-	10904959	10905170	5'	25.5	2.032	0
PC-3p-2060528_2	A04	-	10904959	10905170	3'	25.5	5.08001	5.90551
PC-5p-78674_24	A06	+	27094239	27094438	5'	33	16.256	24.6063
PC-3p-638012_4	A06	+	27094239	27094438	3'	33	7.11201	4.92125
PC-5p-8816238_1	A09	-	35156704	35156795	5'	23.9	1.016	0.492125
PC-3p-882807_3	A09	-	35156704	35156795	3'	23.9	2.54	6.39763
PC-5p-730334_3	A08	+	15087541	15087738	5'	30.3	9.14401	15.748
PC-3p-1458978_2	A08	+	15087541	15087738	3'	30.3	6.09601	13.7795
PC-5p-145113_13	A07	-	19546670	19546859	5'	19.5	14.732	11.811
PC-3p-635636_4	A07	-	19546670	19546859	3'	19.5	1.524	3.937
PC-5p-1090741_3	A05	+	5770009	5770205	5'	27.4	3.048	6.88976
PC-3p-2486251_2	A05	+	5770009	5770205	3'	27.4	3.048	7.87401
PC-5p-220694_9	A06	+	12572857	12573077	5'	23.5	9.65201	8.36613
PC-3p-7939167_1	A06	+	12572857	12573077	3'	23.5	2.54	5.90551
PC-5p-340011_6	A09	+	12931787	12932030	5'	33.2	20.32	10.8268
PC-3p-337124_6	A09	+	12931787	12932030	3'	33.2	4.064	5.90551
PC-3p-33140_57	A06	-	15369707	15369823	3'	27.4	332.232	74.3109
PC-3p-33140_57	Scaffold0156	-	4595	4711	3'	27.4	332.232	74.3109
PC-5p-455854_5	A03	-	19775530	19775711	5'	37.4	17.272	11.3189
PC-3p-25205_75	A03	-	19775530	19775711	3'	37.4	38.1	95.9645
PC-5p-1608813_2	A02	+	16549108	16549301	5'	13.4	1.016	5.90551
PC-3p-1964299_2	A02	+	16549108	16549301	3'	13.4	1.016	2.95275
PC-5p-583243_4	A06	-	19935358	19935561	5'	37.3	12.192	11.811
PC-3p-431938_5	A06	-	19935358	19935561	3'	37.3	13.208	17.7165
PC-5p-3227722_1	A06	+	17128304	17128434	5'	26	3.048	7.87401
PC-3p-9277167_1	A06	+	17128304	17128434	3'	26	0	0.984251
PC-5p-241411_8	A03	-	28475082	28475251	5'	30.6	6.09601	4.92125
PC-3p-484146_4	A03	-	28475082	28475251	3'	30.6	5.08001	4.42913
PC-5p-643416_4	A09	+	12047106	12047299	5'	24.2	2.032	11.811
PC-3p-784790_3	A09	+	12047106	12047299	3'	24.2	1.016	9.84251
PC-5p-171243_11	A08	+	19305237	19305388	5'	32.2	5.08001	26.5748
PC-3p-146240_13	A08	+	19305237	19305388	3'	32.2	2.032	34.4488
PC-5p-59534_32	A09	+	34170299	34170499	5'	32.8	0	23.1299
PC-3p-312438_6	A09	+	34170299	34170499	3'	32.8	1.016	10.3346
PC-5p-413729_5	A06	-	19634714	19634974	5'	28	11.176	13.7795
PC-3p-822527_3	A06	-	19634714	19634974	3'	28	6.09601	8.85826
PC-5p-225214_8	A03	+	8773418	8773592	5'	28.6	11.176	8.85826
PC-3p-6360318_1	A03	+	8773418	8773592	3'	28.6	0	0.984251
PC-5p-1112072_3	A03	-	25347258	25347500	5'	35	8.12801	9.84251
PC-3p-2236037_2	A03	-	25347258	25347500	3'	35	5.08001	12.7953
PC-5p-872894_3	A09	-	18279836	18279991	5'	35.9	4.064	11.811
PC-3p-1332485_2	A09	-	18279836	18279991	3'	35.9	2.032	5.41338
PC-5p-863555_3	A05	+	11249115	11249275	5'	47.2	3.048	5.41338
PC-3p-1721962_2	A05	+	11249115	11249275	3'	47.2	3.048	0
PC-5p-2540424_2	A03	+	15675694	15675830	5'	25.5	7.62001	5.90551
PC-3p-369351_5	A03	+	15675694	15675830	3'	25.5	3.556	1.9685
PC-5p-1851147_2	A02	+	10262856	10263077	5'	29.3	0	6.88976
PC-3p-152680_12	A02	+	10262856	10263077	3'	29.3	10.16	20.6693
PC-5p-2519265_2	A04	+	9890702	9890963	5'	34	2.032	5.41338
PC-3p-1567473_2	A04	+	9890702	9890963	3'	34	5.08001	7.87401
PC-5p-1413184_2	A09	+	10071860	10072058	5'	26.6	4.064	18.7008
PC-3p-333303_6	A09	+	10071860	10072058	3'	26.6	2.54	17.2244
PC-5p-561994_4	A01	-	5446139	5446315	5'	33.3	2.032	4.42913
PC-3p-9861961_1	A01	-	5446139	5446315	3'	33.3	0.508001	2.95275
PC-5p-184967_10	A09	+	33269430	33269618	5'	46	6.60401	13.7795
PC-3p-173587_11	A09	+	33269430	33269618	3'	46	8.12801	2.95275
PC-5p-3397_407	A09	+	38578537	38578751	5'	32.1	364.744	91.0432
PC-3p-139733_13	A09	+	38578537	38578751	3'	32.1	12.192	6.39763
PC-5p-1419889_2	A09	+	13214845	13214968	5'	44.4	4.572	0.984251
PC-3p-1844173_2	A09	+	13214845	13214968	3'	44.4	2.032	2.95275
PC-5p-36549_52	A02	-	22818274	22818431	5'	29.7	51.8161	11.3189
PC-3p-4602_319	A02	-	22818274	22818431	3'	29.7	384.048	33.9567
PC-5p-1199674_2	A05	-	3671825	3672027	5'	27.1	1.016	5.90551
PC-3p-752136_3	A05	-	3671825	3672027	3'	27.1	3.048	2.95275
PC-5p-268526_7	A07	-	10223570	10223742	5'	34.7	24.384	14.7638
PC-3p-277447_7	A07	-	10223570	10223742	3'	34.7	19.304	12.7953
PC-5p-7382_217	A01	-	10833557	10833767	5'	28	6.09601	304.134
PC-3p-72755_26	A01	-	10833557	10833767	3'	28	8.12801	83.1692
PC-5p-2136278_2	A07	-	2555534	2555662	5'	49.6	5.08001	1.9685
PC-3p-8924124_1	A07	-	2555534	2555662	3'	49.6	0	0.984251
PC-5p-2386420_2	A07	+	20238983	20239142	5'	26.9	7.11201	10.8268
PC-3p-568751_4	A07	+	20238983	20239142	3'	26.9	14.732	10.3346
PC-5p-1315668_2	A02	-	9396999	9397139	5'	31.2	0.508001	3.44488
PC-3p-787980_3	A02	-	9396999	9397139	3'	31.2	0	3.937
PC-5p-229216_8	A07	-	13500674	13500908	5'	35.3	4.064	6.88976
PC-3p-173116_11	A07	-	13500674	13500908	3'	35.3	33.02	16.2401
PC-5p-119169_15	A04	+	2558719	2558870	5'	45.4	2.032	18.2086
PC-3p-2044612_2	A04	+	2558719	2558870	3'	45.4	2.032	0.492125
PC-5p-824938_3	A01	-	25063251	25063459	5'	25.8	8.12801	10.8268
PC-3p-5590788_1	A01	-	25063251	25063459	3'	25.8	2.032	3.937
PC-5p-813717_3	A09	-	38574173	38574351	5'	29.6	4.064	5.90551
PC-3p-1650228_2	A09	-	38574173	38574351	3'	29.6	1.016	2.95275
PC-5p-128276_14	A02	-	22690510	22690717	5'	28.4	17.78	31.496
PC-3p-613479_4	A02	-	22690510	22690717	3'	28.4	26.416	28.5433
PC-5p-2478302_2	A04	-	14593038	14593228	5'	35.1	1.016	3.937
PC-3p-1699323_2	A04	-	14593038	14593228	3'	35.1	1.016	5.90551
PC-5p-147760_12	A03	-	4288716	4288871	5'	37.2	4.572	5.90551
PC-3p-1643440_2	A03	-	4288716	4288871	3'	37.2	1.016	0.984251
PC-5p-274278_7	A10	-	20103354	20103510	5'	24.8	2.54	11.3189
PC-3p-1023258_3	A10	-	20103354	20103510	3'	24.8	1.016	3.937
PC-5p-252919_8	A07	+	19600150	19600279	5'	45.4	1.524	8.85826
PC-3p-38634_49	A07	+	19600150	19600279	3'	45.4	25.908	3.44488
PC-5p-3277033_1	A06	-	27885093	27885227	5'	25.9	4.064	0
PC-3p-2541612_2	A06	-	27885093	27885227	3'	25.9	6.09601	1.47638
PC-5p-351548_6	A03	+	13840404	13840501	5'	34.7	1.016	4.92125
PC-3p-1742411_2	A03	+	13840404	13840501	3'	34.7	3.048	6.88976
PC-5p-1098075_3	A02	-	11452200	11452374	5'	22.9	4.064	4.42913
PC-3p-436183_5	A02	-	11452200	11452374	3'	22.9	8.12801	8.36613
PC-5p-238851_8	A10	-	18036554	18036766	5'	28.6	18.288	13.7795
PC-3p-93803_20	A10	-	18036554	18036766	3'	28.6	24.384	57.0866
PC-5p-4403533_1	A02	-	28181331	28181491	5'	46.6	1.016	2.95275
PC-3p-73545_25	A02	-	28181331	28181491	3'	46.6	64.5161	40.3543
PC-5p-1048991_3	A06	-	2505050	2505231	5'	36.3	0	3.937
PC-3p-2065720_2	A06	-	2505050	2505231	3'	36.3	1.016	3.937
PC-5p-3223968_1	A09	+	5919529	5919744	5'	21.8	3.048	0.984251
PC-3p-902892_3	A09	+	5919529	5919744	3'	21.8	13.208	6.88976
PC-5p-351284_6	A09	-	4574404	4574617	5'	19.6	6.09601	1.9685
PC-3p-124253_15	A09	-	4574404	4574617	3'	19.6	2.032	16.7323
PC-5p-1214534_2	A03	+	4652282	4652389	5'	41.7	1.016	3.937
PC-3p-303041_6	A03	+	4652282	4652389	3'	41.7	4.064	3.937
PC-5p-5679455_1	A10	-	17091451	17091596	5'	26.7	1.016	0
PC-3p-324502_6	A10	-	17091451	17091596	3'	26.7	21.336	24.6063
PC-5p-374397_5	A02	+	15820930	15821113	5'	26.1	0	15.748
PC-3p-323943_6	A02	+	15820930	15821113	3'	26.1	1.524	29.0354
PC-5p-195897_10	A07	+	1982355	1982570	5'	44.4	9.14401	7.38188
PC-3p-182217_10	A07	+	1982355	1982570	3'	44.4	12.192	2.95275
PC-5p-668884_3	A09	-	34020001	34020242	5'	34.7	3.556	2.95275
PC-3p-243912_8	A09	-	34020001	34020242	3'	34.7	8.12801	9.35038
PC-5p-34876_55	A10	+	9751138	9751362	5'	30.7	60.9601	32.4803
PC-3p-2236_580	A10	+	9751138	9751362	3'	30.7	2264.67	16.7323
PC-5p-1563717_2	A09	+	2495324	2495499	5'	30.7	9.14401	2.95275
PC-3p-96652_19	A09	+	2495324	2495499	3'	30.7	6.09601	21.1614
PC-5p-149015_12	A02	+	13744510	13744659	5'	20.7	0	36.4173
PC-3p-1710929_2	A02	+	13744510	13744659	3'	20.7	0	1.9685
PC-5p-81224_23	A01	+	28508810	28509001	5'	27.6	23.368	29.5275
PC-3p-73023_26	A01	+	28508810	28509001	3'	27.6	27.432	44.7834
PC-5p-59869_31	A02	-	718480	718597	5'	29.7	29.464	33.4645
PC-3p-566693_4	A02	-	718480	718597	3'	29.7	11.176	19.685
PC-5p-7322_218	A09	-	18826999	18827154	5'	35.3	45.72	215.551
PC-3p-20672_90	A09	-	18826999	18827154	3'	35.3	0	98.4251
PC-5p-5412317_1	A02	+	2957227	2957387	5'	41.6	0	0.492125
PC-3p-889057_3	A02	+	2957227	2957387	3'	41.6	6.60401	0.492125
PC-5p-237720_8	A03	-	25349435	25349642	5'	26.9	14.224	28.5433
PC-3p-559511_4	A03	-	25349435	25349642	3'	26.9	4.064	15.748
PC-5p-1166403_2	A05	-	12773211	12773395	5'	34.6	8.12801	7.87401
PC-3p-1362433_2	A05	-	12773211	12773395	3'	34.6	3.048	2.95275
PC-5p-15110_120	A08	+	19353437	19353551	5'	19.1	18.288	144.685
PC-3p-517103_4	A08	+	19353437	19353551	3'	19.1	0	5.90551
PC-5p-97514_19	A09	+	35626273	35626435	5'	44.8	13.208	2.95275
PC-3p-1014196_3	A09	+	35626273	35626435	3'	44.8	0.508001	1.47638
PC-5p-152837_12	A01	-	11083398	11083540	5'	23.1	1.016	12.7953
PC-3p-337461_6	A01	-	11083398	11083540	3'	23.1	0.508001	4.42913
PC-5p-263001_7	A06	-	1618152	1618350	5'	48.2	7.11201	4.92125
PC-3p-340752_6	A06	-	1618152	1618350	3'	48.2	15.748	8.85826
PC-5p-147274_12	A02	+	25237135	25237281	5'	21.1	5.08001	0.984251
PC-3p-66577_28	A02	+	25237135	25237281	3'	21.1	9.14401	19.1929
PC-5p-532205_4	A01	-	21865710	21865896	5'	33.2	4.572	9.35038
PC-3p-2268943_2	A01	-	21865710	21865896	3'	33.2	3.048	3.44488
PC-5p-525554_4	A04	-	18653462	18653630	5'	27.8	21.844	7.38188
PC-3p-315686_6	A04	-	18653462	18653630	3'	27.8	6.60401	11.811
PC-5p-1098354_3	A09	-	35971484	35971574	5'	27.5	1.016	1.9685
PC-3p-264562_7	A09	-	35971484	35971574	3'	27.5	3.048	4.92125
PC-5p-270669_7	A09	+	26260733	26260862	5'	32.3	13.208	23.622
PC-3p-648074_4	A09	+	26260733	26260862	3'	32.3	14.224	15.748
PC-5p-671490_3	A09	-	9650468	9650649	5'	24.7	1.016	4.92125
PC-3p-2538481_2	A09	-	9650468	9650649	3'	24.7	0	4.92125
PC-5p-74095_25	A05	+	15945392	15945644	5'	31.2	37.592	110.236
PC-3p-76574_24	A05	+	15945392	15945644	3'	31.2	36.576	67.9133
PC-5p-510791_4	A07	-	11938209	11938408	5'	30.5	1.016	6.39763
PC-3p-945132_3	A07	-	11938209	11938408	3'	30.5	3.048	2.95275
PC-5p-247989_8	A05	+	24026686	24026837	5'	44.1	5.58801	8.85826
PC-3p-458488_5	A05	+	24026686	24026837	3'	44.1	6.09601	3.937
PC-5p-1369190_2	A08	+	22295560	22295662	5'	25.2	1.016	4.92125
PC-3p-1068416_3	A08	+	22295560	22295662	3'	25.2	0	3.937
PC-5p-1411169_2	A05	-	24042826	24042945	5'	33.3	2.032	0
PC-3p-266464_7	A05	-	24042826	24042945	3'	33.3	12.192	0.984251
PC-5p-786923_3	A06	-	23404105	23404310	5'	33.5	3.556	17.7165
PC-3p-8573884_1	A06	-	23404105	23404310	3'	33.5	1.016	0
PC-5p-234599_8	A09	-	40211209	40211388	5'	38.3	2.54	7.38188
PC-3p-231441_8	A09	-	40211209	40211388	3'	38.3	13.208	14.7638
PC-5p-127541_14	A02	-	3339286	3339540	5'	43.1	61.4681	91.0432
PC-3p-702689_3	A02	-	3339286	3339540	3'	43.1	40.132	13.7795
PC-5p-8415297_1	A04	+	21194431	21194552	5'	22.1	0.508001	0
PC-3p-716084_3	A04	+	21194431	21194552	3'	22.1	0	4.42913
PC-5p-135188_14	A05	+	26969410	26969571	5'	29	7.11201	11.811
PC-3p-54180_35	A05	+	26969410	26969571	3'	29	28.448	22.6378
PC-5p-137349_13	A09	-	33930077	33930314	5'	36.1	27.432	28.5433
PC-3p-548282_4	A09	-	33930077	33930314	3'	36.1	5.58801	8.36613
PC-5p-2201228_2	A03	-	28923595	28923753	5'	30.8	9.14401	12.3031
PC-3p-279505_7	A03	-	28923595	28923753	3'	30.8	9.14401	20.1771
PC-5p-778961_3	A04	-	14078918	14079085	5'	31	7.11201	19.685
PC-3p-840575_3	A04	-	14078918	14079085	3'	31	5.08001	5.90551
PC-5p-566813_4	A07	+	11878395	11878656	5'	27.1	3.556	6.88976
PC-3p-507242_4	A07	+	11878395	11878656	3'	27.1	2.032	9.84251
PC-5p-3156_435	A09	-	43425576	43425720	5'	42.1	207.264	348.425
PC-3p-484986_4	A09	-	43425576	43425720	3'	42.1	1.016	7.87401
PC-5p-765607_3	A02	+	9308937	9309136	5'	30.5	1.524	8.36613
PC-3p-655873_4	A02	+	9308937	9309136	3'	30.5	7.11201	5.90551
PC-5p-2308468_2	A07	+	15637474	15637622	5'	43	0	1.47638
PC-3p-537240_4	A07	+	15637474	15637622	3'	43	4.572	0
PC-5p-4260814_1	A09	+	31570353	31570501	5'	38.3	1.016	0.492125
PC-3p-891843_3	A09	+	31570353	31570501	3'	38.3	13.716	5.90551
PC-5p-2607693_2	A09	+	2288708	2288937	5'	36.1	1.016	0.984251
PC-3p-1511021_2	A09	+	2288708	2288937	3'	36.1	4.064	0.984251
PC-5p-627674_4	A05	-	23112312	23112506	5'	23.6	10.668	14.2716
PC-3p-2267731_2	A05	-	23112312	23112506	3'	23.6	6.09601	13.7795
PC-5p-2371870_2	A10	+	17756866	17757074	5'	22.5	0	1.9685
PC-3p-667549_3	A10	+	17756866	17757074	3'	22.5	2.032	3.937
PC-5p-363858_6	A09	+	34413900	34414105	5'	29.1	10.16	27.559
PC-3p-393239_5	A09	+	34413900	34414105	3'	29.1	13.208	8.85826
PC-5p-1579_789	A03	-	6745812	6746012	5'	20.4	246.888	705.708
PC-3p-2247_578	A03	-	6745812	6746012	3'	20.4	282.448	395.669
PC-5p-1505914_2	A09	-	37693827	37693953	5'	27.6	3.048	2.95275
PC-3p-9599894_1	A09	-	37693827	37693953	3'	27.6	2.032	4.92125
PC-5p-4872393_1	A07	-	15637376	15637557	5'	37.4	0	0.984251
PC-3p-318264_6	A07	-	15637376	15637557	3'	37.4	0	9.35038
PC-5p-488936_4	A03	-	12343686	12343784	5'	23.2	11.176	0
PC-3p-119107_15	A03	-	12343686	12343784	3'	23.2	18.288	0.984251
PC-5p-329204_6	A03	+	27622519	27622720	5'	37.1	17.272	11.811
PC-3p-566244_4	A03	+	27622519	27622720	3'	37.1	9.14401	5.90551
PC-5p-3434793_1	A03	-	17936701	17936849	5'	36.2	0	1.9685
PC-3p-538910_4	A03	-	17936701	17936849	3'	36.2	1.016	10.8268
PC-5p-21017_89	A04	+	12611670	12611849	5'	43.9	25.4	103.346
PC-3p-18129_101	A04	+	12611670	12611849	3'	43.9	35.56	221.456
PC-5p-277915_7	A07	-	10626280	10626543	5'	36	32.004	17.7165
PC-3p-101185_18	A07	-	10626280	10626543	3'	36	56.8961	62.0078
PC-5p-549976_4	A01	+	2079207	2079368	5'	27.2	7.62001	9.84251
PC-3p-2454821_2	A01	+	2079207	2079368	3'	27.2	2.54	3.44488
PC-5p-902540_3	A03	-	17841389	17841582	5'	24.2	12.192	5.90551
PC-3p-231633_8	A03	-	17841389	17841582	3'	24.2	29.972	7.87401
PC-5p-36064_53	A04	+	20910190	20910381	5'	41.7	2.54	34.9409
PC-3p-268954_7	A04	+	20910190	20910381	3'	41.7	0	10.8268
PC-5p-5898_261	A03	+	20633832	20634032	5'	45.8	136.144	6.88976
PC-3p-138330_13	A03	+	20633832	20634032	3'	45.8	18.796	0.984251
PC-5p-9485865_1	A07	+	1824171	1824312	5'	30.3	0	2.46063
PC-3p-1351599_2	A07	+	1824171	1824312	3'	30.3	1.016	1.9685
PC-5p-505128_4	A09	+	32361955	32362125	5'	31	2.032	10.8268
PC-3p-2335016_2	A09	+	32361955	32362125	3'	31	2.032	1.9685
PC-5p-1073238_3	A08	-	17433516	17433589	5'	36.5	4.064	2.95275
PC-3p-1604834_2	A08	-	17433516	17433589	3'	36.5	0	1.9685
PC-5p-1815_688	A03	-	23335834	23336020	5'	37.4	42.164	330.216
PC-3p-398849_5	A03	-	23335834	23336020	3'	37.4	18.796	19.1929
PC-5p-471324_4	A02	+	30953701	30953954	5'	28.7	2.54	2.95275
PC-3p-1471609_2	A02	+	30953701	30953954	3'	28.7	2.032	1.9685
PC-5p-233839_8	A02	-	29264333	29264440	5'	32.4	4.572	6.39763
PC-3p-7701494_1	A02	-	29264333	29264440	3'	32.4	0	0.492125
PC-5p-1233702_2	A04	+	13153429	13153639	5'	30.8	1.524	3.44488
PC-3p-2195425_2	A04	+	13153429	13153639	3'	30.8	1.016	2.95275
PC-5p-2047479_2	A05	-	15782566	15782726	5'	39.8	1.016	0.984251
PC-3p-327641_6	A05	-	15782566	15782726	3'	39.8	2.032	3.937
PC-5p-156972_12	A06	+	674145	674320	5'	42.6	28.448	6.88976
PC-3p-268_4596	A06	+	674145	674320	3'	42.6	4242.82	699.802
PC-5p-841067_3	A09	-	5348959	5349112	5'	31.8	9.65201	9.84251
PC-3p-2076819_2	A09	-	5348959	5349112	3'	31.8	4.064	4.42913
PC-5p-5459_278	A06	+	19558672	19558878	5'	41.1	159.512	206.693
PC-3p-107852_17	A06	+	19558672	19558878	3'	41.1	46.228	46.2598
PC-3p-362601_6	A06	-	1612500	1612691	3'	32.8	24.384	8.36613
PC-3p-362601_6	A08	+	7735131	7735232	3'	29.4	24.384	8.36613
PC-5p-2182825_2	A10	-	3360616	3360770	5'	40	1.016	2.95275
PC-3p-3194636_1	A10	-	3360616	3360770	3'	40	1.016	0
PC-5p-1808564_2	A02	-	29557672	29557789	5'	18.6	2.032	1.9685
PC-3p-333536_6	A02	-	29557672	29557789	3'	18.6	1.524	4.92125
PC-5p-24675_76	A07	+	13148245	13148473	5'	35.4	32.512	54.1338
PC-3p-332425_6	A07	+	13148245	13148473	3'	35.4	11.176	12.7953
PC-5p-1075783_3	A07	+	10530774	10530943	5'	29.4	14.732	8.36613
PC-3p-96400_19	A07	+	10530774	10530943	3'	29.4	7.62001	22.1456
PC-5p-2529108_2	A09	+	8029951	8030153	5'	34	5.08001	5.90551
PC-3p-687239_3	A09	+	8029951	8030153	3'	34	3.048	2.95275
PC-5p-246181_8	A07	-	1329044	1329284	5'	29.5	0.508001	6.88976
PC-3p-404114_5	A07	-	1329044	1329284	3'	29.5	3.048	6.88976
PC-5p-518755_4	A03	-	19467695	19467891	5'	28.4	1.016	5.90551
PC-3p-976894_3	A03	-	19467695	19467891	3'	28.4	2.032	2.46063
PC-5p-2516784_2	A06	-	27452062	27452318	5'	23	6.09601	2.95275
PC-3p-952687_3	A06	-	27452062	27452318	3'	23	5.58801	3.937
PC-5p-445451_5	Scaffold0665	+	418	644	5'	36.6	7.11201	9.84251
PC-3p-98552_19	Scaffold0665	+	418	644	3'	36.6	4.064	10.8268
PC-5p-9834650_1	A08	-	10840897	10841071	5'	34.3	1.016	0.492125
PC-3p-329351_6	A08	-	10840897	10841071	3'	34.3	1.016	11.811
PC-5p-3551425_1	A03	-	12842416	12842603	5'	27.7	12.192	1.9685
PC-3p-1201592_2	A03	-	12842416	12842603	3'	27.7	13.208	2.95275
PC-5p-220353_9	A08	-	15694255	15694351	5'	22.7	0	4.42913
PC-3p-1218984_2	A08	-	15694255	15694351	3'	22.7	0	3.937
PC-5p-8811032_1	A09	-	7537866	7538038	5'	39.3	0.508001	0.492125
PC-3p-616795_4	A09	-	7537866	7538038	3'	39.3	10.16	1.9685
PC-5p-100735_18	A02	+	14434583	14434785	5'	35	10.668	18.7008
PC-3p-1165_1017	A02	+	14434583	14434785	3'	35	160.528	395.177
PC-5p-35800_53	A02	+	27016556	27016750	5'	25.1	17.272	75.7873
PC-3p-16717_109	A02	+	27016556	27016750	3'	25.1	15.24	114.173
PC-5p-2075220_2	A03	-	18299598	18299731	5'	34.3	0.508001	5.90551
PC-3p-95558_19	A03	-	18299598	18299731	3'	34.3	24.892	4.92125
PC-5p-1170097_2	A04	+	13033188	13033423	5'	25.8	5.58801	9.35038
PC-3p-902010_3	A04	+	13033188	13033423	3'	25.8	5.08001	1.47638
PC-5p-24449_77	A01	+	7096209	7096421	5'	32.9	93.4721	40.8464
PC-3p-122013_15	A01	+	7096209	7096421	3'	32.9	16.764	24.6063
PC-5p-1447606_2	A09	-	5919411	5919663	5'	23.7	4.064	3.937
PC-3p-2194325_2	A09	-	5919411	5919663	3'	23.7	13.208	3.937
PC-3p-352882_6	A04	-	15981165	15981390	3'	30.1	8.12801	14.7638
PC-3p-200249_9	A02	+	6940504	6940701	3'	35.9	1.016	17.7165
PC-5p-217845_9	A05	+	23112144	23112397	5'	27.2	5.08001	51.6732
PC-5p-656702_4	A04	+	2049678	2049845	5'	25	12.7	10.8268
PC-3p-166369_11	A07	+	13821010	13821161	3'	30.9	25.908	20.6693
PC-5p-95886_19	A02	+	6098633	6098726	5'	25.5	0	17.7165
PC-3p-89717_21	A09	+	39656036	39656210	3'	37.7	44.704	10.8268
PC-3p-22377_84	A08	-	11254364	11254524	3'	50.9	106.172	9.35038
PC-3p-6231_249	A06	+	5304574	5304710	3'	10.2	1.524	248.523
PC-3p-146407_13	A02	+	6640462	6640574	3'	46.9	0	83.6613
PC-5p-22361_84	A10	-	15668952	15669138	5'	41.7	71.1201	72.8346
PC-5p-172383_11	A03	-	24511136	24511365	5'	29.6	27.432	32.4803
PC-3p-59152_32	A03	+	24897876	24898102	3'	34.4	32.004	55.1181
PC-3p-170324_11	A07	+	24355489	24355712	3'	29.9	21.844	21.6535
PC-5p-115137_16	A09	+	32270992	32271089	5'	25.5	4.572	11.3189
PC-5p-1336_912	A06	+	27885157	27885317	5'	24.2	479.552	6.88976
PC-3p-771428_3	A04	-	5763625	5763851	3'	34.4	2.54	12.7953
PC-3p-595400_4	A10	-	6786481	6786712	3'	30.2	22.352	15.748
PC-3p-360902_6	A07	-	18280995	18281176	3'	22.5	1.016	11.811
PC-3p-143783_13	A06	+	6096102	6096220	3'	27.7	21.336	8.85826
PC-5p-87733_21	A05	-	22587343	22587556	5'	19.2	21.336	0
PC-3p-25289_75	A03	+	18770077	18770295	3'	26.5	20.32	50.1968
PC-3p-138566_13	A09	-	43100087	43100174	3'	26.1	11.176	2.95275
PC-5p-70064_27	A05	-	18472549	18472645	5'	26.8	0	13.2874
PC-5p-228318_8	A10	+	4485820	4486007	5'	36.7	15.24	1.9685
PC-5p-357301_6	A10	-	20570760	20570926	5'	23.4	4.064	11.811
PC-3p-446231_5	A05	-	6671801	6671988	3'	44.1	18.288	22.6378
PC-5p-1111070_3	A06	+	13036715	13036918	5'	24.5	2.032	12.7953
PC-3p-609067_4	A01	-	6080401	6080591	3'	19.4	16.764	0.984251
PC-5p-375375_5	Scaffold0714	+	24181	24403	5'	36.3	4.064	12.7953
PC-3p-136960_13	A02	+	6188855	6189032	3'	32.6	13.208	30.0197
PC-3p-171710_11	A10	-	19652357	19652517	3'	32.9	77.2161	21.6535
PC-5p-135860_14	A06	-	8423156	8423325	5'	26.5	11.176	12.7953
PC-3p-843338_3	A10	-	13219531	13219750	3'	32.7	10.668	5.41338
PC-5p-576251_4	A07	-	13148230	13148423	5'	38.7	9.14401	18.2086
PC-5p-276233_7	A04	-	11556981	11557186	5'	29.1	6.09601	28.5433
PC-3p-268374_7	A09	-	18742108	18742329	3'	30.6	30.988	14.7638
PC-3p-626299_4	A08	+	22846182	22846401	3'	29.1	13.716	9.84251
PC-3p-2424_542	A02	-	28374269	28374452	3'	34.2	147.32	447.834
PC-3p-451303_5	A04	+	11426860	11427082	3'	48.4	21.336	22.6378
PC-3p-173174_11	A10	+	2225436	2225547	3'	38.4	11.176	3.937
PC-3p-517772_4	A09	+	6949060	6949249	3'	32.6	5.08001	12.7953
PC-3p-101598_18	A09	-	31748693	31748808	3'	43.1	19.304	16.7323
PC-5p-22903_82	A01	+	16703847	16704078	5'	51.3	112.776	55.1181
PC-3p-2395126_2	A07	+	20215004	20215242	3'	27.2	12.192	10.8268
PC-5p-54595_35	A10	-	8865898	8866053	5'	43.6	35.052	23.622
PC-5p-2065178_2	A05	-	359262	359481	5'	28.6	11.176	10.8268
PC-5p-317207_6	A02	+	24281155	24281354	5'	27	9.14401	10.8268
PC-5p-398776_5	A01	+	21791955	21792193	5'	15.5	5.08001	10.3346
PC-5p-299111_7	A09	+	40535257	40535364	5'	30.6	0	12.7953
PC-5p-793725_3	A09	+	10612380	10612609	5'	27.8	7.11201	12.7953
PC-5p-560028_4	A09	+	8029133	8029389	5'	33.9	10.16	13.7795
PC-5p-604382_4	A06	-	19558752	19558956	5'	42	12.192	7.38188
PC-3p-229758_8	A01	+	24267352	24267585	3'	33.3	11.684	13.7795
PC-5p-30929_62	A09	+	10004494	10004744	5'	37.5	29.464	21.1614
PC-5p-147214_13	A06	+	3765696	3765941	5'	30.5	12.192	13.2874
PC-3p-12682_140	A04	+	10989454	10989645	3'	32.8	33.02	75.7873
PC-3p-827217_3	A03	-	32433859	32434103	3'	25.3	10.16	10.8268
PC-5p-930523_3	Scaffold1002	-	1783	2006	5'	37.1	1.016	13.7795
PC-5p-242752_8	A07	+	3588385	3588576	5'	35.9	10.16	0
PC-3p-565639_4	A04	+	5847475	5847663	3'	22.2	1.016	17.7165
PC-3p-189918_10	A09	-	4002628	4002811	3'	28.3	15.24	8.85826
PC-3p-66103_28	A03	+	8773919	8774038	3'	22.5	49.276	19.685
PC-5p-95760_19	A06	-	25444670	25444912	5'	34.2	60.9601	26.5748
PC-3p-134624_14	A03	+	32305749	32305910	3'	24.7	0	16.7323
PC-3p-239103_8	A01	-	25826552	25826767	3'	37	0	13.7795
PC-3p-1019970_3	A01	-	3249527	3249618	3'	48.9	8.12801	16.7323
PC-3p-69931_27	A03	+	4499339	4499537	3'	32.2	32.512	5.90551
PC-5p-370917_5	A02	+	15857287	15857530	5'	31.6	3.048	13.7795
PC-5p-21194_88	A04	+	10660826	10661046	5'	34.4	23.368	25.0984
PC-5p-210786_9	A03	-	30093537	30093788	5'	27	14.732	17.2244
PC-5p-259062_7	A08	+	243659	243888	5'	33	5.08001	13.7795
PC-3p-130861_14	A01	+	25480898	25481110	3'	28.6	21.336	14.7638
PC-3p-20124_92	A04	+	13266643	13266792	3'	20	5.08001	41.3385
PC-3p-580841_4	A07	+	16399130	16399347	3'	16.5	2.032	16.7323
PC-5p-59901_31	A10	-	426244	426395	5'	40.8	29.464	62.0078
PC-3p-11027_157	A02	+	3276951	3277150	3'	51.5	256.032	47.7362
PC-5p-57035_33	A09	+	41580649	41580746	5'	27.6	12.192	12.7953
PC-3p-1081414_3	A07	-	9272938	9273181	3'	56.1	14.224	13.2874
PC-3p-298522_7	A10	+	1956224	1956487	3'	27.7	20.32	14.7638
PC-3p-300956_6	A07	+	15049275	15049479	3'	29.3	20.32	11.811
PC-5p-178430_10	A09	+	15244720	15244896	5'	33.3	1.016	15.748
PC-3p-311389_6	A07	-	18798675	18798835	3'	33.5	14.224	5.90551
PC-3p-70742_26	A08	+	11928572	11928752	3'	39.8	7.11201	48.2283
PC-3p-55321_34	A07	-	20534434	20534578	3'	39.3	4.064	29.5275
PC-5p-93913_20	A05	+	19271376	19271611	5'	24.2	45.72	47.244
PC-3p-193235_10	A02	-	13335107	13335349	3'	47.3	4.064	27.559
PC-5p-19938_93	A04	+	9388774	9389024	5'	35.5	80.2641	28.5433
PC-5p-272627_7	A03	+	20633799	20634008	5'	45.2	14.224	2.46063
PC-5p-942486_3	A06	+	8496736	8496905	5'	28.8	0	15.748
PC-5p-356032_6	A09	+	43965545	43965798	5'	37	0	14.7638
PC-5p-195195_10	A06	-	24538071	24538322	5'	39.3	12.192	32.4803
PC-5p-575028_4	A04	-	14154626	14154831	5'	30.6	5.08001	11.811
PC-3p-136228_13	A01	+	28114944	28115099	3'	26.3	2.032	21.1614
PC-3p-224676_8	A10	+	8339936	8340162	3'	22.5	2.032	10.8268
PC-5p-105684_17	A10	+	4334963	4335130	5'	23.2	13.208	11.3189
PC-5p-215903_9	A01	-	7638328	7638522	5'	22.1	11.176	4.42913
PC-5p-1054369_3	A01	-	11720387	11720597	5'	31.8	8.63601	10.3346
PC-5p-19857_93	A08	+	9294156	9294416	5'	55.9	186.436	57.5787
PC-5p-53088_36	A01	-	17859167	17859339	5'	39.9	25.908	57.0866
PC-3p-82800_22	A09	-	21843255	21843383	3'	43.4	1.016	16.7323
PC-5p-280829_7	A08	-	726609	726751	5'	30.8	29.464	4.92125
PC-3p-136074_14	A10	-	14208593	14208786	3'	35.1	0	15.748
PC-5p-134527_14	A09	-	18144321	18144574	5'	27.6	11.684	11.811
PC-5p-298727_7	A03	+	23955571	23955818	5'	31.9	0.508001	17.2244
PC-5p-26053_73	A02	+	9245235	9245479	5'	29.4	1.016	126.968
PC-5p-171530_11	A10	+	9042085	9042273	5'	37.6	12.192	0.984251
PC-5p-70136_27	A09	+	31619927	31620075	5'	22.1	101.6	53.6417
PC-3p-234602_8	A08	+	8739354	8739531	3'	36.5	0	10.8268
PC-5p-17265_106	A09	+	44734470	44734723	5'	25.6	23.368	81.6928
PC-3p-35129_54	A02	+	26178811	26179042	3'	28.9	27.94	47.244
PC-5p-529117_4	A03	-	16924460	16924638	5'	32.4	11.176	5.90551
PC-3p-372295_5	A09	+	18144316	18144559	3'	27.5	12.192	23.622
PC-3p-107708_17	A07	-	28711434	28711571	3'	26.8	22.352	34.4488
PC-3p-35562_54	A08	-	10562021	10562238	3'	23.9	24.384	44.2913
PC-5p-6811_231	A02	+	28374346	28374533	5'	33.5	156.464	355.315
PC-5p-377_3235	A03	+	18886381	18886481	5'	37.6	1506.73	1881.89
PC-3p-58862_32	A09	+	33325100	33325322	3'	45.3	72.1361	2.46063
PC-3p-108921_17	A05	-	21165655	21165789	3'	13.3	1.016	15.748
PC-3p-52262_36	A02	+	6098633	6098726	3'	25.5	0.508001	55.1181

## Sheet: Sheet2
Summary of mRNA identified in this study.
gene_id	gene_name	transcript_id	GO	KEGG	KO_ENTRY	EC	Description	FPKM.Ant	FPKM.Mix	fc	log2(fc)	pval	qval	regulation	significant
MSTRG.17904	BraA06g036800.3C	BraA06g036800.3C	GO:0005634(nucleus);GO:0008150(biological_process)	NA	NA	NA	PREDICTED: uncharacterized protein LOC103875130 [Brassica rapa]	6848.33	0	inf	inf	4.13717e-51	6.55821e-47	up	yes
MSTRG.24069	BraA09g003580.3C	BraA09g003580.3C	GO:0003674(molecular_function);GO:0005886(plasma membrane);GO:0008150(biological_process)	NA	NA	NA	PREDICTED: cell wall protein DAN4-like [Brassica rapa]	7611.67	0	inf	inf	4.57544e-51	6.55821e-47	up	yes
MSTRG.1124	BraA01g015410.3C	BraA01g015410.3C	GO:0004857(enzyme inhibitor activity);GO:0005773(vacuole);GO:0009507(chloroplast);GO:0046910(pectinesterase inhibitor activity);GO:0048046(apoplast)	NA	NA	NA	PREDICTED: uncharacterized protein LOC103862363 [Brassica rapa]	21447.1	0	inf	inf	7.67866e-51	7.33747e-47	up	yes
MSTRG.2754	BraA01g041270.3C;BraA01g041280.3C	BraA01g041270.3C;BraA01g041280.3C	GO:0004650(polygalacturonase activity);GO:0005576(extracellular region);GO:0005975(carbohydrate metabolic process);GO:0016829(lyase activity);GO:0071555(cell wall organization);GO:0071555(cell wall organization)	00040(Pentose and glucuronate interconversions);00500(Starch and sucrose metabolism);00500(Starch and sucrose metabolism)	K01213	EC:3.2.1.67	PREDICTED: polygalacturonase [Brassica rapa]	3032.51	0	inf	inf	4.22293e-49	3.02647e-45	up	yes
MSTRG.22916	BraA08g024270.3C;BraA08g024280.3C	BraA08g024270.3C;BraA08g024280.3C	GO:0004650(polygalacturonase activity);GO:0005576(extracellular region);GO:0005618(cell wall);GO:0005975(carbohydrate metabolic process);GO:0047911(galacturan 1,4-alpha-galacturonidase activity);GO:0071555(cell wall organization);GO:0071555(cell wall organization)	00040(Pentose and glucuronate interconversions);00500(Starch and sucrose metabolism);00500(Starch and sucrose metabolism)	K01213	EC:3.2.1.67	PREDICTED: exopolygalacturonase clone GBGE184-like [Brassica rapa]	2492.97	0	inf	inf	3.12435e-48	1.49276e-44	up	yes
MSTRG.15076	BraA05g037870.3C	BraA05g037870.3C	GO:0004650(polygalacturonase activity);GO:0005576(extracellular region);GO:0005618(cell wall);GO:0005975(carbohydrate metabolic process);GO:0047911(galacturan 1,4-alpha-galacturonidase activity);GO:0071555(cell wall organization)	00040(Pentose and glucuronate interconversions);00500(Starch and sucrose metabolism)	K01213	EC:3.2.1.67	PREDICTED: exopolygalacturonase clone GBGA483-like [Brassica rapa]	4014.72	0	inf	inf	4.64809e-48	1.86005e-44	up	yes
MSTRG.23780	BraA08g035590.3C	BraA08g035590.3C	GO:0004650(polygalacturonase activity);GO:0005576(extracellular region);GO:0005618(cell wall);GO:0005975(carbohydrate metabolic process);GO:0047911(galacturan 1,4-alpha-galacturonidase activity);GO:0071555(cell wall organization)	00040(Pentose and glucuronate interconversions);00500(Starch and sucrose metabolism)	K01213	EC:3.2.1.67	PREDICTED: exopolygalacturonase clone GBGE184-like [Brassica rapa]	4885.47	0	inf	inf	5.19078e-48	1.86005e-44	up	yes
MSTRG.28297	BraA10g001430.3C	BraA10g001430.3C	GO:0004650(polygalacturonase activity);GO:0005576(extracellular region);GO:0005618(cell wall);GO:0005975(carbohydrate metabolic process);GO:0047911(galacturan 1,4-alpha-galacturonidase activity);GO:0071555(cell wall organization)	00040(Pentose and glucuronate interconversions);00500(Starch and sucrose metabolism)	K01213	EC:3.2.1.67	PREDICTED: exopolygalacturonase clone GBGE184-like [Brassica rapa]	3689.86	0	inf	inf	8.59359e-47	2.73725e-43	up	yes
MSTRG.5526	BraA02g038350.3C	BraA02g038350.3C	GO:0003674(molecular_function);GO:0005886(plasma membrane);GO:0008150(biological_process)	NA	NA	NA	PREDICTED: uncharacterized protein LOC103854183 [Brassica rapa]	1794.95	0	inf	inf	2.91257e-46	8.34945e-43	up	yes
MSTRG.26015	BraA09g034610.3C	BraA09g034610.3C	GO:0003674(molecular_function);GO:0005634(nucleus);GO:0008150(biological_process)	NA	NA	NA	PREDICTED: cell wall protein DAN4 [Brassica rapa]	8458.05	0.024496	345283	18.3974	7.11285e-46	1.85367e-42	up	yes
MSTRG.17909	BraA06g036840.3C	BraA06g036840.3C	GO:0009507(chloroplast)	NA	NA	NA	BnaA06g31320D [Brassica napus]	2567.96	0	inf	inf	8.68494e-46	2.07476e-42	up	yes
MSTRG.12637	BraA05g000810.3C	BraA05g000810.3C	GO:0005576(extracellular region);GO:0005618(cell wall);GO:0009505(plant-type cell wall);GO:0009506(plasmodesma);GO:0030599(pectinesterase activity);GO:0042545(cell wall modification);GO:0045330(aspartyl esterase activity);GO:0045490(pectin catabolic process);GO:0046910(pectinesterase inhibitor activity);GO:0071944(cell periphery);GO:0090406(pollen tube)	00040(Pentose and glucuronate interconversions);00500(Starch and sucrose metabolism)	K01051	EC:3.1.1.11	BnaA05g00810D [Brassica napus]	2178.26	0	inf	inf	1.03569e-45	2.28386e-42	up	yes
MSTRG.20604	BraA07g032630.3C	BraA07g032630.3C	GO:0003674(molecular_function);GO:0005576(extracellular region);GO:0008150(biological_process)	NA	NA	NA	PREDICTED: galactose oxidase-like [Brassica napus]	1912.02	0	inf	inf	1.96908e-45	4.03196e-42	up	yes
MSTRG.7773	BraA03g024320.3C	BraA03g024320.3C	GO:0005576(extracellular region);GO:0005618(cell wall);GO:0009505(plant-type cell wall);GO:0009506(plasmodesma);GO:0030599(pectinesterase activity);GO:0042545(cell wall modification);GO:0045330(aspartyl esterase activity);GO:0045490(pectin catabolic process);GO:0046910(pectinesterase inhibitor activity);GO:0071944(cell periphery);GO:0090406(pollen tube)	00040(Pentose and glucuronate interconversions);00500(Starch and sucrose metabolism)	K01051	EC:3.1.1.11	PREDICTED: pectinesterase 5 [Brassica rapa]	1847.94	0	inf	inf	2.6328e-45	4.78339e-42	up	yes
MSTRG.2519	BraA01g038160.3C	BraA01g038160.3C	GO:0005507(copper ion binding);GO:0005576(extracellular region);GO:0009505(plant-type cell wall);GO:0009506(plasmodesma);GO:0016722(oxidoreductase activity, oxidizing metal ions);GO:0055114(oxidation-reduction process)	00053(Ascorbate and aldarate metabolism)	K00423	EC:1.10.3.3	PREDICTED: L-ascorbate oxidase homolog [Brassica napus]	1995.81	0	inf	inf	2.66977e-45	4.78339e-42	up	yes
MSTRG.10518	BraA04g000830.3C	BraA04g000830.3C	GO:0005576(extracellular region);GO:0005618(cell wall);GO:0009505(plant-type cell wall);GO:0030599(pectinesterase activity);GO:0042545(cell wall modification);GO:0045330(aspartyl esterase activity);GO:0045490(pectin catabolic process);GO:0046910(pectinesterase inhibitor activity);GO:0071944(cell periphery);GO:0090406(pollen tube)	00040(Pentose and glucuronate interconversions);00500(Starch and sucrose metabolism)	K01051	EC:3.1.1.11	PREDICTED: probable pectinesterase/pectinesterase inhibitor VGDH2 [Brassica napus]	1891.65	0	inf	inf	2.98144e-45	4.8006e-42	up	yes
MSTRG.12553	BraA04g032370.3C	BraA04g032370.3C	GO:0000139(Golgi membrane);GO:0005515(protein binding);GO:0005576(extracellular region);GO:0005618(cell wall);GO:0005886(plasma membrane);GO:0009505(plant-type cell wall);GO:0009860(pollen tube growth);GO:0030599(pectinesterase activity);GO:0042545(cell wall modification);GO:0045330(aspartyl esterase activity);GO:0045490(pectin catabolic process);GO:0046910(pectinesterase inhibitor activity);GO:0…	00040(Pentose and glucuronate interconversions);00500(Starch and sucrose metabolism)	K01051	EC:3.1.1.11	PREDICTED: pectinesterase 5-like [Brassica rapa]	1943.56	0	inf	inf	3.01429e-45	4.8006e-42	up	yes
MSTRG.9063	BraA03g042110.3C	BraA03g042110.3C	GO:0005515(protein binding);GO:0005524(ATP binding);GO:0005737(cytoplasm);GO:0005886(plasma membrane);GO:0005887(integral component of plasma membrane);GO:0006754(ATP biosynthetic process);GO:0008553(hydrogen-exporting ATPase activity, phosphorylative mechanism);GO:0016020(membrane);GO:0016887(ATPase activity);GO:0043231(intracellular membrane-bounded organelle);GO:0046872(metal ion binding);GO:0…	00190(Oxidative phosphorylation)	K01535	EC:3.6.3.6	PREDICTED: ATPase 6, plasma membrane-type [Brassica napus]	1118.34	0	inf	inf	3.83781e-45	5.69823e-42	up	yes
MSTRG.30166	BraA10g029820.3C	BraA10g029820.3C	GO:0005576(extracellular region);GO:0005783(endoplasmic reticulum);GO:0005794(Golgi apparatus);GO:0009505(plant-type cell wall);GO:0009860(pollen tube growth);GO:0030599(pectinesterase activity);GO:0042545(cell wall modification);GO:0045330(aspartyl esterase activity);GO:0045490(pectin catabolic process);GO:0050829(defense response to Gram-negative bacterium);GO:0090406(pollen tube)	00040(Pentose and glucuronate interconversions);00500(Starch and sucrose metabolism)	K01051	EC:3.1.1.11	PREDICTED: pectinesterase PPME1 [Brassica rapa]	2892.58	0	inf	inf	3.97546e-45	5.69823e-42	up	yes
MSTRG.14806	BraA05g034430.3C	BraA05g034430.3C	GO:0003674(molecular_function);GO:0005886(plasma membrane);GO:0031225(anchored component of membrane)	NA	NA	NA	PREDICTED: fasciclin-like arabinogalactan protein 14 [Brassica rapa]	3875.99	0	inf	inf	4.30062e-45	5.87076e-42	up	yes
MSTRG.30165	BraA10g029810.3C	BraA10g029810.3C	GO:0005576(extracellular region);GO:0005618(cell wall);GO:0009505(plant-type cell wall);GO:0030599(pectinesterase activity);GO:0042545(cell wall modification);GO:0045330(aspartyl esterase activity);GO:0045490(pectin catabolic process)	00040(Pentose and glucuronate interconversions);00500(Starch and sucrose metabolism)	K01051	EC:3.1.1.11	PREDICTED: probable pectinesterase 49 [Brassica rapa]	2774	0	inf	inf	5.51815e-45	7.06337e-42	up	yes
MSTRG.8465	BraA03g033440.3C	BraA03g033440.3C	GO:0004650(polygalacturonase activity);GO:0005576(extracellular region);GO:0005975(carbohydrate metabolic process);GO:0016829(lyase activity);GO:0071555(cell wall organization)	00040(Pentose and glucuronate interconversions);00500(Starch and sucrose metabolism)	K01213	EC:3.2.1.67	PREDICTED: polygalacturonase-like [Brassica napus]	2331.11	0	inf	inf	5.66706e-45	7.06337e-42	up	yes
MSTRG.27154	BraA09g051660.3C	BraA09g051660.3C	GO:0005576(extracellular region);GO:0005618(cell wall);GO:0009505(plant-type cell wall);GO:0030599(pectinesterase activity);GO:0042545(cell wall modification);GO:0045330(aspartyl esterase activity);GO:0045490(pectin catabolic process);GO:0046910(pectinesterase inhibitor activity);GO:0071944(cell periphery);GO:0090406(pollen tube)	00040(Pentose and glucuronate interconversions);00500(Starch and sucrose metabolism)	K01051	EC:3.1.1.11	PREDICTED: probable pectinesterase/pectinesterase inhibitor [Brassica rapa]	1691.98	0	inf	inf	9.5839e-45	1.14476e-41	up	yes
MSTRG.1836	BraA01g026960.3C	BraA01g026960.3C	GO:0003674(molecular_function);GO:0008150(biological_process)	NA	NA	NA	PREDICTED: uncharacterized protein LOC108848644 [Raphanus sativus]	2464.32	0	inf	inf	1.39207e-44	1.59625e-41	up	yes
MSTRG.9261	BraA03g044740.3C	BraA03g044740.3C	GO:0003674(molecular_function);GO:0008150(biological_process)	NA	NA	NA	PREDICTED: uncharacterized protein LOC103860620 [Brassica rapa]	1865.75	0	inf	inf	1.70063e-44	1.87508e-41	up	yes
MSTRG.17828	BraA06g035800.3C	BraA06g035800.3C	GO:0004650(polygalacturonase activity);GO:0005576(extracellular region);GO:0005975(carbohydrate metabolic process);GO:0071555(cell wall organization)	00040(Pentose and glucuronate interconversions);00500(Starch and sucrose metabolism)	K01213	EC:3.2.1.67	PREDICTED: polygalacturonase [Brassica rapa]	1644.36	0	inf	inf	3.90384e-44	3.99683e-41	up	yes
MSTRG.8464	BraA03g033430.3C	BraA03g033430.3C	GO:0004650(polygalacturonase activity);GO:0005576(extracellular region);GO:0005975(carbohydrate metabolic process);GO:0071555(cell wall organization)	00040(Pentose and glucuronate interconversions);00500(Starch and sucrose metabolism)	K01213	EC:3.2.1.67	PREDICTED: polygalacturonase-like [Brassica rapa]	1796.01	0	inf	inf	2.12297e-43	2.02864e-40	up	yes
MSTRG.21377	BraA07g042850.3C	BraA07g042850.3C	GO:0005524(ATP binding);GO:0005774(vacuolar membrane);GO:0005886(plasma membrane);GO:0005887(integral component of plasma membrane);GO:0006754(ATP biosynthetic process);GO:0008553(hydrogen-exporting ATPase activity, phosphorylative mechanism);GO:0015992(proton transport);GO:0016021(integral component of membrane);GO:0046872(metal ion binding);GO:0051453(regulation of intracellular pH);GO:1902600(…	00190(Oxidative phosphorylation)	K01535	EC:3.6.3.6	PREDICTED: ATPase 9, plasma membrane-type [Brassica oleracea var. oleracea]	671.683	0	inf	inf	2.34606e-43	2.1695e-40	up	yes
MSTRG.5597	BraA02g039420.3C	BraA02g039420.3C	GO:0004650(polygalacturonase activity);GO:0005576(extracellular region);GO:0005975(carbohydrate metabolic process);GO:0071555(cell wall organization)	00040(Pentose and glucuronate interconversions);00500(Starch and sucrose metabolism)	K01213	EC:3.2.1.67	PREDICTED: polygalacturonase-like [Brassica rapa]	1696.94	0	inf	inf	3.56014e-43	3.18933e-40	up	yes
MSTRG.9388	BraA03g046540.3C	BraA03g046540.3C	GO:0005886(plasma membrane);GO:0016829(lyase activity);GO:0030570(pectate lyase activity);GO:0045490(pectin catabolic process);GO:0046872(metal ion binding)	00040(Pentose and glucuronate interconversions)	K01728	EC:4.2.2.2	PREDICTED: probable pectate lyase 4 [Brassica rapa]	1700.03	0	inf	inf	4.28294e-43	3.72058e-40	up	yes
MSTRG.8645	BraA03g035890.3C	BraA03g035890.3C	GO:0005507(copper ion binding);GO:0005576(extracellular region);GO:0009505(plant-type cell wall);GO:0009506(plasmodesma);GO:0016722(oxidoreductase activity, oxidizing metal ions);GO:0055114(oxidation-reduction process)	00053(Ascorbate and aldarate metabolism)	K00423	EC:1.10.3.3	PREDICTED: L-ascorbate oxidase homolog [Brassica rapa]	1184.08	0	inf	inf	4.59639e-43	3.87543e-40	up	yes
MSTRG.5596	BraA02g039400.3C;BraA02g039410.3C	BraA02g039400.3C;BraA02g039410.3C	GO:0004650(polygalacturonase activity);GO:0005576(extracellular region);GO:0005975(carbohydrate metabolic process);GO:0071555(cell wall organization);GO:0071555(cell wall organization)	00040(Pentose and glucuronate interconversions);00500(Starch and sucrose metabolism);00500(Starch and sucrose metabolism)	K01213	EC:3.2.1.67	PREDICTED: polygalacturonase-like [Brassica rapa]	865.287	0	inf	inf	5.21214e-43	4.26904e-40	up	yes
MSTRG.29034	BraA10g014180.3C	BraA10g014180.3C	GO:0005507(copper ion binding);GO:0005576(extracellular region);GO:0009505(plant-type cell wall);GO:0009506(plasmodesma);GO:0016722(oxidoreductase activity, oxidizing metal ions);GO:0055114(oxidation-reduction process)	00053(Ascorbate and aldarate metabolism)	K00423	EC:1.10.3.3	PREDICTED: L-ascorbate oxidase homolog [Brassica rapa]	1050.39	0	inf	inf	6.58051e-43	5.24009e-40	up	yes
MSTRG.15077	BraA05g037880.3C	BraA05g037880.3C	GO:0004650(polygalacturonase activity);GO:0005576(extracellular region);GO:0005975(carbohydrate metabolic process);GO:0071555(cell wall organization)	00040(Pentose and glucuronate interconversions);00500(Starch and sucrose metabolism)	K01213	EC:3.2.1.67	PREDICTED: exopolygalacturonase clone GBGA483 [Brassica rapa]	1179.34	0	inf	inf	8.27834e-43	6.41393e-40	up	yes
MSTRG.22828	BraA08g023290.3C	BraA08g023290.3C	GO:0003674(molecular_function);GO:0005634(nucleus);GO:0008150(biological_process)	NA	NA	NA	PREDICTED: uncharacterized protein LOC106360002 isoform X1 [Brassica napus]	1168.47	0	inf	inf	1.05166e-42	7.93368e-40	up	yes
MSTRG.11535	BraA04g017520.3C	BraA04g017520.3C	GO:0004650(polygalacturonase activity);GO:0005576(extracellular region);GO:0005975(carbohydrate metabolic process);GO:0016829(lyase activity);GO:0071555(cell wall organization)	00040(Pentose and glucuronate interconversions);00500(Starch and sucrose metabolism)	K01184	EC:3.2.1.15	PREDICTED: probable polygalacturonase [Brassica rapa]	1139.21	0	inf	inf	1.89113e-42	1.39008e-39	up	yes
MSTRG.5594	BraA02g039380.3C	BraA02g039380.3C	GO:0004650(polygalacturonase activity);GO:0005576(extracellular region);GO:0005975(carbohydrate metabolic process);GO:0071555(cell wall organization)	00040(Pentose and glucuronate interconversions);00500(Starch and sucrose metabolism)	K01213	EC:3.2.1.67	PREDICTED: polygalacturonase-like [Brassica napus]	1413.42	0	inf	inf	2.21501e-42	1.58744e-39	up	yes
MSTRG.17905	BraA06g036820.3C;BraA06g036810.3C	BraA06g036820.3C;BraA06g036810.3C	GO:0003674(molecular_function);GO:0010584(pollen exine formation);GO:0010584(pollen exine formation)	NA	NA	NA	BnaA06g31300D [Brassica napus]	848.205	0	inf	inf	2.75069e-42	1.92327e-39	up	yes
MSTRG.1602	BraA01g022320.3C	BraA01g022320.3C	GO:0005576(extracellular region);GO:0006869(lipid transport);GO:0008289(lipid binding);GO:0009505(plant-type cell wall)	NA	NA	NA	uncharacterized protein LOC103872288 precursor [Brassica rapa]	4172.03	0	inf	inf	7.10542e-42	4.62934e-39	up	yes
MSTRG.5527	BraA02g038360.3C	BraA02g038360.3C	GO:0005634(nucleus);GO:0008150(biological_process)	NA	NA	NA	PREDICTED: uncharacterized protein LOC103854182 [Brassica rapa]	1894.06	0	inf	inf	1.08644e-41	6.77066e-39	up	yes
MSTRG.24203	BraA09g005520.3C	BraA09g005520.3C	GO:0003674(molecular_function);GO:0005739(mitochondrion);GO:0008150(biological_process)	NA	NA	NA	PREDICTED: uncharacterized protein LOC103837130 [Brassica rapa]	6011	0	inf	inf	1.20541e-41	7.35224e-39	up	yes
MSTRG.8610	BraA03g035430.3C	BraA03g035430.3C	GO:0003674(molecular_function);GO:0005886(plasma membrane);GO:0031225(anchored component of membrane)	03015(mRNA surveillance pathway)	K03456	NA	PREDICTED: fasciclin-like arabinogalactan protein 14 [Brassica rapa]	1692.37	0	inf	inf	2.21741e-41	1.29727e-38	up	yes
MSTRG.2520	BraA01g038170.3C	BraA01g038170.3C	GO:0005507(copper ion binding);GO:0005576(extracellular region);GO:0009505(plant-type cell wall);GO:0009506(plasmodesma);GO:0016722(oxidoreductase activity, oxidizing metal ions);GO:0055114(oxidation-reduction process)	00053(Ascorbate and aldarate metabolism)	K00423	EC:1.10.3.3	PREDICTED: L-ascorbate oxidase homolog [Brassica rapa]	799.327	0	inf	inf	2.38048e-41	1.36482e-38	up	yes
MSTRG.3209	BraA02g002400.3C	BraA02g002400.3C	GO:0005576(extracellular region);GO:0008289(lipid binding);GO:0012511(monolayer-surrounded lipid storage body);GO:0016020(membrane);GO:0016021(integral component of membrane);GO:0019915(lipid storage);GO:0019953(sexual reproduction);GO:0045735(nutrient reservoir activity)	NA	NA	NA	PREDICTED: oleosin-B1-like [Brassica napus]	2909.64	0	inf	inf	2.8024e-41	1.54493e-38	up	yes
MSTRG.3038	BraA01g044950.3C	BraA01g044950.3C	GO:0005886(plasma membrane);GO:0016829(lyase activity);GO:0030570(pectate lyase activity);GO:0045490(pectin catabolic process);GO:0046872(metal ion binding)	00040(Pentose and glucuronate interconversions)	K01728	EC:4.2.2.2	PREDICTED: LOW QUALITY PROTEIN: probable pectate lyase 7 [Brassica rapa]	843.233	0	inf	inf	4.29046e-41	2.32065e-38	up	yes
MSTRG.10145	BraA03g057820.3C	BraA03g057820.3C	GO:0005576(extracellular region);GO:0006869(lipid transport);GO:0008289(lipid binding)	NA	NA	NA	PREDICTED: non-specific lipid-transfer protein 11 [Brassica rapa]	3435.33	0	inf	inf	4.56317e-41	2.42245e-38	up	yes
MSTRG.2717	BraA01g040820.3C	BraA01g040820.3C	GO:0002020(protease binding);GO:0004553(hydrolase activity, hydrolyzing O-glycosyl compounds);GO:0005507(copper ion binding);GO:0005515(protein binding);GO:0005634(nucleus);GO:0005773(vacuole);GO:0005777(peroxisome);GO:0005783(endoplasmic reticulum);GO:0005788(endoplasmic reticulum lumen);GO:0005975(carbohydrate metabolic process);GO:0006970(response to osmotic stress);GO:0008422(beta-glucosidase…	00500(Starch and sucrose metabolism);00460(Cyanoamino acid metabolism);00940(Phenylpropanoid biosynthesis)	K01188	EC:3.2.1.21	PREDICTED: beta-glucosidase 23-like [Brassica rapa]	0	324.768	-inf	-inf	5.04979e-41	2.63204e-38	down	yes
MSTRG.6230	BraA03g003050.3C	BraA03g003050.3C	GO:0005576(extracellular region);GO:0005578(proteinaceous extracellular matrix);GO:0008289(lipid binding);GO:0009859(pollen hydration);GO:0012511(monolayer-surrounded lipid storage body);GO:0016020(membrane);GO:0016021(integral component of membrane);GO:0019915(lipid storage);GO:0019953(sexual reproduction);GO:0031012(extracellular matrix);GO:0048544(recognition of pollen);GO:0070505(pollen coat)	NA	NA	NA	PREDICTED: oleosin-B6-like [Brassica napus]	1420.89	0	inf	inf	7.07319e-41	3.55732e-38	up	yes
MSTRG.8251	BraA03g030560.3C	BraA03g030560.3C	GO:0005886(plasma membrane);GO:0016829(lyase activity);GO:0030570(pectate lyase activity);GO:0045490(pectin catabolic process);GO:0046872(metal ion binding)	00040(Pentose and glucuronate interconversions)	K01728	EC:4.2.2.2	BnaC03g32550D [Brassica napus]	823.272	0	inf	inf	8.95262e-41	4.42491e-38	up	yes
MSTRG.22721	BraA08g021800.3C	BraA08g021800.3C	GO:0005576(extracellular region);GO:0005975(carbohydrate metabolic process);GO:0016829(lyase activity);GO:0030246(carbohydrate binding)	NA	NA	NA	BnaA08g15910D [Brassica napus]	1111.35	0.012225	90908.3	16.4721	1.34858e-40	6.44328e-38	up	yes
MSTRG.29394	BraA10g019920.3C	BraA10g019920.3C	GO:0004565(beta-galactosidase activity);GO:0005576(extracellular region);GO:0005618(cell wall);GO:0005773(vacuole);GO:0005975(carbohydrate metabolic process);GO:0030246(carbohydrate binding);GO:0048046(apoplast)	00052(Galactose metabolism);00600(Sphingolipid metabolism);00531(Glycosaminoglycan degradation);00604(Glycosphingolipid biosynthesis - ganglio series);00511(Other glycan degradation)	K12309	EC:3.2.1.23	PREDICTED: beta-galactosidase [Brassica rapa]	447.646	0	inf	inf	1.40164e-40	6.58704e-38	up	yes
MSTRG.14753	BraA05g033760.3C	BraA05g033760.3C	GO:0005507(copper ion binding);GO:0005576(extracellular region);GO:0009505(plant-type cell wall);GO:0009506(plasmodesma);GO:0016722(oxidoreductase activity, oxidizing metal ions);GO:0055114(oxidation-reduction process)	00053(Ascorbate and aldarate metabolism)	K00423	EC:1.10.3.3	skewed-like protein [Brassica rapa subsp. oleifera]	660.613	0	inf	inf	1.57234e-40	7.27004e-38	up	yes
MSTRG.2562	BraA01g038740.3C	BraA01g038740.3C	GO:0003674(molecular_function);GO:0005886(plasma membrane);GO:0031225(anchored component of membrane)	NA	NA	NA	PREDICTED: fasciclin-like arabinogalactan protein 14 [Brassica rapa]	1286.05	0	inf	inf	3.3242e-40	1.48898e-37	up	yes
MSTRG.3203	BraA02g002330.3C	BraA02g002330.3C	GO:0005576(extracellular region);GO:0005783(endoplasmic reticulum);GO:0005794(Golgi apparatus);GO:0009505(plant-type cell wall);GO:0009860(pollen tube growth);GO:0030599(pectinesterase activity);GO:0042545(cell wall modification);GO:0045330(aspartyl esterase activity);GO:0045490(pectin catabolic process);GO:0050829(defense response to Gram-negative bacterium);GO:0090406(pollen tube)	00040(Pentose and glucuronate interconversions);00500(Starch and sucrose metabolism)	K01051	EC:3.1.1.11	PREDICTED: pectinesterase PPME1 [Brassica rapa]	890.672	0	inf	inf	5.47674e-40	2.37881e-37	up	yes
MSTRG.5593	BraA02g039370.3C	BraA02g039370.3C	GO:0004650(polygalacturonase activity);GO:0005576(extracellular region);GO:0005975(carbohydrate metabolic process);GO:0071555(cell wall organization)	00040(Pentose and glucuronate interconversions);00500(Starch and sucrose metabolism)	K01213	EC:3.2.1.67	PREDICTED: polygalacturonase-like [Brassica rapa]	807.286	0	inf	inf	5.99255e-40	2.56401e-37	up	yes
MSTRG.6509	BraA03g006680.3C	BraA03g006680.3C	GO:0004034(aldose 1-epimerase activity);GO:0005737(cytoplasm);GO:0005975(carbohydrate metabolic process);GO:0006012(galactose metabolic process);GO:0016853(isomerase activity);GO:0030246(carbohydrate binding)	00010(Glycolysis / Gluconeogenesis);00052(Galactose metabolism)	K01785	EC:5.1.3.3	PREDICTED: aldose 1-epimerase-like [Brassica napus]	579.838	0	inf	inf	8.35533e-40	3.52239e-37	up	yes
MSTRG.20059	BraA07g025040.3C	BraA07g025040.3C	GO:0005576(extracellular region);GO:0005618(cell wall);GO:0009505(plant-type cell wall);GO:0030599(pectinesterase activity);GO:0042545(cell wall modification);GO:0045330(aspartyl esterase activity);GO:0045490(pectin catabolic process);GO:0046910(pectinesterase inhibitor activity);GO:0071944(cell periphery);GO:0090406(pollen tube)	00040(Pentose and glucuronate interconversions);00500(Starch and sucrose metabolism)	K01051	EC:3.1.1.11	PREDICTED: probable pectinesterase/pectinesterase inhibitor VGDH2 [Brassica rapa]	521.288	0	inf	inf	9.12077e-40	3.73522e-37	up	yes
MSTRG.16514	BraA06g015680.3C	BraA06g015680.3C	GO:0005199(structural constituent of cell wall);GO:0005576(extracellular region);GO:0006629(lipid metabolic process);GO:0016298(lipase activity)	00561(Glycerolipid metabolism)	K00679	EC:2.3.1.158	PREDICTED: anther-specific proline-rich protein APG [Brassica rapa]	517.86	0	inf	inf	1.3044e-39	5.19351e-37	up	yes
MSTRG.8072	BraA03g028150.3C	BraA03g028150.3C	GO:0004190(aspartic-type endopeptidase activity);GO:0005576(extracellular region);GO:0006508(proteolysis);GO:0006629(lipid metabolic process);GO:0030163(protein catabolic process);GO:0046686(response to cadmium ion)	NA	NA	NA	PREDICTED: aspartic proteinase A3-like [Brassica rapa]	397.391	0	inf	inf	1.45925e-39	5.73046e-37	up	yes
MSTRG.15670	BraA06g003370.3C	BraA06g003370.3C	GO:0005351(sugar:proton symporter activity);GO:0005355(glucose transmembrane transporter activity);GO:0005887(integral component of plasma membrane);GO:0015144(carbohydrate transmembrane transporter activity);GO:0016020(membrane);GO:0035428(hexose transmembrane transport);GO:0046323(glucose import)	NA	NA	NA	PREDICTED: sugar transport protein 9 [Brassica rapa]	582.891	0	inf	inf	1.86698e-39	7.14013e-37	up	yes
MSTRG.26046	BraA09g035160.3C	BraA09g035160.3C	GO:0005794(Golgi apparatus);GO:0009416(response to light stimulus);GO:0009507(chloroplast);GO:0009522(photosystem I);GO:0009523(photosystem II);GO:0009534(chloroplast thylakoid);GO:0009535(chloroplast thylakoid membrane);GO:0009579(thylakoid);GO:0009768(photosynthesis, light harvesting in photosystem I);GO:0009941(chloroplast envelope);GO:0010287(plastoglobule);GO:0015979(photosynthesis);GO:00160…	00196(Photosynthesis - antenna proteins)	K08912	NA	PREDICTED: chlorophyll a-b binding protein 1, chloroplastic-like [Brassica napus]	0.072063	1391.05	5.18047e-05	-14.2366	1.86804e-39	7.14013e-37	down	yes
MSTRG.3679	BraA02g008760.3C	BraA02g008760.3C	GO:0005507(copper ion binding);GO:0005515(protein binding);GO:0005773(vacuole);GO:0005886(plasma membrane);GO:0006979(response to oxidative stress);GO:0009055(electron carrier activity);GO:0009611(response to wounding);GO:0009646(response to absence of light);GO:0015690(aluminum cation transport);GO:0031225(anchored component of membrane);GO:0046658(anchored component of plasma membrane);GO:00468…	NA	NA	NA	PREDICTED: blue copper protein-like [Brassica rapa]	1213.23	0	inf	inf	1.9794e-39	7.46623e-37	up	yes
MSTRG.11224	BraA04g012320.3C	BraA04g012320.3C	GO:0009507(chloroplast)	NA	NA	NA	PREDICTED: uncharacterized protein LOC103863925 [Brassica rapa]	3675.03	0.055287	66471.9	16.0205	2.06735e-39	7.69671e-37	up	yes
MSTRG.30157	BraA10g029730.3C	BraA10g029730.3C	GO:0005576(extracellular region);GO:0008289(lipid binding);GO:0009507(chloroplast);GO:0012511(monolayer-surrounded lipid storage body);GO:0016020(membrane);GO:0016021(integral component of membrane);GO:0019915(lipid storage);GO:0019953(sexual reproduction)	NA	NA	NA	PREDICTED: oleosin-B4 isoform X1 [Brassica rapa]	746.505	0	inf	inf	2.1947e-39	7.98221e-37	up	yes
MSTRG.261	BraA01g003370.3C	BraA01g003370.3C	GO:0004565(beta-galactosidase activity);GO:0005576(extracellular region);GO:0005618(cell wall);GO:0005773(vacuole);GO:0005975(carbohydrate metabolic process);GO:0030246(carbohydrate binding);GO:0048046(apoplast)	00052(Galactose metabolism);00600(Sphingolipid metabolism);00531(Glycosaminoglycan degradation);00604(Glycosphingolipid biosynthesis - ganglio series);00511(Other glycan degradation)	K12309	EC:3.2.1.23	PREDICTED: beta-galactosidase 11 [Brassica rapa]	644.59	0.006023	107021	16.7075	2.19972e-39	7.98221e-37	up	yes
MSTRG.19434	BraA07g015960.3C	BraA07g015960.3C	GO:0005576(extracellular region);GO:0006629(lipid metabolic process);GO:0016298(lipase activity)	00500(Starch and sucrose metabolism);00460(Cyanoamino acid metabolism);00940(Phenylpropanoid biosynthesis)	K01188	EC:3.2.1.21	hypothetical protein AXX17_AT1G21120 [Arabidopsis thaliana]	346.975	0	inf	inf	3.16574e-39	1.1344e-36	up	yes
MSTRG.17875	BraA06g036460.3C	BraA06g036460.3C	GO:0003674(molecular_function);GO:0008150(biological_process);GO:0009507(chloroplast)	NA	NA	NA	PREDICTED: uncharacterized protein LOC108851858 [Raphanus sativus]	6150.75	0.088624	69402.8	16.0827	3.83342e-39	1.32401e-36	up	yes
MSTRG.9154	BraA03g043310.3C	BraA03g043310.3C	GO:0004565(beta-galactosidase activity);GO:0005576(extracellular region);GO:0005618(cell wall);GO:0005773(vacuole);GO:0005975(carbohydrate metabolic process);GO:0030246(carbohydrate binding);GO:0048046(apoplast)	00052(Galactose metabolism);00600(Sphingolipid metabolism);00531(Glycosaminoglycan degradation);00604(Glycosphingolipid biosynthesis - ganglio series);00511(Other glycan degradation)	K12309	EC:3.2.1.23	PREDICTED: beta-galactosidase 13 [Brassica rapa]	312.298	0	inf	inf	4.18873e-39	1.4295e-36	up	yes
MSTRG.15288	BraA05g040570.3C	BraA05g040570.3C	GO:0004089(carbonate dehydratase activity);GO:0005886(plasma membrane);GO:0008270(zinc ion binding);GO:0009409(response to cold);GO:0009507(chloroplast);GO:0009535(chloroplast thylakoid membrane);GO:0009570(chloroplast stroma);GO:0009579(thylakoid);GO:0009817(defense response to fungus, incompatible interaction);GO:0009941(chloroplast envelope);GO:0010037(response to carbon dioxide);GO:0010119(re…	00910(Nitrogen metabolism)	K01673	EC:4.2.1.1	PREDICTED: beta carbonic anhydrase 1, chloroplastic [Brassica rapa]	0.0690205	1071.26	6.44295e-05	-13.9219	4.28666e-39	1.44571e-36	down	yes
MSTRG.12957	BraA05g005080.3C	BraA05g005080.3C	GO:0003674(molecular_function);GO:0005576(extracellular region);GO:0005618(cell wall);GO:0006952(defense response);GO:0031640(killing of cells of other organism);GO:0050832(defense response to fungus)	NA	NA	NA	BnaA05g04690D [Brassica napus]	1917.65	0	inf	inf	5.19478e-39	1.7002e-36	up	yes
MSTRG.28882	BraA10g012040.3C	BraA10g012040.3C	NA	NA	NA	NA		3805.31	0	inf	inf	5.21915e-39	1.7002e-36	up	yes
MSTRG.4069	BraA02g014390.3C	BraA02g014390.3C	NA	NA	NA	NA	PREDICTED: stress-induced protein KIN2 [Brassica rapa]	3770.78	0	inf	inf	5.71702e-39	1.84146e-36	up	yes
MSTRG.10508	BraA04g000640.3C	BraA04g000640.3C	GO:0004553(hydrolase activity, hydrolyzing O-glycosyl compounds);GO:0005576(extracellular region);GO:0005975(carbohydrate metabolic process);GO:0009044(xylan 1,4-beta-xylosidase activity)	00500(Starch and sucrose metabolism);00460(Cyanoamino acid metabolism);00940(Phenylpropanoid biosynthesis)	K05349	EC:3.2.1.21	PREDICTED: uncharacterized protein LOC103862781 [Brassica rapa]	366.242	0	inf	inf	6.5806e-39	2.09607e-36	up	yes
MSTRG.16658	BraA06g017610.3C	BraA06g017610.3C	GO:0003674(molecular_function);GO:0005634(nucleus)	NA	NA	NA	PREDICTED: uncharacterized protein LOC103873050 [Brassica rapa]	1874.16	0	inf	inf	8.18035e-39	2.57699e-36	up	yes
MSTRG.10995	BraA04g008560.3C	BraA04g008560.3C	GO:0003674(molecular_function);GO:0005829(cytosol);GO:0009567(double fertilization forming a zygote and endosperm);GO:0009793(embryo development ending in seed dormancy);GO:0048046(apoplast)	NA	NA	NA	late embryogenesis abundant protein 2 [Brassica rapa]	1621.69	0	inf	inf	1.23997e-38	3.7815e-36	up	yes
MSTRG.8373	BraA03g032200.3C	BraA03g032200.3C	GO:0005618(cell wall);GO:0009505(plant-type cell wall);GO:0016021(integral component of membrane);GO:0030599(pectinesterase activity);GO:0042545(cell wall modification);GO:0045330(aspartyl esterase activity);GO:0045490(pectin catabolic process)	00040(Pentose and glucuronate interconversions);00500(Starch and sucrose metabolism)	K01051	EC:3.1.1.11	PREDICTED: probable pectinesterase/pectinesterase inhibitor 21 [Brassica rapa]	317.717	0	inf	inf	1.25532e-38	3.78803e-36	up	yes
MSTRG.8646	BraA03g035900.3C	BraA03g035900.3C	GO:0005507(copper ion binding);GO:0005576(extracellular region);GO:0009505(plant-type cell wall);GO:0009506(plasmodesma);GO:0016722(oxidoreductase activity, oxidizing metal ions);GO:0055114(oxidation-reduction process)	00053(Ascorbate and aldarate metabolism)	K00423	EC:1.10.3.3	PREDICTED: L-ascorbate oxidase homolog [Brassica rapa]	1586.01	0.026183	60574.2	15.8864	1.28272e-38	3.83039e-36	up	yes
MSTRG.15584	BraA06g001880.3C	BraA06g001880.3C	GO:0003674(molecular_function);GO:0008150(biological_process)	NA	NA	NA	PREDICTED: late embryogenesis abundant protein D-7 [Brassica rapa]	1126.09	0	inf	inf	1.45907e-38	4.31207e-36	up	yes
MSTRG.2732	BraA01g041040.3C	BraA01g041040.3C	GO:0005622(intracellular);GO:0005795(Golgi stack);GO:0006886(intracellular protein transport);GO:0006891(intra-Golgi vesicle-mediated transport);GO:0008565(protein transporter activity);GO:0015031(protein transport)	04120(Ubiquitin mediated proteolysis)	K10581	EC:2.3.2.24	PREDICTED: target of Myb protein 1 isoform X2 [Brassica oleracea var. oleracea]	318.213	0	inf	inf	1.80321e-38	5.16926e-36	up	yes
MSTRG.4634	BraA02g023140.3C	BraA02g023140.3C	GO:0005576(extracellular region);GO:0005578(proteinaceous extracellular matrix);GO:0016042(lipid catabolic process);GO:0016298(lipase activity);GO:0016746(transferase activity, transferring acyl groups);GO:0019953(sexual reproduction);GO:0052689(carboxylic ester hydrolase activity);GO:0070505(pollen coat)	00500(Starch and sucrose metabolism);00460(Cyanoamino acid metabolism);00940(Phenylpropanoid biosynthesis)	K01188	EC:3.2.1.21	PREDICTED: GDSL esterase/lipase EXL6 [Brassica rapa]	485.518	0	inf	inf	2.04131e-38	5.79388e-36	up	yes
MSTRG.1974	BraA01g029230.3C	BraA01g029230.3C	GO:0004871(signal transducer activity);GO:0005576(extracellular region);GO:0007267(cell-cell signaling);GO:0048046(apoplast)	NA	NA	NA	PREDICTED: protein RALF-like 15 [Brassica rapa]	2944.34	0	inf	inf	2.23102e-38	6.27025e-36	up	yes
MSTRG.30153	BraA10g029720.3C	BraA10g029720.3C	GO:0005576(extracellular region);GO:0008289(lipid binding);GO:0012511(monolayer-surrounded lipid storage body);GO:0016020(membrane);GO:0016021(integral component of membrane);GO:0019915(lipid storage);GO:0019953(sexual reproduction);GO:0045735(nutrient reservoir activity)	NA	NA	NA	PREDICTED: uncharacterized protein LOC103847047 [Brassica rapa]	563.347	0	inf	inf	2.89467e-38	7.979e-36	up	yes
MSTRG.3041	BraA01g044980.3C	BraA01g044980.3C	GO:0003674(molecular_function);GO:0008150(biological_process);GO:0009507(chloroplast)	NA	NA	NA	PREDICTED: uncharacterized protein LOC103850085 [Brassica rapa]	1685.56	0	inf	inf	2.97279e-38	8.11628e-36	up	yes
MSTRG.5635	BraA02g040020.3C	BraA02g040020.3C	GO:0005576(extracellular region);GO:0005618(cell wall);GO:0009505(plant-type cell wall);GO:0030599(pectinesterase activity);GO:0042545(cell wall modification);GO:0045330(aspartyl esterase activity);GO:0045490(pectin catabolic process);GO:0046910(pectinesterase inhibitor activity);GO:0048358(mucilage pectin biosynthetic process);GO:0048359(mucilage metabolic process involved in seed coat developme…	00040(Pentose and glucuronate interconversions);00500(Starch and sucrose metabolism)	K01051	EC:3.1.1.11	PREDICTED: probable pectinesterase/pectinesterase inhibitor 58 [Brassica rapa]	373.392	0	inf	inf	3.61765e-38	9.78369e-36	up	yes
MSTRG.7774	BraA03g024330.3C	BraA03g024330.3C	GO:0009507(chloroplast);GO:0043086(negative regulation of catalytic activity);GO:0046910(pectinesterase inhibitor activity)	NA	NA	NA	PREDICTED: probable pectinesterase/pectinesterase inhibitor [Brassica napus]	951.974	0	inf	inf	4.96102e-38	1.32913e-35	up	yes
MSTRG.16158	BraA06g010580.3C	BraA06g010580.3C	GO:0005576(extracellular region);GO:0009664(plant-type cell wall organization);GO:0016829(lyase activity);GO:0030570(pectate lyase activity);GO:0045490(pectin catabolic process);GO:0046872(metal ion binding)	00040(Pentose and glucuronate interconversions)	K01728	EC:4.2.2.2	PREDICTED: probable pectate lyase 3 [Brassica rapa]	448.545	0	inf	inf	5.02101e-38	1.33275e-35	up	yes
MSTRG.16225	BraA06g011490.3C	BraA06g011490.3C	GO:0003674(molecular_function);GO:0005634(nucleus);GO:0005829(cytosol);GO:0008150(biological_process);GO:0048046(apoplast)	NA	NA	NA	PREDICTED: late embryogenesis abundant protein 1 [Brassica rapa]	1886.12	0	inf	inf	6.26503e-38	1.6477e-35	up	yes
MSTRG.23100	BraA08g026750.3C	BraA08g026750.3C	GO:0000166(nucleotide binding);GO:0000184(nuclear-transcribed mRNA catabolic process, nonsense-mediated decay);GO:0003723(RNA binding);GO:0003743(translation initiation factor activity);GO:0005634(nucleus);GO:0005737(cytoplasm);GO:0006397(mRNA processing);GO:0006417(regulation of translation);GO:0060211(regulation of nuclear-transcribed mRNA poly(A) tail shortening)	03013(RNA transport);03015(mRNA surveillance pathway);03018(RNA degradation)	K13126	NA	PREDICTED: polyadenylate-binding protein 3 [Brassica rapa]	284.404	0	inf	inf	1.04809e-37	2.7068e-35	up	yes
MSTRG.18528	BraA06g044780.3C	BraA06g044780.3C	GO:0000398(mRNA splicing, via spliceosome);GO:0004565(beta-galactosidase activity);GO:0005576(extracellular region);GO:0005618(cell wall);GO:0005634(nucleus);GO:0005773(vacuole);GO:0005975(carbohydrate metabolic process);GO:0030246(carbohydrate binding)	00052(Galactose metabolism);00600(Sphingolipid metabolism);00531(Glycosaminoglycan degradation);00604(Glycosphingolipid biosynthesis - ganglio series);00511(Other glycan degradation)	K12309	EC:3.2.1.23	BnaA06g37410D [Brassica napus]	182.565	0	inf	inf	1.37283e-37	3.48273e-35	up	yes
MSTRG.21824	BraA08g006990.3C	BraA08g006990.3C	GO:0003677(DNA binding);GO:0003700(transcription factor activity, sequence-specific DNA binding);GO:0005634(nucleus);GO:0006355(regulation of transcription, DNA-templated)	04141(Protein processing in endoplasmic reticulum)	K04374	NA	PREDICTED: uncharacterized protein At4g06598 [Brassica rapa]	598.639	0	inf	inf	1.44898e-37	3.64369e-35	up	yes
MSTRG.7759	BraA03g024080.3C	BraA03g024080.3C	GO:0003674(molecular_function);GO:0005829(cytosol);GO:0005886(plasma membrane);GO:0009269(response to desiccation);GO:0009793(embryo development ending in seed dormancy);GO:0048046(apoplast)	NA	NA	NA	PREDICTED: desiccation-related protein At2g46140-like [Brassica oleracea var. oleracea]	1090.23	0	inf	inf	1.75368e-37	4.33387e-35	up	yes
MSTRG.20884	BraA07g036220.3C	BraA07g036220.3C	GO:0000166(nucleotide binding);GO:0000184(nuclear-transcribed mRNA catabolic process, nonsense-mediated decay);GO:0003723(RNA binding);GO:0003743(translation initiation factor activity);GO:0005634(nucleus);GO:0005737(cytoplasm);GO:0006397(mRNA processing);GO:0006417(regulation of translation);GO:0060211(regulation of nuclear-transcribed mRNA poly(A) tail shortening)	03013(RNA transport);03015(mRNA surveillance pathway);03018(RNA degradation)	K13126	NA	PREDICTED: polyadenylate-binding protein 5-like [Brassica napus]	264.454	0	inf	inf	1.84473e-37	4.51992e-35	up	yes
MSTRG.22899	BraA08g024080.3C	BraA08g024080.3C	GO:0003674(molecular_function);GO:0005576(extracellular region);GO:0008150(biological_process);GO:0048046(apoplast)	03050(Proteasome)	K03036	NA	PREDICTED: pollen-specific protein-like At4g18596 [Brassica rapa]	1048.92	0	inf	inf	1.92145e-37	4.66799e-35	up	yes
MSTRG.12554	BraA04g032380.3C	BraA04g032380.3C	GO:0009507(chloroplast);GO:0043086(negative regulation of catalytic activity);GO:0046910(pectinesterase inhibitor activity)	NA	NA	NA	PREDICTED: pectinesterase 5-like [Brassica rapa]	828.117	0	inf	inf	1.99904e-37	4.81567e-35	up	yes
MSTRG.1171	BraA01g016670.3C	BraA01g016670.3C	GO:0005773(vacuole);GO:0015992(proton transport);GO:0016471(vacuolar proton-transporting V-type ATPase complex);GO:0016820(hydrolase activity, acting on acid anhydrides, catalyzing transmembrane movement of substances)	00190(Oxidative phosphorylation);04145(Phagosome)	K02152	NA	PREDICTED: V-type proton ATPase subunit G3 [Brassica napus]	1645.82	0	inf	inf	2.0336e-37	4.8581e-35	up	yes
MSTRG.14619	BraA05g031700.3C	BraA05g031700.3C	GO:0003674(molecular_function);GO:0008150(biological_process);GO:0009505(plant-type cell wall)	NA	NA	NA	PREDICTED: RNA polymerase II degradation factor 1 [Brassica rapa]	1587.99	0.0333358	47636.1	15.5398	2.14524e-37	5.08244e-35	up	yes
MSTRG.20387	BraA07g029450.3C	BraA07g029450.3C	GO:0000166(nucleotide binding);GO:0000184(nuclear-transcribed mRNA catabolic process, nonsense-mediated decay);GO:0003723(RNA binding);GO:0003743(translation initiation factor activity);GO:0005634(nucleus);GO:0005737(cytoplasm);GO:0006397(mRNA processing);GO:0006417(regulation of translation);GO:0060211(regulation of nuclear-transcribed mRNA poly(A) tail shortening)	03013(RNA transport);03015(mRNA surveillance pathway);03018(RNA degradation)	K13126	NA	PREDICTED: polyadenylate-binding protein 5-like [Brassica rapa]	225.075	0	inf	inf	2.47038e-37	5.7576e-35	up	yes
MSTRG.25057	BraA09g018170.3C	BraA09g018170.3C	GO:0005737(cytoplasm);GO:0008757(S-adenosylmethionine-dependent methyltransferase activity);GO:0032259(methylation)	NA	NA	NA	PREDICTED: uncharacterized protein LOC103838632 [Brassica rapa]	290.38	0	inf	inf	2.53428e-37	5.85889e-35	up	yes
MSTRG.4280	BraA02g017570.3C	BraA02g017570.3C	GO:0003674(molecular_function);GO:0005576(extracellular region);GO:0008150(biological_process)	NA	NA	NA	PREDICTED: aldehyde oxidase GLOX1-like [Brassica rapa]	294.594	0	inf	inf	2.60709e-37	5.97899e-35	up	yes
MSTRG.4633	BraA02g023130.3C	BraA02g023130.3C	GO:0005576(extracellular region);GO:0005578(proteinaceous extracellular matrix);GO:0016042(lipid catabolic process);GO:0016298(lipase activity);GO:0016746(transferase activity, transferring acyl groups);GO:0019953(sexual reproduction);GO:0052689(carboxylic ester hydrolase activity);GO:0070505(pollen coat)	00500(Starch and sucrose metabolism);00460(Cyanoamino acid metabolism);00940(Phenylpropanoid biosynthesis)	K01188	EC:3.2.1.21	PREDICTED: GDSL esterase/lipase EXL4-like isoform X1 [Brassica napus]	360.228	0	inf	inf	2.93836e-37	6.68524e-35	up	yes
MSTRG.16968	BraA06g023300.3C	BraA06g023300.3C	GO:0004553(hydrolase activity, hydrolyzing O-glycosyl compounds);GO:0005576(extracellular region);GO:0008810(cellulase activity);GO:0030245(cellulose catabolic process);GO:0071555(cell wall organization)	00500(Starch and sucrose metabolism)	K01179	EC:3.2.1.4	PREDICTED: endoglucanase 16-like [Brassica rapa]	330.084	0	inf	inf	3.81483e-37	8.61101e-35	up	yes
MSTRG.13772	BraA05g017630.3C	BraA05g017630.3C	GO:0003674(molecular_function);GO:0008150(biological_process)	NA	NA	NA	PREDICTED: uncharacterized protein LOC103868488 [Brassica rapa]	1339.18	0	inf	inf	4.06249e-37	9.09839e-35	up	yes
MSTRG.8255	BraA03g030590.3C	BraA03g030590.3C	GO:0003674(molecular_function);GO:0008150(biological_process)	NA	NA	NA	PREDICTED: uncharacterized protein LOC103858925 [Brassica rapa]	1313.2	0	inf	inf	4.21643e-37	9.36995e-35	up	yes
MSTRG.20876	BraA07g036080.3C;BraA07g036090.3C	BraA07g036080.3C;BraA07g036090.3C	GO:0005886(plasma membrane);GO:0006865(amino acid transport);GO:0015171(amino acid transmembrane transporter activity);GO:0016020(membrane);GO:0016021(integral component of membrane);GO:0003674(molecular_function);GO:0005576(extracellular region);GO:0008150(biological_process);GO:0045492(xylan biosynthetic process)	NA	NA	NA	PREDICTED: lysine histidine transporter-like 5 isoform X2 [Brassica napus];PREDICTED: glucuronoxylan 4-O-methyltransferase 3 [Brassica rapa]	290.619	0.0052941	54894.9	15.7444	4.93289e-37	1.07947e-34	up	yes
MSTRG.18785	BraA07g004050.3C	BraA07g004050.3C	GO:0005576(extracellular region);GO:0005618(cell wall);GO:0016787(hydrolase activity);GO:0052689(carboxylic ester hydrolase activity);GO:0071555(cell wall organization)	00600(Sphingolipid metabolism)	K00654	EC:2.3.1.50	PREDICTED: pectin acetylesterase 2-like isoform X1 [Brassica rapa]	320.199	0	inf	inf	5.48323e-37	1.18186e-34	up	yes
MSTRG.29756	BraA10g024660.3C	BraA10g024660.3C	NA	NA	NA	NA		2992.45	0.069661	42957.3	15.3906	6.1271e-37	1.30108e-34	up	yes
MSTRG.25131	BraA09g019060.3C	BraA09g019060.3C	GO:0000146(microfilament motor activity);GO:0003774(motor activity);GO:0003779(actin binding);GO:0005516(calmodulin binding);GO:0005524(ATP binding);GO:0005634(nucleus);GO:0005737(cytoplasm);GO:0007015(actin filament organization);GO:0009860(pollen tube growth);GO:0016459(myosin complex);GO:0030048(actin filament-based movement);GO:0051640(organelle localization)	03440(Homologous recombination)	K03165	EC:5.99.1.2	PREDICTED: myosin-11 [Raphanus sativus]	101.99	0	inf	inf	7.15346e-37	1.50785e-34	up	yes
MSTRG.15644	BraA06g002920.3C	BraA06g002920.3C	GO:0016021(integral component of membrane);GO:0045454(cell redox homeostasis)	04141(Protein processing in endoplasmic reticulum)	K09580	EC:5.3.4.1	PREDICTED: protein disulfide-isomerase 5-3-like [Brassica rapa]	329.332	0	inf	inf	7.50849e-37	1.55975e-34	up	yes
MSTRG.30158	BraA10g029740.3C	BraA10g029740.3C	NA	NA	NA	NA	hypothetical protein AXX17_AT5G07250 [Arabidopsis thaliana]	1707.93	0	inf	inf	7.64912e-37	1.57754e-34	up	yes
MSTRG.13411	BraA05g011630.3C	BraA05g011630.3C	GO:0003674(molecular_function);GO:0005576(extracellular region);GO:0008150(biological_process)	00010(Glycolysis / Gluconeogenesis);00040(Pentose and glucuronate interconversions);00053(Ascorbate and aldarate metabolism);00620(Pyruvate metabolism);00071(Fatty acid degradation);00561(Glycerolipid metabolism);00280(Valine, leucine and isoleucine degradation);00310(Lysine degradation);00330(Arginine and proline metabolism);00340(Histidine metabolism);00380(Tryptophan metabolism);00410(beta-Ala…	K00128	EC:1.2.1.3	PREDICTED: putative cysteine-rich repeat secretory protein 35 [Brassica rapa]	635.976	0	inf	inf	8.66744e-37	1.77478e-34	up	yes
MSTRG.3521	BraA02g006330.3C	BraA02g006330.3C	GO:0005634(nucleus)	NA	NA	NA	PREDICTED: uncharacterized protein LOC103851025 [Brassica rapa]	373.549	0	inf	inf	1.1172e-36	2.23963e-34	up	yes
MSTRG.22517	BraA08g018610.3C	BraA08g018610.3C	GO:0003779(actin binding);GO:0003785(actin monomer binding);GO:0005634(nucleus);GO:0005737(cytoplasm);GO:0005938(cell cortex);GO:0007010(cytoskeleton organization);GO:0015629(actin cytoskeleton);GO:0042989(sequestering of actin monomers);GO:0048046(apoplast)	04130(SNARE interactions in vesicular transport)	K08486	NA	PREDICTED: profilin [Brassica rapa]	1113.99	0	inf	inf	1.18584e-36	2.36072e-34	up	yes
MSTRG.3204	BraA02g002340.3C	BraA02g002340.3C	GO:0005576(extracellular region);GO:0005618(cell wall);GO:0009505(plant-type cell wall);GO:0030599(pectinesterase activity);GO:0042545(cell wall modification);GO:0045330(aspartyl esterase activity);GO:0045490(pectin catabolic process)	00040(Pentose and glucuronate interconversions);00500(Starch and sucrose metabolism)	K01051	EC:3.1.1.11	PREDICTED: probable pectinesterase 50 [Brassica rapa]	413.434	0	inf	inf	1.24452e-36	2.46046e-34	up	yes
MSTRG.22630	BraA08g020410.3C	BraA08g020410.3C	GO:0009507(chloroplast)	04070(Phosphatidylinositol signaling system);04626(Plant-pathogen interaction)	K02183	NA	PREDICTED: esterase AGAP003155-like [Brassica rapa]	624.668	0	inf	inf	1.44723e-36	2.84162e-34	up	yes
MSTRG.22328	BraA08g015900.3C	BraA08g015900.3C	GO:0000038(very long-chain fatty acid metabolic process);GO:0006633(fatty acid biosynthetic process);GO:0016021(integral component of membrane);GO:0016746(transferase activity, transferring acyl groups);GO:0016747(transferase activity, transferring acyl groups other than amino-acyl groups);GO:0030497(fatty acid elongation)	00062(Fatty acid elongation)	K15397	EC:2.3.1.199	PREDICTED: 3-ketoacyl-CoA synthase 17 [Brassica rapa]	306.924	0	inf	inf	1.61764e-36	3.11227e-34	up	yes
MSTRG.16634	BraA06g017290.3C	BraA06g017290.3C	GO:0000326(protein storage vacuole);GO:0000327(lytic vacuole within protein storage vacuole);GO:0003756(protein disulfide isomerase activity);GO:0005515(protein binding);GO:0005773(vacuole);GO:0005783(endoplasmic reticulum);GO:0005788(endoplasmic reticulum lumen);GO:0005794(Golgi apparatus);GO:0006457(protein folding);GO:0009505(plant-type cell wall);GO:0009507(chloroplast);GO:0009579(thylakoid);…	04141(Protein processing in endoplasmic reticulum)	K09580	EC:5.3.4.1	PREDICTED: protein disulfide isomerase-like 1-1 [Brassica rapa]	289.025	0	inf	inf	1.80218e-36	3.43413e-34	up	yes
MSTRG.4362	BraA02g018790.3C	BraA02g018790.3C	GO:0003674(molecular_function);GO:0005576(extracellular region);GO:0008150(biological_process)	NA	NA	NA	PREDICTED: uncharacterized protein LOC103852536 [Brassica rapa]	944.059	0	inf	inf	1.89528e-36	3.57448e-34	up	yes
MSTRG.3214	BraA02g002380.3C	BraA02g002380.3C	GO:0005576(extracellular region);GO:0005578(proteinaceous extracellular matrix);GO:0008289(lipid binding);GO:0009859(pollen hydration);GO:0012511(monolayer-surrounded lipid storage body);GO:0016020(membrane);GO:0016021(integral component of membrane);GO:0019915(lipid storage);GO:0019953(sexual reproduction);GO:0031012(extracellular matrix);GO:0048544(recognition of pollen);GO:0070505(pollen coat)	NA	NA	NA	BnaAnng13740D [Brassica napus]	320.214	0.0105685	30298.8	14.887	2.07301e-36	3.88412e-34	up	yes
MSTRG.17393	BraA06g029650.3C	BraA06g029650.3C	GO:0005737(cytoplasm);GO:0009555(pollen development);GO:0010584(pollen exine formation);GO:0016410(N-acyltransferase activity);GO:0050734(hydroxycinnamoyltransferase activity);GO:0080072(spermidine:sinapoyl CoA N-acyltransferase activity);GO:0080073(spermidine:coumaroyl CoA N-acyltransferase activity);GO:0080074(spermidine:caffeoyl CoA N-acyltransferase activity);GO:0080075(spermidine:feruloyl Co…	00940(Phenylpropanoid biosynthesis);00945(Stilbenoid, diarylheptanoid and gingerol biosynthesis);00941(Flavonoid biosynthesis)	K13065	EC:2.3.1.133	PREDICTED: spermidine hydroxycinnamoyl transferase-like [Brassica rapa]	307.668	0	inf	inf	2.59322e-36	4.82726e-34	up	yes
MSTRG.10779	BraA04g005110.3C	BraA04g005110.3C	GO:0000502(proteasome complex);GO:0005524(ATP binding);GO:0005886(plasma membrane);GO:0016021(integral component of membrane);GO:0016887(ATPase activity)	04144(Endocytosis)	K12196	NA	PREDICTED: ATPase family AAA domain-containing protein 1-A-like [Brassica napus]	224.043	0	inf	inf	2.82862e-36	5.23149e-34	up	yes
MSTRG.10336	BraA03g061110.3C	BraA03g061110.3C	GO:0005737(cytoplasm);GO:0009734(auxin-activated signaling pathway);GO:0010928(regulation of auxin mediated signaling pathway);GO:0071470(cellular response to osmotic stress);GO:2000028(regulation of photoperiodism, flowering)	NA	NA	NA	PREDICTED: glycine-rich domain-containing protein 2-like [Brassica rapa]	184.136	0	inf	inf	3.2223e-36	5.92139e-34	up	yes
MSTRG.22266	BraA08g014780.3C	BraA08g014780.3C	GO:0005634(nucleus);GO:0008150(biological_process)	NA	NA	NA	PREDICTED: uncharacterized protein LOC103834228 [Brassica rapa]	400.923	0	inf	inf	3.29368e-36	6.014e-34	up	yes
MSTRG.2955	BraA01g044010.3C	BraA01g044010.3C	GO:0003674(molecular_function);GO:0005829(cytosol);GO:0009414(response to water deprivation)	NA	NA	NA	PREDICTED: stress-induced protein KIN2-like [Brassica rapa]	1954.31	0	inf	inf	3.5283e-36	6.39372e-34	up	yes
MSTRG.23081	BraA08g026420.3C	BraA08g026420.3C	GO:0009507(chloroplast)	NA	NA	NA	BnaA08g20430D [Brassica napus]	143.394	0	inf	inf	3.56802e-36	6.39372e-34	up	yes
MSTRG.14752	BraA05g033750.3C	BraA05g033750.3C	GO:0005507(copper ion binding);GO:0005576(extracellular region);GO:0009505(plant-type cell wall);GO:0009506(plasmodesma);GO:0016722(oxidoreductase activity, oxidizing metal ions);GO:0055114(oxidation-reduction process)	00053(Ascorbate and aldarate metabolism)	K00423	EC:1.10.3.3	PREDICTED: L-ascorbate oxidase homolog [Brassica napus]	900.654	0.027434	32829.8	15.0027	3.60935e-36	6.42667e-34	up	yes
MSTRG.5097	BraA02g031170.3C	BraA02g031170.3C	GO:0003674(molecular_function);GO:0005634(nucleus)	NA	NA	NA	PREDICTED: dormancy-associated protein homolog 2 [Brassica rapa]	337.75	0	inf	inf	3.70275e-36	6.55226e-34	up	yes
MSTRG.6707	BraA03g009520.3C	BraA03g009520.3C	GO:0003677(DNA binding);GO:0003700(transcription factor activity, sequence-specific DNA binding);GO:0005515(protein binding);GO:0005634(nucleus);GO:0005737(cytoplasm);GO:0006351(transcription, DNA-templated);GO:0006355(regulation of transcription, DNA-templated);GO:0030154(cell differentiation);GO:0046983(protein dimerization activity)	03060(Protein export)	K03217	NA	PREDICTED: floral homeotic protein PISTILLATA isoform X1 [Brassica rapa]	603.996	0	inf	inf	4.2779e-36	7.5236e-34	up	yes
MSTRG.6906	BraA03g012080.3C	BraA03g012080.3C	GO:0005886(plasma membrane);GO:0006071(glycerol metabolic process);GO:0006629(lipid metabolic process);GO:0008889(glycerophosphodiester phosphodiesterase activity);GO:0031225(anchored component of membrane);GO:0048046(apoplast)	00564(Glycerophospholipid metabolism)	K01126	EC:3.1.4.46	BnaA03g09930D [Brassica napus]	147.365	0	inf	inf	5.07752e-36	8.82165e-34	up	yes
MSTRG.13919	BraA05g020420.3C	BraA05g020420.3C	GO:0005576(extracellular region);GO:0009860(pollen tube growth);GO:0046910(pectinesterase inhibitor activity);GO:0071944(cell periphery);GO:0090404(pollen tube tip)	NA	NA	NA	PREDICTED: pectinesterase inhibitor 1-like [Brassica rapa]	724.067	0	inf	inf	5.54559e-36	9.46283e-34	up	yes
MSTRG.2825	BraA01g042220.3C	BraA01g042220.3C	GO:0005351(sugar:proton symporter activity);GO:0005355(glucose transmembrane transporter activity);GO:0005887(integral component of plasma membrane);GO:0015144(carbohydrate transmembrane transporter activity);GO:0015145(monosaccharide transmembrane transporter activity);GO:0016020(membrane);GO:0034219(carbohydrate transmembrane transport);GO:0035428(hexose transmembrane transport);GO:0046323(gluc…	NA	NA	NA	PREDICTED: sugar transport protein 6-like [Brassica napus]	231.342	0	inf	inf	6.08138e-36	1.03157e-33	up	yes
MSTRG.13863	BraA05g019390.3C	BraA05g019390.3C	GO:0005351(sugar:proton symporter activity);GO:0005355(glucose transmembrane transporter activity);GO:0005887(integral component of plasma membrane);GO:0015144(carbohydrate transmembrane transporter activity);GO:0016020(membrane);GO:0035428(hexose transmembrane transport);GO:0046323(glucose import)	NA	NA	NA	PREDICTED: sugar transport protein 9-like isoform X7 [Brassica rapa]	246.406	0	inf	inf	6.23086e-36	1.05071e-33	up	yes
MSTRG.7949	BraA03g026660.3C	BraA03g026660.3C	GO:0005886(plasma membrane);GO:0006869(lipid transport);GO:0008289(lipid binding);GO:0016021(integral component of membrane);GO:0031225(anchored component of membrane)	NA	NA	NA	BnaA03g23710D [Brassica napus]	653.387	0	inf	inf	6.89757e-36	1.14296e-33	up	yes
MSTRG.21446	BraA08g000590.3C	BraA08g000590.3C	GO:0005507(copper ion binding);GO:0005576(extracellular region);GO:0009505(plant-type cell wall);GO:0009506(plasmodesma);GO:0016722(oxidoreductase activity, oxidizing metal ions);GO:0055114(oxidation-reduction process)	00053(Ascorbate and aldarate metabolism)	K00423	EC:1.10.3.3	PREDICTED: L-ascorbate oxidase homolog [Brassica oleracea var. oleracea]	225.64	0	inf	inf	7.26177e-36	1.18956e-33	up	yes
MSTRG.14019	BraA05g022710.3C	BraA05g022710.3C	GO:0000139(Golgi membrane);GO:0005794(Golgi apparatus);GO:0006486(protein glycosylation);GO:0008378(galactosyltransferase activity);GO:0016021(integral component of membrane);GO:0016757(transferase activity, transferring glycosyl groups);GO:0016758(transferase activity, transferring hexosyl groups)	NA	NA	NA	PREDICTED: probable beta-1,3-galactosyltransferase 8 [Brassica rapa]	313.864	0	inf	inf	7.9721e-36	1.2985e-33	up	yes
MSTRG.13774	BraA05g017670.3C	BraA05g017670.3C	GO:0004630(phospholipase D activity);GO:0005509(calcium ion binding);GO:0005773(vacuole);GO:0009738(abscisic acid-activated signaling pathway);GO:0009873(ethylene-activated signaling pathway);GO:0009941(chloroplast envelope);GO:0016020(membrane);GO:0016042(lipid catabolic process);GO:0030136(clathrin-coated vesicle);GO:0046470(phosphatidylcholine metabolic process);GO:0070290(N-acylphosphatidylet…	00564(Glycerophospholipid metabolism);00565(Ether lipid metabolism);04144(Endocytosis)	K01115	EC:3.1.4.4	PREDICTED: phospholipase D alpha 2 [Brassica rapa]	152.477	0	inf	inf	8.18397e-36	1.32548e-33	up	yes
MSTRG.29722	BraA10g024240.3C	BraA10g024240.3C	GO:0005886(plasma membrane);GO:0016829(lyase activity);GO:0030570(pectate lyase activity);GO:0045490(pectin catabolic process);GO:0046872(metal ion binding)	00040(Pentose and glucuronate interconversions)	K01728	EC:4.2.2.2	PREDICTED: probable pectate lyase 19 [Brassica napus]	219.064	0	inf	inf	8.56154e-36	1.37884e-33	up	yes
MSTRG.20129	BraA07g025890.3C	BraA07g025890.3C	GO:0005524(ATP binding);GO:0005774(vacuolar membrane);GO:0005886(plasma membrane);GO:0005887(integral component of plasma membrane);GO:0006754(ATP biosynthetic process);GO:0008553(hydrogen-exporting ATPase activity, phosphorylative mechanism);GO:0015992(proton transport);GO:0016021(integral component of membrane);GO:0046872(metal ion binding);GO:0051453(regulation of intracellular pH);GO:1902600(…	00190(Oxidative phosphorylation)	K01535	EC:3.6.3.6	PREDICTED: ATPase 9, plasma membrane-type isoform X1 [Brassica napus]	110.582	0	inf	inf	9.28017e-36	1.4698e-33	up	yes
MSTRG.6298	BraA03g003920.3C	BraA03g003920.3C	GO:0005093(Rab GDP-dissociation inhibitor activity);GO:0005096(GTPase activator activity);GO:0005737(cytoplasm);GO:0015031(protein transport);GO:0016491(oxidoreductase activity);GO:0048046(apoplast);GO:0055114(oxidation-reduction process)	NA	NA	NA	PREDICTED: guanosine nucleotide diphosphate dissociation inhibitor At5g09550-like [Brassica rapa]	218.821	0	inf	inf	1.01086e-35	1.59221e-33	up	yes
MSTRG.3124	BraA02g001030.3C	BraA02g001030.3C	GO:0004252(serine-type endopeptidase activity);GO:0005576(extracellular region);GO:0005618(cell wall);GO:0006508(proteolysis);GO:0008152(metabolic process)	04144(Endocytosis)	K18443	NA	PREDICTED: subtilisin-like protease SBT4.15 [Brassica rapa]	154.465	0	inf	inf	1.05158e-35	1.63836e-33	up	yes
MSTRG.12945	BraA05g005010.3C	BraA05g005010.3C	GO:0003674(molecular_function);GO:0005576(extracellular region);GO:0005618(cell wall);GO:0006952(defense response);GO:0031640(killing of cells of other organism);GO:0050832(defense response to fungus)	NA	NA	NA	BnaA05g04680D [Brassica napus]	1486.06	0	inf	inf	1.0981e-35	1.69243e-33	up	yes
MSTRG.21306	BraA07g041930.3C	BraA07g041930.3C	GO:0005618(cell wall);GO:0005774(vacuolar membrane);GO:0005794(Golgi apparatus);GO:0005829(cytosol);GO:0005886(plasma membrane);GO:0009505(plant-type cell wall);GO:0030246(carbohydrate binding);GO:0048046(apoplast)	NA	NA	NA	PREDICTED: epidermis-specific secreted glycoprotein EP1-like [Brassica rapa]	0	112.673	-inf	-inf	1.1156e-35	1.71022e-33	down	yes
MSTRG.23361	BraA08g030210.3C	BraA08g030210.3C	GO:0005576(extracellular region);GO:0009664(plant-type cell wall organization);GO:0016829(lyase activity);GO:0030570(pectate lyase activity);GO:0045490(pectin catabolic process);GO:0046872(metal ion binding)	00040(Pentose and glucuronate interconversions)	K01728	EC:4.2.2.2	PREDICTED: probable pectate lyase 3 [Brassica rapa]	261.373	0	inf	inf	1.13536e-35	1.73124e-33	up	yes
MSTRG.22928	BraA08g024410.3C	BraA08g024410.3C	GO:0004871(signal transducer activity);GO:0005576(extracellular region);GO:0007267(cell-cell signaling);GO:0009506(plasmodesma);GO:0019722(calcium-mediated signaling);GO:0048046(apoplast)	NA	NA	NA	PREDICTED: protein RALF-like 4 [Brassica rapa]	1070.18	0	inf	inf	1.14593e-35	1.73812e-33	up	yes
MSTRG.1492	BraA01g020550.3C	BraA01g020550.3C	GO:0002215(defense response to nematode);GO:0004553(hydrolase activity, hydrolyzing O-glycosyl compounds);GO:0005615(extracellular space);GO:0005618(cell wall);GO:0005774(vacuolar membrane);GO:0005975(carbohydrate metabolic process);GO:0009651(response to salt stress);GO:0009817(defense response to fungus, incompatible interaction);GO:0042973(glucan endo-1,3-beta-D-glucosidase activity);GO:004804…	00500(Starch and sucrose metabolism)	K19892	EC:3.2.1.39	PREDICTED: probable glucan endo-1,3-beta-glucosidase At4g16260 [Brassica rapa]	0	138.396	-inf	-inf	1.1744e-35	1.77192e-33	down	yes
MSTRG.14832	BraA05g034720.3C	BraA05g034720.3C	GO:0004857(enzyme inhibitor activity);GO:0008134(transcription factor binding);GO:0010228(vegetative to reproductive phase transition of meristem)	NA	NA	NA	PREDICTED: polygalacturonase inhibitor-like [Brassica rapa]	370.474	0	inf	inf	1.45017e-35	2.17655e-33	up	yes
MSTRG.28702	BraA10g008470.3C	BraA10g008470.3C	GO:0004857(enzyme inhibitor activity);GO:0009507(chloroplast);GO:0043086(negative regulation of catalytic activity);GO:0046910(pectinesterase inhibitor activity)	NA	NA	NA	PREDICTED: uncharacterized protein LOC103843877 [Brassica rapa]	618.646	0	inf	inf	1.46825e-35	2.1922e-33	up	yes
MSTRG.21539	BraA08g002000.3C	BraA08g002000.3C	GO:0003674(molecular_function);GO:0008150(biological_process)	NA	NA	NA	PREDICTED: late embryogenesis abundant protein 1-like [Brassica rapa]	1006.95	0	inf	inf	1.92706e-35	2.84758e-33	up	yes
MSTRG.8467	BraA03g033450.3C	BraA03g033450.3C	GO:0004650(polygalacturonase activity);GO:0005576(extracellular region);GO:0005975(carbohydrate metabolic process);GO:0071555(cell wall organization)	00040(Pentose and glucuronate interconversions);00500(Starch and sucrose metabolism)	K01213	EC:3.2.1.67	PREDICTED: exopolygalacturonase clone GBGA483-like [Brassica rapa]	230.843	0	inf	inf	2.41062e-35	3.49016e-33	up	yes
MSTRG.27727	BraA09g059790.3C	BraA09g059790.3C	GO:0003674(molecular_function);GO:0005739(mitochondrion)	NA	NA	NA	PREDICTED: uncharacterized protein LOC103843013 [Brassica rapa]	177.983	0	inf	inf	3.25431e-35	4.64135e-33	up	yes
MSTRG.5002	BraA02g029210.3C	BraA02g029210.3C	GO:0005886(plasma membrane);GO:0006869(lipid transport);GO:0008289(lipid binding);GO:0016021(integral component of membrane);GO:0031225(anchored component of membrane)	NA	NA	NA	PREDICTED: non-specific lipid-transfer protein-like protein At2g13820 isoform X1 [Brassica rapa]	518.302	0	inf	inf	3.3056e-35	4.69117e-33	up	yes
MSTRG.8917	BraA03g040050.3C	BraA03g040050.3C	GO:0003674(molecular_function);GO:0005576(extracellular region);GO:0008150(biological_process)	00010(Glycolysis / Gluconeogenesis);00040(Pentose and glucuronate interconversions);00053(Ascorbate and aldarate metabolism);00620(Pyruvate metabolism);00071(Fatty acid degradation);00561(Glycerolipid metabolism);00280(Valine, leucine and isoleucine degradation);00310(Lysine degradation);00330(Arginine and proline metabolism);00340(Histidine metabolism);00380(Tryptophan metabolism);00410(beta-Ala…	K00128	EC:1.2.1.3	PREDICTED: cysteine-rich repeat secretory protein 26-like [Brassica rapa]	409.126	0	inf	inf	3.3702e-35	4.75929e-33	up	yes
MSTRG.23078	BraA08g026410.3C	BraA08g026410.3C	GO:0009507(chloroplast)	NA	NA	NA	PREDICTED: uncharacterized protein LOC106307596 [Brassica oleracea var. oleracea]	128.301	0	inf	inf	3.42288e-35	4.80998e-33	up	yes
MSTRG.6844	BraA03g010670.3C	BraA03g010670.3C	GO:0005576(extracellular region);GO:0031640(killing of cells of other organism);GO:0050832(defense response to fungus)	NA	NA	NA	PREDICTED: putative defensin-like protein 274 [Brassica rapa]	1354.72	0	inf	inf	3.55594e-35	4.9726e-33	up	yes
MSTRG.21448	BraA08g000600.3C	BraA08g000600.3C	GO:0005507(copper ion binding);GO:0005576(extracellular region);GO:0009505(plant-type cell wall);GO:0009506(plasmodesma);GO:0016722(oxidoreductase activity, oxidizing metal ions);GO:0055114(oxidation-reduction process)	00053(Ascorbate and aldarate metabolism)	K00423	EC:1.10.3.3	PREDICTED: L-ascorbate oxidase homolog [Brassica rapa]	193.198	0	inf	inf	3.82015e-35	5.31613e-33	up	yes
MSTRG.28483	BraA10g004440.3C	BraA10g004440.3C	GO:0005451(monovalent cation:proton antiporter activity);GO:0005783(endoplasmic reticulum);GO:0005789(endoplasmic reticulum membrane);GO:0005886(plasma membrane);GO:0006812(cation transport);GO:0006814(sodium ion transport);GO:0006885(regulation of pH);GO:0010183(pollen tube guidance);GO:0015385(sodium:proton antiporter activity);GO:0016021(integral component of membrane);GO:0031969(chloroplast m…	NA	NA	NA	BnaA10g03800D [Brassica napus]	122.538	0	inf	inf	3.8712e-35	5.36114e-33	up	yes
MSTRG.24529	BraA09g010080.3C	BraA09g010080.3C	GO:0004601(peroxidase activity);GO:0005576(extracellular region);GO:0005618(cell wall);GO:0005773(vacuole);GO:0006979(response to oxidative stress);GO:0009735(response to cytokinin);GO:0016020(membrane);GO:0020037(heme binding);GO:0042744(hydrogen peroxide catabolic process);GO:0046872(metal ion binding);GO:0055114(oxidation-reduction process)	00940(Phenylpropanoid biosynthesis)	K00430	EC:1.11.1.7	PREDICTED: peroxidase 32 [Brassica rapa]	0	123.661	-inf	-inf	3.93603e-35	5.42471e-33	down	yes
MSTRG.7254	BraA03g017020.3C	BraA03g017020.3C	GO:0004869(cysteine-type endopeptidase inhibitor activity);GO:0005576(extracellular region);GO:0006952(defense response)	NA	NA	NA	PREDICTED: cysteine proteinase inhibitor 2-like [Brassica rapa]	740.473	0	inf	inf	4.24381e-35	5.82093e-33	up	yes
MSTRG.15963	BraA06g007630.3C	BraA06g007630.3C	GO:0009860(pollen tube growth);GO:0046910(pectinesterase inhibitor activity)	NA	NA	NA	PREDICTED: uncharacterized protein LOC103871856 [Brassica rapa]	617.102	0	inf	inf	4.60512e-35	6.28642e-33	up	yes
MSTRG.5339	BraA02g035760.3C	BraA02g035760.3C	GO:0005886(plasma membrane);GO:0016829(lyase activity);GO:0030570(pectate lyase activity);GO:0045490(pectin catabolic process);GO:0046872(metal ion binding)	00040(Pentose and glucuronate interconversions)	K01728	EC:4.2.2.2	PREDICTED: probable pectate lyase 6 [Brassica rapa]	227.594	0	inf	inf	4.62797e-35	6.28768e-33	up	yes
MSTRG.24967	BraA09g016530.3C	BraA09g016530.3C	GO:0003677(DNA binding);GO:0003700(transcription factor activity, sequence-specific DNA binding);GO:0005634(nucleus);GO:0006351(transcription, DNA-templated);GO:0006355(regulation of transcription, DNA-templated);GO:0007275(multicellular organism development)	00561(Glycerolipid metabolism)	K01054	EC:3.1.1.23	PREDICTED: NAC transcription factor 25 [Brassica rapa]	320.422	0	inf	inf	5.45683e-35	7.37881e-33	up	yes
MSTRG.2379	BraA01g036010.3C	BraA01g036010.3C	NA	NA	NA	NA	PREDICTED: putative defensin-like protein 233 [Brassica rapa]	416.982	0	inf	inf	5.50887e-35	7.41421e-33	up	yes
MSTRG.1852	BraA01g027220.3C	BraA01g027220.3C	NA	NA	NA	NA	PREDICTED: uncharacterized protein LOC103828765 [Brassica rapa]	240.129	0	inf	inf	6.43669e-35	8.58235e-33	up	yes
MSTRG.28107	BraA09g065410.3C	BraA09g065410.3C	GO:0005545(1-phosphatidylinositol binding);GO:0005634(nucleus);GO:0005794(Golgi apparatus);GO:0005905(clathrin-coated pit);GO:0006897(endocytosis);GO:0030136(clathrin-coated vesicle);GO:0030276(clathrin binding);GO:0048268(clathrin coat assembly)	NA	NA	NA	PREDICTED: putative clathrin assembly protein At1g03050 [Brassica rapa]	167.797	0	inf	inf	6.77288e-35	8.94737e-33	up	yes
MSTRG.25408	BraA09g023600.3C	BraA09g023600.3C	GO:0005886(plasma membrane);GO:0016829(lyase activity);GO:0030570(pectate lyase activity);GO:0045490(pectin catabolic process);GO:0046872(metal ion binding)	00040(Pentose and glucuronate interconversions)	K01728	EC:4.2.2.2	BnaA09g19110D [Brassica napus]	217.636	0	inf	inf	6.93028e-35	9.08972e-33	up	yes
MSTRG.28057	BraA09g064830.3C	BraA09g064830.3C	GO:0008150(biological_process);GO:0016020(membrane)	NA	NA	NA	PREDICTED: uncharacterized protein LOC103843645 [Brassica rapa]	168.505	0	inf	inf	6.94404e-35	9.08972e-33	up	yes
MSTRG.27359	BraA09g054470.3C	BraA09g054470.3C	GO:0005388(calcium-transporting ATPase activity);GO:0005516(calmodulin binding);GO:0005524(ATP binding);GO:0005886(plasma membrane);GO:0005887(integral component of plasma membrane);GO:0009555(pollen development);GO:0043231(intracellular membrane-bounded organelle);GO:0046872(metal ion binding);GO:0070588(calcium ion transmembrane transport)	00190(Oxidative phosphorylation)	K01535	EC:3.6.3.6	PREDICTED: putative calcium-transporting ATPase 7, plasma membrane-type [Brassica rapa]	80.8346	0	inf	inf	7.05238e-35	9.14799e-33	up	yes
MSTRG.4637	BraA02g023150.3C	BraA02g023150.3C	GO:0004553(hydrolase activity, hydrolyzing O-glycosyl compounds);GO:0005788(endoplasmic reticulum lumen);GO:0005975(carbohydrate metabolic process);GO:0008422(beta-glucosidase activity);GO:0009651(response to salt stress);GO:0009725(response to hormone);GO:0016020(membrane);GO:0019762(glucosinolate catabolic process)	00500(Starch and sucrose metabolism);00460(Cyanoamino acid metabolism);00940(Phenylpropanoid biosynthesis)	K01188	EC:3.2.1.21	PREDICTED: beta-glucosidase 20 isoform X1 [Brassica rapa]	157.973	0	inf	inf	7.08468e-35	9.1485e-33	up	yes
MSTRG.22677	BraA08g021060.3C	BraA08g021060.3C	GO:0003993(acid phosphatase activity);GO:0004722(protein serine/threonine phosphatase activity);GO:0005576(extracellular region);GO:0016311(dephosphorylation);GO:0046872(metal ion binding)	03015(mRNA surveillance pathway)	K14407	NA	PREDICTED: purple acid phosphatase 6-like [Brassica rapa]	216.443	0	inf	inf	7.32124e-35	9.41156e-33	up	yes
MSTRG.23013	BraA08g025390.3C	BraA08g025390.3C	GO:0005576(extracellular region);GO:0016042(lipid catabolic process);GO:0016298(lipase activity);GO:0052689(carboxylic ester hydrolase activity)	00561(Glycerolipid metabolism)	K00679	EC:2.3.1.158	PREDICTED: GDSL esterase/lipase At1g58725-like [Brassica rapa]	318.87	0	inf	inf	7.37694e-35	9.44083e-33	up	yes
MSTRG.3479	BraA02g005850.3C	BraA02g005850.3C	GO:0005886(plasma membrane);GO:0016829(lyase activity);GO:0030570(pectate lyase activity);GO:0045490(pectin catabolic process);GO:0046872(metal ion binding)	00040(Pentose and glucuronate interconversions)	K01728	EC:4.2.2.2	BnaA02g02490D [Brassica napus]	205.754	0	inf	inf	7.61511e-35	9.6594e-33	up	yes
MSTRG.19027	BraA07g009310.3C	BraA07g009310.3C	GO:0005634(nucleus);GO:0008430(selenium binding)	NA	NA	NA	PREDICTED: selenium-binding protein 3 [Brassica rapa]	0	85.0299	-inf	-inf	8.32841e-35	1.04715e-32	down	yes
MSTRG.26719	BraA09g045310.3C	BraA09g045310.3C	GO:0003677(DNA binding);GO:0003700(transcription factor activity, sequence-specific DNA binding);GO:0005634(nucleus);GO:0006351(transcription, DNA-templated);GO:0006355(regulation of transcription, DNA-templated);GO:0030154(cell differentiation);GO:0046983(protein dimerization activity)	03060(Protein export)	K03217	NA	PREDICTED: floral homeotic protein APETALA 3 [Brassica rapa]	1258.18	0.045421	27700.4	14.7576	8.79753e-35	1.09652e-32	up	yes
MSTRG.2376	BraA01g035950.3C	BraA01g035950.3C	GO:0005737(cytoplasm);GO:0009506(plasmodesma);GO:0019762(glucosinolate catabolic process);GO:0030246(carbohydrate binding);GO:0080028(nitrile biosynthetic process)	NA	NA	NA	PREDICTED: PYK10-binding protein 1 [Brassica rapa]	0	78.7175	-inf	-inf	9.01178e-35	1.11836e-32	down	yes
MSTRG.17676	BraA06g033760.3C	BraA06g033760.3C	GO:0005618(cell wall);GO:0005634(nucleus);GO:0009505(plant-type cell wall);GO:0016021(integral component of membrane);GO:0030599(pectinesterase activity);GO:0042545(cell wall modification);GO:0045330(aspartyl esterase activity);GO:0045490(pectin catabolic process)	00040(Pentose and glucuronate interconversions);00500(Starch and sucrose metabolism)	K01051	EC:3.1.1.11	BnaAnng28400D [Brassica napus]	136.902	0	inf	inf	9.1781e-35	1.13409e-32	up	yes
MSTRG.11926	BraA04g023050.3C	BraA04g023050.3C	GO:0004869(cysteine-type endopeptidase inhibitor activity);GO:0005576(extracellular region);GO:0006952(defense response)	NA	NA	NA	PREDICTED: cysteine proteinase inhibitor 2-like [Brassica rapa]	676.374	0	inf	inf	9.77905e-35	1.19802e-32	up	yes
MSTRG.9294	BraA03g045370.3C	BraA03g045370.3C	GO:0004301(epoxide hydrolase activity);GO:0005634(nucleus);GO:0005829(cytosol)	00590(Arachidonic acid metabolism);04146(Peroxisome)	K08726	EC:3.3.2.10;EC:3.1.3.76	PREDICTED: bifunctional epoxide hydrolase 2-like [Brassica rapa]	300.149	0	inf	inf	9.85564e-35	1.20226e-32	up	yes
MSTRG.11553	BraA04g017780.3C	BraA04g017780.3C	GO:0005506(iron ion binding);GO:0005576(extracellular region);GO:0016020(membrane);GO:0016021(integral component of membrane);GO:0016709(oxidoreductase activity, acting on paired donors, with incorporation or reduction of molecular oxygen, NAD(P)H as one donor, and incorporation of one atom of oxygen);GO:0019825(oxygen binding);GO:0020037(heme binding);GO:0044550(secondary metabolite biosynthetic…	00903(Limonene and pinene degradation);00945(Stilbenoid, diarylheptanoid and gingerol biosynthesis)	K00517	NA	PREDICTED: cytochrome P450 705A5 [Brassica rapa]	180.832	0	inf	inf	1.05166e-34	1.26803e-32	up	yes
MSTRG.28399	BraA10g003030.3C	BraA10g003030.3C	GO:0003674(molecular_function);GO:0005634(nucleus);GO:0008150(biological_process)	03013(RNA transport);03008(Ribosome biogenesis in eukaryotes)	K03539	EC:3.1.26.5	PREDICTED: uncharacterized protein LOC103844250 isoform X4 [Brassica rapa]	155.107	0	inf	inf	1.05275e-34	1.26803e-32	up	yes
MSTRG.12095	BraA04g025740.3C	BraA04g025740.3C	GO:0004553(hydrolase activity, hydrolyzing O-glycosyl compounds);GO:0004575(sucrose alpha-glucosidase activity);GO:0005576(extracellular region);GO:0005618(cell wall);GO:0005982(starch metabolic process);GO:0005987(sucrose catabolic process);GO:0048046(apoplast);GO:0071836(nectar secretion)	00052(Galactose metabolism);00500(Starch and sucrose metabolism)	K01193	EC:3.2.1.26	PREDICTED: beta-fructofuranosidase, insoluble isoenzyme CWINV4 [Brassica rapa]	161.358	0	inf	inf	1.08912e-34	1.30635e-32	up	yes
MSTRG.27156	BraA09g051670.3C	BraA09g051670.3C	GO:0009507(chloroplast);GO:0043086(negative regulation of catalytic activity);GO:0046910(pectinesterase inhibitor activity)	NA	NA	NA	PREDICTED: probable pectinesterase/pectinesterase inhibitor [Brassica rapa]	436.807	0	inf	inf	1.19672e-34	1.42943e-32	up	yes
MSTRG.16515	BraA06g015690.3C	BraA06g015690.3C	GO:0005576(extracellular region);GO:0006629(lipid metabolic process);GO:0016298(lipase activity)	00561(Glycerolipid metabolism)	K00679	EC:2.3.1.158	PREDICTED: anther-specific proline-rich protein APG [Brassica rapa]	227.894	0	inf	inf	1.20426e-34	1.43247e-32	up	yes
MSTRG.25447	BraA09g024320.3C	BraA09g024320.3C	GO:0005576(extracellular region);GO:0016042(lipid catabolic process);GO:0016788(hydrolase activity, acting on ester bonds);GO:0052689(carboxylic ester hydrolase activity)	00860(Porphyrin and chlorophyll metabolism);00900(Terpenoid backbone biosynthesis)	K10960	EC:1.3.1.83	PREDICTED: GDSL esterase/lipase At2g03980-like [Brassica rapa]	258.139	0	inf	inf	1.23653e-34	1.46477e-32	up	yes
MSTRG.1625	BraA01g022620.3C	BraA01g022620.3C	GO:0005789(endoplasmic reticulum membrane);GO:0005794(Golgi apparatus);GO:0016021(integral component of membrane)	NA	NA	NA	PREDICTED: probable methyltransferase PMT27 [Brassica rapa]	104.468	0	inf	inf	1.25539e-34	1.481e-32	up	yes
MSTRG.10219	BraA03g059130.3C	BraA03g059130.3C	GO:0004565(beta-galactosidase activity);GO:0005576(extracellular region);GO:0005618(cell wall);GO:0005773(vacuole);GO:0005975(carbohydrate metabolic process);GO:0030246(carbohydrate binding);GO:0048046(apoplast)	00052(Galactose metabolism);00600(Sphingolipid metabolism);00531(Glycosaminoglycan degradation);00604(Glycosphingolipid biosynthesis - ganglio series);00511(Other glycan degradation)	K12309	EC:3.2.1.23	PREDICTED: beta-galactosidase 11-like [Brassica rapa]	943.711	0.051312	18391.6	14.1668	1.46811e-34	1.71781e-32	up	yes
MSTRG.26254	BraA09g038370.3C	BraA09g038370.3C	GO:0005737(cytoplasm);GO:0019904(protein domain specific binding);GO:0045309(protein phosphorylated amino acid binding)	NA	NA	NA	PREDICTED: 14-3-3-like protein GF14 iota [Brassica rapa]	263.394	0	inf	inf	1.50725e-34	1.75643e-32	up	yes
MSTRG.23258	BraA08g028850.3C	BraA08g028850.3C	GO:0005886(plasma membrane);GO:0006508(proteolysis);GO:0006869(lipid transport);GO:0008233(peptidase activity);GO:0008289(lipid binding);GO:0031225(anchored component of membrane)	NA	NA	NA	PREDICTED: non-specific lipid-transfer protein-like protein At2g13820 [Brassica rapa]	518.036	0	inf	inf	1.76506e-34	2.04028e-32	up	yes
MSTRG.18807	BraA07g004410.3C	BraA07g004410.3C	GO:0004565(beta-galactosidase activity);GO:0005576(extracellular region);GO:0005618(cell wall);GO:0005773(vacuole);GO:0005975(carbohydrate metabolic process);GO:0030246(carbohydrate binding);GO:0048046(apoplast)	00052(Galactose metabolism);00600(Sphingolipid metabolism);00531(Glycosaminoglycan degradation);00604(Glycosphingolipid biosynthesis - ganglio series);00511(Other glycan degradation)	K12309	EC:3.2.1.23	PREDICTED: beta-galactosidase 13-like [Brassica rapa]	102.421	0	inf	inf	2.90142e-34	3.327e-32	up	yes
MSTRG.18540	BraA06g044980.3C	BraA06g044980.3C	GO:0000139(Golgi membrane);GO:0000271(polysaccharide biosynthetic process);GO:0005794(Golgi apparatus);GO:0009832(plant-type cell wall biogenesis);GO:0009846(pollen germination);GO:0016021(integral component of membrane);GO:0016757(transferase activity, transferring glycosyl groups);GO:0016759(cellulose synthase activity);GO:0016760(cellulose synthase (UDP-forming) activity);GO:0030244(cellulose …	00500(Starch and sucrose metabolism);00520(Amino sugar and nucleotide sugar metabolism)	K00770	EC:2.4.2.24	PREDICTED: cellulose synthase-like protein D4 [Brassica napus]	76.0721	0	inf	inf	3.76679e-34	4.28502e-32	up	yes
MSTRG.14384	BraA05g028210.3C	BraA05g028210.3C	GO:0000166(nucleotide binding);GO:0003723(RNA binding);GO:0005634(nucleus);GO:0006351(transcription, DNA-templated);GO:0006355(regulation of transcription, DNA-templated);GO:0006396(RNA processing);GO:0030529(intracellular ribonucleoprotein complex)	NA	NA	NA	PREDICTED: la-related protein 6C [Brassica rapa]	189.231	0	inf	inf	3.99622e-34	4.52805e-32	up	yes
MSTRG.9686	BraA03g051150.3C	BraA03g051150.3C	GO:0004553(hydrolase activity, hydrolyzing O-glycosyl compounds);GO:0005576(extracellular region);GO:0008810(cellulase activity);GO:0030245(cellulose catabolic process);GO:0071555(cell wall organization)	00500(Starch and sucrose metabolism)	K01179	EC:3.2.1.4	PREDICTED: endoglucanase 20-like [Brassica rapa]	173.183	0	inf	inf	4.35361e-34	4.89431e-32	up	yes
MSTRG.13415	BraA05g011660.3C	BraA05g011660.3C	GO:0003674(molecular_function);GO:0005576(extracellular region);GO:0008150(biological_process)	00010(Glycolysis / Gluconeogenesis);00040(Pentose and glucuronate interconversions);00053(Ascorbate and aldarate metabolism);00620(Pyruvate metabolism);00071(Fatty acid degradation);00561(Glycerolipid metabolism);00280(Valine, leucine and isoleucine degradation);00310(Lysine degradation);00330(Arginine and proline metabolism);00340(Histidine metabolism);00380(Tryptophan metabolism);00410(beta-Ala…	K00128	EC:1.2.1.3	PREDICTED: putative cysteine-rich repeat secretory protein 37 [Brassica rapa]	282.172	0	inf	inf	4.48436e-34	5.02161e-32	up	yes
MSTRG.15481	BraA06g000530.3C	BraA06g000530.3C	GO:0005507(copper ion binding);GO:0005576(extracellular region);GO:0009505(plant-type cell wall);GO:0009506(plasmodesma);GO:0016722(oxidoreductase activity, oxidizing metal ions);GO:0055114(oxidation-reduction process)	00053(Ascorbate and aldarate metabolism)	K00423	EC:1.10.3.3	PREDICTED: L-ascorbate oxidase homolog [Brassica napus]	149.168	0	inf	inf	4.54809e-34	5.07315e-32	up	yes
MSTRG.22435	BraA08g017380.3C	BraA08g017380.3C	GO:0005634(nucleus);GO:0005829(cytosol);GO:0008171(O-methyltransferase activity);GO:0009809(lignin biosynthetic process);GO:0032259(methylation);GO:0046983(protein dimerization activity)	00940(Phenylpropanoid biosynthesis)	K13066	EC:2.1.1.68	PREDICTED: indole glucosinolate O-methyltransferase 1-like [Brassica rapa]	172.803	0	inf	inf	5.07928e-34	5.6003e-32	up	yes
MSTRG.7623	BraA03g022130.3C	BraA03g022130.3C	GO:0003674(molecular_function);GO:0005886(plasma membrane);GO:0008150(biological_process);GO:0016020(membrane);GO:0016021(integral component of membrane)	NA	NA	NA	BnaC04g48000D [Brassica napus]	2552.68	0.092001	27746.2	14.76	5.17574e-34	5.68479e-32	up	yes
MSTRG.30273	BraA10g031260.3C	BraA10g031260.3C	GO:0005093(Rab GDP-dissociation inhibitor activity);GO:0005096(GTPase activator activity);GO:0005737(cytoplasm);GO:0015031(protein transport);GO:0016491(oxidoreductase activity);GO:0048046(apoplast);GO:0055114(oxidation-reduction process)	NA	NA	NA	PREDICTED: guanosine nucleotide diphosphate dissociation inhibitor At5g09550 [Brassica napus]	182.949	0	inf	inf	5.35388e-34	5.858e-32	up	yes
MSTRG.7170	BraA03g015850.3C	BraA03g015850.3C	GO:0005515(protein binding);GO:0005886(plasma membrane);GO:0005887(integral component of plasma membrane);GO:0008515(sucrose transmembrane transporter activity);GO:0015770(sucrose transport);GO:0016020(membrane);GO:0016021(integral component of membrane);GO:0051119(sugar transmembrane transporter activity)	NA	NA	NA	PREDICTED: bidirectional sugar transporter SWEET10 [Brassica rapa]	223.147	0	inf	inf	6.49082e-34	7.02159e-32	up	yes
MSTRG.4835	BraA02g026250.3C	BraA02g026250.3C	GO:0003674(molecular_function);GO:0005737(cytoplasm);GO:0008150(biological_process);GO:0015031(protein transport)	04144(Endocytosis)	K19476	NA	PREDICTED: uncharacterized protein LOC103853288 [Brassica rapa]	171.517	0	inf	inf	6.53444e-34	7.04221e-32	up	yes
MSTRG.25673	BraA09g028090.3C	BraA09g028090.3C	GO:0005789(endoplasmic reticulum membrane);GO:0016021(integral component of membrane)	NA	NA	NA	PREDICTED: probable methyltransferase PMT17 [Brassica rapa]	127.02	0	inf	inf	6.9315e-34	7.44214e-32	up	yes
MSTRG.5198	BraA02g033460.3C	BraA02g033460.3C	GO:0004601(peroxidase activity);GO:0005576(extracellular region);GO:0006979(response to oxidative stress);GO:0009044(xylan 1,4-beta-xylosidase activity);GO:0020037(heme binding);GO:0042744(hydrogen peroxide catabolic process);GO:0046872(metal ion binding);GO:0055114(oxidation-reduction process)	00940(Phenylpropanoid biosynthesis)	K00430	EC:1.11.1.7	PREDICTED: peroxidase 65-like [Brassica rapa]	238.419	0	inf	inf	7.2508e-34	7.69847e-32	up	yes
MSTRG.342	BraA01g004250.3C	BraA01g004250.3C	GO:0005199(structural constituent of cell wall);GO:0005576(extracellular region);GO:0005618(cell wall);GO:0005634(nucleus);GO:0071555(cell wall organization)	03010(Ribosome)	K02984	NA	leucine-rich repeat (LRR) family protein [Brassica napus]	358.492	0.016636	21549.2	14.3953	7.91102e-34	8.33769e-32	up	yes
MSTRG.7520	BraA03g020810.3C	BraA03g020810.3C	NA	NA	NA	NA	BnaC03g22000D [Brassica napus]	1049.98	0	inf	inf	8.73106e-34	9.13479e-32	up	yes
MSTRG.16441	BraA06g014670.3C	BraA06g014670.3C	GO:0003674(molecular_function);GO:0005737(cytoplasm);GO:0008150(biological_process);GO:0016021(integral component of membrane)	00073(Cutin, suberine and wax biosynthesis)	K13407	EC:1.14.-.-	PREDICTED: probable myosin-binding protein 5 [Brassica rapa]	149.582	0	inf	inf	8.80276e-34	9.17631e-32	up	yes
MSTRG.24182	BraA09g005220.3C	BraA09g005220.3C	GO:0005618(cell wall);GO:0005634(nucleus);GO:0009505(plant-type cell wall);GO:0016021(integral component of membrane);GO:0030599(pectinesterase activity);GO:0042545(cell wall modification);GO:0045330(aspartyl esterase activity);GO:0045490(pectin catabolic process)	00040(Pentose and glucuronate interconversions);00500(Starch and sucrose metabolism)	K01051	EC:3.1.1.11	PREDICTED: putative pectinesterase/pectinesterase inhibitor 28 [Brassica rapa]	111.605	0	inf	inf	1.01183e-33	1.05095e-31	up	yes
MSTRG.16909	BraA06g021930.3C	BraA06g021930.3C	GO:0004553(hydrolase activity, hydrolyzing O-glycosyl compounds);GO:0005576(extracellular region);GO:0008810(cellulase activity);GO:0030245(cellulose catabolic process);GO:0071555(cell wall organization)	00500(Starch and sucrose metabolism)	K01179	EC:3.2.1.4	PREDICTED: endoglucanase 16 [Brassica rapa]	157.085	0	inf	inf	1.01974e-33	1.05534e-31	up	yes
MSTRG.12503	BraA04g031760.3C	BraA04g031760.3C	GO:0005737(cytoplasm);GO:0005856(cytoskeleton);GO:0008270(zinc ion binding);GO:0051015(actin filament binding);GO:0051017(actin filament bundle assembly)	NA	NA	NA	PREDICTED: LIM domain-containing protein PLIM2a-like [Brassica rapa]	330.921	0	inf	inf	1.07308e-33	1.10654e-31	up	yes
MSTRG.2425	BraA01g036700.3C	BraA01g036700.3C	GO:0005575(cellular_component);GO:0008150(biological_process);GO:0008536(Ran GTPase binding)	04120(Ubiquitin mediated proteolysis)	K10615	EC:2.3.2.26	BnaA01g28890D [Brassica napus]	340.893	0.019078	17868.4	14.1251	1.11947e-33	1.15024e-31	up	yes
MSTRG.24724	BraA09g012890.3C	BraA09g012890.3C	GO:0003674(molecular_function);GO:0005739(mitochondrion);GO:0008150(biological_process);GO:0016021(integral component of membrane)	NA	NA	NA	PREDICTED: uncharacterized protein LOC103838302 isoform X2 [Brassica rapa]	504.675	0	inf	inf	1.21104e-33	1.23989e-31	up	yes
MSTRG.23952	BraA09g002090.3C	BraA09g002090.3C	GO:0003674(molecular_function);GO:0008150(biological_process)	NA	NA	NA	PREDICTED: uncharacterized protein LOC103836774 [Brassica rapa]	661.727	0	inf	inf	1.28095e-33	1.30679e-31	up	yes
MSTRG.18648	BraA07g001500.3C	BraA07g001500.3C	GO:0008150(biological_process)	NA	NA	NA	PREDICTED: plant intracellular Ras-group-related LRR protein 6 [Brassica rapa]	192.609	0	inf	inf	1.3924e-33	1.41546e-31	up	yes
MSTRG.19107	BraA07g010780.3C	BraA07g010780.3C	GO:0005794(Golgi apparatus);GO:0009416(response to light stimulus);GO:0009507(chloroplast);GO:0009522(photosystem I);GO:0009523(photosystem II);GO:0009534(chloroplast thylakoid);GO:0009535(chloroplast thylakoid membrane);GO:0009579(thylakoid);GO:0009768(photosynthesis, light harvesting in photosystem I);GO:0009941(chloroplast envelope);GO:0010287(plastoglobule);GO:0015979(photosynthesis);GO:00160…	00196(Photosynthesis - antenna proteins)	K08912	NA	PREDICTED: chlorophyll a-b binding protein 1, chloroplastic [Brassica rapa]	0.229058	893.654	0.000256316	-11.9298	1.4285e-33	1.44703e-31	down	yes
MSTRG.3266	BraA02g003030.3C	BraA02g003030.3C	GO:0005093(Rab GDP-dissociation inhibitor activity);GO:0005096(GTPase activator activity);GO:0005737(cytoplasm);GO:0015031(protein transport);GO:0016491(oxidoreductase activity);GO:0048046(apoplast);GO:0055114(oxidation-reduction process)	NA	NA	NA	BnaC02g00820D [Brassica napus]	101.579	0	inf	inf	1.50525e-33	1.5194e-31	up	yes
MSTRG.24523	BraA09g010030.3C	BraA09g010030.3C	GO:0003700(transcription factor activity, sequence-specific DNA binding);GO:0005634(nucleus);GO:0006351(transcription, DNA-templated);GO:0006355(regulation of transcription, DNA-templated);GO:0043565(sequence-specific DNA binding);GO:0046982(protein heterodimerization activity)	NA	NA	NA	PREDICTED: nuclear transcription factor Y subunit B-7-like [Brassica rapa]	351.465	0	inf	inf	1.53024e-33	1.53921e-31	up	yes
MSTRG.26920	BraA09g048090.3C	BraA09g048090.3C	GO:0004650(polygalacturonase activity);GO:0005576(extracellular region);GO:0005618(cell wall);GO:0005737(cytoplasm);GO:0005975(carbohydrate metabolic process);GO:0009830(cell wall modification involved in abscission);GO:0009901(anther dehiscence);GO:0010047(fruit dehiscence)	00040(Pentose and glucuronate interconversions);00500(Starch and sucrose metabolism)	K01184	EC:3.2.1.15	PREDICTED: polygalacturonase ADPG1 isoform X1 [Brassica rapa]	128.109	0	inf	inf	1.85887e-33	1.85028e-31	up	yes
MSTRG.10431	BraA03g064830.3C	BraA03g064830.3C	NA	NA	NA	NA		261.386	0	inf	inf	1.8774e-33	1.86227e-31	up	yes
MSTRG.20018	BraA07g024500.3C	BraA07g024500.3C	GO:0004672(protein kinase activity);GO:0004674(protein serine/threonine kinase activity);GO:0005524(ATP binding);GO:0005634(nucleus);GO:0005829(cytosol);GO:0006468(protein phosphorylation);GO:0046777(protein autophosphorylation)	04075(Plant hormone signal transduction)	K14502	EC:2.7.11.1	PREDICTED: shaggy-related protein kinase beta [Brassica rapa]	165.929	0	inf	inf	1.90928e-33	1.88087e-31	up	yes
MSTRG.7233	BraA03g016740.3C	BraA03g016740.3C	GO:0004672(protein kinase activity);GO:0004683(calmodulin-dependent protein kinase activity);GO:0005509(calcium ion binding);GO:0005515(protein binding);GO:0005516(calmodulin binding);GO:0005524(ATP binding);GO:0005634(nucleus);GO:0005737(cytoplasm);GO:0005886(plasma membrane);GO:0006468(protein phosphorylation);GO:0009738(abscisic acid-activated signaling pathway);GO:0009931(calcium-dependent pr…	04626(Plant-pathogen interaction)	K13412	EC:2.7.11.1	PREDICTED: calcium-dependent protein kinase 24 isoform X1 [Brassica rapa]	121.274	0	inf	inf	2.28021e-33	2.23859e-31	up	yes
MSTRG.26003	BraA09g034480.3C	BraA09g034480.3C	GO:0005634(nucleus);GO:0005753(mitochondrial proton-transporting ATP synthase complex);GO:0005773(vacuole);GO:0005774(vacuolar membrane);GO:0008553(hydrogen-exporting ATPase activity, phosphorylative mechanism);GO:0015986(ATP synthesis coupled proton transport);GO:0015991(ATP hydrolysis coupled proton transport);GO:0033178(proton-transporting two-sector ATPase complex, catalytic domain);GO:004696…	00190(Oxidative phosphorylation);04145(Phagosome)	K02150	NA	PREDICTED: V-type proton ATPase subunit E2 [Brassica rapa]	297.329	0	inf	inf	2.41798e-33	2.36574e-31	up	yes
MSTRG.3623	BraA02g007890.3C	BraA02g007890.3C	GO:0004674(protein serine/threonine kinase activity);GO:0005524(ATP binding);GO:0005634(nucleus);GO:0005777(peroxisome);GO:0016301(kinase activity);GO:0046777(protein autophosphorylation)	04075(Plant hormone signal transduction);04626(Plant-pathogen interaction)	K13416	EC:2.7.10.1;EC:2.7.11.1	BnaAnng08580D [Brassica napus]	135.911	0	inf	inf	2.52731e-33	2.44149e-31	up	yes
MSTRG.7854	BraA03g025430.3C	BraA03g025430.3C	GO:0005618(cell wall);GO:0009505(plant-type cell wall);GO:0016021(integral component of membrane);GO:0030599(pectinesterase activity);GO:0042545(cell wall modification);GO:0045330(aspartyl esterase activity);GO:0045490(pectin catabolic process)	00040(Pentose and glucuronate interconversions);00500(Starch and sucrose metabolism)	K01051	EC:3.1.1.11	PREDICTED: probable pectinesterase/pectinesterase inhibitor 13 [Brassica rapa]	112.306	0	inf	inf	2.52947e-33	2.44149e-31	up	yes
MSTRG.21255	BraA07g041300.3C	BraA07g041300.3C	GO:0003723(RNA binding);GO:0003729(mRNA binding);GO:0005737(cytoplasm);GO:0006417(regulation of translation);GO:0009507(chloroplast)	NA	NA	NA	PREDICTED: putative pumilio homolog 7, chloroplastic [Brassica rapa]	95.1656	0	inf	inf	2.54172e-33	2.44508e-31	up	yes
MSTRG.9083	BraA03g042350.3C	BraA03g042350.3C	GO:0003674(molecular_function);GO:0008150(biological_process)	NA	NA	NA	PREDICTED: uncharacterized protein LOC103860372 [Brassica rapa]	170.996	0	inf	inf	2.75791e-33	2.64418e-31	up	yes
MSTRG.18184	BraA06g040360.3C	BraA06g040360.3C	GO:0005515(protein binding);GO:0005634(nucleus);GO:0009793(embryo development ending in seed dormancy);GO:0016567(protein ubiquitination)	NA	NA	NA	PREDICTED: F-box protein SKIP28-like [Brassica rapa]	237.373	0	inf	inf	3.0311e-33	2.89642e-31	up	yes
MSTRG.16012	BraA06g008360.3C	BraA06g008360.3C	GO:0009055(electron carrier activity);GO:0016614(oxidoreductase activity, acting on CH-OH group of donors);GO:0050660(flavin adenine dinucleotide binding);GO:0055114(oxidation-reduction process)	NA	NA	NA	BnaA06g07350D [Brassica napus]	128.77	0	inf	inf	3.07352e-33	2.92719e-31	up	yes
MSTRG.1808	BraA01g026420.3C	BraA01g026420.3C	GO:0009507(chloroplast);GO:0016491(oxidoreductase activity);GO:0055114(oxidation-reduction process)	01212(Fatty acid metabolism);00061(Fatty acid biosynthesis);01040(Biosynthesis of unsaturated fatty acids);00780(Biotin metabolism)	K00059	EC:1.1.1.100	PREDICTED: glucose and ribitol dehydrogenase homolog 1 [Brassica rapa]	234.644	0	inf	inf	3.287e-33	3.12014e-31	up	yes
MSTRG.9951	BraA03g055040.3C	BraA03g055040.3C	GO:0003779(actin binding);GO:0003785(actin monomer binding);GO:0005634(nucleus);GO:0005737(cytoplasm);GO:0005938(cell cortex);GO:0007010(cytoskeleton organization);GO:0015629(actin cytoskeleton);GO:0042989(sequestering of actin monomers);GO:0048046(apoplast)	04130(SNARE interactions in vesicular transport)	K08486	NA	PREDICTED: profilin-3-like [Brassica rapa]	548.276	0	inf	inf	3.3159e-33	3.13719e-31	up	yes
MSTRG.26112	BraA09g036450.3C	BraA09g036450.3C	GO:0004871(signal transducer activity);GO:0005576(extracellular region);GO:0007267(cell-cell signaling);GO:0009506(plasmodesma);GO:0019722(calcium-mediated signaling);GO:0048046(apoplast)	NA	NA	NA	PREDICTED: protein RALF-like 4 [Brassica rapa]	602.65	0	inf	inf	3.56476e-33	3.36155e-31	up	yes
MSTRG.20299	BraA07g028180.3C	BraA07g028180.3C	GO:0005506(iron ion binding);GO:0005739(mitochondrion);GO:0008216(spermidine metabolic process);GO:0009809(lignin biosynthetic process);GO:0016020(membrane);GO:0016021(integral component of membrane);GO:0019825(oxygen binding);GO:0020037(heme binding);GO:0055114(oxidation-reduction process);GO:0072532(tri-(feruloyl or hydroxyferuloyl) spermidine meta-hydroxylase activity);GO:0072547(tricoumaroyls…	00940(Phenylpropanoid biosynthesis)	K15506	EC:1.14.13.-	PREDICTED: cytochrome P450 98A8-like [Brassica rapa]	133.694	0	inf	inf	4.00535e-33	3.75233e-31	up	yes
MSTRG.15281	BraA05g040490.3C	BraA05g040490.3C	GO:0003676(nucleic acid binding);GO:0048235(pollen sperm cell differentiation)	NA	NA	NA	BnaAnng10510D [Brassica napus]	420.519	0	inf	inf	4.17232e-33	3.89602e-31	up	yes
MSTRG.20461	BraA07g030570.3C	BraA07g030570.3C	GO:0005737(cytoplasm);GO:0005829(cytosol);GO:0006099(tricarboxylic acid cycle);GO:0008964(phosphoenolpyruvate carboxylase activity);GO:0015977(carbon fixation);GO:0015979(photosynthesis)	01200(Carbon metabolism);00620(Pyruvate metabolism);00710(Carbon fixation in photosynthetic organisms)	K01595	EC:4.1.1.31	PREDICTED: phosphoenolpyruvate carboxylase 4 isoform X1 [Brassica rapa]	63.4096	0	inf	inf	4.54064e-33	4.22618e-31	up	yes
MSTRG.26334	BraA09g039570.3C	BraA09g039570.3C	GO:0003674(molecular_function);GO:0005634(nucleus);GO:0008150(biological_process)	NA	NA	NA	PREDICTED: uncharacterized protein LOC103840745 [Brassica rapa]	175.774	0	inf	inf	4.93903e-33	4.58211e-31	up	yes
MSTRG.7868	BraA03g025620.3C	BraA03g025620.3C	GO:0005737(cytoplasm);GO:0005783(endoplasmic reticulum);GO:0007275(multicellular organism development);GO:0009699(phenylpropanoid biosynthetic process);GO:0009813(flavonoid biosynthetic process);GO:0016747(transferase activity, transferring acyl groups other than amino-acyl groups)	00941(Flavonoid biosynthesis);04712(Circadian rhythm - plant)	K00660	EC:2.3.1.74	PREDICTED: type III polyketide synthase C [Brassica rapa]	165.894	0	inf	inf	5.04223e-33	4.66276e-31	up	yes
MSTRG.8298	BraA03g031150.3C	BraA03g031150.3C	GO:0004674(protein serine/threonine kinase activity);GO:0005524(ATP binding);GO:0005886(plasma membrane);GO:0006468(protein phosphorylation);GO:0010183(pollen tube guidance);GO:0016301(kinase activity);GO:0090404(pollen tube tip)	04626(Plant-pathogen interaction)	K13430	EC:2.7.11.1	PREDICTED: receptor-like kinase LIP2 [Brassica rapa]	114.402	0	inf	inf	5.11963e-33	4.71911e-31	up	yes
MSTRG.15308	BraA05g040770.3C	BraA05g040770.3C	GO:0003674(molecular_function);GO:0008150(biological_process);GO:0009507(chloroplast)	NA	NA	NA	PREDICTED: uncharacterized protein LOC103870961 [Brassica rapa]	495.748	0	inf	inf	5.24139e-33	4.80929e-31	up	yes
MSTRG.5385	BraA02g036350.3C	BraA02g036350.3C	GO:0005576(extracellular region);GO:0016042(lipid catabolic process);GO:0016788(hydrolase activity, acting on ester bonds);GO:0052689(carboxylic ester hydrolase activity)	00860(Porphyrin and chlorophyll metabolism);00900(Terpenoid backbone biosynthesis)	K10960	EC:1.3.1.83	PREDICTED: GDSL esterase/lipase At2g03980-like [Brassica rapa]	177.896	0	inf	inf	5.25101e-33	4.80929e-31	up	yes
MSTRG.15742	BraA06g004530.3C	BraA06g004530.3C	GO:0004356(glutamate-ammonia ligase activity);GO:0005524(ATP binding);GO:0005737(cytoplasm);GO:0006542(glutamine biosynthetic process);GO:0009399(nitrogen fixation);GO:0009506(plasmodesma);GO:0009507(chloroplast)	01230(Biosynthesis of amino acids);00630(Glyoxylate and dicarboxylate metabolism);00910(Nitrogen metabolism);00250(Alanine, aspartate and glutamate metabolism);00220(Arginine biosynthesis)	K01915	EC:6.3.1.2	PREDICTED: glutamine synthetase cytosolic isozyme 1-5 [Brassica rapa]	183.335	0	inf	inf	5.42755e-33	4.93941e-31	up	yes
MSTRG.4979	BraA02g028710.3C	BraA02g028710.3C	GO:0005789(endoplasmic reticulum membrane);GO:0016021(integral component of membrane)	NA	NA	NA	PREDICTED: probable methyltransferase PMT17 [Brassica rapa]	236.904	0.009309	25448.9	14.6353	5.86697e-33	5.32242e-31	up	yes
MSTRG.3814	BraA02g010680.3C	BraA02g010680.3C	GO:0004252(serine-type endopeptidase activity);GO:0005618(cell wall);GO:0005783(endoplasmic reticulum);GO:0005886(plasma membrane);GO:0006508(proteolysis);GO:0008152(metabolic process);GO:0010074(maintenance of meristem identity);GO:0040008(regulation of growth)	04144(Endocytosis)	K18443	NA	PREDICTED: subtilisin-like protease SBT5.4 isoform X1 [Brassica rapa]	81.0513	0	inf	inf	6.01241e-33	5.4352e-31	up	yes
MSTRG.13412	BraA05g011610.3C	BraA05g011610.3C	GO:0003674(molecular_function);GO:0005576(extracellular region);GO:0008150(biological_process)	03008(Ribosome biogenesis in eukaryotes)	K14567	NA	PREDICTED: putative cysteine-rich repeat secretory protein 35 [Brassica rapa]	147.1	0	inf	inf	6.02921e-33	5.4352e-31	up	yes
MSTRG.29449	BraA10g020750.3C	BraA10g020750.3C	GO:0005086(ARF guanyl-nucleotide exchange factor activity);GO:0005737(cytoplasm);GO:0005802(trans-Golgi network);GO:0005829(cytosol);GO:0009846(pollen germination);GO:0015031(protein transport);GO:0016020(membrane);GO:0016192(vesicle-mediated transport);GO:0032012(regulation of ARF protein signal transduction);GO:0050790(regulation of catalytic activity);GO:0090406(pollen tube)	04144(Endocytosis)	K18443	NA	PREDICTED: ARF guanine-nucleotide exchange factor GNL2 [Brassica rapa]	46.5425	0	inf	inf	6.11584e-33	5.49601e-31	up	yes
MSTRG.5371	BraA02g036210.3C	BraA02g036210.3C	GO:0003674(molecular_function);GO:0009507(chloroplast);GO:0009793(embryo development ending in seed dormancy)	NA	NA	NA	PREDICTED: protein COLD-REGULATED 15B, chloroplastic-like isoform X2 [Brassica rapa]	331.047	0	inf	inf	6.17116e-33	5.51631e-31	up	yes
MSTRG.1456	BraA01g019800.3C	BraA01g019800.3C	GO:0003824(catalytic activity);GO:0005794(Golgi apparatus);GO:0008150(biological_process);GO:0016020(membrane);GO:0016021(integral component of membrane);GO:0016740(transferase activity)	NA	NA	NA	PREDICTED: probable glycosyltransferase At5g03795 [Brassica rapa]	116.794	0	inf	inf	6.17691e-33	5.51631e-31	up	yes
MSTRG.8916	BraA03g040040.3C	BraA03g040040.3C	GO:0003674(molecular_function);GO:0005576(extracellular region);GO:0008150(biological_process)	00010(Glycolysis / Gluconeogenesis);00040(Pentose and glucuronate interconversions);00053(Ascorbate and aldarate metabolism);00620(Pyruvate metabolism);00071(Fatty acid degradation);00561(Glycerolipid metabolism);00280(Valine, leucine and isoleucine degradation);00310(Lysine degradation);00330(Arginine and proline metabolism);00340(Histidine metabolism);00380(Tryptophan metabolism);00410(beta-Ala…	K00128	EC:1.2.1.3	PREDICTED: cysteine-rich repeat secretory protein 26-like [Brassica rapa]	406.165	0.0238771	17010.7	14.0542	6.27192e-33	5.57324e-31	up	yes
MSTRG.16391	BraA06g013930.3C	BraA06g013930.3C	GO:0005886(plasma membrane);GO:0006508(proteolysis);GO:0006869(lipid transport);GO:0008233(peptidase activity);GO:0008289(lipid binding);GO:0031225(anchored component of membrane)	NA	NA	NA	PREDICTED: protein YLS3 [Brassica rapa]	354.33	0	inf	inf	6.27955e-33	5.57324e-31	up	yes
MSTRG.2255	BraA01g034130.3C	BraA01g034130.3C	GO:0004672(protein kinase activity);GO:0004674(protein serine/threonine kinase activity);GO:0005524(ATP binding);GO:0005886(plasma membrane);GO:0006468(protein phosphorylation);GO:0016021(integral component of membrane)	04626(Plant-pathogen interaction)	K13459	NA	BnaA01g26480D [Brassica napus]	93.5822	0	inf	inf	6.32861e-33	5.58222e-31	up	yes
MSTRG.4228	BraA02g016850.3C	BraA02g016850.3C	GO:0005739(mitochondrion);GO:0005777(peroxisome);GO:0019605(butyrate metabolic process);GO:0047760(butyrate-CoA ligase activity)	00592(alpha-Linolenic acid metabolism)	K10526	EC:6.2.1.-	PREDICTED: butyrate--CoA ligase AAE11, peroxisomal [Brassica rapa]	328.841	0.019736	16662	14.0243	6.46537e-33	5.68536e-31	up	yes
MSTRG.25419	BraA09g023820.3C	BraA09g023820.3C	GO:0005576(extracellular region);GO:0006508(proteolysis)	NA	NA	NA	PREDICTED: aspartic proteinase nepenthesin-1 [Brassica rapa]	138.935	0	inf	inf	6.71345e-33	5.86752e-31	up	yes
MSTRG.27839	BraA09g061410.3C	BraA09g061410.3C	GO:0000149(SNARE binding);GO:0005484(SNAP receptor activity);GO:0005886(plasma membrane);GO:0006886(intracellular protein transport);GO:0006887(exocytosis);GO:0006906(vesicle fusion);GO:0012505(endomembrane system);GO:0016021(integral component of membrane);GO:0031201(SNARE complex);GO:0048278(vesicle docking);GO:0061025(membrane fusion)	04130(SNARE interactions in vesicular transport)	K08486	NA	PREDICTED: syntaxin-125 [Brassica napus]	207.705	0	inf	inf	8.19437e-33	7.11843e-31	up	yes
MSTRG.15699	BraA06g003750.3C	BraA06g003750.3C	GO:0005576(extracellular region);GO:0005618(cell wall);GO:0016787(hydrolase activity);GO:0052689(carboxylic ester hydrolase activity);GO:0071555(cell wall organization)	00600(Sphingolipid metabolism)	K00654	EC:2.3.1.50	PREDICTED: pectin acetylesterase 2-like [Brassica rapa]	151.268	0	inf	inf	8.30518e-33	7.19288e-31	up	yes
MSTRG.6275	BraA03g003630.3C	BraA03g003630.3C	GO:0003674(molecular_function);GO:0008150(biological_process);GO:0009507(chloroplast);GO:0009535(chloroplast thylakoid membrane);GO:0009536(plastid);GO:0009941(chloroplast envelope)	NA	NA	NA	PREDICTED: uncharacterized protein LOC103855795 [Brassica rapa]	335.724	0.016194	20731.4	14.3395	8.33399e-33	7.1961e-31	up	yes
MSTRG.12946	BraA05g005020.3C	BraA05g005020.3C	GO:0003674(molecular_function);GO:0005576(extracellular region);GO:0005618(cell wall);GO:0006952(defense response);GO:0031640(killing of cells of other organism);GO:0050832(defense response to fungus)	NA	NA	NA	BnaA05g04690D [Brassica napus]	742.115	0	inf	inf	1.00393e-32	8.61668e-31	up	yes
MSTRG.9585	BraA03g049510.3C	BraA03g049510.3C	GO:0004252(serine-type endopeptidase activity);GO:0005576(extracellular region);GO:0005618(cell wall);GO:0006508(proteolysis);GO:0008152(metabolic process)	04144(Endocytosis)	K18443	NA	PREDICTED: subtilisin-like protease SBT3.12 [Brassica rapa]	81.4038	0	inf	inf	1.01149e-32	8.65567e-31	up	yes
MSTRG.24497	BraA09g009730.3C	BraA09g009730.3C	GO:0004559(alpha-mannosidase activity);GO:0005576(extracellular region);GO:0008270(zinc ion binding);GO:0030246(carbohydrate binding)	00511(Other glycan degradation)	K01191	EC:3.2.1.24	BnaA09g08040D [Brassica napus]	47.2784	0	inf	inf	1.04751e-32	8.93716e-31	up	yes
MSTRG.7304	BraA03g017740.3C	BraA03g017740.3C	GO:0003674(molecular_function);GO:0005739(mitochondrion);GO:0008150(biological_process)	NA	NA	NA	PREDICTED: uncharacterized protein LOC103857489 [Brassica rapa]	57.91	0	inf	inf	1.14594e-32	9.71915e-31	up	yes
MSTRG.8811	BraA03g038550.3C	BraA03g038550.3C	GO:0004672(protein kinase activity);GO:0004674(protein serine/threonine kinase activity);GO:0005524(ATP binding);GO:0005886(plasma membrane);GO:0006468(protein phosphorylation);GO:0016021(integral component of membrane)	04626(Plant-pathogen interaction)	K13459	NA	PREDICTED: putative proline-rich receptor-like protein kinase PERK6 [Brassica rapa]	85.5878	0	inf	inf	1.15698e-32	9.78385e-31	up	yes
MSTRG.12361	BraA04g029560.3C;BraA04g029570.3C	BraA04g029560.3C;BraA04g029570.3C	GO:0003674(molecular_function);GO:0005886(plasma membrane);GO:0008150(biological_process);GO:0016020(membrane);GO:0016021(integral component of membrane);GO:0005524(ATP binding);GO:0016301(kinase activity);GO:0016310(phosphorylation)	04626(Plant-pathogen interaction)	K05391	NA	BnaC04g48000D [Brassica napus];PREDICTED: mitogen-activated protein kinase kinase kinase 1-like [Brassica rapa]	108.632	0	inf	inf	1.19081e-32	1.00403e-30	up	yes
MSTRG.20099	BraA07g025500.3C	BraA07g025500.3C	GO:0005089(Rho guanyl-nucleotide exchange factor activity);GO:0005634(nucleus);GO:0005737(cytoplasm);GO:0005886(plasma membrane);GO:0009793(embryo development ending in seed dormancy);GO:0009860(pollen tube growth);GO:0080092(regulation of pollen tube growth);GO:0090406(pollen tube)	NA	NA	NA	PREDICTED: rop guanine nucleotide exchange factor 12 [Brassica rapa]	97.3394	0	inf	inf	1.27662e-32	1.07008e-30	up	yes
MSTRG.24300	BraA09g007120.3C	BraA09g007120.3C	GO:0003674(molecular_function);GO:0005634(nucleus);GO:0008150(biological_process)	NA	NA	NA	PREDICTED: uncharacterized protein LOC103837396 [Brassica rapa]	208.731	0	inf	inf	1.30467e-32	1.08724e-30	up	yes
MSTRG.12663	BraA05g001110.3C	BraA05g001110.3C	GO:0003885(D-arabinono-1,4-lactone oxidase activity);GO:0005576(extracellular region);GO:0016020(membrane);GO:0019853(L-ascorbic acid biosynthetic process);GO:0050105(L-gulonolactone oxidase activity);GO:0050660(flavin adenine dinucleotide binding);GO:0055114(oxidation-reduction process)	00053(Ascorbate and aldarate metabolism)	K00225	EC:1.3.2.3	PREDICTED: L-gulonolactone oxidase 2 [Brassica rapa]	0	40.6305	-inf	-inf	1.31778e-32	1.09498e-30	down	yes
MSTRG.6080	BraA03g000840.3C	BraA03g000840.3C	GO:0004871(signal transducer activity);GO:0005886(plasma membrane);GO:0009416(response to light stimulus);GO:0016567(protein ubiquitination)	00902(Monoterpenoid biosynthesis)	K15095	EC:1.1.1.208	PREDICTED: BTB/POZ domain-containing protein At5g03250 [Brassica rapa]	100.011	0	inf	inf	1.3897e-32	1.15141e-30	up	yes
MSTRG.26080	BraA09g035740.3C	BraA09g035740.3C	GO:0003674(molecular_function);GO:0005576(extracellular region);GO:0008150(biological_process);GO:0048046(apoplast)	03050(Proteasome)	K03036	NA	PREDICTED: pollen-specific protein-like At4g18596 [Brassica napus]	339.365	0	inf	inf	1.52268e-32	1.25795e-30	up	yes
MSTRG.3048	BraA02g000040.3C	BraA02g000040.3C	GO:0000139(Golgi membrane);GO:0005509(calcium ion binding);GO:0005515(protein binding);GO:0005576(extracellular region);GO:0005622(intracellular);GO:0005623(cell);GO:0005770(late endosome);GO:0005783(endoplasmic reticulum);GO:0005794(Golgi apparatus);GO:0005802(trans-Golgi network);GO:0005886(plasma membrane);GO:0005887(integral component of plasma membrane);GO:0006623(protein targeting to vacuol…	NA	NA	NA	BnaAnng00030D [Brassica napus]	91.452	0	inf	inf	1.57759e-32	1.29956e-30	up	yes
MSTRG.2122	BraA01g031920.3C	BraA01g031920.3C	GO:0003674(molecular_function);GO:0005576(extracellular region);GO:0008150(biological_process)	00010(Glycolysis / Gluconeogenesis);00040(Pentose and glucuronate interconversions);00053(Ascorbate and aldarate metabolism);00620(Pyruvate metabolism);00071(Fatty acid degradation);00561(Glycerolipid metabolism);00280(Valine, leucine and isoleucine degradation);00310(Lysine degradation);00330(Arginine and proline metabolism);00340(Histidine metabolism);00380(Tryptophan metabolism);00410(beta-Ala…	K00128	EC:1.2.1.3	PREDICTED: putative cysteine-rich repeat secretory protein 17 [Brassica rapa]	216.533	0	inf	inf	1.61356e-32	1.32538e-30	up	yes
MSTRG.6122	BraA03g001540.3C	BraA03g001540.3C	GO:0005737(cytoplasm)	NA	NA	NA	BnaA03g01220D [Brassica napus]	421.797	0	inf	inf	1.68361e-32	1.37897e-30	up	yes
MSTRG.21700	BraA08g004800.3C	BraA08g004800.3C	GO:0005576(extracellular region);GO:0009860(pollen tube growth);GO:0046910(pectinesterase inhibitor activity);GO:0071944(cell periphery);GO:0090404(pollen tube tip)	NA	NA	NA	PREDICTED: pectinesterase inhibitor 1 [Brassica rapa]	321.782	0	inf	inf	1.83905e-32	1.49452e-30	up	yes
MSTRG.2917	BraA01g043430.3C	BraA01g043430.3C	GO:0000149(SNARE binding);GO:0005484(SNAP receptor activity);GO:0005886(plasma membrane);GO:0006886(intracellular protein transport);GO:0006887(exocytosis);GO:0006906(vesicle fusion);GO:0012505(endomembrane system);GO:0016021(integral component of membrane);GO:0031201(SNARE complex);GO:0048278(vesicle docking);GO:0061025(membrane fusion)	04130(SNARE interactions in vesicular transport)	K08486	NA	PREDICTED: putative syntaxin-131 [Brassica rapa]	133.194	0	inf	inf	1.84032e-32	1.49452e-30	up	yes
MSTRG.798	BraA01g010430.3C	BraA01g010430.3C	GO:0005515(protein binding)	NA	NA	NA	AGAMOUS [Brassica juncea]	147.863	0	inf	inf	1.88818e-32	1.52905e-30	up	yes
MSTRG.10561	BraA04g001450.3C	BraA04g001450.3C	GO:0005543(phospholipid binding);GO:0012505(endomembrane system);GO:0019898(extrinsic component of membrane)	NA	NA	NA	PREDICTED: BEACH domain-containing protein C1 [Brassica rapa]	18.7179	0	inf	inf	2.13465e-32	1.72377e-30	up	yes
MSTRG.19824	BraA07g021850.3C	BraA07g021850.3C	GO:0007165(signal transduction);GO:0008289(lipid binding);GO:0035091(phosphatidylinositol binding)	NA	NA	NA	BnaA07g16480D [Brassica napus]	77.0085	0	inf	inf	2.44119e-32	1.96578e-30	up	yes
MSTRG.1036	BraA01g014240.3C	BraA01g014240.3C	GO:0004553(hydrolase activity, hydrolyzing O-glycosyl compounds);GO:0005576(extracellular region);GO:0008810(cellulase activity);GO:0030245(cellulose catabolic process);GO:0071555(cell wall organization)	00500(Starch and sucrose metabolism)	K01179	EC:3.2.1.4	PREDICTED: endoglucanase 20 [Brassica rapa]	115.187	0	inf	inf	2.56367e-32	2.05862e-30	up	yes
MSTRG.24608	BraA09g011150.3C	BraA09g011150.3C	GO:0003677(DNA binding);GO:0003700(transcription factor activity, sequence-specific DNA binding);GO:0005515(protein binding);GO:0005634(nucleus);GO:0006351(transcription, DNA-templated);GO:0006355(regulation of transcription, DNA-templated);GO:0010492(maintenance of shoot apical meristem identity);GO:0019827(stem cell population maintenance);GO:0048477(oogenesis);GO:0048653(anther development);GO…	00910(Nitrogen metabolism)	K01673	EC:4.2.1.1	PREDICTED: protein WUSCHEL-like [Brassica rapa]	176.829	0	inf	inf	2.67459e-32	2.14169e-30	up	yes
MSTRG.352	BraA01g004410.3C	BraA01g004410.3C	GO:0003674(molecular_function);GO:0005576(extracellular region);GO:0008150(biological_process)	04075(Plant hormone signal transduction);04626(Plant-pathogen interaction)	K13449	NA	PREDICTED: pathogenesis-related protein 1 [Brassica rapa]	0	130.368	-inf	-inf	2.731e-32	2.18077e-30	down	yes
MSTRG.8333	BraA03g031690.3C	BraA03g031690.3C	GO:0003676(nucleic acid binding);GO:0048235(pollen sperm cell differentiation)	NA	NA	NA	BnaA03g28680D [Brassica napus]	336.832	0	inf	inf	2.80699e-32	2.23522e-30	up	yes
MSTRG.15177	BraA05g039130.3C	BraA05g039130.3C	GO:0000139(Golgi membrane);GO:0000271(polysaccharide biosynthetic process);GO:0005794(Golgi apparatus);GO:0016021(integral component of membrane);GO:0016051(carbohydrate biosynthetic process);GO:0016757(transferase activity, transferring glycosyl groups);GO:0016758(transferase activity, transferring hexosyl groups);GO:0045489(pectin biosynthetic process);GO:0047262(polygalacturonate 4-alpha-galac…	00500(Starch and sucrose metabolism);00520(Amino sugar and nucleotide sugar metabolism)	K13648	EC:2.4.1.43	PREDICTED: probable galacturonosyltransferase-like 4 [Brassica oleracea var. oleracea]	156.816	0	inf	inf	2.89785e-32	2.30118e-30	up	yes
MSTRG.2187	BraA01g033000.3C	BraA01g033000.3C	GO:0005886(plasma membrane);GO:0010215(cellulose microfibril organization);GO:0016049(cell growth);GO:0031225(anchored component of membrane)	03060(Protein export);04141(Protein processing in endoplasmic reticulum);04145(Phagosome)	K10956	NA	PREDICTED: COBRA-like protein 10 [Brassica rapa]	80.4446	0	inf	inf	3.23043e-32	2.54414e-30	up	yes
MSTRG.10623	BraA04g002530.3C	BraA04g002530.3C	GO:0005576(extracellular region);GO:0005618(cell wall);GO:0009505(plant-type cell wall);GO:0030599(pectinesterase activity);GO:0042545(cell wall modification);GO:0045330(aspartyl esterase activity);GO:0045490(pectin catabolic process);GO:0046910(pectinesterase inhibitor activity);GO:0071944(cell periphery)	00040(Pentose and glucuronate interconversions);00500(Starch and sucrose metabolism)	K01051	EC:3.1.1.11	PREDICTED: probable pectinesterase/pectinesterase inhibitor 35 [Brassica rapa]	0	40.2491	-inf	-inf	3.94464e-32	3.08411e-30	down	yes
MSTRG.10810	BraA04g005470.3C	BraA04g005470.3C	GO:0003677(DNA binding);GO:0003700(transcription factor activity, sequence-specific DNA binding);GO:0005634(nucleus);GO:0006351(transcription, DNA-templated);GO:0006355(regulation of transcription, DNA-templated);GO:0030154(cell differentiation);GO:0046983(protein dimerization activity)	NA	NA	NA	PREDICTED: floral homeotic protein APETALA 3 [Brassica rapa]	239.751	0	inf	inf	4.0669e-32	3.1681e-30	up	yes
MSTRG.5143	BraA02g032230.3C	BraA02g032230.3C	GO:0003674(molecular_function);GO:0005576(extracellular region);GO:0005615(extracellular space);GO:0008150(biological_process)	03050(Proteasome)	K03036	NA	PREDICTED: pollen-specific protein-like At4g18596 [Brassica rapa]	302.153	0	inf	inf	4.08832e-32	3.17615e-30	up	yes
MSTRG.2830	BraA01g042250.3C	BraA01g042250.3C	GO:0005576(extracellular region);GO:0005618(cell wall);GO:0009506(plasmodesma);GO:0010497(plasmodesmata-mediated intercellular transport);GO:0030145(manganese ion binding);GO:0033609(oxalate metabolic process);GO:0045735(nutrient reservoir activity);GO:0046564(oxalate decarboxylase activity);GO:0048046(apoplast);GO:2000280(regulation of root development)	04144(Endocytosis)	K19476	NA	PREDICTED: germin-like protein subfamily 2 member 3 [Brassica rapa]	241.211	0	inf	inf	4.12843e-32	3.19864e-30	up	yes
MSTRG.9867	BraA03g053760.3C	BraA03g053760.3C	GO:0003674(molecular_function);GO:0005618(cell wall);GO:0005634(nucleus);GO:0005739(mitochondrion);GO:0008150(biological_process)	NA	NA	NA	PREDICTED: uncharacterized protein LOC103861702 [Brassica rapa]	506.154	0	inf	inf	4.27548e-32	3.30364e-30	up	yes
MSTRG.19312	BraA07g014060.3C	BraA07g014060.3C	GO:0003674(molecular_function);GO:0008150(biological_process);GO:0009507(chloroplast)	NA	NA	NA	PREDICTED: uncharacterized protein LOC103829264 [Brassica rapa]	142.892	0	inf	inf	4.3225e-32	3.331e-30	up	yes
MSTRG.25472	BraA09g024730.3C	BraA09g024730.3C	GO:0004497(monooxygenase activity);GO:0005506(iron ion binding);GO:0016705(oxidoreductase activity, acting on paired donors, with incorporation or reduction of molecular oxygen);GO:0019825(oxygen binding);GO:0020037(heme binding);GO:0055114(oxidation-reduction process)	00073(Cutin, suberine and wax biosynthesis)	K15402	EC:1.14.-.-	PREDICTED: cytochrome P450 86B1 [Brassica rapa]	293.065	0.019594	14956.8	13.8685	4.41561e-32	3.39363e-30	up	yes
MSTRG.3909	BraA02g012030.3C	BraA02g012030.3C	GO:0007568(aging);GO:0016021(integral component of membrane)	NA	NA	NA	PREDICTED: tetraspanin-15-like [Brassica rapa]	186.925	0	inf	inf	4.69476e-32	3.58892e-30	up	yes
MSTRG.641	BraA01g008300.3C	BraA01g008300.3C	GO:0003779(actin binding);GO:0003785(actin monomer binding);GO:0005634(nucleus);GO:0005737(cytoplasm);GO:0005938(cell cortex);GO:0007010(cytoskeleton organization);GO:0015629(actin cytoskeleton);GO:0042989(sequestering of actin monomers);GO:0048046(apoplast)	04130(SNARE interactions in vesicular transport)	K08486	NA	PREDICTED: profilin-3 [Brassica rapa]	376.846	0	inf	inf	6.01447e-32	4.57339e-30	up	yes
MSTRG.3656	BraA02g008290.3C	BraA02g008290.3C	GO:0003674(molecular_function);GO:0005576(extracellular region);GO:0008150(biological_process)	NA	NA	NA	BnaA02g04330D [Brassica napus]	368.007	0.029698	12391.6	13.5971	6.064e-32	4.59885e-30	up	yes
MSTRG.18247	BraA06g041110.3C	BraA06g041110.3C	GO:0005887(integral component of plasma membrane);GO:0006810(transport);GO:0008519(ammonium transmembrane transporter activity);GO:0009705(plant-type vacuole membrane);GO:0009992(cellular water homeostasis);GO:0015200(methylammonium transmembrane transporter activity);GO:0015250(water channel activity);GO:0015254(glycerol channel activity);GO:0016020(membrane);GO:0042807(central vacuole)	NA	NA	NA	PREDICTED: aquaporin TIP2-3 [Brassica oleracea var. oleracea]	0	83.5026	-inf	-inf	6.12893e-32	4.63583e-30	down	yes
MSTRG.18090	BraA06g039120.3C	BraA06g039120.3C	GO:0003674(molecular_function);GO:0009507(chloroplast);GO:0009793(embryo development ending in seed dormancy)	NA	NA	NA	PREDICTED: embryonic protein DC-8 isoform X1 [Brassica rapa]	250.928	0	inf	inf	6.23952e-32	4.70706e-30	up	yes
MSTRG.8507	BraA03g033950.3C	BraA03g033950.3C	GO:0002020(protease binding);GO:0004553(hydrolase activity, hydrolyzing O-glycosyl compounds);GO:0005507(copper ion binding);GO:0005515(protein binding);GO:0005634(nucleus);GO:0005773(vacuole);GO:0005777(peroxisome);GO:0005783(endoplasmic reticulum);GO:0005788(endoplasmic reticulum lumen);GO:0005975(carbohydrate metabolic process);GO:0006970(response to osmotic stress);GO:0008422(beta-glucosidase…	00500(Starch and sucrose metabolism);00460(Cyanoamino acid metabolism);00940(Phenylpropanoid biosynthesis)	K01188	EC:3.2.1.21	PREDICTED: beta-glucosidase 23 [Brassica rapa]	0	33.2855	-inf	-inf	6.343e-32	4.77257e-30	down	yes
MSTRG.18271	BraA06g041410.3C	BraA06g041410.3C	GO:0005576(extracellular region);GO:0043086(negative regulation of catalytic activity);GO:0046910(pectinesterase inhibitor activity)	NA	NA	NA	PREDICTED: uncharacterized protein LOC103827679 [Brassica rapa]	260.548	0	inf	inf	6.41564e-32	4.81459e-30	up	yes
MSTRG.26339	BraA09g039620.3C	BraA09g039620.3C	GO:0003674(molecular_function);GO:0005634(nucleus);GO:0008150(biological_process)	NA	NA	NA	PREDICTED: uncharacterized protein LOC103840750 isoform X2 [Brassica rapa]	124.649	0	inf	inf	6.76847e-32	5.0661e-30	up	yes
MSTRG.25	BraA01g000290.3C	BraA01g000290.3C	GO:0004674(protein serine/threonine kinase activity);GO:0005524(ATP binding);GO:0006468(protein phosphorylation);GO:0009507(chloroplast);GO:0016021(integral component of membrane);GO:0016301(kinase activity)	NA	NA	NA	PREDICTED: probable receptor-like protein kinase At4g39110 [Brassica rapa]	58.0958	0	inf	inf	6.95835e-32	5.18322e-30	up	yes
MSTRG.223	BraA01g002820.3C	BraA01g002820.3C	GO:0003676(nucleic acid binding);GO:0003700(transcription factor activity, sequence-specific DNA binding);GO:0005634(nucleus);GO:0006355(regulation of transcription, DNA-templated);GO:0008270(zinc ion binding);GO:0043565(sequence-specific DNA binding);GO:0044212(transcription regulatory region DNA binding);GO:0046872(metal ion binding);GO:0048235(pollen sperm cell differentiation)	NA	NA	NA	PREDICTED: uncharacterized protein LOC103874360 [Brassica rapa]	197.12	0	inf	inf	7.3384e-32	5.43592e-30	up	yes
MSTRG.15307	BraA05g040760.3C	BraA05g040760.3C	GO:0003674(molecular_function);GO:0008150(biological_process)	NA	NA	NA	PREDICTED: uncharacterized protein LOC103870960 [Brassica rapa]	309.093	0	inf	inf	7.49497e-32	5.53759e-30	up	yes
MSTRG.28123	BraA09g065620.3C	BraA09g065620.3C	GO:0004650(polygalacturonase activity);GO:0005576(extracellular region);GO:0005618(cell wall);GO:0005975(carbohydrate metabolic process);GO:0047911(galacturan 1,4-alpha-galacturonidase activity);GO:0071555(cell wall organization)	00040(Pentose and glucuronate interconversions);00500(Starch and sucrose metabolism)	K01213	EC:3.2.1.67	PREDICTED: exopolygalacturonase clone GBGE184-like [Brassica rapa]	118.194	0	inf	inf	7.86954e-32	5.78451e-30	up	yes
MSTRG.25618	BraA09g027240.3C	BraA09g027240.3C	GO:0004601(peroxidase activity);GO:0005576(extracellular region);GO:0006979(response to oxidative stress);GO:0020037(heme binding);GO:0042744(hydrogen peroxide catabolic process);GO:0046872(metal ion binding);GO:0055114(oxidation-reduction process)	00940(Phenylpropanoid biosynthesis)	K00430	EC:1.11.1.7	PREDICTED: peroxidase 39 [Brassica rapa]	0	62.4823	-inf	-inf	8.22673e-32	6.01977e-30	down	yes
MSTRG.21791	BraA08g006410.3C	BraA08g006410.3C	GO:0003674(molecular_function);GO:0005829(cytosol);GO:0009567(double fertilization forming a zygote and endosperm);GO:0009793(embryo development ending in seed dormancy);GO:0048046(apoplast)	NA	NA	NA	PREDICTED: late embryogenesis abundant protein 1-like [Brassica rapa]	252.816	0	inf	inf	8.23158e-32	6.01977e-30	up	yes
MSTRG.9987	BraA03g055510.3C	BraA03g055510.3C	GO:0004601(peroxidase activity);GO:0005576(extracellular region);GO:0006979(response to oxidative stress);GO:0020037(heme binding);GO:0042744(hydrogen peroxide catabolic process);GO:0046872(metal ion binding);GO:0055114(oxidation-reduction process)	00940(Phenylpropanoid biosynthesis)	K00430	EC:1.11.1.7	PREDICTED: peroxidase 45 [Brassica rapa]	0	62.4201	-inf	-inf	8.5667e-32	6.2489e-30	down	yes
MSTRG.14833	BraA05g034730.3C	BraA05g034730.3C	GO:0004857(enzyme inhibitor activity);GO:0008134(transcription factor binding);GO:0010228(vegetative to reproductive phase transition of meristem)	NA	NA	NA	PREDICTED: polygalacturonase inhibitor 1-like [Brassica rapa]	148.813	0	inf	inf	9.09285e-32	6.61586e-30	up	yes
MSTRG.12639	BraA05g000800.3C	BraA05g000800.3C	GO:0009507(chloroplast);GO:0043086(negative regulation of catalytic activity);GO:0046910(pectinesterase inhibitor activity)	NA	NA	NA	PREDICTED: pectinesterase 5 [Brassica rapa]	828.09	0.068646	12063.2	13.5583	9.62721e-32	6.98692e-30	up	yes
MSTRG.8821	BraA03g038640.3C	BraA03g038640.3C	GO:0005199(structural constituent of cell wall);GO:0005576(extracellular region);GO:0005618(cell wall);GO:0005634(nucleus);GO:0071555(cell wall organization)	03010(Ribosome)	K02984	NA	PREDICTED: pollen-specific leucine-rich repeat extensin-like protein 1 isoform X1 [Brassica napus]	41.7598	0	inf	inf	1.03351e-31	7.47829e-30	up	yes
MSTRG.4756	BraA02g025190.3C	BraA02g025190.3C	GO:0004674(protein serine/threonine kinase activity);GO:0005515(protein binding);GO:0005524(ATP binding);GO:0005634(nucleus);GO:0005737(cytoplasm);GO:0005886(plasma membrane);GO:0006468(protein phosphorylation);GO:0009826(unidimensional cell growth);GO:0009860(pollen tube growth);GO:0016301(kinase activity);GO:0035556(intracellular signal transduction);GO:0040008(regulation of growth)	04626(Plant-pathogen interaction)	K13412	EC:2.7.11.1	PREDICTED: serine/threonine-protein kinase AGC1-7 [Brassica rapa]	68.9276	0	inf	inf	1.03564e-31	7.47829e-30	up	yes
MSTRG.23658	BraA08g033980.3C	BraA08g033980.3C	GO:0005576(extracellular region);GO:0006508(proteolysis);GO:0008234(cysteine-type peptidase activity);GO:0048046(apoplast)	04145(Phagosome)	K01365	EC:3.4.22.15	PREDICTED: ervatamin-B-like [Brassica rapa]	139.597	0	inf	inf	1.07039e-31	7.70979e-30	up	yes
MSTRG.10768	BraA04g005010.3C	BraA04g005010.3C	GO:0005524(ATP binding);GO:0005886(plasma membrane);GO:0016021(integral component of membrane);GO:0042626(ATPase activity, coupled to transmembrane movement of substances);GO:0055085(transmembrane transport)	02010(ABC transporters)	K05681	NA	PREDICTED: ABC transporter G family member 17 [Brassica rapa]	65.2332	0	inf	inf	1.08241e-31	7.7768e-30	up	yes
MSTRG.24047	BraA09g003320.3C	BraA09g003320.3C	GO:0003677(DNA binding);GO:0003700(transcription factor activity, sequence-specific DNA binding);GO:0005634(nucleus);GO:0006351(transcription, DNA-templated);GO:0006355(regulation of transcription, DNA-templated);GO:0009585(red, far-red light phototransduction);GO:0009740(gibberellic acid mediated signaling pathway);GO:0009753(response to jasmonic acid);GO:0009867(jasmonic acid mediated signaling…	04626(Plant-pathogen interaction)	K09422	NA	PREDICTED: transcription factor MYB21 [Brassica rapa]	204.9	0	inf	inf	1.1348e-31	8.11258e-30	up	yes
MSTRG.18820	BraA07g004660.3C;BraA07g004650.3C	BraA07g004660.3C;BraA07g004650.3C	GO:0005351(sugar:proton symporter activity);GO:0005886(plasma membrane);GO:0008643(carbohydrate transport);GO:0015144(carbohydrate transmembrane transporter activity);GO:0015293(symporter activity);GO:0015749(monosaccharide transport);GO:0016020(membrane);GO:0016021(integral component of membrane);GO:0022891(substrate-specific transmembrane transporter activity);GO:0055085(transmembrane transport…	NA	NA	NA	PREDICTED: putative polyol transporter 1 [Brassica napus]	41.1961	0	inf	inf	1.22536e-31	8.73814e-30	up	yes
MSTRG.5931	BraA02g044620.3C	BraA02g044620.3C	GO:0003674(molecular_function);GO:0008150(biological_process)	NA	NA	NA	PREDICTED: uncharacterized protein LOC103855243 [Brassica rapa]	117.483	0	inf	inf	1.26452e-31	8.99505e-30	up	yes
MSTRG.13344	BraA05g010690.3C;BraA05g010660.3C	BraA05g010690.3C;BraA05g010660.3C	GO:0005794(Golgi apparatus);GO:0009416(response to light stimulus);GO:0009507(chloroplast);GO:0009522(photosystem I);GO:0009534(chloroplast thylakoid);GO:0009535(chloroplast thylakoid membrane);GO:0009579(thylakoid);GO:0009768(photosynthesis, light harvesting in photosystem I);GO:0009769(photosynthesis, light harvesting in photosystem II);GO:0009941(chloroplast envelope);GO:0010287(plastoglobule)…	00196(Photosynthesis - antenna proteins);00196(Photosynthesis - antenna proteins)	K08912	NA	PREDICTED: chlorophyll a-b binding protein 1, chloroplastic-like [Brassica napus]	0.0485558	147.797	0.00032853	-11.5717	1.50629e-31	1.06095e-29	down	yes
MSTRG.4972	BraA02g028550.3C	BraA02g028550.3C	GO:0004467(long-chain fatty acid-CoA ligase activity);GO:0005524(ATP binding);GO:0005634(nucleus);GO:0006631(fatty acid metabolic process);GO:0006633(fatty acid biosynthetic process)	01212(Fatty acid metabolism);00061(Fatty acid biosynthesis);00071(Fatty acid degradation);04146(Peroxisome)	K01897	EC:6.2.1.3	PREDICTED: long chain acyl-CoA synthetase 5-like isoform X1 [Brassica rapa]	61.784	0	inf	inf	1.53573e-31	1.07904e-29	up	yes
MSTRG.2790	BraA01g041790.3C	BraA01g041790.3C	GO:0005576(extracellular region);GO:0005618(cell wall);GO:0009505(plant-type cell wall);GO:0030599(pectinesterase activity);GO:0042545(cell wall modification);GO:0045330(aspartyl esterase activity);GO:0045490(pectin catabolic process);GO:0090406(pollen tube)	00040(Pentose and glucuronate interconversions);00500(Starch and sucrose metabolism)	K01051	EC:3.1.1.11	PREDICTED: probable pectinesterase/pectinesterase inhibitor 23 [Brassica rapa]	75.4441	0	inf	inf	1.57644e-31	1.10494e-29	up	yes
MSTRG.26508	BraA09g042310.3C	BraA09g042310.3C	GO:0005789(endoplasmic reticulum membrane);GO:0005794(Golgi apparatus);GO:0016021(integral component of membrane)	NA	NA	NA	PREDICTED: probable methyltransferase PMT27 [Brassica rapa]	48.6347	0	inf	inf	1.59073e-31	1.11223e-29	up	yes
MSTRG.11385	BraA04g015010.3C	BraA04g015010.3C	GO:0005576(extracellular region);GO:0005618(cell wall);GO:0009664(plant-type cell wall organization);GO:0009826(unidimensional cell growth);GO:0009828(plant-type cell wall loosening);GO:0009831(plant-type cell wall modification involved in multidimensional cell growth);GO:0016020(membrane)	01200(Carbon metabolism);00620(Pyruvate metabolism);00710(Carbon fixation in photosynthetic organisms)	K00051	EC:1.1.1.82	BnaA04g11590D [Brassica napus]	179.073	0	inf	inf	1.7022e-31	1.18727e-29	up	yes
MSTRG.11136	BraA04g010950.3C	BraA04g010950.3C	GO:0004497(monooxygenase activity);GO:0009507(chloroplast);GO:0009570(chloroplast stroma);GO:0009573(chloroplast ribulose bisphosphate carboxylase complex);GO:0009579(thylakoid);GO:0009637(response to blue light);GO:0009853(photorespiration);GO:0009941(chloroplast envelope);GO:0010114(response to red light);GO:0010218(response to far red light);GO:0015977(carbon fixation);GO:0016020(membrane);GO:…	01200(Carbon metabolism);00630(Glyoxylate and dicarboxylate metabolism);00710(Carbon fixation in photosynthetic organisms)	K01602	EC:4.1.1.39	PREDICTED: ribulose bisphosphate carboxylase small chain F1, chloroplastic isoform X1 [Brassica rapa]	2.3249	5003.96	0.000464611	-11.0717	1.81757e-31	1.26466e-29	down	yes
MSTRG.28411	BraA10g003200.3C	BraA10g003200.3C	GO:0003674(molecular_function);GO:0008150(biological_process)	NA	NA	NA	PREDICTED: uncharacterized protein At4g13230 [Brassica rapa]	347.91	0	inf	inf	1.9484e-31	1.35242e-29	up	yes
MSTRG.2879	BraA01g042990.3C	BraA01g042990.3C	GO:0003676(nucleic acid binding);GO:0048235(pollen sperm cell differentiation)	NA	NA	NA	BnaC01g39980D [Brassica napus]	257.449	0	inf	inf	2.02436e-31	1.40145e-29	up	yes
MSTRG.15309	BraA05g040780.3C	BraA05g040780.3C	GO:0003674(molecular_function);GO:0008150(biological_process);GO:0009507(chloroplast)	NA	NA	NA	PREDICTED: uncharacterized protein LOC103870962 [Brassica rapa]	357.503	0	inf	inf	2.02882e-31	1.40145e-29	up	yes
MSTRG.15323	BraA05g040930.3C	BraA05g040930.3C	GO:0004672(protein kinase activity);GO:0005524(ATP binding);GO:0005886(plasma membrane);GO:0006468(protein phosphorylation);GO:0016301(kinase activity);GO:0016310(phosphorylation)	03022(Basal transcription factors);03420(Nucleotide excision repair)	K02202	EC:2.7.11.22;EC:2.7.11.23	BnaA05g34110D [Brassica napus]	59.8714	0	inf	inf	2.1497e-31	1.48138e-29	up	yes
MSTRG.17009	BraA06g023770.3C	BraA06g023770.3C	GO:0005200(structural constituent of cytoskeleton);GO:0005524(ATP binding);GO:0005737(cytoplasm);GO:0005739(mitochondrion);GO:0005856(cytoskeleton);GO:0007010(cytoskeleton organization);GO:0009570(chloroplast stroma);GO:0009941(chloroplast envelope)	04145(Phagosome)	K05692	NA	PREDICTED: actin-12 [Brassica rapa]	91.7049	0	inf	inf	2.519e-31	1.72757e-29	up	yes
MSTRG.24520	BraA09g009990.3C	BraA09g009990.3C	GO:0003674(molecular_function);GO:0008150(biological_process)	NA	NA	NA	PREDICTED: uncharacterized protein LOC103837642 [Brassica rapa]	107.889	0	inf	inf	2.55443e-31	1.74768e-29	up	yes
MSTRG.29093	BraA10g015120.3C	BraA10g015120.3C	GO:0005545(1-phosphatidylinositol binding);GO:0005634(nucleus);GO:0005794(Golgi apparatus);GO:0005905(clathrin-coated pit);GO:0006897(endocytosis);GO:0030136(clathrin-coated vesicle);GO:0030276(clathrin binding);GO:0048268(clathrin coat assembly)	01210(2-Oxocarboxylic acid metabolism);01230(Biosynthesis of amino acids);00290(Valine, leucine and isoleucine biosynthesis);00770(Pantothenate and CoA biosynthesis)	K01687	EC:4.2.1.9	PREDICTED: putative clathrin assembly protein At5g57200 [Brassica napus]	73.9754	0	inf	inf	2.64241e-31	1.80357e-29	up	yes
MSTRG.5164	BraA02g032720.3C	BraA02g032720.3C	GO:0005794(Golgi apparatus);GO:0009507(chloroplast);GO:0009860(pollen tube growth);GO:0010118(stomatal movement);GO:0016021(integral component of membrane);GO:0016757(transferase activity, transferring glycosyl groups);GO:0071633(dihydroceramidase activity);GO:0090406(pollen tube);GO:1902456(regulation of stomatal opening)	NA	NA	NA	PREDICTED: uncharacterized protein LOC103853693 isoform X1 [Brassica rapa]	87.3957	0	inf	inf	2.658e-31	1.8099e-29	up	yes
MSTRG.24044	BraA09g003290.3C	BraA09g003290.3C	GO:0005794(Golgi apparatus);GO:0009507(chloroplast);GO:0009522(photosystem I);GO:0009535(chloroplast thylakoid membrane);GO:0009579(thylakoid);GO:0009637(response to blue light);GO:0009768(photosynthesis, light harvesting in photosystem I);GO:0009941(chloroplast envelope);GO:0010114(response to red light);GO:0010218(response to far red light);GO:0010287(plastoglobule);GO:0015979(photosynthesis);G…	00196(Photosynthesis - antenna proteins)	K08913	NA	PREDICTED: chlorophyll a-b binding protein 36, chloroplastic [Brassica rapa]	0	67.7258	-inf	-inf	2.8948e-31	1.96648e-29	down	yes
MSTRG.17729	BraA06g034440.3C	BraA06g034440.3C	GO:0003676(nucleic acid binding);GO:0048235(pollen sperm cell differentiation)	NA	NA	NA	PREDICTED: uncharacterized protein At2g34160-like isoform X1 [Brassica rapa]	185.149	0	inf	inf	2.95119e-31	2.00004e-29	up	yes
MSTRG.22627	BraA08g020380.3C	BraA08g020380.3C	GO:0005737(cytoplasm);GO:0043087(regulation of GTPase activity)	NA	NA	NA	PREDICTED: rho GTPase-activating protein REN1-like [Brassica rapa]	45.4046	0	inf	inf	3.34472e-31	2.26139e-29	up	yes
MSTRG.14201	BraA05g025710.3C	BraA05g025710.3C	GO:0003674(molecular_function);GO:0005634(nucleus);GO:0008150(biological_process)	04712(Circadian rhythm - plant)	K12125	NA	PREDICTED: protein EARLY FLOWERING 3 [Brassica rapa]	61.475	0	inf	inf	3.39154e-31	2.28546e-29	up	yes
MSTRG.18603	BraA07g000850.3C	BraA07g000850.3C	GO:0003674(molecular_function);GO:0005576(extracellular region);GO:0008150(biological_process);GO:0016021(integral component of membrane)	04075(Plant hormone signal transduction);04626(Plant-pathogen interaction)	K13449	NA	PREDICTED: pathogenesis-related protein 1-like [Brassica rapa]	217.16	0	inf	inf	3.39626e-31	2.28546e-29	up	yes
MSTRG.19168	BraA07g011780.3C	BraA07g011780.3C	GO:0004871(signal transducer activity);GO:0005576(extracellular region);GO:0007267(cell-cell signaling);GO:0009506(plasmodesma);GO:0019722(calcium-mediated signaling);GO:0048046(apoplast)	NA	NA	NA	PREDICTED: protein RALF-like 4 [Brassica rapa]	251.204	0	inf	inf	3.45831e-31	2.32176e-29	up	yes
MSTRG.27558	BraA09g057320.3C	BraA09g057320.3C	GO:0005886(plasma membrane);GO:0006508(proteolysis);GO:0006869(lipid transport);GO:0008233(peptidase activity);GO:0008289(lipid binding);GO:0031225(anchored component of membrane)	NA	NA	NA	PREDICTED: lipid transfer-like protein VAS [Brassica napus]	231.603	0	inf	inf	3.52981e-31	2.36423e-29	up	yes
MSTRG.44	BraA01g000550.3C	BraA01g000550.3C	GO:0003840(gamma-glutamyltransferase activity);GO:0005576(extracellular region);GO:0006751(glutathione catabolic process);GO:0006979(response to oxidative stress);GO:0009505(plant-type cell wall);GO:0009506(plasmodesma);GO:0016756(glutathione gamma-glutamylcysteinyltransferase activity);GO:0036374(glutathione hydrolase activity);GO:0048046(apoplast)	00590(Arachidonic acid metabolism);00430(Taurine and hypotaurine metabolism);00460(Cyanoamino acid metabolism);00480(Glutathione metabolism)	K18592	EC:2.3.2.2;EC:3.4.19.13	PREDICTED: gamma-glutamyltranspeptidase 1-like [Brassica rapa]	73.7083	0	inf	inf	3.79495e-31	2.5359e-29	up	yes
MSTRG.21025	BraA07g038170.3C	BraA07g038170.3C	GO:0003674(molecular_function);GO:0005634(nucleus);GO:0008150(biological_process)	NA	NA	NA	PREDICTED: uncharacterized protein DDB_G0271670 [Brassica rapa]	99.3409	0	inf	inf	3.84334e-31	2.56226e-29	up	yes
MSTRG.29420	BraA10g020330.3C	BraA10g020330.3C	GO:0003677(DNA binding);GO:0003700(transcription factor activity, sequence-specific DNA binding);GO:0005515(protein binding);GO:0005634(nucleus);GO:0005737(cytoplasm);GO:0006351(transcription, DNA-templated);GO:0006355(regulation of transcription, DNA-templated);GO:0030154(cell differentiation);GO:0046983(protein dimerization activity)	NA	NA	NA	PREDICTED: floral homeotic protein PISTILLATA-like [Brassica rapa]	162.584	0	inf	inf	3.92735e-31	2.61219e-29	up	yes
MSTRG.15278	BraA05g040430.3C	BraA05g040430.3C	GO:0003674(molecular_function);GO:0005634(nucleus);GO:0008150(biological_process)	NA	NA	NA	PREDICTED: uncharacterized protein LOC103849137 [Brassica rapa]	222.301	0	inf	inf	4.06869e-31	2.69993e-29	up	yes
MSTRG.19760	BraA07g020880.3C	BraA07g020880.3C	GO:0005794(Golgi apparatus);GO:0005886(plasma membrane);GO:0009055(electron carrier activity);GO:0009507(chloroplast);GO:0016614(oxidoreductase activity, acting on CH-OH group of donors);GO:0050660(flavin adenine dinucleotide binding);GO:0055114(oxidation-reduction process)	NA	NA	NA	PREDICTED: reticuline oxidase-like protein [Brassica rapa]	186.895	0.017091	10935.3	13.4167	4.20924e-31	2.78675e-29	up	yes
MSTRG.7915	BraA03g026180.3C	BraA03g026180.3C	GO:0005886(plasma membrane);GO:0009611(response to wounding);GO:0010167(response to nitrate);GO:0015112(nitrate transmembrane transporter activity);GO:0015706(nitrate transport);GO:0016021(integral component of membrane);GO:0042128(nitrate assimilation)	00564(Glycerophospholipid metabolism);00230(Purine metabolism)	K01517	EC:3.6.1.13;EC:3.6.1.16	PREDICTED: high-affinity nitrate transporter 3.1 [Brassica rapa]	0	83.1303	-inf	-inf	4.57455e-31	3.01468e-29	down	yes
MSTRG.29132	BraA10g015910.3C	BraA10g015910.3C	GO:0007568(aging);GO:0016021(integral component of membrane)	NA	NA	NA	PREDICTED: tetraspanin-15 [Brassica rapa]	131.609	0	inf	inf	4.65021e-31	3.05751e-29	up	yes
MSTRG.17903	BraA06g036790.3C	BraA06g036790.3C	GO:0005576(extracellular region)	NA	NA	NA	BnaA06g31280D [Brassica napus]	628.78	0.071549	8788.1	13.1013	4.8175e-31	3.15304e-29	up	yes
MSTRG.18272	BraA06g041430.3C	BraA06g041430.3C	GO:0005576(extracellular region);GO:0043086(negative regulation of catalytic activity);GO:0046910(pectinesterase inhibitor activity)	NA	NA	NA	BnaA06g35690D [Brassica napus]	220.263	0	inf	inf	4.96162e-31	3.23261e-29	up	yes
MSTRG.27498	BraA09g056440.3C	BraA09g056440.3C	GO:0003779(actin binding);GO:0003785(actin monomer binding);GO:0005634(nucleus);GO:0005737(cytoplasm);GO:0005938(cell cortex);GO:0007010(cytoskeleton organization);GO:0009524(phragmoplast);GO:0015629(actin cytoskeleton);GO:0030036(actin cytoskeleton organization);GO:0042989(sequestering of actin monomers)	04130(SNARE interactions in vesicular transport)	K08486	NA	PREDICTED: profilin-4 [Brassica napus]	303.746	0	inf	inf	5.18696e-31	3.37176e-29	up	yes
MSTRG.1163	BraA01g016500.3C	BraA01g016500.3C	GO:0003674(molecular_function);GO:0005576(extracellular region);GO:0008150(biological_process)	04075(Plant hormone signal transduction);04626(Plant-pathogen interaction)	K13449	NA	PREDICTED: pathogenesis-related protein PR-1 [Brassica rapa]	200.988	0	inf	inf	5.45269e-31	3.53648e-29	up	yes
MSTRG.16817	BraA06g020150.3C	BraA06g020150.3C	GO:0003674(molecular_function);GO:0005634(nucleus);GO:0008150(biological_process)	NA	NA	NA	PREDICTED: uncharacterized protein LOC103873293 [Brassica rapa]	125.44	0	inf	inf	5.49798e-31	3.5578e-29	up	yes
MSTRG.12770	BraA05g002560.3C	BraA05g002560.3C	GO:0003674(molecular_function);GO:0005886(plasma membrane);GO:0008150(biological_process);GO:0016020(membrane);GO:0016021(integral component of membrane)	NA	NA	NA	PREDICTED: arabinogalactan peptide 23 [Brassica rapa]	653.967	0	inf	inf	5.804e-31	3.74737e-29	up	yes
MSTRG.4516	BraA02g021280.3C	BraA02g021280.3C	GO:0005737(cytoplasm);GO:0006952(defense response);GO:0007165(signal transduction);GO:0009507(chloroplast);GO:0043531(ADP binding)	04626(Plant-pathogen interaction)	K13414	EC:2.7.11.25	PREDICTED: disease resistance protein RPP5 isoform X1 [Brassica rapa]	0	15.9196	-inf	-inf	5.95284e-31	3.83483e-29	down	yes
MSTRG.3838	BraA02g011030.3C	BraA02g011030.3C	GO:0005200(structural constituent of cytoskeleton);GO:0005524(ATP binding);GO:0005737(cytoplasm);GO:0005739(mitochondrion);GO:0005856(cytoskeleton);GO:0007010(cytoskeleton organization);GO:0009570(chloroplast stroma);GO:0009941(chloroplast envelope)	04145(Phagosome)	K05692	NA	PREDICTED: actin-12-like [Brassica oleracea var. oleracea]	84.4621	0	inf	inf	5.97426e-31	3.84e-29	up	yes
MSTRG.4253	BraA02g017170.3C	BraA02g017170.3C	GO:0005576(extracellular region);GO:0006869(lipid transport);GO:0008289(lipid binding)	NA	NA	NA	PREDICTED: non-specific lipid-transfer protein 2-like [Brassica rapa]	405.185	0	inf	inf	6.46106e-31	4.14361e-29	up	yes
MSTRG.8261	BraA03g030670.3C	BraA03g030670.3C	GO:0004672(protein kinase activity);GO:0005524(ATP binding);GO:0005886(plasma membrane);GO:0006468(protein phosphorylation);GO:0016301(kinase activity);GO:0016310(phosphorylation)	03022(Basal transcription factors);03420(Nucleotide excision repair)	K02202	EC:2.7.11.22;EC:2.7.11.23	PREDICTED: probable serine/threonine-protein kinase At1g54610 [Brassica rapa]	64.2608	0	inf	inf	6.48668e-31	4.15075e-29	up	yes
MSTRG.11308	BraA04g013720.3C	BraA04g013720.3C	GO:0003824(catalytic activity);GO:0009507(chloroplast)	NA	NA	NA	PREDICTED: acyltransferase-like protein At3g26840, chloroplastic isoform X1 [Brassica rapa]	57.8323	0	inf	inf	6.80978e-31	4.34779e-29	up	yes
MSTRG.27815	BraA09g061090.3C	BraA09g061090.3C	GO:0005618(cell wall);GO:0005886(plasma membrane);GO:0009505(plant-type cell wall);GO:0030246(carbohydrate binding)	NA	NA	NA	PREDICTED: epidermis-specific secreted glycoprotein EP1-like [Brassica rapa]	0	36.7915	-inf	-inf	7.35654e-31	4.68644e-29	down	yes
MSTRG.16833	BraA06g020340.3C	BraA06g020340.3C	GO:0005200(structural constituent of cytoskeleton);GO:0005524(ATP binding);GO:0005737(cytoplasm);GO:0005739(mitochondrion);GO:0005856(cytoskeleton);GO:0007010(cytoskeleton organization);GO:0009570(chloroplast stroma);GO:0009941(chloroplast envelope)	04145(Phagosome)	K05692	NA	PREDICTED: actin-12-like [Brassica rapa]	118.516	0	inf	inf	7.60534e-31	4.8342e-29	up	yes
MSTRG.25373	BraA09g023050.3C	BraA09g023050.3C	GO:0000166(nucleotide binding);GO:0005737(cytoplasm);GO:0005829(cytosol);GO:0008150(biological_process);GO:0080008(Cul4-RING E3 ubiquitin ligase complex)	03040(Spliceosome)	K12816	NA	PREDICTED: 66 kDa stress protein-like [Brassica napus]	64.0047	0	inf	inf	8.06342e-31	5.10274e-29	up	yes
MSTRG.20004	BraA07g024330.3C	BraA07g024330.3C	GO:0005576(extracellular region);GO:0005618(cell wall);GO:0009826(unidimensional cell growth);GO:0009828(plant-type cell wall loosening);GO:0009831(plant-type cell wall modification involved in multidimensional cell growth);GO:0016020(membrane);GO:0019953(sexual reproduction);GO:0071555(cell wall organization)	NA	NA	NA	expansin-B5 precursor [Brassica rapa]	145.56	0	inf	inf	8.8626e-31	5.58383e-29	up	yes
MSTRG.24082	BraA09g003740.3C	BraA09g003740.3C	GO:0003674(molecular_function);GO:0005886(plasma membrane);GO:0008150(biological_process)	NA	NA	NA	BnaA09g02540D [Brassica napus]	167.249	0	inf	inf	9.00868e-31	5.66342e-29	up	yes
MSTRG.19433	BraA07g015970.3C	BraA07g015970.3C	GO:0005576(extracellular region);GO:0016298(lipase activity);GO:0052689(carboxylic ester hydrolase activity)	00561(Glycerolipid metabolism)	K00679	EC:2.3.1.158	PREDICTED: GDSL esterase/lipase At1g20120 [Brassica rapa]	130.829	0	inf	inf	9.18561e-31	5.76201e-29	up	yes
MSTRG.6225	BraA03g002950.3C	BraA03g002950.3C	GO:0005576(extracellular region);GO:0005618(cell wall);GO:0009505(plant-type cell wall);GO:0030599(pectinesterase activity);GO:0042545(cell wall modification);GO:0045330(aspartyl esterase activity);GO:0045490(pectin catabolic process)	00040(Pentose and glucuronate interconversions);00500(Starch and sucrose metabolism)	K01051	EC:3.1.1.11	PREDICTED: probable pectinesterase 50 [Brassica rapa]	105.899	0	inf	inf	1.0161e-30	6.35995e-29	up	yes
MSTRG.16851	BraA06g020760.3C	BraA06g020760.3C	GO:0004601(peroxidase activity);GO:0005509(calcium ion binding);GO:0005634(nucleus);GO:0016020(membrane);GO:0016021(integral component of membrane);GO:0050664(oxidoreductase activity, acting on NAD(P)H, oxygen as acceptor);GO:0055114(oxidation-reduction process)	04626(Plant-pathogen interaction)	K13447	EC:1.6.3.-;EC:1.11.1.-	PREDICTED: putative respiratory burst oxidase homolog protein J [Brassica rapa]	43.6131	0	inf	inf	1.02828e-30	6.42213e-29	up	yes
MSTRG.28032	BraA09g064330.3C	BraA09g064330.3C	GO:0004445(inositol-polyphosphate 5-phosphatase activity);GO:0005634(nucleus);GO:0005737(cytoplasm);GO:0007584(response to nutrient);GO:0009611(response to wounding);GO:0009630(gravitropism);GO:0009637(response to blue light);GO:0009737(response to abscisic acid);GO:0009743(response to carbohydrate);GO:0009846(pollen germination);GO:0010087(phloem or xylem histogenesis);GO:0010182(sugar mediated …	00562(Inositol phosphate metabolism);04070(Phosphatidylinositol signaling system)	K01099	EC:3.1.3.36	PREDICTED: type I inositol polyphosphate 5-phosphatase 13-like isoform X2 [Brassica rapa]	33.0911	0	inf	inf	1.03845e-30	6.4716e-29	up	yes
MSTRG.7691	BraA03g023120.3C	BraA03g023120.3C	GO:0004445(inositol-polyphosphate 5-phosphatase activity);GO:0005634(nucleus);GO:0005737(cytoplasm);GO:0007584(response to nutrient);GO:0009611(response to wounding);GO:0009630(gravitropism);GO:0009637(response to blue light);GO:0009737(response to abscisic acid);GO:0009743(response to carbohydrate);GO:0009846(pollen germination);GO:0010087(phloem or xylem histogenesis);GO:0010182(sugar mediated …	00562(Inositol phosphate metabolism);04070(Phosphatidylinositol signaling system)	K01099	EC:3.1.3.36	PREDICTED: type I inositol polyphosphate 5-phosphatase 12 [Brassica rapa]	29.1742	0	inf	inf	1.08029e-30	6.7177e-29	up	yes
MSTRG.23042	BraA08g025740.3C	BraA08g025740.3C	GO:0005737(cytoplasm);GO:0019904(protein domain specific binding);GO:0045309(protein phosphorylated amino acid binding)	NA	NA	NA	PREDICTED: 14-3-3-like protein GF14 iota [Brassica rapa]	100.213	0	inf	inf	1.155e-30	7.15125e-29	up	yes
MSTRG.24140	BraA09g004660.3C	BraA09g004660.3C	GO:0003676(nucleic acid binding);GO:0048235(pollen sperm cell differentiation)	NA	NA	NA	PREDICTED: uncharacterized protein At2g34160-like isoform X1 [Brassica rapa]	242.089	0	inf	inf	1.18012e-30	7.29103e-29	up	yes
MSTRG.5022	BraA02g029650.3C	BraA02g029650.3C	GO:0005576(extracellular region);GO:0016042(lipid catabolic process);GO:0016788(hydrolase activity, acting on ester bonds);GO:0052689(carboxylic ester hydrolase activity)	00500(Starch and sucrose metabolism);00460(Cyanoamino acid metabolism);00940(Phenylpropanoid biosynthesis)	K01188	EC:3.2.1.21	PREDICTED: GDSL esterase/lipase At5g42170 [Brassica rapa]	381.887	0.0470405	8118.27	12.987	1.29723e-30	7.99176e-29	up	yes
MSTRG.11139	BraA04g010970.3C	BraA04g010970.3C	GO:0004497(monooxygenase activity);GO:0009507(chloroplast);GO:0009570(chloroplast stroma);GO:0009573(chloroplast ribulose bisphosphate carboxylase complex);GO:0009579(thylakoid);GO:0009637(response to blue light);GO:0009853(photorespiration);GO:0009941(chloroplast envelope);GO:0010114(response to red light);GO:0010218(response to far red light);GO:0015977(carbon fixation);GO:0016020(membrane);GO:…	01200(Carbon metabolism);00630(Glyoxylate and dicarboxylate metabolism);00710(Carbon fixation in photosynthetic organisms)	K01602	EC:4.1.1.39	PREDICTED: ribulose bisphosphate carboxylase small chain, chloroplastic [Brassica napus]	1.85674	3279.73	0.000566125	-10.7866	1.38626e-30	8.50961e-29	down	yes
MSTRG.10608	BraA04g002300.3C	BraA04g002300.3C	GO:0005576(extracellular region);GO:0005578(proteinaceous extracellular matrix);GO:0016042(lipid catabolic process);GO:0016298(lipase activity);GO:0016746(transferase activity, transferring acyl groups);GO:0019953(sexual reproduction);GO:0052689(carboxylic ester hydrolase activity);GO:0070505(pollen coat)	00500(Starch and sucrose metabolism);00460(Cyanoamino acid metabolism);00940(Phenylpropanoid biosynthesis)	K01188	EC:3.2.1.21	BnaA04g01560D [Brassica napus]	101.609	0	inf	inf	1.40188e-30	8.5871e-29	up	yes
MSTRG.14816	BraA05g034520.3C	BraA05g034520.3C	GO:0004568(chitinase activity);GO:0005576(extracellular region);GO:0008061(chitin binding);GO:0016998(cell wall macromolecule catabolic process);GO:0050832(defense response to fungus)	00520(Amino sugar and nucleotide sugar metabolism)	K01183	EC:3.2.1.14	PREDICTED: endochitinase CH25 [Brassica rapa]	0	58.6725	-inf	-inf	1.58479e-30	9.64567e-29	down	yes
MSTRG.7390	BraA03g018900.3C	BraA03g018900.3C	GO:0004553(hydrolase activity, hydrolyzing O-glycosyl compounds);GO:0004575(sucrose alpha-glucosidase activity);GO:0005576(extracellular region);GO:0005618(cell wall);GO:0005982(starch metabolic process);GO:0005987(sucrose catabolic process);GO:0048046(apoplast);GO:0071836(nectar secretion)	00052(Galactose metabolism);00500(Starch and sucrose metabolism)	K01193	EC:3.2.1.26	PREDICTED: beta-fructofuranosidase, insoluble isoenzyme CWINV4-like [Brassica rapa]	61.8341	0	inf	inf	1.63977e-30	9.95917e-29	up	yes
MSTRG.15871	BraA06g006300.3C	BraA06g006300.3C	GO:0005886(plasma membrane);GO:0006810(transport);GO:0016020(membrane);GO:0016021(integral component of membrane);GO:0022857(transmembrane transporter activity)	01200(Carbon metabolism);01230(Biosynthesis of amino acids);00010(Glycolysis / Gluconeogenesis);00030(Pentose phosphate pathway);00051(Fructose and mannose metabolism);00710(Carbon fixation in photosynthetic organisms)	K01623	EC:4.1.2.13	PREDICTED: WAT1-related protein At1g09380 [Brassica rapa]	89.6265	0	inf	inf	1.69692e-30	1.02628e-28	up	yes
MSTRG.20165	BraA07g026360.3C	BraA07g026360.3C	GO:0005634(nucleus);GO:0008150(biological_process)	NA	NA	NA	hypothetical protein ARALYDRAFT_895820 [Arabidopsis lyrata subsp. lyrata]	95.5842	0.0100939	9469.5	13.2091	1.7143e-30	1.03461e-28	up	yes
MSTRG.4867	BraA02g026910.3C	BraA02g026910.3C	GO:0030599(pectinesterase activity);GO:0046910(pectinesterase inhibitor activity);GO:0071944(cell periphery)	NA	NA	NA	PREDICTED: putative pectinesterase/pectinesterase inhibitor 26 [Brassica rapa]	196.015	0	inf	inf	1.77074e-30	1.06642e-28	up	yes
MSTRG.11906	BraA04g022700.3C	BraA04g022700.3C	GO:0004672(protein kinase activity);GO:0004683(calmodulin-dependent protein kinase activity);GO:0005509(calcium ion binding);GO:0005515(protein binding);GO:0005516(calmodulin binding);GO:0005524(ATP binding);GO:0005634(nucleus);GO:0005737(cytoplasm);GO:0005886(plasma membrane);GO:0006468(protein phosphorylation);GO:0009738(abscisic acid-activated signaling pathway);GO:0009931(calcium-dependent pr…	04626(Plant-pathogen interaction)	K13412	EC:2.7.11.1	PREDICTED: calcium-dependent protein kinase 24-like [Brassica rapa]	62.2301	0	inf	inf	1.79317e-30	1.07767e-28	up	yes
MSTRG.18776	BraA07g003910.3C	BraA07g003910.3C	GO:0003676(nucleic acid binding);GO:0003700(transcription factor activity, sequence-specific DNA binding);GO:0005634(nucleus);GO:0006351(transcription, DNA-templated);GO:0006355(regulation of transcription, DNA-templated);GO:0008270(zinc ion binding);GO:0043565(sequence-specific DNA binding);GO:0044212(transcription regulatory region DNA binding);GO:0046872(metal ion binding);GO:0048235(pollen sp…	NA	NA	NA	PREDICTED: zinc finger protein ZAT2 [Brassica rapa]	112.416	0	inf	inf	1.80303e-30	1.08132e-28	up	yes
MSTRG.29196	BraA10g016730.3C	BraA10g016730.3C	GO:0003674(molecular_function);GO:0005634(nucleus);GO:0008150(biological_process);GO:0009506(plasmodesma);GO:0016021(integral component of membrane)	NA	NA	NA	PREDICTED: dentin sialophosphoprotein [Brassica rapa]	29.3286	0	inf	inf	1.88091e-30	1.12568e-28	up	yes
MSTRG.24066	BraA09g003570.3C	BraA09g003570.3C	GO:0009507(chloroplast)	NA	NA	NA	PREDICTED: uncharacterized protein LOC103837051 [Brassica rapa]	376.536	0.040287	9346.34	13.1902	1.89036e-30	1.12898e-28	up	yes
MSTRG.26168	BraA09g037210.3C	BraA09g037210.3C	GO:0001708(cell fate specification);GO:0003677(DNA binding);GO:0003700(transcription factor activity, sequence-specific DNA binding);GO:0005515(protein binding);GO:0005634(nucleus);GO:0006351(transcription, DNA-templated);GO:0006355(regulation of transcription, DNA-templated);GO:0009908(flower development);GO:0010093(specification of floral organ identity);GO:0046983(protein dimerization activity…	03060(Protein export)	K03217	NA	BnaA09g28040D [Brassica napus]	141.736	0	inf	inf	1.90384e-30	1.13466e-28	up	yes
MSTRG.4301	BraA02g017710.3C	BraA02g017710.3C	GO:0003674(molecular_function);GO:0005739(mitochondrion);GO:0008150(biological_process);GO:0016021(integral component of membrane)	NA	NA	NA	PREDICTED: uncharacterized protein LOC103852408 [Brassica rapa]	145.052	0	inf	inf	1.91964e-30	1.14171e-28	up	yes
MSTRG.17955	BraA06g037380.3C	BraA06g037380.3C	GO:0003677(DNA binding);GO:0003700(transcription factor activity, sequence-specific DNA binding);GO:0005634(nucleus);GO:0006351(transcription, DNA-templated);GO:0006355(regulation of transcription, DNA-templated);GO:0009585(red, far-red light phototransduction);GO:0009740(gibberellic acid mediated signaling pathway);GO:0009753(response to jasmonic acid);GO:0009867(jasmonic acid mediated signaling…	04626(Plant-pathogen interaction)	K09422	NA	PREDICTED: transcription factor MYB21-like [Brassica napus]	46.9419	0	inf	inf	1.96143e-30	1.16174e-28	up	yes
MSTRG.15866	BraA06g006200.3C	BraA06g006200.3C	GO:0005634(nucleus);GO:0008150(biological_process);GO:0048046(apoplast)	NA	NA	NA	BnaA06g05360D [Brassica napus]	0	80.2338	-inf	-inf	2.00353e-30	1.18351e-28	down	yes
MSTRG.8763	BraA03g037780.3C	BraA03g037780.3C	GO:0005576(extracellular region);GO:0005618(cell wall);GO:0009505(plant-type cell wall);GO:0030599(pectinesterase activity);GO:0042545(cell wall modification);GO:0045330(aspartyl esterase activity);GO:0045490(pectin catabolic process)	00040(Pentose and glucuronate interconversions);00500(Starch and sucrose metabolism)	K01051	EC:3.1.1.11	PREDICTED: probable pectinesterase 67 [Brassica rapa]	103.804	0	inf	inf	2.00643e-30	1.18351e-28	up	yes
MSTRG.1751	BraA01g025310.3C	BraA01g025310.3C	GO:0005200(structural constituent of cytoskeleton);GO:0005524(ATP binding);GO:0005737(cytoplasm);GO:0005739(mitochondrion);GO:0005856(cytoskeleton);GO:0007010(cytoskeleton organization);GO:0009570(chloroplast stroma);GO:0009941(chloroplast envelope)	04145(Phagosome)	K05692	NA	PREDICTED: actin-12-like [Brassica oleracea var. oleracea]	63.3068	0	inf	inf	2.03105e-30	1.19557e-28	up	yes
MSTRG.15776	BraA06g005120.3C	BraA06g005120.3C	GO:0005794(Golgi apparatus);GO:0016021(integral component of membrane);GO:0016740(transferase activity);GO:0016757(transferase activity, transferring glycosyl groups)	NA	NA	NA	PREDICTED: uncharacterized protein LOC103871529 [Brassica rapa]	104.551	0.003109	33628.4	15.0374	2.07763e-30	1.21798e-28	up	yes
MSTRG.13465	BraA05g012430.3C	BraA05g012430.3C	GO:0003677(DNA binding);GO:0003700(transcription factor activity, sequence-specific DNA binding);GO:0005634(nucleus);GO:0006355(regulation of transcription, DNA-templated);GO:0009555(pollen development);GO:0009740(gibberellic acid mediated signaling pathway);GO:0009789(positive regulation of abscisic acid-activated signaling pathway);GO:0043068(positive regulation of programmed cell death);GO:004…	04626(Plant-pathogen interaction)	K09422	NA	PREDICTED: myb-related protein 306-like [Brassica rapa]	74.1792	0	inf	inf	2.12577e-30	1.24366e-28	up	yes
MSTRG.14168	BraA05g025290.3C	BraA05g025290.3C	GO:0003674(molecular_function);GO:0005576(extracellular region);GO:0008150(biological_process)	00010(Glycolysis / Gluconeogenesis);00040(Pentose and glucuronate interconversions);00053(Ascorbate and aldarate metabolism);00620(Pyruvate metabolism);00071(Fatty acid degradation);00561(Glycerolipid metabolism);00280(Valine, leucine and isoleucine degradation);00310(Lysine degradation);00330(Arginine and proline metabolism);00340(Histidine metabolism);00380(Tryptophan metabolism);00410(beta-Ala…	K00128	EC:1.2.1.3	PREDICTED: putative cysteine-rich repeat secretory protein 17 isoform X2 [Brassica rapa]	54.4387	0	inf	inf	2.13765e-30	1.24807e-28	up	yes
MSTRG.8576	BraA03g034940.3C	BraA03g034940.3C	GO:0003674(molecular_function)	NA	NA	NA	PREDICTED: protein LURP-one-related 10-like [Brassica rapa]	181.666	0	inf	inf	2.23662e-30	1.30319e-28	up	yes
MSTRG.2843	BraA01g042480.3C	BraA01g042480.3C	GO:0005618(cell wall);GO:0009505(plant-type cell wall);GO:0016021(integral component of membrane);GO:0030599(pectinesterase activity);GO:0042545(cell wall modification);GO:0045330(aspartyl esterase activity);GO:0045490(pectin catabolic process)	00040(Pentose and glucuronate interconversions);00500(Starch and sucrose metabolism)	K01051	EC:3.1.1.11	PREDICTED: probable pectinesterase/pectinesterase inhibitor 21 [Brassica rapa]	57.4948	0	inf	inf	2.24289e-30	1.3042e-28	up	yes
MSTRG.1377	BraA01g018680.3C	BraA01g018680.3C	GO:0005509(calcium ion binding);GO:0005794(Golgi apparatus);GO:0008150(biological_process)	NA	NA	NA	PREDICTED: calumenin-A [Brassica rapa]	101.096	0	inf	inf	2.39668e-30	1.38799e-28	up	yes
MSTRG.9369	BraA03g046340.3C	BraA03g046340.3C	GO:0005768(endosome);GO:0005794(Golgi apparatus);GO:0005802(trans-Golgi network);GO:0005886(plasma membrane);GO:0016021(integral component of membrane)	NA	NA	NA	PREDICTED: CASP-like protein 1D1 [Brassica rapa]	0	74.6408	-inf	-inf	2.56751e-30	1.48393e-28	down	yes
MSTRG.6504	BraA03g006620.3C	BraA03g006620.3C	GO:0005886(plasma membrane);GO:0016829(lyase activity);GO:0030570(pectate lyase activity);GO:0045490(pectin catabolic process);GO:0046872(metal ion binding)	00040(Pentose and glucuronate interconversions)	K01728	EC:4.2.2.2	PREDICTED: probable pectate lyase 19 [Brassica rapa]	217.486	0.02133	10196.2	13.3158	2.84268e-30	1.63637e-28	up	yes
MSTRG.21502	BraA08g001300.3C	BraA08g001300.3C	GO:0000325(plant-type vacuole);GO:0005576(extracellular region);GO:0005773(vacuole);GO:0005774(vacuolar membrane);GO:0009505(plant-type cell wall);GO:0009506(plasmodesma);GO:0016042(lipid catabolic process);GO:0016298(lipase activity);GO:0016788(hydrolase activity, acting on ester bonds);GO:0052689(carboxylic ester hydrolase activity)	NA	NA	NA	PREDICTED: GDSL esterase/lipase 22-like [Brassica rapa]	0	36.4953	-inf	-inf	3.29153e-30	1.88736e-28	down	yes
MSTRG.21671	BraA08g004300.3C	BraA08g004300.3C	GO:0005515(protein binding);GO:0005543(phospholipid binding);GO:0005634(nucleus);GO:0005829(cytosol);GO:0005886(plasma membrane);GO:0006952(defense response);GO:0009651(response to salt stress);GO:0009738(abscisic acid-activated signaling pathway);GO:0009789(positive regulation of abscisic acid-activated signaling pathway);GO:0046872(metal ion binding);GO:1901002(positive regulation of response t…	04144(Endocytosis)	K12486	NA	PREDICTED: protein C2-DOMAIN ABA-RELATED 5 [Brassica rapa]	199.309	0	inf	inf	3.29187e-30	1.88736e-28	up	yes
MSTRG.6036	BraA03g000260.3C	BraA03g000260.3C	GO:0005622(intracellular);GO:0005795(Golgi stack);GO:0006886(intracellular protein transport);GO:0006891(intra-Golgi vesicle-mediated transport);GO:0008565(protein transporter activity);GO:0015031(protein transport)	NA	NA	NA	PREDICTED: target of Myb protein 1 isoform X2 [Brassica rapa]	59.829	0	inf	inf	3.38922e-30	1.93543e-28	up	yes
MSTRG.7999	BraA03g027170.3C	BraA03g027170.3C	GO:0004747(ribokinase activity);GO:0005524(ATP binding);GO:0006014(D-ribose metabolic process);GO:0008865(fructokinase activity);GO:0009507(chloroplast);GO:0016301(kinase activity);GO:0019252(starch biosynthetic process)	00051(Fructose and mannose metabolism);00500(Starch and sucrose metabolism);00520(Amino sugar and nucleotide sugar metabolism)	K00847	EC:2.7.1.4	PREDICTED: probable fructokinase-5 [Brassica rapa]	104.783	0	inf	inf	3.42104e-30	1.94972e-28	up	yes
MSTRG.18696	BraA07g002250.3C	BraA07g002250.3C	GO:0004672(protein kinase activity);GO:0004674(protein serine/threonine kinase activity);GO:0005524(ATP binding);GO:0005886(plasma membrane);GO:0006468(protein phosphorylation);GO:0009738(abscisic acid-activated signaling pathway);GO:0009845(seed germination);GO:0016021(integral component of membrane);GO:0019722(calcium-mediated signaling);GO:0048364(root development)	04626(Plant-pathogen interaction)	K13459	NA	PREDICTED: proline-rich receptor-like protein kinase PERK4 [Brassica rapa]	55.5448	0	inf	inf	3.43306e-30	1.95269e-28	up	yes
MSTRG.28061	BraA09g064860.3C	BraA09g064860.3C	GO:0003674(molecular_function);GO:0008150(biological_process)	NA	NA	NA	PREDICTED: uncharacterized protein LOC103843649 [Brassica rapa]	32.6372	0	inf	inf	3.49589e-30	1.98449e-28	up	yes
MSTRG.10883	BraA04g006780.3C	BraA04g006780.3C	GO:0004553(hydrolase activity, hydrolyzing O-glycosyl compounds);GO:0004575(sucrose alpha-glucosidase activity);GO:0005576(extracellular region);GO:0005618(cell wall);GO:0005975(carbohydrate metabolic process);GO:0048046(apoplast)	00052(Galactose metabolism);00500(Starch and sucrose metabolism)	K01193	EC:3.2.1.26	beta-fructofuranosidase, insoluble isoenzyme CWINV2 precursor [Brassica napus]	47.0805	0	inf	inf	3.70735e-30	2.10037e-28	up	yes
MSTRG.6231	BraA03g003040.3C	BraA03g003040.3C	GO:0005576(extracellular region);GO:0005578(proteinaceous extracellular matrix);GO:0008289(lipid binding);GO:0009859(pollen hydration);GO:0012511(monolayer-surrounded lipid storage body);GO:0016020(membrane);GO:0016021(integral component of membrane);GO:0019915(lipid storage);GO:0019953(sexual reproduction);GO:0031012(extracellular matrix);GO:0048544(recognition of pollen);GO:0070505(pollen coat)	NA	NA	NA	PREDICTED: oleosin-B6-like [Brassica napus]	739.632	0.056717	13040.7	13.6707	3.72244e-30	2.10476e-28	up	yes
MSTRG.14520	BraA05g030320.3C	BraA05g030320.3C	GO:0005576(extracellular region);GO:0005618(cell wall);GO:0009505(plant-type cell wall);GO:0030599(pectinesterase activity);GO:0042545(cell wall modification);GO:0045330(aspartyl esterase activity);GO:0045490(pectin catabolic process)	00040(Pentose and glucuronate interconversions);00500(Starch and sucrose metabolism)	K01051	EC:3.1.1.11	PREDICTED: probable pectinesterase 67 [Brassica napus]	97.5003	0	inf	inf	3.75352e-30	2.11815e-28	up	yes
MSTRG.9258	BraA03g044720.3C	BraA03g044720.3C	GO:0005215(transporter activity);GO:0005524(ATP binding);GO:0005886(plasma membrane);GO:0006869(lipid transport);GO:0009506(plasmodesma);GO:0016021(integral component of membrane);GO:0042626(ATPase activity, coupled to transmembrane movement of substances);GO:0043231(intracellular membrane-bounded organelle)	02010(ABC transporters)	K05643	NA	PREDICTED: ABC transporter A family member 12 isoform X1 [Brassica rapa]	36.3834	0	inf	inf	3.9846e-30	2.24414e-28	up	yes
MSTRG.2712	BraA01g040730.3C	BraA01g040730.3C	GO:0005634(nucleus);GO:0005737(cytoplasm);GO:0006259(DNA metabolic process);GO:0007059(chromosome segregation);GO:0009944(polarity specification of adaxial/abaxial axis);GO:0010209(vacuolar sorting signal binding);GO:0016226(iron-sulfur cluster assembly);GO:0042127(regulation of cell proliferation);GO:0051726(regulation of cell cycle);GO:1990067(intrachromosomal DNA recombination);GO:2001022(posi…	NA	NA	NA	BnaC01g44980D [Brassica napus]	180.639	0	inf	inf	4.00356e-30	2.25039e-28	up	yes
MSTRG.21754	BraA08g005630.3C	BraA08g005630.3C	GO:0003729(mRNA binding);GO:0003924(GTPase activity);GO:0005525(GTP binding);GO:0005737(cytoplasm);GO:0005786(signal recognition particle, endoplasmic reticulum targeting);GO:0005829(cytosol);GO:0006614(SRP-dependent cotranslational protein targeting to membrane);GO:0006617(SRP-dependent cotranslational protein targeting to membrane, signal sequence recognition);GO:0008312(7S RNA binding);GO:0048…	03060(Protein export)	K03106	EC:3.6.5.4	PREDICTED: signal recognition particle 54 kDa protein 2-like isoform X1 [Brassica rapa]	75.9968	0	inf	inf	4.04178e-30	2.26743e-28	up	yes
MSTRG.27697	BraA09g059390.3C	BraA09g059390.3C	GO:0005576(extracellular region);GO:0009664(plant-type cell wall organization);GO:0016829(lyase activity);GO:0030570(pectate lyase activity);GO:0045490(pectin catabolic process);GO:0046872(metal ion binding)	00040(Pentose and glucuronate interconversions)	K01728	EC:4.2.2.2	PREDICTED: probable pectate lyase 3 [Brassica rapa]	73.4658	0	inf	inf	4.17377e-30	2.33691e-28	up	yes
MSTRG.10571	BraA04g001690.3C	BraA04g001690.3C	GO:0005576(extracellular region);GO:0005618(cell wall);GO:0009826(unidimensional cell growth);GO:0009828(plant-type cell wall loosening);GO:0009831(plant-type cell wall modification involved in multidimensional cell growth);GO:0016020(membrane);GO:0019953(sexual reproduction);GO:0071555(cell wall organization)	NA	NA	NA	PREDICTED: expansin-B5-like [Brassica rapa]	89.6572	0	inf	inf	4.19623e-30	2.34034e-28	up	yes
MSTRG.14803	BraA05g034400.3C	BraA05g034400.3C	GO:0004674(protein serine/threonine kinase activity);GO:0005515(protein binding);GO:0005524(ATP binding);GO:0005634(nucleus);GO:0005737(cytoplasm);GO:0005886(plasma membrane);GO:0006468(protein phosphorylation);GO:0009826(unidimensional cell growth);GO:0009860(pollen tube growth);GO:0016301(kinase activity);GO:0035556(intracellular signal transduction)	00010(Glycolysis / Gluconeogenesis);00562(Inositol phosphate metabolism)	K03103	EC:3.1.3.62;EC:3.1.3.80	PREDICTED: serine/threonine-protein kinase AGC1-5 [Brassica rapa]	51.2225	0	inf	inf	4.3286e-30	2.40948e-28	up	yes
MSTRG.2986	BraA01g044330.3C	BraA01g044330.3C	GO:0003674(molecular_function);GO:0005829(cytosol);GO:0009414(response to water deprivation)	NA	NA	NA	PREDICTED: stress-induced protein KIN2-like [Brassica rapa]	479.548	0	inf	inf	4.42294e-30	2.45722e-28	up	yes
MSTRG.24400	BraA09g008430.3C	BraA09g008430.3C	GO:0004553(hydrolase activity, hydrolyzing O-glycosyl compounds);GO:0005886(plasma membrane);GO:0005975(carbohydrate metabolic process);GO:0016021(integral component of membrane);GO:0031225(anchored component of membrane)	00500(Starch and sucrose metabolism)	K19893	EC:3.2.1.39	PREDICTED: glucan endo-1,3-beta-glucosidase 8-like [Brassica rapa]	67.5783	0	inf	inf	4.76559e-30	2.63705e-28	up	yes
MSTRG.3011	BraA01g044580.3C	BraA01g044580.3C	GO:0004672(protein kinase activity);GO:0005524(ATP binding);GO:0005886(plasma membrane);GO:0006468(protein phosphorylation);GO:0016301(kinase activity);GO:0016310(phosphorylation)	03022(Basal transcription factors);03420(Nucleotide excision repair)	K02202	EC:2.7.11.22;EC:2.7.11.23	PREDICTED: probable serine/threonine-protein kinase At1g54610 [Brassica rapa]	52.1198	0	inf	inf	4.77423e-30	2.63705e-28	up	yes
MSTRG.17394	BraA06g029660.3C	BraA06g029660.3C	GO:0005576(extracellular region);GO:0016042(lipid catabolic process);GO:0016298(lipase activity);GO:0016788(hydrolase activity, acting on ester bonds)	NA	NA	NA	PREDICTED: GDSL esterase/lipase At2g19050 [Brassica rapa]	92.8757	0	inf	inf	5.13142e-30	2.82889e-28	up	yes
MSTRG.25135	BraA09g019160.3C	BraA09g019160.3C	GO:0004842(ubiquitin-protein transferase activity);GO:0005634(nucleus);GO:0005737(cytoplasm);GO:0016567(protein ubiquitination);GO:0016874(ligase activity)	04140(Regulation of autophagy)	K08332	NA	PREDICTED: U-box domain-containing protein 15 [Brassica rapa]	49.5004	0	inf	inf	5.3356e-30	2.93581e-28	up	yes
MSTRG.24631	BraA09g011410.3C	BraA09g011410.3C	GO:0004672(protein kinase activity);GO:0004674(protein serine/threonine kinase activity);GO:0005524(ATP binding);GO:0005886(plasma membrane);GO:0006468(protein phosphorylation);GO:0009738(abscisic acid-activated signaling pathway);GO:0009845(seed germination);GO:0016021(integral component of membrane);GO:0019722(calcium-mediated signaling);GO:0048364(root development)	04626(Plant-pathogen interaction)	K13459	NA	PREDICTED: proline-rich receptor-like protein kinase PERK4 [Brassica rapa]	43.4194	0	inf	inf	5.56921e-30	3.05848e-28	up	yes
MSTRG.26543	BraA09g042790.3C	BraA09g042790.3C	GO:0005351(sugar:proton symporter activity);GO:0005355(glucose transmembrane transporter activity);GO:0005887(integral component of plasma membrane);GO:0035428(hexose transmembrane transport);GO:0046323(glucose import)	NA	NA	NA	PREDICTED: monosaccharide-sensing protein 3 [Brassica rapa]	38.4206	0	inf	inf	5.90444e-30	3.23638e-28	up	yes
MSTRG.19890	BraA07g022770.3C	BraA07g022770.3C	GO:0004553(hydrolase activity, hydrolyzing O-glycosyl compounds);GO:0005576(extracellular region);GO:0005618(cell wall);GO:0005773(vacuole);GO:0005783(endoplasmic reticulum);GO:0005975(carbohydrate metabolic process);GO:0008810(cellulase activity);GO:0009617(response to bacterium);GO:0030247(polysaccharide binding);GO:0042973(glucan endo-1,3-beta-D-glucosidase activity);GO:0046658(anchored compon…	00500(Starch and sucrose metabolism)	K19892	EC:3.2.1.39	PREDICTED: probable glucan endo-1,3-beta-glucosidase BG3 [Brassica rapa]	0	39.0934	-inf	-inf	6.03919e-30	3.30392e-28	down	yes
MSTRG.20327	BraA07g028590.3C	BraA07g028590.3C	GO:0005215(transporter activity);GO:0005886(plasma membrane);GO:0015297(antiporter activity);GO:0016020(membrane);GO:0016021(integral component of membrane)	NA	NA	NA	PREDICTED: protein DETOXIFICATION 17 [Brassica rapa]	51.4736	0	inf	inf	6.2426e-30	3.40222e-28	up	yes
MSTRG.27810	BraA09g061000.3C	BraA09g061000.3C	GO:0005094(Rho GDP-dissociation inhibitor activity);GO:0005737(cytoplasm)	04120(Ubiquitin mediated proteolysis)	K10686	EC:6.2.1.45	PREDICTED: rho GDP-dissociation inhibitor 1-like [Brassica rapa]	141.011	0	inf	inf	6.72706e-30	3.65929e-28	up	yes
MSTRG.14166	BraA05g025240.3C	BraA05g025240.3C	GO:0003674(molecular_function);GO:0005576(extracellular region);GO:0008150(biological_process)	00010(Glycolysis / Gluconeogenesis);00040(Pentose and glucuronate interconversions);00053(Ascorbate and aldarate metabolism);00620(Pyruvate metabolism);00071(Fatty acid degradation);00561(Glycerolipid metabolism);00280(Valine, leucine and isoleucine degradation);00310(Lysine degradation);00330(Arginine and proline metabolism);00340(Histidine metabolism);00380(Tryptophan metabolism);00410(beta-Ala…	K00128	EC:1.2.1.3	PREDICTED: putative cysteine-rich repeat secretory protein 17 [Brassica rapa]	85.6422	0	inf	inf	7.06407e-30	3.83534e-28	up	yes
MSTRG.16132	BraA06g010190.3C;BraA06g010180.3C	BraA06g010190.3C;BraA06g010180.3C	GO:0005794(Golgi apparatus);GO:0005802(trans-Golgi network);GO:0005886(plasma membrane);GO:0006817(phosphate ion transport);GO:0016021(integral component of membrane);GO:0055062(phosphate ion homeostasis);GO:0055069(zinc ion homeostasis);GO:0055069(zinc ion homeostasis)	04075(Plant hormone signal transduction)	K14514	NA	PREDICTED: phosphate transporter PHO1 homolog 3-like [Brassica rapa]	0	16.0164	-inf	-inf	7.16723e-30	3.88384e-28	down	yes
MSTRG.10596	BraA04g002070.3C	BraA04g002070.3C	GO:0004108(citrate (Si)-synthase activity);GO:0005739(mitochondrion);GO:0005759(mitochondrial matrix);GO:0006099(tricarboxylic acid cycle)	01200(Carbon metabolism);01210(2-Oxocarboxylic acid metabolism);01230(Biosynthesis of amino acids);00020(Citrate cycle (TCA cycle));00630(Glyoxylate and dicarboxylate metabolism)	K01647	EC:2.3.3.1	PREDICTED: citrate synthase 5, mitochondrial [Brassica rapa]	55.4293	0	inf	inf	7.1805e-30	3.88384e-28	up	yes
MSTRG.16928	BraA06g022430.3C	BraA06g022430.3C	GO:0005886(plasma membrane);GO:0006508(proteolysis);GO:0031225(anchored component of membrane);GO:0046658(anchored component of plasma membrane)	00904(Diterpenoid biosynthesis)	K04120	EC:5.5.1.13	PREDICTED: aspartic proteinase-like protein 2 [Brassica rapa]	66.252	0	inf	inf	7.61457e-30	4.11087e-28	up	yes
MSTRG.23189	BraA08g027960.3C	BraA08g027960.3C	GO:0000139(Golgi membrane);GO:0005783(endoplasmic reticulum);GO:0005794(Golgi apparatus);GO:0005886(plasma membrane);GO:0008289(lipid binding);GO:0009306(protein secretion);GO:0016021(integral component of membrane);GO:0046872(metal ion binding)	NA	NA	NA	BnaA08g31160D [Brassica napus]	46.1153	0	inf	inf	7.78534e-30	4.19516e-28	up	yes
MSTRG.3641	BraA02g008120.3C	BraA02g008120.3C	GO:0004674(protein serine/threonine kinase activity);GO:0004683(calmodulin-dependent protein kinase activity);GO:0005509(calcium ion binding);GO:0005516(calmodulin binding);GO:0005524(ATP binding);GO:0005634(nucleus);GO:0005737(cytoplasm);GO:0005886(plasma membrane);GO:0006468(protein phosphorylation);GO:0009738(abscisic acid-activated signaling pathway);GO:0009931(calcium-dependent protein serin…	04626(Plant-pathogen interaction)	K13412	EC:2.7.11.1	PREDICTED: calcium-dependent protein kinase 34 [Brassica rapa]	60.2796	0	inf	inf	7.88982e-30	4.24348e-28	up	yes
MSTRG.23466	BraA08g031740.3C	BraA08g031740.3C	GO:0000149(SNARE binding);GO:0005484(SNAP receptor activity);GO:0005886(plasma membrane);GO:0006886(intracellular protein transport);GO:0006887(exocytosis);GO:0006906(vesicle fusion);GO:0012505(endomembrane system);GO:0016021(integral component of membrane);GO:0031201(SNARE complex);GO:0048278(vesicle docking);GO:0061025(membrane fusion)	04130(SNARE interactions in vesicular transport)	K08486	NA	PREDICTED: syntaxin-125-like [Brassica rapa]	104.266	0	inf	inf	8.01622e-30	4.30339e-28	up	yes
MSTRG.27847	BraA09g061540.3C	BraA09g061540.3C	GO:0009860(pollen tube growth);GO:0046910(pectinesterase inhibitor activity)	NA	NA	NA	PREDICTED: uncharacterized protein LOC103843263 [Brassica rapa]	553.255	0.065908	8394.35	13.0352	8.03255e-30	4.3041e-28	up	yes
MSTRG.4180	BraA02g016120.3C	BraA02g016120.3C	GO:0003674(molecular_function);GO:0005634(nucleus)	NA	NA	NA	PREDICTED: uncharacterized protein LOC103852178 [Brassica rapa]	112.347	0	inf	inf	8.16044e-30	4.36446e-28	up	yes
MSTRG.12472	BraA04g031270.3C	BraA04g031270.3C	GO:0004489(methylenetetrahydrofolate reductase (NAD(P)H) activity);GO:0005634(nucleus);GO:0005829(cytosol);GO:0006555(methionine metabolic process);GO:0006730(one-carbon metabolic process);GO:0035999(tetrahydrofolate interconversion);GO:0055114(oxidation-reduction process)	01200(Carbon metabolism);00670(One carbon pool by folate)	K00297	EC:1.5.1.20	PREDICTED: methylenetetrahydrofolate reductase 2-like [Brassica rapa]	49.4558	0	inf	inf	9.61969e-30	5.13534e-28	up	yes
MSTRG.28243	BraA10g000620.3C	BraA10g000620.3C	GO:0003674(molecular_function);GO:0005576(extracellular region);GO:0008150(biological_process)	04075(Plant hormone signal transduction);04626(Plant-pathogen interaction)	K13449	NA	PREDICTED: pathogenesis-related protein 1A-like [Brassica rapa]	127.233	0	inf	inf	9.85979e-30	5.25373e-28	up	yes
MSTRG.23115	BraA08g026930.3C	BraA08g026930.3C	GO:0003677(DNA binding);GO:0003700(transcription factor activity, sequence-specific DNA binding);GO:0005515(protein binding);GO:0005634(nucleus);GO:0006351(transcription, DNA-templated);GO:0006355(regulation of transcription, DNA-templated);GO:0009555(pollen development);GO:0010152(pollen maturation);GO:0046983(protein dimerization activity);GO:0080092(regulation of pollen tube growth)	03060(Protein export)	K03217	NA	BnaA08g20930D [Brassica napus]	79.132	0	inf	inf	1.10105e-29	5.85597e-28	up	yes
MSTRG.17051	BraA06g024630.3C	BraA06g024630.3C	GO:0004553(hydrolase activity, hydrolyzing O-glycosyl compounds);GO:0005576(extracellular region);GO:0005794(Golgi apparatus);GO:0005975(carbohydrate metabolic process);GO:0008422(beta-glucosidase activity);GO:1901657(glycosyl compound metabolic process)	00500(Starch and sucrose metabolism);00460(Cyanoamino acid metabolism);00940(Phenylpropanoid biosynthesis)	K01188	EC:3.2.1.21	PREDICTED: beta-glucosidase 13-like [Brassica oleracea var. oleracea]	53.1829	0	inf	inf	1.14388e-29	6.07251e-28	up	yes
MSTRG.14698	BraA05g032820.3C	BraA05g032820.3C	GO:0005576(extracellular region);GO:0005634(nucleus);GO:0005773(vacuole);GO:0005777(peroxisome);GO:0009409(response to cold);GO:0009506(plasmodesma);GO:0009507(chloroplast);GO:0009625(response to insect);GO:0009941(chloroplast envelope);GO:0016020(membrane);GO:0016042(lipid catabolic process);GO:0016788(hydrolase activity, acting on ester bonds);GO:0019762(glucosinolate catabolic process);GO:0022…	00500(Starch and sucrose metabolism);00460(Cyanoamino acid metabolism);00940(Phenylpropanoid biosynthesis)	K01188	EC:3.2.1.21	PREDICTED: GDSL esterase/lipase ESM1 [Brassica rapa]	0	31.9851	-inf	-inf	1.16894e-29	6.19407e-28	down	yes
MSTRG.6051	BraA03g000520.3C	BraA03g000520.3C	GO:0004693(cyclin-dependent protein serine/threonine kinase activity);GO:0005515(protein binding);GO:0005634(nucleus);GO:0007049(cell cycle);GO:0009793(embryo development ending in seed dormancy);GO:0051301(cell division);GO:0051726(regulation of cell cycle)	04075(Plant hormone signal transduction)	K14505	NA	PREDICTED: putative cyclin-D7-1 [Brassica rapa]	86.8099	0	inf	inf	1.23187e-29	6.51552e-28	up	yes
MSTRG.18099	BraA06g039290.3C	BraA06g039290.3C	GO:0003674(molecular_function);GO:0005575(cellular_component);GO:0009408(response to heat);GO:0009409(response to cold);GO:0009617(response to bacterium);GO:0009738(abscisic acid-activated signaling pathway)	NA	NA	NA	PREDICTED: nodulin-related protein 1-like [Brassica rapa]	167.577	0	inf	inf	1.24587e-29	6.57741e-28	up	yes
MSTRG.29642	BraA10g023250.3C	BraA10g023250.3C	GO:0004674(protein serine/threonine kinase activity);GO:0005524(ATP binding);GO:0005737(cytoplasm);GO:0005886(plasma membrane);GO:0006468(protein phosphorylation);GO:0010183(pollen tube guidance);GO:0016301(kinase activity);GO:0090404(pollen tube tip)	04626(Plant-pathogen interaction)	K13430	EC:2.7.11.1	PREDICTED: serine/threonine-protein kinase CDL1-like [Brassica oleracea var. oleracea]	46.586	0	inf	inf	1.25836e-29	6.63116e-28	up	yes
MSTRG.22857	BraA08g023610.3C	BraA08g023610.3C	GO:0005739(mitochondrion);GO:0008150(biological_process)	NA	NA	NA	BnaC03g59580D [Brassica napus]	210.035	0	inf	inf	1.33898e-29	7.04301e-28	up	yes
MSTRG.10783	BraA04g005140.3C	BraA04g005140.3C	GO:0007165(signal transduction);GO:0008289(lipid binding);GO:0035091(phosphatidylinositol binding)	NA	NA	NA	PREDICTED: protein ENHANCED DISEASE RESISTANCE 2-like [Brassica rapa]	40.1535	0	inf	inf	1.5681e-29	8.20304e-28	up	yes
MSTRG.12314	BraA04g028940.3C	BraA04g028940.3C	GO:0004430(1-phosphatidylinositol 4-kinase activity);GO:0005524(ATP binding);GO:0005575(cellular_component)	03008(Ribosome biogenesis in eukaryotes)	K14544	NA	PREDICTED: phosphatidylinositol 4-kinase gamma 1 [Brassica rapa]	48.591	0	inf	inf	1.59176e-29	8.31168e-28	up	yes
MSTRG.8341	BraA03g031800.3C	BraA03g031800.3C	GO:0003674(molecular_function);GO:0005634(nucleus);GO:0008150(biological_process)	NA	NA	NA	PREDICTED: uncharacterized protein LOC103859053 [Brassica rapa]	236.715	0.009112	25978.4	14.665	1.59919e-29	8.33525e-28	up	yes
MSTRG.14375	BraA05g028130.3C	BraA05g028130.3C	GO:0005886(plasma membrane)	04626(Plant-pathogen interaction)	K16224	NA	PREDICTED: putative leucine-rich repeat receptor-like serine/threonine-protein kinase At2g14440 [Brassica rapa]	67.5621	0.002319	29134.1	14.8304	1.60446e-29	8.34754e-28	up	yes
MSTRG.12939	BraA05g004950.3C	BraA05g004950.3C	GO:0005576(extracellular region);GO:0005618(cell wall);GO:0009505(plant-type cell wall);GO:0009617(response to bacterium);GO:0009620(response to fungus);GO:0016020(membrane);GO:0030599(pectinesterase activity);GO:0042545(cell wall modification);GO:0045330(aspartyl esterase activity);GO:0045490(pectin catabolic process);GO:0046910(pectinesterase inhibitor activity);GO:0050829(defense response to G…	00040(Pentose and glucuronate interconversions);00500(Starch and sucrose metabolism)	K01051	EC:3.1.1.11	PREDICTED: probable pectinesterase/pectinesterase inhibitor 17 [Brassica rapa]	0	24.0497	-inf	-inf	1.61112e-29	8.35346e-28	down	yes
MSTRG.29819	BraA10g025420.3C	BraA10g025420.3C	GO:0005737(cytoplasm);GO:0005829(cytosol);GO:0009733(response to auxin)	04075(Plant hormone signal transduction)	K14487	NA	PREDICTED: indole-3-acetic acid-amido synthetase GH3.17-like [Brassica rapa]	48.3857	0	inf	inf	1.77619e-29	9.1744e-28	up	yes
MSTRG.29452	BraA10g020770.3C	BraA10g020770.3C	GO:0003674(molecular_function);GO:0005576(extracellular region);GO:0008150(biological_process)	NA	NA	NA	PREDICTED: galactose oxidase-like [Brassica napus]	2838.47	0.579687	4896.56	12.2576	1.78735e-29	9.21547e-28	up	yes
MSTRG.3027	BraA01g044810.3C	BraA01g044810.3C	GO:0004089(carbonate dehydratase activity);GO:0005886(plasma membrane);GO:0008270(zinc ion binding);GO:0009409(response to cold);GO:0009507(chloroplast);GO:0009535(chloroplast thylakoid membrane);GO:0009570(chloroplast stroma);GO:0009579(thylakoid);GO:0009817(defense response to fungus, incompatible interaction);GO:0009941(chloroplast envelope);GO:0010037(response to carbon dioxide);GO:0010119(re…	00910(Nitrogen metabolism)	K01673	EC:4.2.1.1	BnaCnng05580D [Brassica napus]	0	32.731	-inf	-inf	1.80135e-29	9.27099e-28	down	yes
MSTRG.28316	BraA10g001680.3C	BraA10g001680.3C	GO:0005545(1-phosphatidylinositol binding);GO:0005634(nucleus);GO:0005794(Golgi apparatus);GO:0005905(clathrin-coated pit);GO:0006897(endocytosis);GO:0030136(clathrin-coated vesicle);GO:0030276(clathrin binding);GO:0048268(clathrin coat assembly)	NA	NA	NA	PREDICTED: putative clathrin assembly protein At1g03050 [Brassica rapa]	47.8974	0	inf	inf	2.06637e-29	1.06159e-27	up	yes
MSTRG.7393	BraA03g018880.3C	BraA03g018880.3C	GO:0004553(hydrolase activity, hydrolyzing O-glycosyl compounds);GO:0004575(sucrose alpha-glucosidase activity);GO:0005576(extracellular region);GO:0005618(cell wall);GO:0005982(starch metabolic process);GO:0005987(sucrose catabolic process);GO:0048046(apoplast);GO:0071836(nectar secretion)	00052(Galactose metabolism);00500(Starch and sucrose metabolism)	K01193	EC:3.2.1.26	PREDICTED: beta-fructofuranosidase, insoluble isoenzyme CWINV4-like [Brassica rapa]	59.2882	0	inf	inf	2.07797e-29	1.06564e-27	up	yes
MSTRG.26408	BraA09g040570.3C	BraA09g040570.3C	GO:0005794(Golgi apparatus);GO:0008150(biological_process);GO:0016021(integral component of membrane);GO:0016757(transferase activity, transferring glycosyl groups)	00561(Glycerolipid metabolism);00564(Glycerophospholipid metabolism)	K13506	EC:2.3.1.15	PREDICTED: uncharacterized protein At1g04910 [Brassica rapa]	37.8714	0	inf	inf	2.11319e-29	1.08177e-27	up	yes
MSTRG.26311	BraA09g039250.3C	BraA09g039250.3C	GO:0004601(peroxidase activity);GO:0005576(extracellular region);GO:0006979(response to oxidative stress);GO:0020037(heme binding);GO:0042744(hydrogen peroxide catabolic process);GO:0046872(metal ion binding);GO:0055114(oxidation-reduction process)	00940(Phenylpropanoid biosynthesis)	K00430	EC:1.11.1.7	PREDICTED: peroxidase 6 [Brassica rapa]	84.9263	0	inf	inf	2.18717e-29	1.11764e-27	up	yes
MSTRG.15795	BraA06g005350.3C	BraA06g005350.3C	GO:0005886(plasma membrane);GO:0010167(response to nitrate);GO:0015112(nitrate transmembrane transporter activity);GO:0015706(nitrate transport);GO:0016020(membrane);GO:0016021(integral component of membrane);GO:0042128(nitrate assimilation);GO:0048527(lateral root development);GO:0055085(transmembrane transport)	00910(Nitrogen metabolism)	K02575	NA	PREDICTED: high-affinity nitrate transporter 2.1-like [Brassica napus]	0	21.8862	-inf	-inf	2.31178e-29	1.17922e-27	down	yes
MSTRG.6211	BraA03g002730.3C	BraA03g002730.3C	GO:0005576(extracellular region);GO:0005618(cell wall);GO:0005829(cytosol);GO:0006952(defense response);GO:0007165(signal transduction);GO:0009505(plant-type cell wall);GO:0009506(plasmodesma);GO:0016020(membrane);GO:0090353(polygalacturonase inhibitor activity)	00500(Starch and sucrose metabolism);00460(Cyanoamino acid metabolism);00940(Phenylpropanoid biosynthesis)	K01188	EC:3.2.1.21	PREDICTED: polygalacturonase inhibitor 2-like [Brassica rapa]	155.058	0.016613	9333.54	13.1882	2.42176e-29	1.23312e-27	up	yes
MSTRG.27826	BraA09g061210.3C	BraA09g061210.3C	GO:0009055(electron carrier activity);GO:0016614(oxidoreductase activity, acting on CH-OH group of donors);GO:0050660(flavin adenine dinucleotide binding);GO:0055114(oxidation-reduction process)	NA	NA	NA	BnaA09g47550D [Brassica napus]	153.738	0.021094	7288.23	12.8314	2.6839e-29	1.36417e-27	up	yes
MSTRG.25235	BraA09g020630.3C	BraA09g020630.3C	GO:0005507(copper ion binding);GO:0005509(calcium ion binding);GO:0005515(protein binding);GO:0005516(calmodulin binding);GO:0005546(phosphatidylinositol-4,5-bisphosphate binding);GO:0005547(phosphatidylinositol-3,4,5-trisphosphate binding);GO:0005773(vacuole);GO:0005881(cytoplasmic microtubule);GO:0005886(plasma membrane);GO:0006499(N-terminal protein myristoylation);GO:0008017(microtubule bindi…	NA	NA	NA	PREDICTED: plasma membrane-associated cation-binding protein 1-like [Brassica rapa]	213.271	0.027213	7837.11	12.9361	2.78343e-29	1.40976e-27	up	yes
MSTRG.1	BraA01g000060.3C	BraA01g000060.3C	GO:0000139(Golgi membrane);GO:0000271(polysaccharide biosynthetic process);GO:0005794(Golgi apparatus);GO:0009832(plant-type cell wall biogenesis);GO:0009846(pollen germination);GO:0016021(integral component of membrane);GO:0016757(transferase activity, transferring glycosyl groups);GO:0016759(cellulose synthase activity);GO:0016760(cellulose synthase (UDP-forming) activity);GO:0030244(cellulose …	00500(Starch and sucrose metabolism);00520(Amino sugar and nucleotide sugar metabolism)	K00770	EC:2.4.2.24	PREDICTED: cellulose synthase-like protein D4 [Brassica oleracea var. oleracea]	78.259	0.010477	7469.6	12.8668	2.93615e-29	1.48187e-27	up	yes
MSTRG.19737	BraA07g020640.3C	BraA07g020640.3C	GO:0005634(nucleus);GO:0008150(biological_process)	NA	NA	NA	PREDICTED: protein NETWORKED 4B [Brassica rapa]	49.0442	0	inf	inf	2.96276e-29	1.49268e-27	up	yes
MSTRG.8773	BraA03g037920.3C	BraA03g037920.3C	GO:0004674(protein serine/threonine kinase activity);GO:0005524(ATP binding);GO:0005886(plasma membrane);GO:0006468(protein phosphorylation);GO:0016301(kinase activity)	04626(Plant-pathogen interaction)	K13436	EC:2.7.11.1	PREDICTED: pto-interacting protein 1-like [Brassica rapa]	0	27.7413	-inf	-inf	3.05275e-29	1.53532e-27	down	yes
MSTRG.11952	BraA04g023480.3C	BraA04g023480.3C	GO:0000149(SNARE binding);GO:0005484(SNAP receptor activity);GO:0005768(endosome);GO:0005886(plasma membrane);GO:0006887(exocytosis);GO:0006906(vesicle fusion);GO:0015031(protein transport);GO:0016020(membrane);GO:0016021(integral component of membrane);GO:0031201(SNARE complex);GO:0031901(early endosome membrane)	04130(SNARE interactions in vesicular transport)	K08515	NA	PREDICTED: vesicle-associated membrane protein 725-like isoform X1 [Brassica rapa]	123.213	0	inf	inf	3.09705e-29	1.55487e-27	up	yes
MSTRG.25325	BraA09g022440.3C	BraA09g022440.3C	GO:0005576(extracellular region);GO:0016021(integral component of membrane);GO:0043086(negative regulation of catalytic activity);GO:0046910(pectinesterase inhibitor activity)	NA	NA	NA	PREDICTED: putative invertase inhibitor [Brassica rapa]	150.403	0	inf	inf	3.10609e-29	1.55668e-27	up	yes
MSTRG.5057	BraA02g030540.3C	BraA02g030540.3C	GO:0005737(cytoplasm);GO:0006071(glycerol metabolic process);GO:0008889(glycerophosphodiester phosphodiesterase activity);GO:0030643(cellular phosphate ion homeostasis);GO:0046475(glycerophospholipid catabolic process)	00564(Glycerophospholipid metabolism)	K18696	EC:3.1.4.46	PREDICTED: glycerophosphodiester phosphodiesterase GDPD3-like isoform X1 [Brassica rapa]	67.9739	0	inf	inf	3.11742e-29	1.55964e-27	up	yes
MSTRG.6571	BraA03g007520.3C	BraA03g007520.3C	GO:0004674(protein serine/threonine kinase activity);GO:0005524(ATP binding);GO:0005737(cytoplasm);GO:0005886(plasma membrane);GO:0006468(protein phosphorylation);GO:0010183(pollen tube guidance);GO:0016301(kinase activity);GO:0090404(pollen tube tip)	04626(Plant-pathogen interaction)	K13430	EC:2.7.11.1	PREDICTED: receptor-like kinase LIP1 isoform X1 [Brassica rapa]	47.0745	0	inf	inf	3.1748e-29	1.58557e-27	up	yes
MSTRG.4606	BraA02g022790.3C	BraA02g022790.3C	GO:0004176(ATP-dependent peptidase activity);GO:0006508(proteolysis);GO:0009507(chloroplast)	NA	NA	NA	PREDICTED: uncharacterized protein LOC103852953 [Brassica rapa]	0	41.0038	-inf	-inf	3.23936e-29	1.61501e-27	down	yes
MSTRG.257	BraA01g003280.3C	BraA01g003280.3C	GO:0004096(catalase activity);GO:0005515(protein binding);GO:0005634(nucleus);GO:0005739(mitochondrion);GO:0005777(peroxisome);GO:0005829(cytosol);GO:0006979(response to oxidative stress);GO:0006995(cellular response to nitrogen starvation);GO:0008219(cell death);GO:0009409(response to cold);GO:0009416(response to light stimulus);GO:0009507(chloroplast);GO:0009514(glyoxysome);GO:0009648(photoperi…	01200(Carbon metabolism);00630(Glyoxylate and dicarboxylate metabolism);00380(Tryptophan metabolism);04146(Peroxisome)	K03781	EC:1.11.1.6	PREDICTED: catalase-2 [Brassica rapa]	0.0316573	64.1811	0.000493249	-10.9854	3.29684e-29	1.64081e-27	down	yes
MSTRG.23540	BraA08g032550.3C	BraA08g032550.3C	GO:0005576(extracellular region);GO:0005618(cell wall);GO:0005634(nucleus);GO:0009409(response to cold);GO:0009506(plasmodesma);GO:0010497(plasmodesmata-mediated intercellular transport);GO:0030145(manganese ion binding);GO:0033609(oxalate metabolic process);GO:0045735(nutrient reservoir activity);GO:0046564(oxalate decarboxylase activity);GO:0048046(apoplast);GO:2000280(regulation of root develo…	04144(Endocytosis)	K19476	NA	PREDICTED: germin-like protein subfamily 2 member 1 [Brassica rapa]	0	50.5453	-inf	-inf	3.43217e-29	1.7052e-27	down	yes
MSTRG.8724	BraA03g036870.3C	BraA03g036870.3C	GO:0004722(protein serine/threonine phosphatase activity);GO:0006470(protein dephosphorylation);GO:0046872(metal ion binding)	NA	NA	NA	PREDICTED: probable protein phosphatase 2C 39 [Brassica rapa]	93.6658	0	inf	inf	3.52093e-29	1.74325e-27	up	yes
MSTRG.6236	BraA03g003080.3C	BraA03g003080.3C	GO:0003674(molecular_function);GO:0005739(mitochondrion);GO:0012511(monolayer-surrounded lipid storage body);GO:0016021(integral component of membrane)	NA	NA	NA	BnaC03g03160D [Brassica napus]	236.413	0	inf	inf	3.74952e-29	1.85323e-27	up	yes
MSTRG.12774	BraA05g002590.3C	BraA05g002590.3C	GO:0003676(nucleic acid binding);GO:0003700(transcription factor activity, sequence-specific DNA binding);GO:0005634(nucleus);GO:0006351(transcription, DNA-templated);GO:0006355(regulation of transcription, DNA-templated);GO:0007275(multicellular organism development);GO:0008270(zinc ion binding);GO:0010026(trichome differentiation);GO:0044212(transcription regulatory region DNA binding);GO:00468…	NA	NA	NA	PREDICTED: zinc finger protein 8 [Brassica rapa]	0	43.8594	-inf	-inf	3.97179e-29	1.95971e-27	down	yes
MSTRG.8875	BraA03g039440.3C	BraA03g039440.3C	GO:0005886(plasma membrane);GO:0010215(cellulose microfibril organization);GO:0016049(cell growth);GO:0031225(anchored component of membrane)	03060(Protein export);04141(Protein processing in endoplasmic reticulum);04145(Phagosome)	K10956	NA	PREDICTED: COBRA-like protein 10 [Brassica rapa]	39.6609	0	inf	inf	4.01249e-29	1.97639e-27	up	yes
MSTRG.19311	BraA07g014080.3C;BraA07g014050.3C	BraA07g014080.3C;BraA07g014050.3C	GO:0003674(molecular_function);GO:0008150(biological_process);GO:0009507(chloroplast);GO:0009507(chloroplast)	NA	NA	NA	PREDICTED: uncharacterized protein LOC103829263 [Brassica rapa];PREDICTED: uncharacterized protein LOC103829839 [Brassica rapa]	40.7425	0	inf	inf	4.10358e-29	2.01779e-27	up	yes
MSTRG.20619	BraA07g032820.3C	BraA07g032820.3C	GO:0003674(molecular_function);GO:0005739(mitochondrion);GO:0008150(biological_process);GO:0016021(integral component of membrane)	NA	NA	NA	PREDICTED: uncharacterized protein LOC103831179 isoform X2 [Brassica rapa]	92.8659	0	inf	inf	4.16245e-29	2.04324e-27	up	yes
MSTRG.12044	BraA04g025010.3C	BraA04g025010.3C	GO:0003677(DNA binding);GO:0005096(GTPase activator activity);GO:0005634(nucleus);GO:0005794(Golgi apparatus);GO:0009555(pollen development);GO:0009793(embryo development ending in seed dormancy);GO:0046872(metal ion binding)	04144(Endocytosis)	K12493	NA	PREDICTED: ADP-ribosylation factor GTPase-activating protein AGD10 [Brassica rapa]	56.4947	0	inf	inf	4.21591e-29	2.06594e-27	up	yes
MSTRG.1284	BraA01g017340.3C	BraA01g017340.3C	GO:0005737(cytoplasm);GO:0006857(oligopeptide transport);GO:0015031(protein transport);GO:0015198(oligopeptide transporter activity);GO:0015833(peptide transport);GO:0016020(membrane);GO:0016021(integral component of membrane);GO:0055085(transmembrane transport)	NA	NA	NA	PREDICTED: oligopeptide transporter 5 [Brassica rapa]	34.6908	0	inf	inf	4.38748e-29	2.14634e-27	up	yes
MSTRG.18997	BraA07g008840.3C	BraA07g008840.3C	NA	NA	NA	NA	PREDICTED: late embryogenesis abundant protein 1-like [Brassica rapa]	288.07	0	inf	inf	4.52889e-29	2.20799e-27	up	yes
MSTRG.15260	BraA05g040170.3C	BraA05g040170.3C	GO:0003674(molecular_function);GO:0005634(nucleus);GO:0008150(biological_process)	NA	NA	NA	PREDICTED: coiled-coil domain-containing protein SCD2 isoform X1 [Brassica rapa]	29.2159	0	inf	inf	4.60497e-29	2.24127e-27	up	yes
MSTRG.5194	BraA02g033450.3C	BraA02g033450.3C	GO:0005576(extracellular region);GO:0043086(negative regulation of catalytic activity);GO:0046910(pectinesterase inhibitor activity)	NA	NA	NA	BnaA02g24870D [Brassica napus]	136.053	0	inf	inf	4.68956e-29	2.27857e-27	up	yes
MSTRG.24199	BraA09g005480.3C	BraA09g005480.3C	GO:0005576(extracellular region);GO:0030145(manganese ion binding);GO:0045735(nutrient reservoir activity);GO:0048046(apoplast)	04144(Endocytosis)	K19476	NA	PREDICTED: probable germin-like protein subfamily 2 member 5 [Brassica rapa]	118.103	0	inf	inf	5.41873e-29	2.62396e-27	up	yes
MSTRG.16755	BraA06g019090.3C	BraA06g019090.3C	GO:0003674(molecular_function);GO:0005634(nucleus);GO:0009555(pollen development);GO:0009556(microsporogenesis);GO:0009786(regulation of asymmetric cell division)	NA	NA	NA	PREDICTED: LOB domain-containing protein 27 [Brassica rapa]	74.1546	0	inf	inf	5.45223e-29	2.63573e-27	up	yes
MSTRG.19634	BraA07g019010.3C	BraA07g019010.3C	GO:0005575(cellular_component);GO:0008150(biological_process);GO:0045735(nutrient reservoir activity)	NA	NA	NA	PREDICTED: glutelin type-B 5-like [Brassica rapa]	71.9568	0	inf	inf	5.54554e-29	2.67633e-27	up	yes
MSTRG.5824	BraA02g043010.3C	BraA02g043010.3C	GO:0003674(molecular_function);GO:0008150(biological_process);GO:0009507(chloroplast);GO:0016021(integral component of membrane)	NA	NA	NA	PREDICTED: uncharacterized protein LOC103854950 [Brassica rapa]	169.257	0	inf	inf	5.83165e-29	2.80968e-27	up	yes
MSTRG.28516	BraA10g004970.3C	BraA10g004970.3C	GO:0005576(extracellular region);GO:0006508(proteolysis);GO:0008234(cysteine-type peptidase activity);GO:0048046(apoplast)	04145(Phagosome)	K01365	EC:3.4.22.15	PREDICTED: ervatamin-B [Brassica rapa]	73.9506	0	inf	inf	5.93675e-29	2.84818e-27	up	yes
MSTRG.27271	BraA09g053230.3C	BraA09g053230.3C	GO:0003677(DNA binding);GO:0003682(chromatin binding);GO:0004842(ubiquitin-protein transferase activity);GO:0005634(nucleus);GO:0005720(nuclear heterochromatin);GO:0006325(chromatin organization);GO:0006355(regulation of transcription, DNA-templated);GO:0008270(zinc ion binding);GO:0008327(methyl-CpG binding);GO:0010216(maintenance of DNA methylation);GO:0010369(chromocenter);GO:0010385(double-st…	00310(Lysine degradation)	K11420	EC:2.1.1.43	PREDICTED: E3 ubiquitin-protein ligase ORTHRUS 2-like [Brassica napus]	39.6762	0	inf	inf	5.94137e-29	2.84818e-27	up	yes
MSTRG.16099	BraA06g009600.3C	BraA06g009600.3C	GO:0005886(plasma membrane);GO:0008150(biological_process);GO:0016021(integral component of membrane);GO:0016757(transferase activity, transferring glycosyl groups)	NA	NA	NA	PREDICTED: uncharacterized protein At1g04910 [Brassica rapa]	40.7951	0	inf	inf	5.96915e-29	2.85292e-27	up	yes
MSTRG.22303	BraA08g015460.3C;BraA08g015470.3C	BraA08g015460.3C;BraA08g015470.3C	GO:0005634(nucleus);GO:0005737(cytoplasm);GO:0005829(cytosol);GO:0017096(acetylserotonin O-methyltransferase activity);GO:0030187(melatonin biosynthetic process);GO:0032259(methylation);GO:0046983(protein dimerization activity);GO:0047763(caffeate O-methyltransferase activity);GO:0047763(caffeate O-methyltransferase activity)	00943(Isoflavonoid biosynthesis)	K13262	EC:2.1.1.150	PREDICTED: (R,S)-reticuline 7-O-methyltransferase-like [Brassica rapa];BnaA08g10840D [Brassica napus]	0	27.6562	-inf	-inf	5.97116e-29	2.85292e-27	down	yes
MSTRG.14367	BraA05g027960.3C	BraA05g027960.3C	GO:0005886(plasma membrane);GO:0006629(lipid metabolic process);GO:0008081(phosphoric diester hydrolase activity);GO:0016301(kinase activity);GO:0016310(phosphorylation)	NA	NA	NA	PREDICTED: PI-PLC X domain-containing protein At5g67130 [Brassica rapa]	62.3109	0	inf	inf	6.14846e-29	2.92787e-27	up	yes
MSTRG.23119	BraA08g027020.3C	BraA08g027020.3C	GO:0000139(Golgi membrane);GO:0005794(Golgi apparatus);GO:0006486(protein glycosylation);GO:0008378(galactosyltransferase activity);GO:0016021(integral component of membrane);GO:0016758(transferase activity, transferring hexosyl groups)	NA	NA	NA	PREDICTED: probable beta-1,3-galactosyltransferase 5 [Brassica rapa]	54.3454	0	inf	inf	6.34362e-29	3.0158e-27	up	yes
MSTRG.6550	BraA03g007250.3C	BraA03g007250.3C	GO:0004014(adenosylmethionine decarboxylase activity);GO:0005634(nucleus);GO:0006557(S-adenosylmethioninamine biosynthetic process)	00270(Cysteine and methionine metabolism);00330(Arginine and proline metabolism)	K01611	EC:4.1.1.50	PREDICTED: S-adenosylmethionine decarboxylase proenzyme 2-like [Brassica oleracea var. oleracea]	55.6708	0	inf	inf	6.71233e-29	3.18054e-27	up	yes
MSTRG.19328	BraA07g014240.3C	BraA07g014240.3C	GO:0005576(extracellular region);GO:0016298(lipase activity);GO:0046872(metal ion binding);GO:0055114(oxidation-reduction process);GO:1990137(plant seed peroxidase activity)	00073(Cutin, suberine and wax biosynthesis)	K17991	EC:1.11.2.3	PREDICTED: probable peroxygenase 7 [Brassica rapa]	104.321	0	inf	inf	6.77071e-29	3.2029e-27	up	yes
MSTRG.3797	BraA02g010510.3C	BraA02g010510.3C	GO:0004601(peroxidase activity);GO:0005509(calcium ion binding);GO:0005634(nucleus);GO:0016021(integral component of membrane);GO:0050664(oxidoreductase activity, acting on NAD(P)H, oxygen as acceptor);GO:0055114(oxidation-reduction process)	04626(Plant-pathogen interaction)	K13447	EC:1.6.3.-;EC:1.11.1.-	PREDICTED: putative respiratory burst oxidase homolog protein H [Brassica rapa]	24.7527	0	inf	inf	6.93825e-29	3.27675e-27	up	yes
MSTRG.5629	BraA02g039970.3C	BraA02g039970.3C	GO:0003674(molecular_function);GO:0005634(nucleus);GO:0006950(response to stress)	NA	NA	NA	PREDICTED: universal stress protein PHOS34 [Brassica rapa]	149.313	0	inf	inf	7.02651e-29	3.31298e-27	up	yes
MSTRG.16917	BraA06g022270.3C	BraA06g022270.3C	GO:0005516(calmodulin binding);GO:0005634(nucleus);GO:0009733(response to auxin)	04075(Plant hormone signal transduction)	K14488	NA	PREDICTED: auxin-responsive protein SAUR71 [Brassica rapa]	80.672	0	inf	inf	7.09351e-29	3.33908e-27	up	yes
MSTRG.28155	BraA09g066100.3C	BraA09g066100.3C	GO:0003674(molecular_function);GO:0005576(extracellular region);GO:0008150(biological_process)	04075(Plant hormone signal transduction);04626(Plant-pathogen interaction)	K13449	NA	PREDICTED: pathogenesis-related protein 1A-like [Brassica rapa]	101.931	0	inf	inf	7.65554e-29	3.59773e-27	up	yes
MSTRG.5137	BraA02g032170.3C	BraA02g032170.3C	GO:0004674(protein serine/threonine kinase activity);GO:0005524(ATP binding);GO:0005829(cytosol);GO:0006468(protein phosphorylation);GO:0007165(signal transduction);GO:0009737(response to abscisic acid);GO:0016301(kinase activity)	04075(Plant hormone signal transduction)	K14498	EC:2.7.11.1	PREDICTED: CBL-interacting serine/threonine-protein kinase 20 [Brassica rapa]	56.9837	0	inf	inf	7.73535e-29	3.62928e-27	up	yes
MSTRG.8107	BraA03g028620.3C	BraA03g028620.3C	GO:0005509(calcium ion binding)	04626(Plant-pathogen interaction)	K13448	NA	PREDICTED: calmodulin-like protein 6 [Brassica napus]	160.24	0	inf	inf	7.76009e-29	3.63494e-27	up	yes
MSTRG.2126	BraA01g031960.3C	BraA01g031960.3C	GO:0003700(transcription factor activity, sequence-specific DNA binding);GO:0005634(nucleus);GO:0006355(regulation of transcription, DNA-templated);GO:0008270(zinc ion binding)	04712(Circadian rhythm - plant)	K12135	NA	PREDICTED: zinc finger protein CONSTANS-LIKE 12 [Brassica rapa]	38.5583	0	inf	inf	7.9803e-29	3.73199e-27	up	yes
MSTRG.9252	BraA03g044640.3C	BraA03g044640.3C	NA	NA	NA	NA	BnaA03g40390D [Brassica napus]	68.8516	0	inf	inf	8.214e-29	3.83503e-27	up	yes
MSTRG.1981	BraA01g029360.3C	BraA01g029360.3C	GO:0005337(nucleoside transmembrane transporter activity);GO:0005886(plasma membrane);GO:0015858(nucleoside transport);GO:0015864(pyrimidine nucleoside transport);GO:0016021(integral component of membrane)	NA	NA	NA	PREDICTED: equilibrative nucleotide transporter 3-like [Brassica napus]	42.1098	0	inf	inf	8.56496e-29	3.99239e-27	up	yes
MSTRG.4133	BraA02g015420.3C	BraA02g015420.3C	GO:0003779(actin binding);GO:0005622(intracellular);GO:0005634(nucleus);GO:0005884(actin filament);GO:0030042(actin filament depolymerization);GO:0048046(apoplast)	NA	NA	NA	BnaA02g10950D [Brassica napus]	177.735	0	inf	inf	8.79623e-29	4.09353e-27	up	yes
MSTRG.8425	BraA03g032950.3C	BraA03g032950.3C	GO:0005576(extracellular region);GO:0005618(cell wall);GO:0009505(plant-type cell wall);GO:0030599(pectinesterase activity);GO:0042545(cell wall modification);GO:0045330(aspartyl esterase activity);GO:0045490(pectin catabolic process);GO:0090406(pollen tube)	00040(Pentose and glucuronate interconversions);00500(Starch and sucrose metabolism)	K01051	EC:3.1.1.11	PREDICTED: probable pectinesterase/pectinesterase inhibitor 23 [Brassica rapa]	42.3958	0	inf	inf	8.87484e-29	4.11675e-27	up	yes
MSTRG.434	BraA01g005450.3C	BraA01g005450.3C	GO:0005096(GTPase activator activity);GO:0005634(nucleus)	04144(Endocytosis)	K12486	NA	PREDICTED: probable ADP-ribosylation factor GTPase-activating protein AGD14 isoform X1 [Brassica rapa]	35.8783	0	inf	inf	8.87484e-29	4.11675e-27	up	yes
MSTRG.10541	BraA04g001140.3C	BraA04g001140.3C	GO:0005515(protein binding);GO:0009409(response to cold);GO:0009507(chloroplast);GO:0009522(photosystem I);GO:0009534(chloroplast thylakoid);GO:0009535(chloroplast thylakoid membrane);GO:0009579(thylakoid);GO:0009644(response to high light intensity);GO:0009645(response to low light intensity stimulus);GO:0009768(photosynthesis, light harvesting in photosystem I);GO:0009782(photosystem I antenna …	00196(Photosynthesis - antenna proteins)	K08908	NA	PREDICTED: photosystem I chlorophyll a/b-binding protein 2, chloroplastic-like [Brassica rapa]	0.311997	395.221	0.000789424	-10.3069	9.14296e-29	4.22744e-27	down	yes
MSTRG.3056	BraA02g000170.3C	BraA02g000170.3C	GO:0004674(protein serine/threonine kinase activity);GO:0005524(ATP binding);GO:0005886(plasma membrane);GO:0006468(protein phosphorylation);GO:0009738(abscisic acid-activated signaling pathway);GO:0009845(seed germination);GO:0016021(integral component of membrane);GO:0016301(kinase activity);GO:0030246(carbohydrate binding)	04075(Plant hormone signal transduction)	K13415	EC:2.7.10.1;EC:2.7.11.1	PREDICTED: lectin-domain containing receptor kinase VI.3 [Brassica rapa]	0	14.4828	-inf	-inf	9.16228e-29	4.22955e-27	down	yes
MSTRG.3568	BraA02g007080.3C	BraA02g007080.3C	GO:0005509(calcium ion binding);GO:0005737(cytoplasm);GO:0008150(biological_process)	04626(Plant-pathogen interaction)	K13448	NA	PREDICTED: polcalcin Bra r 1 [Brassica rapa]	299.827	0	inf	inf	1.09866e-28	5.06355e-27	up	yes
MSTRG.2248	BraA01g033950.3C	BraA01g033950.3C	GO:0005199(structural constituent of cell wall);GO:0005576(extracellular region);GO:0005618(cell wall);GO:0005634(nucleus);GO:0071555(cell wall organization)	03010(Ribosome)	K02984	NA	BnaA01g26320D [Brassica napus]	54.8567	0.006874	7980.32	12.9622	1.15851e-28	5.3308e-27	up	yes
MSTRG.21820	BraA08g006910.3C	BraA08g006910.3C	GO:0005509(calcium ion binding);GO:0005737(cytoplasm);GO:0009567(double fertilization forming a zygote and endosperm)	04626(Plant-pathogen interaction)	K13448	NA	PREDICTED: calmodulin-like protein 2 [Brassica rapa]	155.896	0	inf	inf	1.16237e-28	5.34001e-27	up	yes
MSTRG.14801	BraA05g034380.3C	BraA05g034380.3C	GO:0004190(aspartic-type endopeptidase activity);GO:0005576(extracellular region);GO:0005634(nucleus);GO:0005975(carbohydrate metabolic process);GO:0006508(proteolysis);GO:0009507(chloroplast);GO:0010019(chloroplast-nucleus signaling pathway);GO:0016021(integral component of membrane);GO:0030163(protein catabolic process)	NA	NA	NA	PREDICTED: aspartyl protease family protein 2-like [Brassica rapa]	52.7618	0	inf	inf	1.21688e-28	5.58147e-27	up	yes
MSTRG.15144	BraA05g038690.3C	BraA05g038690.3C	GO:0005576(extracellular region);GO:0005618(cell wall);GO:0009505(plant-type cell wall);GO:0030599(pectinesterase activity);GO:0042545(cell wall modification);GO:0045330(aspartyl esterase activity);GO:0045490(pectin catabolic process);GO:0090406(pollen tube)	00040(Pentose and glucuronate interconversions);00500(Starch and sucrose metabolism)	K01051	EC:3.1.1.11	PREDICTED: probable pectinesterase/pectinesterase inhibitor 23 [Brassica rapa]	33.2889	0	inf	inf	1.26781e-28	5.8058e-27	up	yes
MSTRG.25288	BraA09g021540.3C	BraA09g021540.3C	GO:0003674(molecular_function);GO:0005576(extracellular region);GO:0005615(extracellular space);GO:0008150(biological_process)	03050(Proteasome)	K03036	NA	PREDICTED: pollen-specific protein-like At4g18596 [Brassica rapa]	134.423	0	inf	inf	1.33452e-28	6.08216e-27	up	yes
MSTRG.28206	BraA10g000250.3C	BraA10g000250.3C	GO:0005737(cytoplasm);GO:0005856(cytoskeleton);GO:0008270(zinc ion binding);GO:0051015(actin filament binding);GO:0051017(actin filament bundle assembly)	NA	NA	NA	PREDICTED: LIM domain-containing protein PLIM2b [Brassica rapa]	114.193	0	inf	inf	1.33452e-28	6.08216e-27	up	yes
MSTRG.4594	BraA02g022620.3C	BraA02g022620.3C	GO:0003674(molecular_function);GO:0005634(nucleus);GO:0008150(biological_process)	NA	NA	NA	PREDICTED: uncharacterized protein LOC106327114 [Brassica oleracea var. oleracea]	37.9488	0	inf	inf	1.34582e-28	6.12393e-27	up	yes
MSTRG.16311	BraA06g012670.3C	BraA06g012670.3C	GO:0004672(protein kinase activity);GO:0005524(ATP binding);GO:0005634(nucleus);GO:0006468(protein phosphorylation);GO:0006950(response to stress);GO:0016301(kinase activity);GO:0016787(hydrolase activity)	00520(Amino sugar and nucleotide sugar metabolism)	K01183	EC:3.2.1.14	PREDICTED: U-box domain-containing protein 35-like [Brassica rapa]	27.4384	0	inf	inf	1.36067e-28	6.18168e-27	up	yes
MSTRG.10661	BraA04g003120.3C	BraA04g003120.3C	GO:0005886(plasma membrane);GO:0008150(biological_process);GO:0031225(anchored component of membrane)	NA	NA	NA	PREDICTED: arabinogalactan peptide 23 [Brassica oleracea var. oleracea]	378.154	0	inf	inf	1.38036e-28	6.26121e-27	up	yes
MSTRG.24673	BraA09g012030.3C	BraA09g012030.3C	GO:0003779(actin binding);GO:0003785(actin monomer binding);GO:0005634(nucleus);GO:0005737(cytoplasm);GO:0005938(cell cortex);GO:0007010(cytoskeleton organization);GO:0009524(phragmoplast);GO:0015629(actin cytoskeleton);GO:0030036(actin cytoskeleton organization);GO:0042989(sequestering of actin monomers)	04130(SNARE interactions in vesicular transport)	K08486	NA	BnaA09g10010D [Brassica napus]	80.9162	0	inf	inf	1.38387e-28	6.2672e-27	up	yes
MSTRG.3210	BraA02g002390.3C	BraA02g002390.3C	GO:0003674(molecular_function);GO:0005739(mitochondrion);GO:0012511(monolayer-surrounded lipid storage body);GO:0016021(integral component of membrane)	NA	NA	NA	BnaAnng06440D [Brassica napus]	95.0512	0	inf	inf	1.41708e-28	6.40748e-27	up	yes
MSTRG.5745	BraA02g041660.3C	BraA02g041660.3C	GO:0005886(plasma membrane);GO:0008514(organic anion transmembrane transporter activity);GO:0008643(carbohydrate transport);GO:0016021(integral component of membrane)	NA	NA	NA	PREDICTED: probable sugar phosphate/phosphate translocator At5g25400 [Brassica rapa]	67.3503	0	inf	inf	1.42552e-28	6.43548e-27	up	yes
MSTRG.4191	BraA02g016350.3C	BraA02g016350.3C	GO:0003674(molecular_function);GO:0005634(nucleus);GO:0008150(biological_process)	NA	NA	NA	PREDICTED: uncharacterized protein LOC103852201 [Brassica rapa]	82.4402	0	inf	inf	1.44993e-28	6.53542e-27	up	yes
MSTRG.3359	BraA02g004290.3C	BraA02g004290.3C	GO:0004672(protein kinase activity);GO:0005524(ATP binding);GO:0005634(nucleus);GO:0006468(protein phosphorylation);GO:0006950(response to stress);GO:0016301(kinase activity);GO:0016787(hydrolase activity)	04626(Plant-pathogen interaction)	K13430	EC:2.7.11.1	PREDICTED: U-box domain-containing protein 51 isoform X2 [Brassica rapa]	100.785	0.017053	5910.09	12.529	1.45463e-28	6.54631e-27	up	yes
MSTRG.24442	BraA09g009010.3C	BraA09g009010.3C	GO:0004252(serine-type endopeptidase activity);GO:0005576(extracellular region);GO:0005618(cell wall);GO:0006508(proteolysis);GO:0009505(plant-type cell wall);GO:0010214(seed coat development);GO:0048046(apoplast);GO:0048359(mucilage metabolic process involved in seed coat development);GO:0080001(mucilage extrusion from seed coat)	04144(Endocytosis)	K18443	NA	PREDICTED: subtilisin-like protease SBT1.7 [Brassica rapa]	0	13.283	-inf	-inf	1.55268e-28	6.97657e-27	down	yes
MSTRG.28673	BraA10g007810.3C	BraA10g007810.3C	GO:0004655(porphobilinogen synthase activity);GO:0005829(cytosol);GO:0006779(porphyrin-containing compound biosynthetic process);GO:0006782(protoporphyrinogen IX biosynthetic process);GO:0006783(heme biosynthetic process);GO:0008270(zinc ion binding);GO:0009507(chloroplast);GO:0015995(chlorophyll biosynthetic process)	00860(Porphyrin and chlorophyll metabolism)	K01698	EC:4.2.1.24	PREDICTED: probable delta-aminolevulinic acid dehydratase 2, chloroplastic [Brassica rapa]	56.8064	0	inf	inf	1.58727e-28	7.12084e-27	up	yes
MSTRG.2279	BraA01g034470.3C	BraA01g034470.3C	GO:0003674(molecular_function);GO:0005634(nucleus);GO:0006952(defense response)	NA	NA	NA	PREDICTED: VQ motif-containing protein 20 [Brassica rapa]	240.375	0.037471	6414.95	12.6472	1.61755e-28	7.24537e-27	up	yes
MSTRG.9801	BraA03g052810.3C	BraA03g052810.3C	GO:0005773(vacuole);GO:0015992(proton transport);GO:0016471(vacuolar proton-transporting V-type ATPase complex);GO:0016820(hydrolase activity, acting on acid anhydrides, catalyzing transmembrane movement of substances)	00190(Oxidative phosphorylation);04145(Phagosome)	K02152	NA	BnaA03g47680D [Brassica napus]	210.44	0	inf	inf	1.71811e-28	7.6838e-27	up	yes
MSTRG.1402	BraA01g019030.3C	BraA01g019030.3C	GO:0003674(molecular_function);GO:0005886(plasma membrane);GO:0008150(biological_process);GO:0031225(anchored component of membrane);GO:0090406(pollen tube)	NA	NA	NA	PREDICTED: GPI-anchored protein LORELEI-like [Brassica rapa]	143.143	0	inf	inf	1.74357e-28	7.78549e-27	up	yes
MSTRG.9909	BraA03g054320.3C	BraA03g054320.3C	GO:0003674(molecular_function);GO:0005886(plasma membrane);GO:0008150(biological_process);GO:0031225(anchored component of membrane);GO:0090406(pollen tube)	NA	NA	NA	PREDICTED: GPI-anchored protein LORELEI-like [Brassica rapa]	141.769	0	inf	inf	1.80511e-28	8.03526e-27	up	yes
MSTRG.18269	BraA06g041400.3C	BraA06g041400.3C	GO:0004601(peroxidase activity);GO:0005576(extracellular region);GO:0006979(response to oxidative stress);GO:0009044(xylan 1,4-beta-xylosidase activity);GO:0020037(heme binding);GO:0042744(hydrogen peroxide catabolic process);GO:0046872(metal ion binding);GO:0055114(oxidation-reduction process)	00940(Phenylpropanoid biosynthesis)	K00430	EC:1.11.1.7	PREDICTED: peroxidase 65 [Brassica rapa]	278.603	0.052397	5317.16	12.3764	1.86704e-28	8.29807e-27	up	yes
MSTRG.9759	BraA03g052210.3C	BraA03g052210.3C	GO:0005886(plasma membrane);GO:0016021(integral component of membrane)	NA	NA	NA	PREDICTED: CASP-like protein 1F1 [Brassica rapa]	72.2172	0	inf	inf	1.92368e-28	8.53654e-27	up	yes
MSTRG.8235	BraA03g030350.3C	BraA03g030350.3C	NA	NA	NA	NA	PREDICTED: uncharacterized protein LOC106442072 [Brassica napus]	2565.19	0.626504	4094.45	11.9995	1.99281e-28	8.81548e-27	up	yes
MSTRG.26346	BraA09g039750.3C	BraA09g039750.3C	GO:0004857(enzyme inhibitor activity);GO:0009507(chloroplast);GO:0043086(negative regulation of catalytic activity);GO:0046910(pectinesterase inhibitor activity)	NA	NA	NA	PREDICTED: pectinesterase inhibitor 1 [Brassica oleracea var. oleracea]	122.137	0	inf	inf	1.99576e-28	8.81548e-27	up	yes
MSTRG.17733	BraA06g034480.3C	BraA06g034480.3C	GO:0003674(molecular_function);GO:0005634(nucleus);GO:0008150(biological_process)	NA	NA	NA	PREDICTED: uncharacterized protein LOC103874591 [Brassica rapa]	116.335	0	inf	inf	2.01867e-28	8.90296e-27	up	yes
MSTRG.12771	BraA05g002540.3C	BraA05g002540.3C	GO:0004672(protein kinase activity);GO:0004683(calmodulin-dependent protein kinase activity);GO:0005509(calcium ion binding);GO:0005516(calmodulin binding);GO:0005524(ATP binding);GO:0005634(nucleus);GO:0005737(cytoplasm);GO:0005886(plasma membrane);GO:0006468(protein phosphorylation);GO:0009738(abscisic acid-activated signaling pathway);GO:0009931(calcium-dependent protein serine/threonine kinas…	04626(Plant-pathogen interaction)	K13412	EC:2.7.11.1	PREDICTED: calcium-dependent protein kinase 14 [Brassica rapa]	42.2943	0	inf	inf	2.04187e-28	8.99144e-27	up	yes
MSTRG.30344	BraA10g032170.3C	BraA10g032170.3C	GO:0005515(protein binding);GO:0005739(mitochondrion);GO:0005759(mitochondrial matrix);GO:0006537(glutamate biosynthetic process);GO:0009416(response to light stimulus);GO:0009507(chloroplast);GO:0009570(chloroplast stroma);GO:0009744(response to sucrose);GO:0009853(photorespiration);GO:0009941(chloroplast envelope);GO:0016020(membrane);GO:0016041(glutamate synthase (ferredoxin) activity);GO:0019…	00630(Glyoxylate and dicarboxylate metabolism);00910(Nitrogen metabolism)	K00284	EC:1.4.7.1	PREDICTED: ferredoxin-dependent glutamate synthase 1, chloroplastic/mitochondrial [Brassica rapa]	0.11796	128.979	0.000914567	-10.0946	2.07503e-28	9.12345e-27	down	yes
MSTRG.18664	BraA07g001760.3C	BraA07g001760.3C	GO:0003674(molecular_function);GO:0005576(extracellular region);GO:0008150(biological_process)	NA	NA	NA	PREDICTED: uncharacterized protein LOC103828350 [Brassica rapa]	198.992	0	inf	inf	2.09469e-28	9.17796e-27	up	yes
MSTRG.11567	BraA04g017980.3C	BraA04g017980.3C	GO:0003674(molecular_function);GO:0005886(plasma membrane);GO:0031225(anchored component of membrane)	NA	NA	NA	PREDICTED: fasciclin-like arabinogalactan protein 3 [Brassica rapa]	78.6066	0	inf	inf	2.09838e-28	9.17796e-27	up	yes
MSTRG.18191	BraA06g040450.3C	BraA06g040450.3C	GO:0003674(molecular_function);GO:0008150(biological_process)	NA	NA	NA	PREDICTED: uncharacterized protein At4g22758 [Brassica rapa]	68.0553	0	inf	inf	2.10023e-28	9.17796e-27	up	yes
MSTRG.21542	BraA08g002130.3C	BraA08g002130.3C	GO:0004630(phospholipase D activity);GO:0005509(calcium ion binding);GO:0005773(vacuole);GO:0009738(abscisic acid-activated signaling pathway);GO:0009873(ethylene-activated signaling pathway);GO:0009941(chloroplast envelope);GO:0016020(membrane);GO:0016042(lipid catabolic process);GO:0030136(clathrin-coated vesicle);GO:0046470(phosphatidylcholine metabolic process);GO:0070290(N-acylphosphatidylet…	00564(Glycerophospholipid metabolism);00565(Ether lipid metabolism);04144(Endocytosis)	K01115	EC:3.1.4.4	PREDICTED: phospholipase D alpha 2-like [Brassica rapa]	25.9683	0	inf	inf	2.16426e-28	9.43737e-27	up	yes
MSTRG.3043	BraA01g044970.3C	BraA01g044970.3C	GO:0003674(molecular_function);GO:0008150(biological_process)	NA	NA	NA	PREDICTED: uncharacterized protein LOC103850083 [Brassica rapa]	141.84	0	inf	inf	2.16618e-28	9.43737e-27	up	yes
MSTRG.20958	BraA07g037200.3C	BraA07g037200.3C	GO:0000139(Golgi membrane);GO:0003924(GTPase activity);GO:0005525(GTP binding);GO:0005634(nucleus);GO:0005737(cytoplasm);GO:0005774(vacuolar membrane);GO:0005783(endoplasmic reticulum);GO:0005789(endoplasmic reticulum membrane);GO:0005886(plasma membrane);GO:0006888(ER to Golgi vesicle-mediated transport);GO:0009832(plant-type cell wall biogenesis);GO:0009932(cell tip growth);GO:0010053(root epid…	NA	NA	NA	BnaA07g30530D [Brassica napus]	25.0274	0	inf	inf	2.19125e-28	9.53211e-27	up	yes
MSTRG.17125	BraA06g025850.3C	BraA06g025850.3C	GO:0004674(protein serine/threonine kinase activity);GO:0005524(ATP binding);GO:0005622(intracellular);GO:0005634(nucleus);GO:0009826(unidimensional cell growth);GO:0016301(kinase activity);GO:0016310(phosphorylation);GO:0018105(peptidyl-serine phosphorylation);GO:0035556(intracellular signal transduction);GO:0040008(regulation of growth);GO:0046872(metal ion binding)	04140(Regulation of autophagy)	K08269	EC:2.7.11.1	PREDICTED: probable serine/threonine protein kinase IRE [Brassica rapa]	17.5375	0	inf	inf	2.22058e-28	9.63046e-27	up	yes
MSTRG.24921	BraA09g015840.3C	BraA09g015840.3C	GO:0005094(Rho GDP-dissociation inhibitor activity);GO:0005737(cytoplasm)	04120(Ubiquitin mediated proteolysis)	K10686	EC:6.2.1.45	PREDICTED: rho GDP-dissociation inhibitor 1 [Brassica rapa]	99.3614	0	inf	inf	2.22058e-28	9.63046e-27	up	yes
MSTRG.4855	BraA02g026630.3C	BraA02g026630.3C	GO:0005634(nucleus);GO:0006805(xenobiotic metabolic process);GO:0008152(metabolic process);GO:0008194(UDP-glycosyltransferase activity);GO:0009636(response to toxic substance);GO:0009651(response to salt stress);GO:0009813(flavonoid biosynthetic process);GO:0016757(transferase activity, transferring glycosyl groups);GO:0016758(transferase activity, transferring hexosyl groups);GO:0035251(UDP-gluc…	03013(RNA transport)	K14299	NA	PREDICTED: UDP-glycosyltransferase 72B1-like [Brassica rapa]	46.902	0	inf	inf	2.29887e-28	9.94876e-27	up	yes
MSTRG.11028	BraA04g009040.3C	BraA04g009040.3C	GO:0005509(calcium ion binding);GO:0005737(cytoplasm);GO:0009567(double fertilization forming a zygote and endosperm)	04626(Plant-pathogen interaction)	K13448	NA	PREDICTED: calmodulin-like protein 2 [Brassica rapa]	145.586	0	inf	inf	2.30091e-28	9.94876e-27	up	yes
MSTRG.29729	BraA10g024360.3C	BraA10g024360.3C	GO:0005216(ion channel activity);GO:0005249(voltage-gated potassium channel activity);GO:0005262(calcium channel activity);GO:0005516(calmodulin binding);GO:0005886(plasma membrane);GO:0005887(integral component of plasma membrane);GO:0006874(cellular calcium ion homeostasis);GO:0009860(pollen tube growth);GO:0016324(apical plasma membrane);GO:0030551(cyclic nucleotide binding);GO:0030552(cAMP bi…	04626(Plant-pathogen interaction)	K05391	NA	PREDICTED: cyclic nucleotide-gated ion channel 18 [Brassica rapa]	31.1242	0	inf	inf	2.32356e-28	1.00316e-26	up	yes
MSTRG.14116	BraA05g024480.3C	BraA05g024480.3C	GO:0004672(protein kinase activity);GO:0005524(ATP binding);GO:0005634(nucleus);GO:0005886(plasma membrane);GO:0006468(protein phosphorylation);GO:0016301(kinase activity)	04075(Plant hormone signal transduction)	K14510	EC:2.7.11.1	serine/threonine-protein kinase HT1-like [Brassica napus]	113.411	0.015207	7457.79	12.8645	2.34971e-28	1.0127e-26	up	yes
MSTRG.10228	BraA03g059370.3C	BraA03g059370.3C	GO:0003676(nucleic acid binding);GO:0003700(transcription factor activity, sequence-specific DNA binding);GO:0005634(nucleus);GO:0006351(transcription, DNA-templated);GO:0006355(regulation of transcription, DNA-templated);GO:0008270(zinc ion binding);GO:0043565(sequence-specific DNA binding);GO:0044212(transcription regulatory region DNA binding);GO:0046872(metal ion binding);GO:0048235(pollen sp…	NA	NA	NA	PREDICTED: zinc finger protein ZAT3-like [Brassica napus]	75.6833	0	inf	inf	2.40801e-28	1.03494e-26	up	yes
MSTRG.14167	BraA05g025260.3C	BraA05g025260.3C	GO:0003674(molecular_function);GO:0005576(extracellular region);GO:0008150(biological_process)	00010(Glycolysis / Gluconeogenesis);00040(Pentose and glucuronate interconversions);00053(Ascorbate and aldarate metabolism);00620(Pyruvate metabolism);00071(Fatty acid degradation);00561(Glycerolipid metabolism);00280(Valine, leucine and isoleucine degradation);00310(Lysine degradation);00330(Arginine and proline metabolism);00340(Histidine metabolism);00380(Tryptophan metabolism);00410(beta-Ala…	K00128	EC:1.2.1.3	PREDICTED: putative cysteine-rich repeat secretory protein 17 [Brassica rapa]	69.8611	0	inf	inf	2.46472e-28	1.05772e-26	up	yes
MSTRG.10516	BraA04g000810.3C	BraA04g000810.3C	GO:0009507(chloroplast);GO:0043086(negative regulation of catalytic activity);GO:0046910(pectinesterase inhibitor activity)	NA	NA	NA	PREDICTED: probable pectinesterase/pectinesterase inhibitor [Brassica rapa]	101.323	0	inf	inf	2.50258e-28	1.07237e-26	up	yes
MSTRG.14237	BraA05g026100.3C	BraA05g026100.3C	GO:0003674(molecular_function);GO:0005634(nucleus);GO:0008150(biological_process)	NA	NA	NA	PREDICTED: uncharacterized protein LOC106451879 [Brassica napus]	52.4789	0	inf	inf	2.55714e-28	1.09411e-26	up	yes
MSTRG.2351	BraA01g035500.3C;BraA01g035530.3C	BraA01g035500.3C;BraA01g035530.3C	GO:0003674(molecular_function);GO:0005576(extracellular region);GO:0008150(biological_process);GO:0016021(integral component of membrane);GO:0016021(integral component of membrane)	NA	NA	NA	PREDICTED: phylloplanin-like [Brassica rapa]	0	26.8553	-inf	-inf	2.56455e-28	1.09565e-26	down	yes
MSTRG.24827	BraA09g014510.3C	BraA09g014510.3C	GO:0003674(molecular_function);GO:0046686(response to cadmium ion)	NA	NA	NA	PREDICTED: protein NETWORKED 4B isoform X3 [Brassica rapa]	24.2276	0	inf	inf	2.58723e-28	1.10369e-26	up	yes
MSTRG.7288	BraA03g017550.3C	BraA03g017550.3C	GO:0004871(signal transducer activity);GO:0005576(extracellular region);GO:0007267(cell-cell signaling);GO:0048046(apoplast)	NA	NA	NA	PREDICTED: protein RALF-like 17 [Brassica rapa]	289.571	0	inf	inf	2.59657e-28	1.10603e-26	up	yes
MSTRG.9973	BraA03g055310.3C	BraA03g055310.3C	GO:0005739(mitochondrion)	NA	NA	NA	PREDICTED: plant intracellular Ras-group-related LRR protein 7 [Brassica rapa]	148.032	0.022559	6562.01	12.6799	2.60539e-28	1.10814e-26	up	yes
MSTRG.3025	BraA01g044790.3C	BraA01g044790.3C	GO:0005634(nucleus);GO:0010088(phloem development);GO:0042803(protein homodimerization activity);GO:0043621(protein self-association)	NA	NA	NA	PREDICTED: protein SIEVE ELEMENT OCCLUSION B [Brassica rapa]	0	12.2159	-inf	-inf	2.61795e-28	1.11183e-26	down	yes
MSTRG.5712	BraA02g041170.3C	BraA02g041170.3C	GO:0004672(protein kinase activity);GO:0005524(ATP binding);GO:0005886(plasma membrane);GO:0006468(protein phosphorylation);GO:0016301(kinase activity);GO:0016310(phosphorylation)	00500(Starch and sucrose metabolism)	K01176	EC:3.2.1.1	PREDICTED: U-box domain-containing protein 51 [Brassica rapa]	37.8797	0	inf	inf	2.73375e-28	1.15758e-26	up	yes
MSTRG.6295	BraA03g003900.3C	BraA03g003900.3C	GO:0003723(RNA binding);GO:0003735(structural constituent of ribosome);GO:0005730(nucleolus);GO:0005737(cytoplasm);GO:0005774(vacuolar membrane);GO:0005794(Golgi apparatus);GO:0005829(cytosol);GO:0006412(translation);GO:0009506(plasmodesma);GO:0009507(chloroplast);GO:0015935(small ribosomal subunit);GO:0022626(cytosolic ribosome);GO:0022627(cytosolic small ribosomal subunit)	03010(Ribosome)	K02958	NA	PREDICTED: 40S ribosomal protein S15-4-like [Brassica rapa]	145.826	0	inf	inf	2.75863e-28	1.16639e-26	up	yes
MSTRG.2137	BraA01g032120.3C	BraA01g032120.3C	GO:0003674(molecular_function);GO:0005634(nucleus);GO:0008150(biological_process)	NA	NA	NA	PREDICTED: uncharacterized protein LOC103835075 [Brassica rapa]	156.644	0	inf	inf	2.88944e-28	1.21991e-26	up	yes
MSTRG.24776	BraA09g013620.3C	BraA09g013620.3C	GO:0005576(extracellular region);GO:0006952(defense response);GO:0009807(lignan biosynthetic process);GO:0042349(guiding stereospecific synthesis activity);GO:0048046(apoplast);GO:1901599((-)-pinoresinol biosynthetic process)	NA	NA	NA	PREDICTED: dirigent protein 5 [Brassica rapa]	0	49.2934	-inf	-inf	2.90056e-28	1.2228e-26	down	yes
MSTRG.6992	BraA03g013110.3C	BraA03g013110.3C	GO:0005524(ATP binding);GO:0005886(plasma membrane);GO:0016021(integral component of membrane);GO:0042626(ATPase activity, coupled to transmembrane movement of substances);GO:0055085(transmembrane transport)	02010(ABC transporters)	K05681	NA	PREDICTED: ABC transporter G family member 28 [Brassica rapa]	19.1604	0	inf	inf	2.975e-28	1.25234e-26	up	yes
MSTRG.25178	BraA09g019760.3C	BraA09g019760.3C	GO:0005315(inorganic phosphate transmembrane transporter activity);GO:0005351(sugar:proton symporter activity);GO:0005737(cytoplasm);GO:0005886(plasma membrane);GO:0005887(integral component of plasma membrane);GO:0006817(phosphate ion transport);GO:0015114(phosphate ion transmembrane transporter activity);GO:0015144(carbohydrate transmembrane transporter activity);GO:0015293(symporter activity);…	NA	NA	NA	PREDICTED: probable inorganic phosphate transporter 1-3 [Brassica rapa]	0	17.1974	-inf	-inf	3.0419e-28	1.27675e-26	down	yes
MSTRG.20690	BraA07g033720.3C	BraA07g033720.3C	GO:0003674(molecular_function);GO:0005886(plasma membrane);GO:0016021(integral component of membrane);GO:0048235(pollen sperm cell differentiation)	04141(Protein processing in endoplasmic reticulum)	K14006	NA	PREDICTED: protein PLANT CADMIUM RESISTANCE 11 [Brassica rapa]	131.603	0	inf	inf	3.1546e-28	1.32212e-26	up	yes
MSTRG.8566	BraA03g034810.3C	BraA03g034810.3C	GO:0005634(nucleus);GO:0006952(defense response);GO:0008757(S-adenosylmethionine-dependent methyltransferase activity);GO:0009611(response to wounding);GO:0032259(methylation);GO:0046872(metal ion binding);GO:0051707(response to other organism);GO:0052624(2-phytyl-1,4-naphthoquinone methyltransferase activity);GO:0080150(S-adenosyl-L-methionine:benzoic acid carboxyl methyl transferase activity)	00592(alpha-Linolenic acid metabolism)	K08241	EC:2.1.1.141	PREDICTED: salicylate/benzoate carboxyl methyltransferase-like [Brassica rapa]	51.3308	0	inf	inf	3.1633e-28	1.32383e-26	up	yes
MSTRG.8849	BraA03g039110.3C	BraA03g039110.3C	GO:0005351(sugar:proton symporter activity);GO:0005355(glucose transmembrane transporter activity);GO:0005886(plasma membrane);GO:0005887(integral component of plasma membrane);GO:0008506(sucrose:proton symporter activity);GO:0015144(carbohydrate transmembrane transporter activity);GO:0015145(monosaccharide transmembrane transporter activity);GO:0015770(sucrose transport);GO:0016020(membrane);GO:…	NA	NA	NA	PREDICTED: sugar transport protein 4-like [Brassica rapa]	118.043	0.017568	6719.22	12.7141	3.2326e-28	1.34872e-26	up	yes
MSTRG.28051	BraA09g064710.3C	BraA09g064710.3C	GO:0003700(transcription factor activity, sequence-specific DNA binding);GO:0005634(nucleus);GO:0006351(transcription, DNA-templated);GO:0006355(regulation of transcription, DNA-templated);GO:0044212(transcription regulatory region DNA binding)	NA	NA	NA	PREDICTED: high mobility group B protein 15-like [Brassica rapa]	39.7535	0	inf	inf	3.51783e-28	1.46153e-26	up	yes
MSTRG.23465	BraA08g031690.3C	BraA08g031690.3C	GO:0005516(calmodulin binding);GO:0005794(Golgi apparatus);GO:0005886(plasma membrane);GO:0006952(defense response);GO:0008219(cell death);GO:0009506(plasmodesma);GO:0009607(response to biotic stimulus);GO:0009620(response to fungus);GO:0009817(defense response to fungus, incompatible interaction);GO:0016021(integral component of membrane);GO:0031348(negative regulation of defense response)	NA	NA	NA	PREDICTED: MLO-like protein 2 [Brassica rapa]	0	15.9558	-inf	-inf	3.55098e-28	1.47317e-26	down	yes
MSTRG.16614	BraA06g017050.3C	BraA06g017050.3C	GO:0005739(mitochondrion);GO:0006631(fatty acid metabolic process);GO:0016874(ligase activity)	00360(Phenylalanine metabolism);00130(Ubiquinone and other terpenoid-quinone biosynthesis);00940(Phenylpropanoid biosynthesis)	K01904	EC:6.2.1.12	PREDICTED: probable acyl-activating enzyme 9 [Brassica rapa]	38.7748	0	inf	inf	3.61736e-28	1.49854e-26	up	yes
MSTRG.4964	BraA02g028450.3C	BraA02g028450.3C	GO:0004197(cysteine-type endopeptidase activity);GO:0005576(extracellular region);GO:0005615(extracellular space);GO:0005764(lysosome);GO:0006508(proteolysis);GO:0008234(cysteine-type peptidase activity);GO:0051603(proteolysis involved in cellular protein catabolic process)	04145(Phagosome)	K01365	EC:3.4.22.15	PREDICTED: probable cysteine protease RDL5 [Brassica rapa]	0	16.1217	-inf	-inf	3.76325e-28	1.55672e-26	down	yes
MSTRG.2492	BraA01g037720.3C	BraA01g037720.3C	GO:0003677(DNA binding);GO:0003700(transcription factor activity, sequence-specific DNA binding);GO:0005634(nucleus);GO:0006355(regulation of transcription, DNA-templated);GO:0009739(response to gibberellin);GO:0009834(plant-type secondary cell wall biogenesis);GO:0009901(anther dehiscence)	00190(Oxidative phosphorylation);00860(Porphyrin and chlorophyll metabolism)	K02259	NA	BnaA01g29790D [Brassica napus]	59.3529	0	inf	inf	3.79018e-28	1.56561e-26	up	yes
MSTRG.2909	BraA01g043400.3C	BraA01g043400.3C	GO:0004353(glutamate dehydrogenase [NAD(P)+] activity);GO:0005739(mitochondrion);GO:0006520(cellular amino acid metabolic process);GO:0016491(oxidoreductase activity);GO:0051171(regulation of nitrogen compound metabolic process);GO:0055114(oxidation-reduction process)	01200(Carbon metabolism);00910(Nitrogen metabolism);00250(Alanine, aspartate and glutamate metabolism);00220(Arginine biosynthesis);00471(D-Glutamine and D-glutamate metabolism)	K00261	EC:1.4.1.3	PREDICTED: probable glutamate dehydrogenase 3 [Brassica rapa]	51.4182	0	inf	inf	3.79728e-28	1.56628e-26	up	yes
MSTRG.16923	BraA06g022340.3C	BraA06g022340.3C	GO:0005524(ATP binding);GO:0005737(cytoplasm);GO:0005886(plasma membrane);GO:0005887(integral component of plasma membrane);GO:0006754(ATP biosynthetic process);GO:0008553(hydrogen-exporting ATPase activity, phosphorylative mechanism);GO:0016020(membrane);GO:0016887(ATPase activity);GO:0043231(intracellular membrane-bounded organelle);GO:0046872(metal ion binding);GO:0051453(regulation of intrace…	00190(Oxidative phosphorylation)	K01535	EC:3.6.3.6	PREDICTED: ATPase 8, plasma membrane-type [Brassica rapa]	364.336	0.0969388	3758.41	11.8759	3.86626e-28	1.59244e-26	up	yes
MSTRG.11381	BraA04g014860.3C	BraA04g014860.3C	GO:0004497(monooxygenase activity);GO:0009507(chloroplast);GO:0009570(chloroplast stroma);GO:0009573(chloroplast ribulose bisphosphate carboxylase complex);GO:0009579(thylakoid);GO:0009637(response to blue light);GO:0009853(photorespiration);GO:0009941(chloroplast envelope);GO:0010114(response to red light);GO:0010218(response to far red light);GO:0015977(carbon fixation);GO:0016020(membrane);GO:…	01200(Carbon metabolism);00630(Glyoxylate and dicarboxylate metabolism);00710(Carbon fixation in photosynthetic organisms)	K01602	EC:4.1.1.39	virus-resistance protein [Brassica rapa subsp. chinensis]	2.00576	2008.66	0.000998557	-9.96787	4.00591e-28	1.6476e-26	down	yes
MSTRG.10421	BraA03g064490.3C;BraA03g064480.3C	BraA03g064490.3C;BraA03g064480.3C	GO:0004674(protein serine/threonine kinase activity);GO:0005524(ATP binding);GO:0006468(protein phosphorylation);GO:0016301(kinase activity);GO:0016310(phosphorylation);GO:0016310(phosphorylation)	04626(Plant-pathogen interaction);04626(Plant-pathogen interaction)	K13430	EC:2.7.11.1	PREDICTED: serine/threonine-protein kinase CDL1-like [Brassica napus]	23.4275	0	inf	inf	4.03617e-28	1.65766e-26	up	yes
MSTRG.19326	BraA07g014300.3C	BraA07g014300.3C	GO:0003674(molecular_function);GO:0006952(defense response);GO:0009507(chloroplast);GO:0009607(response to biotic stimulus)	NA	NA	NA	PREDICTED: MLP-like protein 31 [Brassica rapa]	0	53.8471	-inf	-inf	4.05693e-28	1.6638e-26	down	yes
MSTRG.25912	BraA09g033130.3C	BraA09g033130.3C	GO:0004022(alcohol dehydrogenase (NAD) activity);GO:0050662(coenzyme binding);GO:0055114(oxidation-reduction process)	00940(Phenylpropanoid biosynthesis)	K09753	EC:1.2.1.44	PREDICTED: cinnamoyl-CoA reductase 1-like [Brassica rapa]	64.3161	0	inf	inf	4.21123e-28	1.72462e-26	up	yes
MSTRG.15902	BraA06g006660.3C	BraA06g006660.3C	GO:0003674(molecular_function);GO:0005886(plasma membrane);GO:0010215(cellulose microfibril organization);GO:0016049(cell growth);GO:0031225(anchored component of membrane)	01200(Carbon metabolism);01230(Biosynthesis of amino acids);00010(Glycolysis / Gluconeogenesis);00260(Glycine, serine and threonine metabolism)	K15633	EC:5.4.2.12	PREDICTED: COBRA-like protein 6 [Brassica rapa]	40.4669	0	inf	inf	4.30392e-28	1.75755e-26	up	yes
MSTRG.20476	BraA07g030750.3C	BraA07g030750.3C	GO:0003700(transcription factor activity, sequence-specific DNA binding);GO:0005634(nucleus);GO:0006355(regulation of transcription, DNA-templated);GO:0008270(zinc ion binding)	04712(Circadian rhythm - plant)	K12135	NA	PREDICTED: zinc finger protein CONSTANS-LIKE 6-like [Brassica rapa]	0	15.9496	-inf	-inf	4.3497e-28	1.77346e-26	down	yes
MSTRG.6878	BraA03g010990.3C	BraA03g010990.3C	GO:0016021(integral component of membrane)	NA	NA	NA	PREDICTED: ankyrin repeat-containing protein At5g02620 [Brassica rapa]	32.6125	0	inf	inf	4.35729e-28	1.77346e-26	up	yes
MSTRG.3207	BraA02g002370.3C	BraA02g002370.3C	GO:0005576(extracellular region);GO:0005578(proteinaceous extracellular matrix);GO:0008289(lipid binding);GO:0009859(pollen hydration);GO:0012511(monolayer-surrounded lipid storage body);GO:0016020(membrane);GO:0016021(integral component of membrane);GO:0019915(lipid storage);GO:0019953(sexual reproduction);GO:0031012(extracellular matrix);GO:0048544(recognition of pollen);GO:0070505(pollen coat)	NA	NA	NA	PREDICTED: oleosin-B6-like [Brassica napus]	103.428	0	inf	inf	4.36143e-28	1.77346e-26	up	yes
MSTRG.18836	BraA07g004970.3C	BraA07g004970.3C	GO:0005199(structural constituent of cell wall);GO:0005576(extracellular region);GO:0005618(cell wall);GO:0005634(nucleus);GO:0071555(cell wall organization)	03010(Ribosome)	K02984	NA	PREDICTED: pollen-specific leucine-rich repeat extensin-like protein 3 [Brassica rapa]	26.6035	0	inf	inf	4.43662e-28	1.80148e-26	up	yes
MSTRG.29228	BraA10g017240.3C	BraA10g017240.3C	GO:0005200(structural constituent of cytoskeleton);GO:0005524(ATP binding);GO:0005737(cytoplasm);GO:0005739(mitochondrion);GO:0005856(cytoskeleton);GO:0007010(cytoskeleton organization);GO:0009570(chloroplast stroma);GO:0009941(chloroplast envelope)	04145(Phagosome)	K05692	NA	PREDICTED: actin-12-like [Brassica rapa]	55.0014	0	inf	inf	4.58258e-28	1.85811e-26	up	yes
MSTRG.27460	BraA09g055990.3C	BraA09g055990.3C	GO:0003674(molecular_function);GO:0005576(extracellular region);GO:0005618(cell wall);GO:0005886(plasma membrane);GO:0008150(biological_process)	NA	NA	NA	PREDICTED: putative cell wall protein [Brassica rapa]	140.419	0	inf	inf	4.60009e-28	1.86258e-26	up	yes
MSTRG.10147	BraA03g057840.3C	BraA03g057840.3C	GO:0003674(molecular_function)	NA	NA	NA	PREDICTED: protein WEAK CHLOROPLAST MOVEMENT UNDER BLUE LIGHT-like 1 [Brassica rapa]	25.1818	0	inf	inf	4.67536e-28	1.89039e-26	up	yes
MSTRG.14553	BraA05g030860.3C	BraA05g030860.3C	NA	NA	NA	NA	PREDICTED: putative defensin-like protein 233 [Brassica rapa]	158.694	0	inf	inf	4.70224e-28	1.89772e-26	up	yes
MSTRG.10715	BraA04g004210.3C	BraA04g004210.3C	GO:0003674(molecular_function);GO:0005634(nucleus)	NA	NA	NA	PREDICTED: protein LURP-one-related 14-like isoform X2 [Brassica rapa]	100.166	0	inf	inf	4.70674e-28	1.89772e-26	up	yes
MSTRG.28042	BraA09g064500.3C	BraA09g064500.3C	GO:0003700(transcription factor activity, sequence-specific DNA binding);GO:0005634(nucleus);GO:0006355(regulation of transcription, DNA-templated)	NA	NA	NA	BnaAnng16270D [Brassica napus]	43.5995	0	inf	inf	4.86251e-28	1.95778e-26	up	yes
MSTRG.10933	BraA04g007640.3C	BraA04g007640.3C	GO:0003682(chromatin binding);GO:0005737(cytoplasm);GO:0007165(signal transduction);GO:0008536(Ran GTPase binding);GO:0035091(phosphatidylinositol binding);GO:0046872(metal ion binding)	04120(Ubiquitin mediated proteolysis)	K10615	EC:2.3.2.26	PREDICTED: uncharacterized protein LOC103870680 [Brassica rapa]	17.203	0	inf	inf	4.95679e-28	1.99294e-26	up	yes
MSTRG.23391	BraA08g030610.3C	BraA08g030610.3C	GO:0004497(monooxygenase activity);GO:0005506(iron ion binding);GO:0016021(integral component of membrane);GO:0016705(oxidoreductase activity, acting on paired donors, with incorporation or reduction of molecular oxygen);GO:0019825(oxygen binding);GO:0020037(heme binding);GO:0055114(oxidation-reduction process)	00073(Cutin, suberine and wax biosynthesis)	K15402	EC:1.14.-.-	PREDICTED: cytochrome P450 86B1 [Brassica rapa]	36.7618	0	inf	inf	5.02398e-28	2.01712e-26	up	yes
MSTRG.29877	BraA10g026140.3C	BraA10g026140.3C	GO:0004674(protein serine/threonine kinase activity);GO:0004683(calmodulin-dependent protein kinase activity);GO:0005509(calcium ion binding);GO:0005516(calmodulin binding);GO:0005524(ATP binding);GO:0005634(nucleus);GO:0005737(cytoplasm);GO:0005886(plasma membrane);GO:0006468(protein phosphorylation);GO:0009738(abscisic acid-activated signaling pathway);GO:0009931(calcium-dependent protein serin…	04626(Plant-pathogen interaction)	K13412	EC:2.7.11.1	PREDICTED: calcium-dependent protein kinase 17 [Brassica oleracea var. oleracea]	39.354	0	inf	inf	5.0677e-28	2.03095e-26	up	yes
MSTRG.11999	BraA04g024180.3C	BraA04g024180.3C	GO:0005516(calmodulin binding);GO:0005886(plasma membrane);GO:0006952(defense response);GO:0008219(cell death);GO:0009607(response to biotic stimulus);GO:0016021(integral component of membrane)	NA	NA	NA	PREDICTED: MLO-like protein 5 [Brassica rapa]	31.6597	0	inf	inf	5.07258e-28	2.03095e-26	up	yes
MSTRG.5663	BraA02g040360.3C	BraA02g040360.3C	GO:0005509(calcium ion binding);GO:0005634(nucleus);GO:0008150(biological_process);GO:0016021(integral component of membrane)	00073(Cutin, suberine and wax biosynthesis)	K17991	EC:1.11.2.3	PREDICTED: peroxygenase 2 [Brassica rapa]	424.221	0.096514	4395.44	12.1018	5.09757e-28	2.0381e-26	up	yes
MSTRG.300	BraA01g003800.3C	BraA01g003800.3C	GO:0004674(protein serine/threonine kinase activity);GO:0005524(ATP binding);GO:0005886(plasma membrane);GO:0016021(integral component of membrane);GO:0016301(kinase activity);GO:0046777(protein autophosphorylation)	04626(Plant-pathogen interaction)	K13459	NA	BnaA01g02680D [Brassica napus]	29.0174	0	inf	inf	5.32865e-28	2.12753e-26	up	yes
MSTRG.65	BraA01g000830.3C	BraA01g000830.3C	GO:0002229(defense response to oomycetes);GO:0005506(iron ion binding);GO:0006569(tryptophan catabolic process);GO:0006952(defense response);GO:0009414(response to water deprivation);GO:0009507(chloroplast);GO:0009617(response to bacterium);GO:0009625(response to insect);GO:0009682(induced systemic resistance);GO:0009684(indoleacetic acid biosynthetic process);GO:0010120(camalexin biosynthetic pr…	01210(2-Oxocarboxylic acid metabolism);00380(Tryptophan metabolism);00966(Glucosinolate biosynthesis)	K11812	EC:1.14.13.125	cytochrome P450 79b2 [Brassica rapa subsp. pekinensis]	0.015885	31.2771	0.000507879	-10.9432	5.39145e-28	2.14961e-26	down	yes
MSTRG.21805	BraA08g006620.3C	BraA08g006620.3C	NA	NA	NA	NA	PREDICTED: uncharacterized protein At4g13230 [Brassica rapa]	537.557	0.110743	4854.09	12.245	5.48612e-28	2.18432e-26	up	yes
MSTRG.2680	BraA01g040300.3C	BraA01g040300.3C	GO:0005737(cytoplasm)	NA	NA	NA	BnaA01g31720D [Brassica napus]	152.792	0	inf	inf	5.75383e-28	2.28773e-26	up	yes
MSTRG.14720	BraA05g033140.3C	BraA05g033140.3C	GO:0003677(DNA binding);GO:0003700(transcription factor activity, sequence-specific DNA binding);GO:0005634(nucleus);GO:0006355(regulation of transcription, DNA-templated);GO:0009739(response to gibberellin);GO:0009834(plant-type secondary cell wall biogenesis);GO:0009901(anther dehiscence)	00190(Oxidative phosphorylation);00860(Porphyrin and chlorophyll metabolism)	K02259	NA	PREDICTED: transcription factor MYB26-like [Brassica rapa]	56.5578	0	inf	inf	5.95985e-28	2.36636e-26	up	yes
MSTRG.29665	BraA10g023510.3C	BraA10g023510.3C	GO:0005634(nucleus)	NA	NA	NA	PREDICTED: uncharacterized protein LOC103846356 [Brassica rapa]	46.8116	0	inf	inf	6.52417e-28	2.5797e-26	up	yes
MSTRG.16456	BraA06g014920.3C	BraA06g014920.3C	GO:0003674(molecular_function);GO:0005576(extracellular region);GO:0051707(response to other organism)	NA	NA	NA	PREDICTED: pathogenesis-related protein 5-like [Brassica rapa]	0	33.5657	-inf	-inf	6.73644e-28	2.65997e-26	down	yes
MSTRG.13518	BraA05g013140.3C	BraA05g013140.3C	GO:0004672(protein kinase activity);GO:0004683(calmodulin-dependent protein kinase activity);GO:0005509(calcium ion binding);GO:0005515(protein binding);GO:0005516(calmodulin binding);GO:0005524(ATP binding);GO:0005634(nucleus);GO:0005737(cytoplasm);GO:0005886(plasma membrane);GO:0006468(protein phosphorylation);GO:0009738(abscisic acid-activated signaling pathway);GO:0009931(calcium-dependent pr…	04626(Plant-pathogen interaction)	K13412	EC:2.7.11.1	PREDICTED: calcium-dependent protein kinase 24-like isoform X1 [Brassica rapa]	26.5476	0	inf	inf	7.33576e-28	2.88074e-26	up	yes
MSTRG.4739	BraA02g024950.3C	BraA02g024950.3C	GO:0004672(protein kinase activity);GO:0005524(ATP binding);GO:0005634(nucleus);GO:0006468(protein phosphorylation);GO:0006950(response to stress);GO:0016301(kinase activity);GO:0016787(hydrolase activity)	00500(Starch and sucrose metabolism)	K01176	EC:3.2.1.1	PREDICTED: U-box domain-containing protein 52-like isoform X2 [Brassica rapa]	21.6001	0	inf	inf	7.45411e-28	2.91922e-26	up	yes
MSTRG.23618	BraA08g033550.3C	BraA08g033550.3C	GO:0000783(nuclear telomere cap complex);GO:0003677(DNA binding);GO:0003691(double-stranded telomeric DNA binding);GO:0005634(nucleus);GO:0006351(transcription, DNA-templated);GO:0006355(regulation of transcription, DNA-templated);GO:0031627(telomeric loop formation)	NA	NA	NA	PREDICTED: telomere repeat-binding protein 5-like [Brassica rapa]	32.3025	0	inf	inf	8.08639e-28	3.16252e-26	up	yes
MSTRG.28429	BraA10g003430.3C	BraA10g003430.3C	GO:0003674(molecular_function);GO:0005737(cytoplasm);GO:0008150(biological_process)	NA	NA	NA	PREDICTED: golgin subfamily A member 4 [Brassica rapa]	37.4536	0	inf	inf	8.30168e-28	3.23947e-26	up	yes
MSTRG.18969	BraA07g008350.3C	BraA07g008350.3C	GO:0005085(guanyl-nucleotide exchange factor activity);GO:0005089(Rho guanyl-nucleotide exchange factor activity);GO:0005515(protein binding);GO:0005886(plasma membrane);GO:0042802(identical protein binding)	NA	NA	NA	PREDICTED: rho guanine nucleotide exchange factor 8 [Brassica rapa]	37.5093	0	inf	inf	8.3438e-28	3.24989e-26	up	yes
MSTRG.29836	BraA10g025600.3C	BraA10g025600.3C	GO:0000145(exocyst);GO:0005634(nucleus);GO:0006887(exocytosis);GO:0006904(vesicle docking involved in exocytosis);GO:0090406(pollen tube)	NA	NA	NA	PREDICTED: exocyst complex component EXO70B1-like [Brassica rapa]	30.2587	0	inf	inf	8.88608e-28	3.45641e-26	up	yes
MSTRG.10059	BraA03g056520.3C	BraA03g056520.3C	GO:0003674(molecular_function);GO:0005886(plasma membrane);GO:0031225(anchored component of membrane)	NA	NA	NA	PREDICTED: fasciclin-like arabinogalactan protein 5 [Brassica napus]	196.777	0.03694	5326.93	12.3791	9.19342e-28	3.57111e-26	up	yes
MSTRG.22863	BraA08g023650.3C	BraA08g023650.3C	GO:0005794(Golgi apparatus);GO:0009416(response to light stimulus);GO:0009507(chloroplast);GO:0009522(photosystem I);GO:0009523(photosystem II);GO:0009534(chloroplast thylakoid);GO:0009535(chloroplast thylakoid membrane);GO:0009579(thylakoid);GO:0009768(photosynthesis, light harvesting in photosystem I);GO:0009941(chloroplast envelope);GO:0010287(plastoglobule);GO:0015979(photosynthesis);GO:00160…	00196(Photosynthesis - antenna proteins)	K08912	NA	PREDICTED: chlorophyll a-b binding protein 1, chloroplastic [Brassica oleracea var. oleracea]	1.14064	1048.63	0.00108775	-9.84444	9.30066e-28	3.60788e-26	down	yes
MSTRG.27903	BraA09g062400.3C	BraA09g062400.3C	GO:0005886(plasma membrane);GO:0006810(transport);GO:0016020(membrane);GO:0016021(integral component of membrane);GO:0022857(transmembrane transporter activity)	01200(Carbon metabolism);01230(Biosynthesis of amino acids);00010(Glycolysis / Gluconeogenesis);00030(Pentose phosphate pathway);00051(Fructose and mannose metabolism);00710(Carbon fixation in photosynthetic organisms)	K01623	EC:4.1.2.13	PREDICTED: WAT1-related protein At1g09380-like [Brassica rapa]	42.0147	0	inf	inf	9.42865e-28	3.65258e-26	up	yes
MSTRG.28726	BraA10g009200.3C	BraA10g009200.3C	GO:0003674(molecular_function);GO:0005634(nucleus)	NA	NA	NA	PREDICTED: uncharacterized protein LOC103864877 [Brassica rapa]	128.554	0.017155	7493.65	12.8715	1.00752e-27	3.89778e-26	up	yes
MSTRG.27556	BraA09g057300.3C	BraA09g057300.3C	GO:0005886(plasma membrane);GO:0006508(proteolysis);GO:0006869(lipid transport);GO:0008233(peptidase activity);GO:0008289(lipid binding);GO:0031225(anchored component of membrane)	NA	NA	NA	PREDICTED: lipid transfer-like protein VAS isoform X1 [Brassica napus]	105.482	0	inf	inf	1.01535e-27	3.91753e-26	up	yes
MSTRG.25059	BraA09g018160.3C	BraA09g018160.3C	GO:0005886(plasma membrane);GO:0009793(embryo development ending in seed dormancy)	03013(RNA transport)	K09291	NA	PREDICTED: protein NETWORKED 2A-like [Brassica rapa]	46.6558	0.006131	7609.82	12.8936	1.01536e-27	3.91753e-26	up	yes
MSTRG.8778	BraA03g038020.3C	BraA03g038020.3C	GO:0005451(monovalent cation:proton antiporter activity);GO:0005770(late endosome);GO:0006812(cation transport);GO:0006813(potassium ion transport);GO:0006885(regulation of pH);GO:0009507(chloroplast);GO:0015385(sodium:proton antiporter activity);GO:0016021(integral component of membrane)	NA	NA	NA	PREDICTED: cation/H(+) antiporter 19-like [Brassica napus]	118.235	0.028906	4090.31	11.998	1.01995e-27	3.92995e-26	up	yes
MSTRG.9122	BraA03g042940.3C	BraA03g042940.3C	GO:0005199(structural constituent of cell wall);GO:0005576(extracellular region);GO:0005618(cell wall);GO:0005634(nucleus);GO:0071555(cell wall organization)	03010(Ribosome)	K02984	NA	BnaA03g38910D [Brassica napus]	51.2148	0.007322	6994.65	12.772	1.0278e-27	3.94958e-26	up	yes
MSTRG.1609	BraA01g022370.3C	BraA01g022370.3C	GO:0005351(sugar:proton symporter activity);GO:0005355(glucose transmembrane transporter activity);GO:0005887(integral component of plasma membrane);GO:0035428(hexose transmembrane transport);GO:0046323(glucose import)	NA	NA	NA	PREDICTED: monosaccharide-sensing protein 3-like [Brassica napus]	39.9864	0.005061	7900.89	12.9478	1.04717e-27	4.01864e-26	up	yes
MSTRG.10861	BraA04g006390.3C	BraA04g006390.3C	GO:0004553(hydrolase activity, hydrolyzing O-glycosyl compounds);GO:0005576(extracellular region);GO:0005975(carbohydrate metabolic process);GO:0030246(carbohydrate binding)	NA	NA	NA	BnaC02g09660D [Brassica napus]	123.344	0	inf	inf	1.05825e-27	4.05573e-26	up	yes
MSTRG.13929	BraA05g020600.3C	BraA05g020600.3C	GO:0003674(molecular_function);GO:0005576(extracellular region);GO:0008150(biological_process)	00511(Other glycan degradation)	K01206	EC:3.2.1.51	PREDICTED: desiccation-related protein PCC13-62-like [Brassica rapa]	61.6104	0	inf	inf	1.06818e-27	4.0883e-26	up	yes
MSTRG.7564	BraA03g021270.3C	BraA03g021270.3C	GO:0004435(phosphatidylinositol phospholipase C activity);GO:0004871(signal transducer activity);GO:0005622(intracellular);GO:0005634(nucleus);GO:0005886(plasma membrane);GO:0006629(lipid metabolic process);GO:0007165(signal transduction);GO:0016042(lipid catabolic process);GO:0035556(intracellular signal transduction)	00562(Inositol phosphate metabolism)	K19006	EC:3.1.4.11	PREDICTED: phosphoinositide phospholipase C 6-like [Brassica rapa]	31.0634	0	inf	inf	1.10086e-27	4.20778e-26	up	yes
MSTRG.23192	BraA08g027990.3C	BraA08g027990.3C	GO:0004872(receptor activity);GO:0006621(protein retention in ER lumen);GO:0015031(protein transport);GO:0016021(integral component of membrane);GO:0046923(ER retention sequence binding)	NA	NA	NA	PREDICTED: putative ER lumen protein-retaining receptor C28H8.4 [Brassica oleracea var. oleracea]	41.2357	0	inf	inf	1.21205e-27	4.62661e-26	up	yes
MSTRG.19374	BraA07g014920.3C	BraA07g014920.3C	GO:0003677(DNA binding);GO:0003700(transcription factor activity, sequence-specific DNA binding);GO:0005515(protein binding);GO:0005634(nucleus);GO:0006351(transcription, DNA-templated);GO:0006355(regulation of transcription, DNA-templated);GO:0009555(pollen development);GO:0010152(pollen maturation);GO:0046983(protein dimerization activity);GO:0080092(regulation of pollen tube growth)	NA	NA	NA	PREDICTED: agamous-like MADS-box protein AGL104 [Brassica rapa]	51.3969	0	inf	inf	1.221e-27	4.65459e-26	up	yes
MSTRG.13677	BraA05g015790.3C	BraA05g015790.3C	GO:0004105(choline-phosphate cytidylyltransferase activity);GO:0005634(nucleus);GO:0006656(phosphatidylcholine biosynthetic process);GO:0009058(biosynthetic process)	00564(Glycerophospholipid metabolism)	K00968	EC:2.7.7.15	PREDICTED: choline-phosphate cytidylyltransferase 2 isoform X1 [Brassica napus]	55.0188	0	inf	inf	1.24043e-27	4.72238e-26	up	yes
MSTRG.11982	BraA04g024000.3C	BraA04g024000.3C	GO:0003674(molecular_function);GO:0005739(mitochondrion);GO:0008150(biological_process)	NA	NA	NA	PREDICTED: uncharacterized protein LOC103865268 [Brassica rapa]	18.1203	0	inf	inf	1.25755e-27	4.78119e-26	up	yes
MSTRG.19058	BraA07g009740.3C	BraA07g009740.3C	GO:0003674(molecular_function);GO:0005634(nucleus);GO:0008150(biological_process)	04144(Endocytosis)	K12471	NA	PREDICTED: epsin-1 [Brassica rapa]	67.304	0	inf	inf	1.26554e-27	4.80518e-26	up	yes
MSTRG.21254	BraA07g041290.3C	BraA07g041290.3C	GO:0009507(chloroplast);GO:0010287(plastoglobule)	NA	NA	NA	PREDICTED: uncharacterized methyltransferase At1g78140, chloroplastic-like [Brassica rapa]	67.9638	0.009147	7430.18	12.8592	1.2901e-27	4.89198e-26	up	yes
MSTRG.16588	BraA06g016670.3C	BraA06g016670.3C	GO:0004674(protein serine/threonine kinase activity);GO:0005509(calcium ion binding);GO:0005524(ATP binding);GO:0005623(cell);GO:0005886(plasma membrane);GO:0006468(protein phosphorylation);GO:0007166(cell surface receptor signaling pathway);GO:0009311(oligosaccharide metabolic process);GO:0009751(response to salicylic acid);GO:0009826(unidimensional cell growth);GO:0009992(cellular water homeost…	04626(Plant-pathogen interaction)	K13436	EC:2.7.11.1	PREDICTED: wall-associated receptor kinase 2-like [Brassica rapa]	0	11.1233	-inf	-inf	1.33519e-27	5.05626e-26	down	yes
MSTRG.7167	BraA03g015830.3C	BraA03g015830.3C	GO:0003674(molecular_function);GO:0005634(nucleus)	NA	NA	NA	PREDICTED: mitotic apparatus protein p62-like [Brassica napus]	67.3637	0	inf	inf	1.39823e-27	5.27408e-26	up	yes
MSTRG.15020	BraA05g037150.3C;BraA05g037140.3C	BraA05g037150.3C;BraA05g037140.3C	GO:0002020(protease binding);GO:0004553(hydrolase activity, hydrolyzing O-glycosyl compounds);GO:0005507(copper ion binding);GO:0005515(protein binding);GO:0005634(nucleus);GO:0005773(vacuole);GO:0005777(peroxisome);GO:0005783(endoplasmic reticulum);GO:0005788(endoplasmic reticulum lumen);GO:0005975(carbohydrate metabolic process);GO:0006970(response to osmotic stress);GO:0008422(beta-glucosidase…	00500(Starch and sucrose metabolism);00460(Cyanoamino acid metabolism);00940(Phenylpropanoid biosynthesis);00940(Phenylpropanoid biosynthesis)	K01188	EC:3.2.1.21	BnaA05g29150D [Brassica napus];BnaA05g29140D [Brassica napus]	0	6.55149	-inf	-inf	1.42479e-27	5.3672e-26	down	yes
MSTRG.18819	BraA07g004670.3C	BraA07g004670.3C	GO:0005351(sugar:proton symporter activity);GO:0005886(plasma membrane);GO:0008643(carbohydrate transport);GO:0015144(carbohydrate transmembrane transporter activity);GO:0015293(symporter activity);GO:0015749(monosaccharide transport);GO:0016020(membrane);GO:0016021(integral component of membrane);GO:0022891(substrate-specific transmembrane transporter activity);GO:0055085(transmembrane transport…	NA	NA	NA	PREDICTED: putative polyol transporter 1 [Brassica napus]	36.2155	0	inf	inf	1.43605e-27	5.4012e-26	up	yes
MSTRG.15986	BraA06g007930.3C	BraA06g007930.3C	GO:0000149(SNARE binding);GO:0005484(SNAP receptor activity);GO:0005886(plasma membrane);GO:0006886(intracellular protein transport);GO:0006887(exocytosis);GO:0006906(vesicle fusion);GO:0012505(endomembrane system);GO:0016021(integral component of membrane);GO:0031201(SNARE complex);GO:0048278(vesicle docking);GO:0061025(membrane fusion)	04130(SNARE interactions in vesicular transport)	K08486	NA	PREDICTED: syntaxin-125 [Brassica rapa]	61.8775	0	inf	inf	1.46711e-27	5.50493e-26	up	yes
MSTRG.29850	BraA10g025820.3C	BraA10g025820.3C	GO:0003677(DNA binding);GO:0003700(transcription factor activity, sequence-specific DNA binding);GO:0005634(nucleus);GO:0006351(transcription, DNA-templated);GO:0006355(regulation of transcription, DNA-templated);GO:0009751(response to salicylic acid);GO:0009834(plant-type secondary cell wall biogenesis);GO:0045893(positive regulation of transcription, DNA-templated);GO:0050832(defense response t…	00190(Oxidative phosphorylation);00860(Porphyrin and chlorophyll metabolism)	K02259	NA	PREDICTED: transcription factor MYB46 [Brassica rapa]	65.6072	0	inf	inf	1.52163e-27	5.70203e-26	up	yes
MSTRG.21301	BraA07g042020.3C	BraA07g042020.3C	GO:0004672(protein kinase activity);GO:0004674(protein serine/threonine kinase activity);GO:0005524(ATP binding);GO:0005576(extracellular region);GO:0006468(protein phosphorylation);GO:0007169(transmembrane receptor protein tyrosine kinase signaling pathway);GO:0016021(integral component of membrane);GO:0016301(kinase activity);GO:0016310(phosphorylation)	04626(Plant-pathogen interaction)	K13436	EC:2.7.11.1	PREDICTED: protein STRUBBELIG-RECEPTOR FAMILY 5 [Brassica rapa]	26.5295	0	inf	inf	1.53478e-27	5.7438e-26	up	yes
MSTRG.11736	BraA04g020150.3C	BraA04g020150.3C	GO:0005451(monovalent cation:proton antiporter activity);GO:0006812(cation transport);GO:0006813(potassium ion transport);GO:0015299(solute:proton antiporter activity);GO:0015385(sodium:proton antiporter activity);GO:0016021(integral component of membrane)	NA	NA	NA	PREDICTED: cation/H(+) antiporter 8 [Brassica rapa]	20.2076	0	inf	inf	1.5818e-27	5.91204e-26	up	yes
MSTRG.7458	BraA03g019980.3C	BraA03g019980.3C	GO:0005634(nucleus);GO:0009693(ethylene biosynthetic process);GO:0010182(sugar mediated signaling pathway);GO:0010364(regulation of ethylene biosynthetic process);GO:0016036(cellular response to phosphate starvation);GO:0017145(stem cell division);GO:0030674(protein binding, bridging);GO:0043161(proteasome-mediated ubiquitin-dependent protein catabolic process);GO:2000069(regulation of post-embry…	NA	NA	NA	PREDICTED: ethylene-overproduction protein 1-like [Brassica rapa]	19.8029	0	inf	inf	1.58693e-27	5.9235e-26	up	yes
MSTRG.29981	BraA10g027390.3C	BraA10g027390.3C	GO:0003779(actin binding)	03013(RNA transport)	K09291	NA	PREDICTED: protein NETWORKED 2C [Brassica rapa]	20.1592	0	inf	inf	1.60243e-27	5.97358e-26	up	yes
MSTRG.1009	BraA01g013610.3C	BraA01g013610.3C	GO:0003674(molecular_function);GO:0005576(extracellular region);GO:0008150(biological_process)	NA	NA	NA	PREDICTED: putative cysteine-rich repeat secretory protein 37 [Brassica rapa]	219.481	0.0554697	3956.77	11.9501	1.64675e-27	6.13084e-26	up	yes
MSTRG.28482	BraA10g004380.3C	BraA10g004380.3C	GO:0005515(protein binding);GO:0005794(Golgi apparatus);GO:0005856(cytoskeleton);GO:0008194(UDP-glycosyltransferase activity);GO:0009507(chloroplast);GO:0009524(phragmoplast);GO:0009751(response to salicylic acid);GO:0009813(flavonoid biosynthetic process);GO:0009920(cell plate formation involved in plant-type cell wall biogenesis);GO:0010294(abscisic acid glucosyltransferase activity);GO:0016757…	00942(Anthocyanin biosynthesis)	K12338	EC:2.4.1.298	PREDICTED: UDP-glycosyltransferase 75B1 [Brassica rapa]	38.4987	0	inf	inf	1.71947e-27	6.39325e-26	up	yes
MSTRG.4716	BraA02g024590.3C	BraA02g024590.3C	GO:0003723(RNA binding);GO:0003729(mRNA binding);GO:0005737(cytoplasm);GO:0006417(regulation of translation);GO:0009507(chloroplast)	NA	NA	NA	PREDICTED: putative pumilio homolog 7, chloroplastic [Brassica rapa]	33.2306	0	inf	inf	1.75161e-27	6.50431e-26	up	yes
MSTRG.7751	BraA03g023970.3C	BraA03g023970.3C	GO:0005737(cytoplasm);GO:0005856(cytoskeleton);GO:0008270(zinc ion binding);GO:0051015(actin filament binding);GO:0051017(actin filament bundle assembly)	NA	NA	NA	BnaAnng26690D [Brassica napus]	154.649	0.02136	7240.1	12.8218	1.77448e-27	6.57887e-26	up	yes
MSTRG.23596	BraA08g033290.3C	BraA08g033290.3C	GO:0005886(plasma membrane);GO:0010167(response to nitrate);GO:0015112(nitrate transmembrane transporter activity);GO:0015706(nitrate transport);GO:0016020(membrane);GO:0016021(integral component of membrane);GO:0042128(nitrate assimilation);GO:0048527(lateral root development);GO:0055085(transmembrane transport)	00910(Nitrogen metabolism)	K02575	NA	PREDICTED: high-affinity nitrate transporter 2.1-like [Brassica napus]	0	14.1682	-inf	-inf	1.77714e-27	6.57887e-26	down	yes
MSTRG.21588	BraA08g002870.3C	BraA08g002870.3C	GO:0004022(alcohol dehydrogenase (NAD) activity);GO:0050662(coenzyme binding);GO:0055114(oxidation-reduction process)	00940(Phenylpropanoid biosynthesis)	K09753	EC:1.2.1.44	PREDICTED: cinnamoyl-CoA reductase 1 [Brassica rapa]	55.6692	0	inf	inf	1.77857e-27	6.57887e-26	up	yes
MSTRG.2341	BraA01g035360.3C	BraA01g035360.3C	GO:0009507(chloroplast);GO:0009860(pollen tube growth);GO:0012505(endomembrane system);GO:0046910(pectinesterase inhibitor activity);GO:0071944(cell periphery);GO:0090404(pollen tube tip)	NA	NA	NA	PREDICTED: pectinesterase inhibitor 2-like [Brassica rapa]	103.385	0	inf	inf	1.83589e-27	6.78214e-26	up	yes
MSTRG.14601	BraA05g031490.3C	BraA05g031490.3C	GO:0004871(signal transducer activity);GO:0005886(plasma membrane);GO:0009416(response to light stimulus)	00902(Monoterpenoid biosynthesis)	K15095	EC:1.1.1.208	PREDICTED: coleoptile phototropism protein 1 [Brassica rapa]	0	17.0054	-inf	-inf	1.87363e-27	6.91268e-26	down	yes
MSTRG.10789	BraA04g005250.3C	BraA04g005250.3C	GO:0005315(inorganic phosphate transmembrane transporter activity);GO:0005351(sugar:proton symporter activity);GO:0005576(extracellular region);GO:0005886(plasma membrane);GO:0005887(integral component of plasma membrane);GO:0006817(phosphate ion transport);GO:0015114(phosphate ion transmembrane transporter activity);GO:0015144(carbohydrate transmembrane transporter activity);GO:0015293(symporter…	NA	NA	NA	BnaA04g04020D [Brassica napus]	33.46	0	inf	inf	1.9289e-27	7.08919e-26	up	yes
MSTRG.30480	BraA10g033760.3C	BraA10g033760.3C	GO:0008150(biological_process)	NA	NA	NA	PREDICTED: uncharacterized protein At5g01610-like [Brassica rapa]	105.097	0	inf	inf	1.96104e-27	7.18889e-26	up	yes
MSTRG.28891	BraA10g012210.3C	BraA10g012210.3C	GO:0003674(molecular_function)	NA	NA	NA	PREDICTED: thioredoxin domain-containing protein 3 homolog [Brassica napus]	372.509	0.069061	5393.92	12.3971	1.99665e-27	7.31008e-26	up	yes
MSTRG.27905	BraA09g062450.3C	BraA09g062450.3C	GO:0003674(molecular_function);GO:0005576(extracellular region);GO:0008150(biological_process)	NA	NA	NA	BnaA09g48520D [Brassica napus]	120.349	0	inf	inf	2.00704e-27	7.33874e-26	up	yes
MSTRG.9690	BraA03g051190.3C;BraA03g051200.3C	BraA03g051190.3C;BraA03g051200.3C	GO:0004021(L-alanine:2-oxoglutarate aminotransferase activity);GO:0004069(L-aspartate:2-oxoglutarate aminotransferase activity);GO:0004121(cystathionine beta-lyase activity);GO:0004838(L-tyrosine:2-oxoglutarate aminotransferase activity);GO:0005737(cytoplasm);GO:0005773(vacuole);GO:0006520(cellular amino acid metabolic process);GO:0008483(transaminase activity);GO:0009058(biosynthetic process);GO…	01230(Biosynthesis of amino acids);00270(Cysteine and methionine metabolism);00350(Tyrosine metabolism);00360(Phenylalanine metabolism);00400(Phenylalanine, tyrosine and tryptophan biosynthesis);00130(Ubiquinone and other terpenoid-quinone biosynthesis);00950(Isoquinoline alkaloid biosynthesis);00960(Tropane, piperidine and pyridine alkaloid biosynthesis);00960(Tropane, piperidine and pyridine al…	K00815	EC:2.6.1.5	PREDICTED: cystine lyase CORI3-like [Brassica napus];PREDICTED: cystine lyase CORI3-like [Brassica rapa]	0.0101669	20.2561	0.000501919	-10.9603	2.03798e-27	7.4424e-26	down	yes
MSTRG.16525	BraA06g015860.3C	BraA06g015860.3C	GO:0005507(copper ion binding);GO:0009411(response to UV);GO:0009507(chloroplast);GO:0009534(chloroplast thylakoid);GO:0009535(chloroplast thylakoid membrane);GO:0009543(chloroplast thylakoid lumen);GO:0009570(chloroplast stroma);GO:0009579(thylakoid);GO:0017148(negative regulation of translation);GO:0031977(thylakoid lumen);GO:0046688(response to copper ion);GO:0055035(plastid thylakoid membrane…	00195(Photosynthesis)	K02638	NA	PREDICTED: plastocyanin-like [Brassica napus]	0.144214	168.955	0.000853566	-10.1942	2.09453e-27	7.63918e-26	down	yes
MSTRG.26749	BraA09g045610.3C	BraA09g045610.3C	GO:0007165(signal transduction);GO:0008289(lipid binding);GO:0035091(phosphatidylinositol binding)	NA	NA	NA	PREDICTED: protein ENHANCED DISEASE RESISTANCE 2-like [Brassica rapa]	20.9883	0	inf	inf	2.20326e-27	8.02552e-26	up	yes
MSTRG.5034	BraA02g029820.3C	BraA02g029820.3C	GO:0003777(microtubule motor activity);GO:0005524(ATP binding);GO:0005737(cytoplasm);GO:0005874(microtubule);GO:0008017(microtubule binding)	04144(Endocytosis)	K10396	NA	PREDICTED: kinesin-like protein KIN-7J isoform X1 [Brassica rapa]	15.4312	0	inf	inf	2.30662e-27	8.39137e-26	up	yes
MSTRG.19901	BraA07g023010.3C	BraA07g023010.3C	GO:0005886(plasma membrane);GO:0008150(biological_process);GO:0031225(anchored component of membrane)	NA	NA	NA	BnaAnng40690D [Brassica napus]	284.779	0	inf	inf	2.3405e-27	8.50383e-26	up	yes
MSTRG.8884	BraA03g039500.3C	BraA03g039500.3C	NA	NA	NA	NA	BnaA03g35940D [Brassica napus]	288.671	0	inf	inf	2.4045e-27	8.72528e-26	up	yes
MSTRG.12593	BraA05g000250.3C	BraA05g000250.3C	GO:0004364(glutathione transferase activity);GO:0004601(peroxidase activity);GO:0005634(nucleus);GO:0005774(vacuolar membrane);GO:0005829(cytosol);GO:0006749(glutathione metabolic process);GO:0006952(defense response);GO:0009407(toxin catabolic process);GO:0009409(response to cold);GO:0009507(chloroplast);GO:0009570(chloroplast stroma);GO:0009579(thylakoid);GO:0009651(response to salt stress);GO:…	00480(Glutathione metabolism)	K00799	EC:2.5.1.18	PREDICTED: glutathione S-transferase F8, chloroplastic [Brassica rapa]	80.9316	0	inf	inf	2.47042e-27	8.95316e-26	up	yes
MSTRG.2393	BraA01g036140.3C	BraA01g036140.3C	GO:0003674(molecular_function);GO:0008150(biological_process);GO:0009507(chloroplast)	03030(DNA replication);03420(Nucleotide excision repair);03430(Mismatch repair);03440(Homologous recombination)	K07466	NA	PREDICTED: uncharacterized protein LOC106380460 isoform X1 [Brassica napus]	19.8268	0	inf	inf	2.52117e-27	9.12554e-26	up	yes
MSTRG.21569	BraA08g002500.3C	BraA08g002500.3C	GO:0000275(mitochondrial proton-transporting ATP synthase complex, catalytic core F(1));GO:0005739(mitochondrion);GO:0005753(mitochondrial proton-transporting ATP synthase complex);GO:0006754(ATP biosynthetic process);GO:0015986(ATP synthesis coupled proton transport);GO:0046933(proton-transporting ATP synthase activity, rotational mechanism);GO:0046961(proton-transporting ATPase activity, rotati…	00190(Oxidative phosphorylation)	K02135	NA	PREDICTED: ATP synthase subunit epsilon, mitochondrial-like [Brassica rapa]	246.672	0	inf	inf	2.53834e-27	9.1761e-26	up	yes
MSTRG.3559	BraA02g006990.3C	BraA02g006990.3C	GO:0003674(molecular_function);GO:0005576(extracellular region);GO:0008150(biological_process)	NA	NA	NA	PREDICTED: uncharacterized protein LOC103851101 [Brassica rapa]	105.393	0	inf	inf	2.56433e-27	9.2584e-26	up	yes
MSTRG.2831	BraA01g042240.3C	BraA01g042240.3C	GO:0005576(extracellular region);GO:0030145(manganese ion binding);GO:0045735(nutrient reservoir activity);GO:0048046(apoplast)	NA	NA	NA	PREDICTED: germin-like protein subfamily 1 member 7 [Brassica rapa]	0	30.9788	-inf	-inf	2.57382e-27	9.28096e-26	down	yes
MSTRG.6798	BraA03g011370.3C	BraA03g011370.3C	GO:0005200(structural constituent of cytoskeleton);GO:0005524(ATP binding);GO:0005737(cytoplasm);GO:0005739(mitochondrion);GO:0005856(cytoskeleton);GO:0007010(cytoskeleton organization);GO:0009570(chloroplast stroma);GO:0009941(chloroplast envelope)	04145(Phagosome)	K05692	NA	PREDICTED: actin-12-like [Brassica rapa]	46.1972	0	inf	inf	2.61127e-27	9.40419e-26	up	yes
MSTRG.23771	BraA08g035510.3C	BraA08g035510.3C	GO:0005545(1-phosphatidylinositol binding);GO:0005634(nucleus);GO:0005794(Golgi apparatus);GO:0005905(clathrin-coated pit);GO:0006897(endocytosis);GO:0030136(clathrin-coated vesicle);GO:0030276(clathrin binding);GO:0048268(clathrin coat assembly)	NA	NA	NA	PREDICTED: putative clathrin assembly protein At1g03050 [Brassica rapa]	29.4749	0	inf	inf	2.67737e-27	9.63013e-26	up	yes
MSTRG.22683	BraA08g021190.3C	BraA08g021190.3C	GO:0005351(sugar:proton symporter activity);GO:0005355(glucose transmembrane transporter activity);GO:0005886(plasma membrane);GO:0005887(integral component of plasma membrane);GO:0015144(carbohydrate transmembrane transporter activity);GO:0016020(membrane);GO:0035428(hexose transmembrane transport);GO:0046323(glucose import)	NA	NA	NA	PREDICTED: probable polyol transporter 6 [Brassica rapa]	205.102	0.056747	3614.33	11.8195	2.7138e-27	9.74893e-26	up	yes
MSTRG.8991	BraA03g041260.3C	BraA03g041260.3C	GO:0005085(guanyl-nucleotide exchange factor activity);GO:0005089(Rho guanyl-nucleotide exchange factor activity);GO:0005515(protein binding);GO:0005886(plasma membrane);GO:0042802(identical protein binding)	NA	NA	NA	PREDICTED: rho guanine nucleotide exchange factor 8-like [Brassica rapa]	20.3487	0	inf	inf	2.75158e-27	9.87227e-26	up	yes
MSTRG.14404	BraA05g028500.3C	BraA05g028500.3C	GO:0004672(protein kinase activity);GO:0004674(protein serine/threonine kinase activity);GO:0005524(ATP binding);GO:0005886(plasma membrane);GO:0006468(protein phosphorylation);GO:0016021(integral component of membrane)	04626(Plant-pathogen interaction)	K13459	NA	BnaA05g21310D [Brassica napus]	26.1407	0	inf	inf	2.77365e-27	9.93901e-26	up	yes
MSTRG.26596	BraA09g043480.3C	BraA09g043480.3C	GO:0000991(transcription factor activity, core RNA polymerase II binding);GO:0005674(transcription factor TFIIF complex);GO:0032968(positive regulation of transcription elongation from RNA polymerase II promoter);GO:0060261(positive regulation of transcription initiation from RNA polymerase II promoter)	03022(Basal transcription factors)	K03139	EC:3.6.4.12	PREDICTED: transcription initiation factor IIF subunit beta-like [Brassica rapa]	66.8499	0	inf	inf	2.84428e-27	1.01794e-25	up	yes
MSTRG.24643	BraA09g011670.3C	BraA09g011670.3C	GO:0003674(molecular_function);GO:0005576(extracellular region);GO:0008150(biological_process)	NA	NA	NA	PREDICTED: uncharacterized protein LOC106374635 [Brassica napus]	161.155	0	inf	inf	2.96417e-27	1.05821e-25	up	yes
MSTRG.29389	BraA10g019860.3C	BraA10g019860.3C	GO:0005515(protein binding);GO:0005516(calmodulin binding);GO:0005634(nucleus);GO:0005777(peroxisome);GO:0009733(response to auxin)	04075(Plant hormone signal transduction)	K14488	NA	PREDICTED: auxin-responsive protein SAUR71-like [Brassica rapa]	92.7373	0.0167947	5521.83	12.4309	3.00703e-27	1.07217e-25	up	yes
MSTRG.27256	BraA09g052990.3C	BraA09g052990.3C	GO:0005242(inward rectifier potassium channel activity);GO:0005249(voltage-gated potassium channel activity);GO:0005887(integral component of plasma membrane);GO:0030551(cyclic nucleotide binding);GO:0034765(regulation of ion transmembrane transport);GO:0042391(regulation of membrane potential);GO:0071805(potassium ion transmembrane transport)	04626(Plant-pathogen interaction)	K05391	NA	PREDICTED: potassium channel AKT6 [Brassica rapa]	16.5806	0	inf	inf	3.01923e-27	1.07518e-25	up	yes
MSTRG.11971	BraA04g023860.3C	BraA04g023860.3C	GO:0000103(sulfate assimilation);GO:0005515(protein binding);GO:0005739(mitochondrion);GO:0006457(protein folding);GO:0006662(glycerol ether metabolic process);GO:0009507(chloroplast);GO:0015035(protein disulfide oxidoreductase activity);GO:0016671(oxidoreductase activity, acting on a sulfur group of donors, disulfide as acceptor);GO:0034599(cellular response to oxidative stress);GO:0045454(cell …	04120(Ubiquitin mediated proteolysis);03420(Nucleotide excision repair)	K10610	NA	PREDICTED: thioredoxin-like 1-3, chloroplastic [Brassica rapa]	62.9792	0	inf	inf	3.05422e-27	1.08629e-25	up	yes
MSTRG.12447	BraA04g030880.3C	BraA04g030880.3C	NA	NA	NA	NA	PREDICTED: uncharacterized protein LOC103866182 [Brassica rapa]	99.9831	0	inf	inf	3.22846e-27	1.14401e-25	up	yes
MSTRG.15170	BraA05g039030.3C	BraA05g039030.3C	GO:0005634(nucleus);GO:0005886(plasma membrane);GO:0016021(integral component of membrane)	NA	NA	NA	PREDICTED: CASP-like protein 1D2 [Brassica rapa]	0	34.2864	-inf	-inf	3.33705e-27	1.18103e-25	down	yes
MSTRG.24524	BraA09g010040.3C	BraA09g010040.3C	GO:0005451(monovalent cation:proton antiporter activity);GO:0006812(cation transport);GO:0006813(potassium ion transport);GO:0006885(regulation of pH);GO:0009507(chloroplast);GO:0012505(endomembrane system);GO:0015385(sodium:proton antiporter activity);GO:0016021(integral component of membrane)	03013(RNA transport);04120(Ubiquitin mediated proteolysis)	K10577	NA	PREDICTED: cation/H(+) antiporter 15 [Brassica rapa]	20.9023	0	inf	inf	3.3429e-27	1.18164e-25	up	yes
MSTRG.9440	BraA03g047260.3C	BraA03g047260.3C	GO:0005576(extracellular region);GO:0009826(unidimensional cell growth);GO:0009828(plant-type cell wall loosening);GO:0019953(sexual reproduction)	NA	NA	NA	PREDICTED: expansin-like B1 [Brassica rapa]	0	27.9954	-inf	-inf	3.5147e-27	1.24084e-25	down	yes
MSTRG.25995	BraA09g034290.3C	BraA09g034290.3C	GO:0009055(electron carrier activity);GO:0009507(chloroplast);GO:0016614(oxidoreductase activity, acting on CH-OH group of donors);GO:0050660(flavin adenine dinucleotide binding);GO:0055114(oxidation-reduction process)	NA	NA	NA	PREDICTED: reticuline oxidase-like protein [Brassica rapa]	0	13.2217	-inf	-inf	3.54619e-27	1.25041e-25	down	yes
MSTRG.19859	BraA07g022250.3C	BraA07g022250.3C	GO:0003674(molecular_function);GO:0005634(nucleus)	NA	NA	NA	PREDICTED: protein LURP-one-related 14-like isoform X1 [Brassica rapa]	80.9908	0	inf	inf	3.56448e-27	1.25488e-25	up	yes
MSTRG.5862	BraA02g043580.3C	BraA02g043580.3C	GO:0003674(molecular_function);GO:0031225(anchored component of membrane);GO:0080167(response to karrikin)	NA	NA	NA	PREDICTED: espin [Brassica rapa]	1219.3	0.404006	3018.02	11.5594	3.56761e-27	1.25488e-25	up	yes
MSTRG.27403	BraA09g055050.3C	BraA09g055050.3C	GO:0003674(molecular_function);GO:0005634(nucleus);GO:0008150(biological_process);GO:0016021(integral component of membrane)	NA	NA	NA	PREDICTED: uncharacterized protein LOC103837908 [Brassica rapa]	58.3395	0	inf	inf	3.70951e-27	1.30319e-25	up	yes
MSTRG.16867	BraA06g021000.3C	BraA06g021000.3C	GO:0000149(SNARE binding);GO:0005484(SNAP receptor activity);GO:0005634(nucleus);GO:0006886(intracellular protein transport);GO:0006906(vesicle fusion);GO:0008565(protein transporter activity);GO:0012505(endomembrane system);GO:0016021(integral component of membrane);GO:0031201(SNARE complex);GO:0048278(vesicle docking)	04130(SNARE interactions in vesicular transport)	K08506	NA	PREDICTED: syntaxin-72 [Brassica rapa]	41.3218	0	inf	inf	3.74017e-27	1.31236e-25	up	yes
MSTRG.7152	BraA03g015700.3C	BraA03g015700.3C	GO:0005737(cytoplasm);GO:0016491(oxidoreductase activity);GO:0055114(oxidation-reduction process)	00590(Arachidonic acid metabolism)	K00079	EC:1.1.1.184;EC:1.1.1.189	PREDICTED: (+)-neomenthol dehydrogenase [Brassica rapa]	54.015	0	inf	inf	3.84742e-27	1.34669e-25	up	yes
MSTRG.25326	BraA09g022450.3C	BraA09g022450.3C	GO:0004601(peroxidase activity);GO:0005576(extracellular region);GO:0006979(response to oxidative stress);GO:0009044(xylan 1,4-beta-xylosidase activity);GO:0020037(heme binding);GO:0042744(hydrogen peroxide catabolic process);GO:0046872(metal ion binding);GO:0055114(oxidation-reduction process)	00940(Phenylpropanoid biosynthesis)	K00430	EC:1.11.1.7	PREDICTED: peroxidase 65-like [Brassica rapa]	251.337	0.069797	3600.97	11.8142	4.02578e-27	1.4074e-25	up	yes
MSTRG.29888	BraA10g026270.3C	BraA10g026270.3C	GO:0004672(protein kinase activity);GO:0005524(ATP binding);GO:0005634(nucleus);GO:0006468(protein phosphorylation);GO:0006950(response to stress);GO:0016301(kinase activity);GO:0016787(hydrolase activity)	04626(Plant-pathogen interaction)	K13430	EC:2.7.11.1	PREDICTED: U-box domain-containing protein 51-like isoform X1 [Brassica rapa]	80.7874	0.02007	4025.28	11.9749	4.46354e-27	1.55663e-25	up	yes
MSTRG.18495	BraA06g044400.3C	BraA06g044400.3C	GO:0003674(molecular_function);GO:0005634(nucleus);GO:0008150(biological_process)	NA	NA	NA	PREDICTED: F-box/kelch-repeat protein At4g39240 [Brassica rapa]	43.8948	0	inf	inf	4.46893e-27	1.55663e-25	up	yes
MSTRG.10639	BraA04g002750.3C	BraA04g002750.3C	GO:0005516(calmodulin binding);GO:0005634(nucleus);GO:0005737(cytoplasm);GO:0008150(biological_process)	NA	NA	NA	PREDICTED: IQ domain-containing protein IQM6 [Brassica rapa]	29.2781	0	inf	inf	4.5664e-27	1.58865e-25	up	yes
MSTRG.28798	BraA10g010680.3C	BraA10g010680.3C	GO:0003779(actin binding);GO:0005622(intracellular);GO:0005634(nucleus);GO:0005884(actin filament);GO:0030042(actin filament depolymerization)	NA	NA	NA	PREDICTED: actin-depolymerizing factor 7 [Brassica rapa]	119.391	0	inf	inf	4.67184e-27	1.62336e-25	up	yes
MSTRG.25661	BraA09g027940.3C	BraA09g027940.3C	GO:0000419(DNA-directed RNA polymerase V complex);GO:0001193(maintenance of transcriptional fidelity during DNA-templated transcription elongation from RNA polymerase II promoter);GO:0003677(DNA binding);GO:0003899(DNA-directed RNA polymerase activity);GO:0005634(nucleus);GO:0005665(DNA-directed RNA polymerase II, core complex);GO:0006283(transcription-coupled nucleotide-excision repair);GO:00063…	00230(Purine metabolism);00240(Pyrimidine metabolism);03020(RNA polymerase)	K03017	NA	BnaA09g22420D [Brassica napus]	40.7948	0	inf	inf	4.80306e-27	1.66694e-25	up	yes
MSTRG.16122	BraA06g010040.3C	BraA06g010040.3C	GO:0003993(acid phosphatase activity);GO:0004722(protein serine/threonine phosphatase activity);GO:0005515(protein binding);GO:0005576(extracellular region);GO:0005622(intracellular);GO:0005623(cell);GO:0005737(cytoplasm);GO:0005739(mitochondrion);GO:0005740(mitochondrial envelope);GO:0005768(endosome);GO:0005794(Golgi apparatus);GO:0005802(trans-Golgi network);GO:0006109(regulation of carbohydra…	03015(mRNA surveillance pathway)	K14407	NA	PREDICTED: probable inactive purple acid phosphatase 2 [Brassica napus]	118.996	0.034007	3499.17	11.7728	4.84865e-27	1.68073e-25	up	yes
MSTRG.6925	BraA03g012300.3C	BraA03g012300.3C	GO:0004143(diacylglycerol kinase activity);GO:0005524(ATP binding);GO:0006952(defense response);GO:0007205(protein kinase C-activating G-protein coupled receptor signaling pathway);GO:0016310(phosphorylation)	00561(Glycerolipid metabolism);00564(Glycerophospholipid metabolism);04070(Phosphatidylinositol signaling system)	K00901	EC:2.7.1.107	PREDICTED: diacylglycerol kinase 4 [Brassica rapa]	33.9597	0	inf	inf	4.87902e-27	1.68921e-25	up	yes
MSTRG.1390	BraA01g018900.3C	BraA01g018900.3C	GO:0008150(biological_process);GO:0016021(integral component of membrane)	NA	NA	NA	PREDICTED: UPF0057 membrane protein At2g24040 [Brassica rapa]	210.223	0	inf	inf	4.89674e-27	1.6933e-25	up	yes
MSTRG.5882	BraA02g043850.3C	BraA02g043850.3C	GO:0005515(protein binding);GO:0005886(plasma membrane);GO:0005887(integral component of plasma membrane);GO:0008643(carbohydrate transport);GO:0016020(membrane);GO:0016021(integral component of membrane);GO:0051119(sugar transmembrane transporter activity);GO:0051260(protein homooligomerization)	NA	NA	NA	PREDICTED: uncharacterized protein LOC106369758 [Brassica napus]	14.6334	0	inf	inf	5.13985e-27	1.77523e-25	up	yes
MSTRG.22601	BraA08g020020.3C	BraA08g020020.3C	GO:0003779(actin binding);GO:0005622(intracellular);GO:0005634(nucleus);GO:0005884(actin filament);GO:0030042(actin filament depolymerization)	NA	NA	NA	PREDICTED: actin-depolymerizing factor-like [Brassica rapa]	119.082	0	inf	inf	5.15235e-27	1.7774e-25	up	yes
MSTRG.12021	BraA04g024630.3C	BraA04g024630.3C	GO:0005794(Golgi apparatus);GO:0009416(response to light stimulus);GO:0009507(chloroplast);GO:0009522(photosystem I);GO:0009523(photosystem II);GO:0009534(chloroplast thylakoid);GO:0009535(chloroplast thylakoid membrane);GO:0009579(thylakoid);GO:0009768(photosynthesis, light harvesting in photosystem I);GO:0009941(chloroplast envelope);GO:0010287(plastoglobule);GO:0015979(photosynthesis);GO:00160…	00196(Photosynthesis - antenna proteins)	K08912	NA	PREDICTED: chlorophyll a-b binding protein 1, chloroplastic-like [Brassica napus]	3.91772	2969.84	0.00131917	-9.56616	5.22699e-27	1.80099e-25	down	yes
MSTRG.13641	BraA05g015100.3C	BraA05g015100.3C	GO:0005886(plasma membrane);GO:0006508(proteolysis);GO:0016021(integral component of membrane);GO:0031225(anchored component of membrane)	NA	NA	NA	BnaA05g35610D [Brassica napus]	32.1719	0	inf	inf	5.43596e-27	1.87074e-25	up	yes
MSTRG.11998	BraA04g024200.3C	BraA04g024200.3C	GO:0003674(molecular_function);GO:0005829(cytosol);GO:0008150(biological_process)	NA	NA	NA	PREDICTED: uncharacterized protein LOC103865288 [Brassica rapa]	222.119	0	inf	inf	5.47595e-27	1.88224e-25	up	yes
MSTRG.19983	BraA07g024090.3C	BraA07g024090.3C	GO:0000775(chromosome, centromeric region);GO:0005634(nucleus);GO:0018024(histone-lysine N-methyltransferase activity)	00310(Lysine degradation)	K11423	EC:2.1.1.43	BnaA07g18580D [Brassica napus]	34.5916	0	inf	inf	5.52301e-27	1.89615e-25	up	yes
MSTRG.11377	BraA04g014780.3C	BraA04g014780.3C	GO:0005737(cytoplasm);GO:0005887(integral component of plasma membrane);GO:0006810(transport);GO:0009992(cellular water homeostasis);GO:0015250(water channel activity);GO:0015254(glycerol channel activity);GO:0016020(membrane);GO:0034220(ion transmembrane transport)	NA	NA	NA	PREDICTED: putative aquaporin NIP4-1 [Brassica rapa]	52.6424	0	inf	inf	5.53654e-27	1.89852e-25	up	yes
MSTRG.23947	BraA09g001900.3C	BraA09g001900.3C	GO:0030599(pectinesterase activity);GO:0046910(pectinesterase inhibitor activity);GO:0071944(cell periphery)	NA	NA	NA	PREDICTED: putative pectinesterase/pectinesterase inhibitor 26 [Brassica rapa]	87.4693	0	inf	inf	5.58418e-27	1.91256e-25	up	yes
MSTRG.29728	BraA10g024300.3C	BraA10g024300.3C	GO:0000828(inositol hexakisphosphate kinase activity);GO:0000829(inositol heptakisphosphate kinase activity);GO:0003993(acid phosphatase activity);GO:0005737(cytoplasm);GO:0005886(plasma membrane);GO:0009817(defense response to fungus, incompatible interaction);GO:0009861(jasmonic acid and ethylene-dependent systemic resistance);GO:0032958(inositol phosphate biosynthetic process)	04070(Phosphatidylinositol signaling system)	K13024	EC:2.7.4.24	PREDICTED: inositol hexakisphosphate and diphosphoinositol-pentakisphosphate kinase 2-like isoform X1 [Brassica rapa]	13.9453	0	inf	inf	5.59102e-27	1.91262e-25	up	yes
MSTRG.22231	BraA08g014210.3C	BraA08g014210.3C	GO:0005509(calcium ion binding);GO:0005515(protein binding);GO:0010091(trichome branching)	04626(Plant-pathogen interaction)	K13448	NA	PREDICTED: calcium-binding protein CML42-like [Brassica rapa]	323.764	0.085103	3804.38	11.8934	5.62906e-27	1.92334e-25	up	yes
MSTRG.1255	BraA01g016320.3C	BraA01g016320.3C	GO:0003779(actin binding);GO:0005622(intracellular);GO:0005634(nucleus);GO:0005884(actin filament);GO:0030042(actin filament depolymerization)	NA	NA	NA	PREDICTED: actin-depolymerizing factor [Brassica rapa]	117.486	0	inf	inf	5.89413e-27	2.01151e-25	up	yes
MSTRG.25984	BraA09g034220.3C	BraA09g034220.3C	GO:0003674(molecular_function);GO:0005634(nucleus);GO:0008150(biological_process)	NA	NA	NA	PREDICTED: uncharacterized protein LOC103840304 isoform X1 [Brassica rapa]	59.3493	0	inf	inf	5.93784e-27	2.02402e-25	up	yes
MSTRG.26455	BraA09g041330.3C	BraA09g041330.3C	GO:0006508(proteolysis);GO:0009507(chloroplast);GO:0016021(integral component of membrane)	NA	NA	NA	PREDICTED: protein ASPARTIC PROTEASE IN GUARD CELL 2-like isoform X2 [Brassica rapa]	25.5618	0	inf	inf	6.24626e-27	2.12662e-25	up	yes
MSTRG.27105	BraA09g050970.3C	BraA09g050970.3C	GO:0005739(mitochondrion);GO:0005773(vacuole);GO:0005886(plasma membrane);GO:0005887(integral component of plasma membrane);GO:0006810(transport);GO:0006833(water transport);GO:0009414(response to water deprivation);GO:0009506(plasmodesma);GO:0009941(chloroplast envelope);GO:0009992(cellular water homeostasis);GO:0015250(water channel activity);GO:0015254(glycerol channel activity);GO:0016020(mem…	00531(Glycosaminoglycan degradation)	K10532	EC:2.3.1.78	BnaA09g39170D [Brassica napus]	0.028602	46.0759	0.000620759	-10.6537	6.32151e-27	2.14969e-25	down	yes
MSTRG.17461	BraA06g030690.3C	BraA06g030690.3C	GO:0003674(molecular_function);GO:0005576(extracellular region);GO:0008150(biological_process)	00010(Glycolysis / Gluconeogenesis);00040(Pentose and glucuronate interconversions);00053(Ascorbate and aldarate metabolism);00620(Pyruvate metabolism);00071(Fatty acid degradation);00561(Glycerolipid metabolism);00280(Valine, leucine and isoleucine degradation);00310(Lysine degradation);00330(Arginine and proline metabolism);00340(Histidine metabolism);00380(Tryptophan metabolism);00410(beta-Ala…	K00128	EC:1.2.1.3	PREDICTED: putative cysteine-rich repeat secretory protein 61 [Brassica rapa]	61.3886	0	inf	inf	6.41102e-27	2.17754e-25	up	yes
MSTRG.4826	BraA02g026120.3C	BraA02g026120.3C	GO:0004462(lactoylglutathione lyase activity);GO:0005737(cytoplasm);GO:0005975(carbohydrate metabolic process)	NA	NA	NA	PREDICTED: uncharacterized protein LOC103853278 [Brassica rapa]	94.8711	0	inf	inf	6.49923e-27	2.20489e-25	up	yes
MSTRG.25740	BraA09g029790.3C	BraA09g029790.3C	GO:0004601(peroxidase activity);GO:0005737(cytoplasm);GO:0005829(cytosol);GO:0005886(plasma membrane);GO:0009507(chloroplast);GO:0016020(membrane);GO:0016209(antioxidant activity);GO:0046686(response to cadmium ion);GO:0051920(peroxiredoxin activity);GO:0055114(oxidation-reduction process)	04146(Peroxisome)	K11187	EC:1.11.1.15	PREDICTED: peroxiredoxin-2B-like [Brassica rapa]	283.793	0.071697	3958.23	11.9506	6.55812e-27	2.22168e-25	up	yes
MSTRG.1337	BraA01g018110.3C	BraA01g018110.3C	GO:0003774(motor activity);GO:0003779(actin binding);GO:0005516(calmodulin binding);GO:0005524(ATP binding);GO:0005737(cytoplasm);GO:0005768(endosome);GO:0005886(plasma membrane);GO:0006897(endocytosis);GO:0009506(plasmodesma);GO:0016459(myosin complex);GO:0030048(actin filament-based movement)	03440(Homologous recombination)	K03165	EC:5.99.1.2	PREDICTED: myosin-4-like [Brassica napus]	12.26	0	inf	inf	6.56421e-27	2.22168e-25	up	yes
MSTRG.30471	BraA10g033660.3C	BraA10g033660.3C	GO:0005215(transporter activity);GO:0005886(plasma membrane);GO:0006857(oligopeptide transport);GO:0009860(pollen tube growth);GO:0015031(protein transport);GO:0016020(membrane);GO:0016021(integral component of membrane);GO:0042936(dipeptide transporter activity);GO:0042938(dipeptide transport)	NA	NA	NA	PREDICTED: protein NRT1/ PTR FAMILY 8.2 [Brassica rapa]	54.1819	0.010076	5377.32	12.3927	6.60288e-27	2.23213e-25	up	yes
MSTRG.13552	BraA05g013750.3C	BraA05g013750.3C	GO:0003674(molecular_function);GO:0005634(nucleus);GO:0008150(biological_process);GO:0012505(endomembrane system);GO:0016021(integral component of membrane)	00073(Cutin, suberine and wax biosynthesis)	K13407	EC:1.14.-.-	PREDICTED: probable myosin-binding protein 4 [Brassica rapa]	22.3249	0	inf	inf	6.67967e-27	2.25278e-25	up	yes
MSTRG.28504	BraA10g004880.3C	BraA10g004880.3C	GO:0003677(DNA binding);GO:0003700(transcription factor activity, sequence-specific DNA binding);GO:0005634(nucleus);GO:0006351(transcription, DNA-templated);GO:0006355(regulation of transcription, DNA-templated);GO:0009555(pollen development);GO:0046983(protein dimerization activity);GO:0048658(anther wall tapetum development);GO:0052543(callose deposition in cell wall)	NA	NA	NA	PREDICTED: transcription factor bHLH89 [Brassica rapa]	36.7039	0	inf	inf	7.50577e-27	2.52249e-25	up	yes
MSTRG.28240	BraA10g000700.3C	BraA10g000700.3C	GO:0005506(iron ion binding);GO:0016020(membrane);GO:0016021(integral component of membrane);GO:0016709(oxidoreductase activity, acting on paired donors, with incorporation or reduction of molecular oxygen, NAD(P)H as one donor, and incorporation of one atom of oxygen);GO:0019825(oxygen binding);GO:0020037(heme binding);GO:0044550(secondary metabolite biosynthetic process);GO:0055114(oxidation-re…	00903(Limonene and pinene degradation);00945(Stilbenoid, diarylheptanoid and gingerol biosynthesis)	K00517	NA	PREDICTED: cytochrome P450 78A6 [Brassica rapa]	0	11.9902	-inf	-inf	7.79115e-27	2.61227e-25	down	yes
MSTRG.8740	BraA03g037190.3C	BraA03g037190.3C	GO:0006636(unsaturated fatty acid biosynthetic process);GO:0009507(chloroplast);GO:0009579(thylakoid);GO:0009979(16:0 monogalactosyldiacylglycerol desaturase activity);GO:0010205(photoinhibition);GO:0016021(integral component of membrane);GO:0016491(oxidoreductase activity);GO:0016717(oxidoreductase activity, acting on paired donors, with oxidation of a pair of donors resulting in the reduction o…	01212(Fatty acid metabolism);01040(Biosynthesis of unsaturated fatty acids)	K00507	EC:1.14.19.1	PREDICTED: palmitoyl-monogalactosyldiacylglycerol delta-7 desaturase, chloroplastic-like [Brassica rapa]	39.4036	0	inf	inf	7.83534e-27	2.62401e-25	up	yes
MSTRG.20972	BraA07g037410.3C	BraA07g037410.3C	GO:0004866(endopeptidase inhibitor activity);GO:0005576(extracellular region);GO:0005739(mitochondrion);GO:0009651(response to salt stress);GO:0009751(response to salicylic acid);GO:0012501(programmed cell death);GO:0042542(response to hydrogen peroxide);GO:0042742(defense response to bacterium)	NA	NA	NA	BnaA07g30710D [Brassica napus]	0.056818	78.3637	0.000725055	-10.4296	7.97312e-27	2.66704e-25	down	yes
MSTRG.623	BraA01g008050.3C	BraA01g008050.3C	GO:0003674(molecular_function);GO:0005634(nucleus);GO:0008150(biological_process)	NA	NA	NA	PREDICTED: UPF0725 protein At4g29550-like [Brassica rapa]	51.6681	0	inf	inf	8.03661e-27	2.68515e-25	up	yes
MSTRG.30007	BraA10g027750.3C	BraA10g027750.3C	GO:0005634(nucleus);GO:0008150(biological_process)	NA	NA	NA	PREDICTED: inactive TPR repeat-containing thioredoxin TTL3 [Brassica rapa]	27.8014	0	inf	inf	8.06729e-27	2.69226e-25	up	yes
MSTRG.27224	BraA09g052630.3C	BraA09g052630.3C	GO:0000166(nucleotide binding);GO:0005737(cytoplasm);GO:0005834(heterotrimeric G-protein complex);GO:0008150(biological_process)	00565(Ether lipid metabolism)	K16794	NA	PREDICTED: E3 ubiquitin-protein ligase TRAF7 [Brassica rapa]	33.2791	0	inf	inf	8.54327e-27	2.84448e-25	up	yes
MSTRG.19896	BraA07g022910.3C	BraA07g022910.3C	GO:0004650(polygalacturonase activity);GO:0005576(extracellular region);GO:0005618(cell wall);GO:0005737(cytoplasm);GO:0005975(carbohydrate metabolic process);GO:0009830(cell wall modification involved in abscission);GO:0009901(anther dehiscence);GO:0010047(fruit dehiscence)	00040(Pentose and glucuronate interconversions);00500(Starch and sucrose metabolism)	K01184	EC:3.2.1.15	polygalacturonase ADPG1 precursor [Brassica napus]	28.2493	0	inf	inf	8.90052e-27	2.95999e-25	up	yes
MSTRG.25331	BraA09g022520.3C	BraA09g022520.3C	NA	NA	NA	NA	PREDICTED: uncharacterized protein LOC103839552 [Brassica rapa]	0	27.4563	-inf	-inf	8.95595e-27	2.97497e-25	down	yes
MSTRG.26757	BraA09g045720.3C	BraA09g045720.3C	GO:0005515(protein binding);GO:0009409(response to cold);GO:0009507(chloroplast);GO:0009522(photosystem I);GO:0009534(chloroplast thylakoid);GO:0009535(chloroplast thylakoid membrane);GO:0009579(thylakoid);GO:0009637(response to blue light);GO:0009644(response to high light intensity);GO:0009645(response to low light intensity stimulus);GO:0009765(photosynthesis, light harvesting);GO:0009768(phot…	00196(Photosynthesis - antenna proteins)	K08907	NA	PREDICTED: chlorophyll a-b binding protein 6, chloroplastic isoform X1 [Brassica rapa]	0.172196	147.629	0.00116641	-9.74371	9.17259e-27	3.0421e-25	down	yes
MSTRG.23635	BraA08g033780.3C	BraA08g033780.3C	GO:0005451(monovalent cation:proton antiporter activity);GO:0005886(plasma membrane);GO:0006812(cation transport);GO:0006813(potassium ion transport);GO:0006885(regulation of pH);GO:0012505(endomembrane system);GO:0015385(sodium:proton antiporter activity);GO:0016021(integral component of membrane)	NA	NA	NA	PREDICTED: cation/H(+) antiporter 14 [Brassica rapa]	18.5278	0	inf	inf	9.17925e-27	3.0421e-25	up	yes
MSTRG.4396	BraA02g019370.3C	BraA02g019370.3C	GO:0003682(chromatin binding);GO:0005634(nucleus);GO:0005886(plasma membrane);GO:0008270(zinc ion binding);GO:0008536(Ran GTPase binding);GO:0046872(metal ion binding)	04120(Ubiquitin mediated proteolysis)	K10615	EC:2.3.2.26	PREDICTED: uncharacterized protein LOC103852607 [Brassica rapa]	14.7864	0	inf	inf	9.28623e-27	3.074e-25	up	yes
MSTRG.23626	BraA08g033660.3C	BraA08g033660.3C	GO:0005351(sugar:proton symporter activity);GO:0005355(glucose transmembrane transporter activity);GO:0005886(plasma membrane);GO:0005887(integral component of plasma membrane);GO:0009555(pollen development);GO:0015144(carbohydrate transmembrane transporter activity);GO:0015145(monosaccharide transmembrane transporter activity);GO:0015749(monosaccharide transport);GO:0016020(membrane);GO:0035428(…	NA	NA	NA	PREDICTED: sugar transport protein 2 [Brassica rapa]	30.6066	0	inf	inf	9.94476e-27	3.28819e-25	up	yes
MSTRG.6123	BraA03g001560.3C	BraA03g001560.3C	GO:0003676(nucleic acid binding);GO:0005634(nucleus);GO:0008150(biological_process);GO:0008270(zinc ion binding);GO:0046872(metal ion binding)	NA	NA	NA	PREDICTED: zinc finger protein ZAT5-like [Brassica rapa]	42.4033	0	inf	inf	9.99651e-27	3.29894e-25	up	yes
MSTRG.8996	BraA03g041300.3C;BraA03g041310.3C	BraA03g041300.3C;BraA03g041310.3C	GO:0005484(SNAP receptor activity);GO:0005634(nucleus);GO:0005737(cytoplasm);GO:0005886(plasma membrane);GO:0015031(protein transport);GO:0016192(vesicle-mediated transport);GO:0061025(membrane fusion)	04130(SNARE interactions in vesicular transport)	K08509	NA	PREDICTED: SNAP25 homologous protein SNAP33-like [Brassica rapa];BnaA03g37550D [Brassica napus]	0.060943	58.0112	0.00105054	-9.89466	1.00003e-26	3.29894e-25	down	yes
MSTRG.28178	BraA09g066390.3C	BraA09g066390.3C	GO:0003676(nucleic acid binding);GO:0003700(transcription factor activity, sequence-specific DNA binding);GO:0005634(nucleus);GO:0006355(regulation of transcription, DNA-templated);GO:0008270(zinc ion binding);GO:0046872(metal ion binding)	NA	NA	NA	PREDICTED: zinc finger protein ZAT2-like [Brassica oleracea var. oleracea]	58.7147	0	inf	inf	1.03942e-26	3.42494e-25	up	yes
MSTRG.30160	BraA10g029750.3C	BraA10g029750.3C	GO:0005576(extracellular region);GO:0008289(lipid binding);GO:0012511(monolayer-surrounded lipid storage body);GO:0016020(membrane);GO:0016021(integral component of membrane);GO:0019915(lipid storage);GO:0019953(sexual reproduction);GO:0045735(nutrient reservoir activity)	NA	NA	NA	PREDICTED: oleosin-B2-like [Brassica rapa]	86.0487	0	inf	inf	1.08235e-26	3.55821e-25	up	yes
MSTRG.16587	BraA06g016660.3C	BraA06g016660.3C	GO:0004674(protein serine/threonine kinase activity);GO:0005509(calcium ion binding);GO:0005524(ATP binding);GO:0005623(cell);GO:0005886(plasma membrane);GO:0006468(protein phosphorylation);GO:0007166(cell surface receptor signaling pathway);GO:0009311(oligosaccharide metabolic process);GO:0009751(response to salicylic acid);GO:0009826(unidimensional cell growth);GO:0009992(cellular water homeost…	04626(Plant-pathogen interaction)	K13417	EC:2.7.10.1;EC:2.7.11.1	PREDICTED: wall-associated receptor kinase 2-like isoform X1 [Brassica rapa]	0	8.48968	-inf	-inf	1.10234e-26	3.6198e-25	down	yes
MSTRG.26093	BraA09g036160.3C	BraA09g036160.3C	GO:0003924(GTPase activity);GO:0005525(GTP binding);GO:0005622(intracellular);GO:0005886(plasma membrane);GO:0006886(intracellular protein transport);GO:0006913(nucleocytoplasmic transport);GO:0007264(small GTPase mediated signal transduction);GO:0042546(cell wall biogenesis)	04144(Endocytosis)	K07904	NA	PREDICTED: ras-related protein RABA1i [Brassica rapa]	68.9579	0	inf	inf	1.11253e-26	3.64492e-25	up	yes
MSTRG.21899	BraA08g008560.3C	BraA08g008560.3C	GO:0005829(cytosol);GO:0008171(O-methyltransferase activity);GO:0009507(chloroplast);GO:0009809(lignin biosynthetic process);GO:0032259(methylation);GO:0046983(protein dimerization activity)	00940(Phenylpropanoid biosynthesis)	K13066	EC:2.1.1.68	PREDICTED: caffeic acid 3-O-methyltransferase-like [Brassica rapa]	80.0096	0.013	6154.58	12.5874	1.11467e-26	3.64775e-25	up	yes
MSTRG.18336	BraA06g042170.3C	BraA06g042170.3C	GO:0003674(molecular_function);GO:0005576(extracellular region);GO:0005615(extracellular space);GO:0008150(biological_process)	03050(Proteasome)	K03036	NA	PREDICTED: pollen-specific protein-like At4g18596 [Brassica rapa]	56.7438	0	inf	inf	1.16186e-26	3.79784e-25	up	yes
MSTRG.7372	BraA03g018650.3C	BraA03g018650.3C	GO:0005576(extracellular region)	NA	NA	NA	BnaAnng29670D [Brassica napus]	88.044	0	inf	inf	1.19292e-26	3.89473e-25	up	yes
MSTRG.15714	BraA06g004010.3C	BraA06g004010.3C	GO:0003674(molecular_function);GO:0005634(nucleus);GO:0008150(biological_process)	NA	NA	NA	PREDICTED: uncharacterized protein LOC103871416 [Brassica rapa]	217.59	0.070019	3107.58	11.6016	1.19422e-26	3.89473e-25	up	yes
MSTRG.224	BraA01g002850.3C	BraA01g002850.3C	GO:0003700(transcription factor activity, sequence-specific DNA binding);GO:0005634(nucleus);GO:0006355(regulation of transcription, DNA-templated);GO:0046872(metal ion binding)	NA	NA	NA	PREDICTED: uncharacterized protein LOC103874642 [Brassica rapa]	55.7128	0	inf	inf	1.20083e-26	3.91184e-25	up	yes
MSTRG.2997	BraA01g044460.3C	BraA01g044460.3C	GO:0003677(DNA binding);GO:0003700(transcription factor activity, sequence-specific DNA binding);GO:0005515(protein binding);GO:0005634(nucleus);GO:0006351(transcription, DNA-templated);GO:0006355(regulation of transcription, DNA-templated);GO:0009908(flower development);GO:0030154(cell differentiation);GO:0046983(protein dimerization activity);GO:0048481(plant ovule development)	03060(Protein export)	K03217	NA	PREDICTED: developmental protein SEPALLATA 2 [Brassica rapa]	58.6766	0	inf	inf	1.32133e-26	4.29951e-25	up	yes
MSTRG.5184	BraA02g033210.3C	BraA02g033210.3C	GO:0003674(molecular_function);GO:0009507(chloroplast);GO:0009555(pollen development)	NA	NA	NA	PREDICTED: uncharacterized protein LOC103853742 isoform X1 [Brassica rapa]	78.4884	0	inf	inf	1.40149e-26	4.55515e-25	up	yes
MSTRG.17544	BraA06g031750.3C	BraA06g031750.3C	GO:0005829(cytosol);GO:0005975(carbohydrate metabolic process);GO:0006098(pentose-phosphate shunt);GO:0009507(chloroplast);GO:0017057(6-phosphogluconolactonase activity)	01200(Carbon metabolism);00030(Pentose phosphate pathway)	K01057	EC:3.1.1.31	PREDICTED: probable 6-phosphogluconolactonase 4 [Brassica rapa]	0	23.3421	-inf	-inf	1.45913e-26	4.73712e-25	down	yes
MSTRG.22070	BraA08g011580.3C	BraA08g011580.3C	GO:0005618(cell wall);GO:0009505(plant-type cell wall);GO:0030599(pectinesterase activity);GO:0042545(cell wall modification);GO:0045330(aspartyl esterase activity);GO:0045490(pectin catabolic process);GO:0048046(apoplast)	00040(Pentose and glucuronate interconversions);00500(Starch and sucrose metabolism)	K01051	EC:3.1.1.11	BnaAnng21510D [Brassica napus]	19.8484	0	inf	inf	1.50929e-26	4.89444e-25	up	yes
MSTRG.18613	BraA07g001050.3C	BraA07g001050.3C	GO:0003779(actin binding);GO:0003785(actin monomer binding);GO:0005634(nucleus);GO:0005737(cytoplasm);GO:0005938(cell cortex);GO:0007010(cytoskeleton organization);GO:0009524(phragmoplast);GO:0015629(actin cytoskeleton);GO:0030036(actin cytoskeleton organization);GO:0042989(sequestering of actin monomers)	04130(SNARE interactions in vesicular transport)	K08486	NA	PREDICTED: profilin-4 [Brassica rapa]	108.232	0	inf	inf	1.54653e-26	5.00952e-25	up	yes
MSTRG.18937	BraA07g007880.3C	BraA07g007880.3C	GO:0004871(signal transducer activity);GO:0005576(extracellular region);GO:0007267(cell-cell signaling);GO:0009506(plasmodesma);GO:0019722(calcium-mediated signaling);GO:0048046(apoplast)	NA	NA	NA	PREDICTED: protein RALF-like 26 [Brassica rapa]	194.507	0	inf	inf	1.57191e-26	5.08601e-25	up	yes
MSTRG.30152	BraA10g029710.3C	BraA10g029710.3C	GO:0005576(extracellular region);GO:0008289(lipid binding);GO:0009507(chloroplast);GO:0012511(monolayer-surrounded lipid storage body);GO:0016020(membrane);GO:0016021(integral component of membrane);GO:0019915(lipid storage);GO:0019953(sexual reproduction)	NA	NA	NA	uncharacterized protein LOC100274831 [Zea mays]	55.9095	0	inf	inf	1.60648e-26	5.19198e-25	up	yes
MSTRG.7416	BraA03g019340.3C	BraA03g019340.3C	GO:0004601(peroxidase activity);GO:0005576(extracellular region);GO:0005829(cytosol);GO:0006979(response to oxidative stress);GO:0020037(heme binding);GO:0042744(hydrogen peroxide catabolic process);GO:0046872(metal ion binding);GO:0048511(rhythmic process);GO:0050832(defense response to fungus);GO:0055114(oxidation-reduction process)	00940(Phenylpropanoid biosynthesis)	K00430	EC:1.11.1.7	PREDICTED: peroxidase 21 isoform X1 [Brassica rapa]	0.118662	102.029	0.00116302	-9.74791	1.60922e-26	5.195e-25	down	yes
MSTRG.29973	BraA10g027270.3C	BraA10g027270.3C	GO:0008150(biological_process)	NA	NA	NA	BnaA10g21610D [Brassica napus]	40.9423	0	inf	inf	1.63072e-26	5.25849e-25	up	yes
MSTRG.119	BraA01g001490.3C	BraA01g001490.3C	GO:0004497(monooxygenase activity);GO:0005506(iron ion binding);GO:0005783(endoplasmic reticulum);GO:0016020(membrane);GO:0016021(integral component of membrane);GO:0016709(oxidoreductase activity, acting on paired donors, with incorporation or reduction of molecular oxygen, NAD(P)H as one donor, and incorporation of one atom of oxygen);GO:0019825(oxygen binding);GO:0020037(heme binding);GO:00423…	00903(Limonene and pinene degradation);00945(Stilbenoid, diarylheptanoid and gingerol biosynthesis)	K00517	NA	cytochrome P450 81F1-like [Brassica rapa]	0	11.9961	-inf	-inf	1.63767e-26	5.27497e-25	down	yes
MSTRG.9173	BraA03g043540.3C	BraA03g043540.3C	GO:0005351(sugar:proton symporter activity);GO:0005355(glucose transmembrane transporter activity);GO:0005887(integral component of plasma membrane);GO:0015144(carbohydrate transmembrane transporter activity);GO:0016020(membrane);GO:0035428(hexose transmembrane transport);GO:0046323(glucose import)	NA	NA	NA	PREDICTED: sugar transport protein 11 [Brassica rapa]	22.4151	0	inf	inf	1.64188e-26	5.28257e-25	up	yes
MSTRG.13840	BraA05g018480.3C	BraA05g018480.3C	NA	NA	NA	NA	PREDICTED: uncharacterized protein LOC106413693 [Brassica napus]	8.63132	0	inf	inf	1.65086e-26	5.30552e-25	up	yes
MSTRG.13447	BraA05g012110.3C	BraA05g012110.3C	GO:0004869(cysteine-type endopeptidase inhibitor activity);GO:0005576(extracellular region);GO:0006952(defense response)	NA	NA	NA	PREDICTED: cysteine proteinase inhibitor 2 [Brassica rapa]	185.587	0.025281	7340.98	12.8418	1.66773e-26	5.35373e-25	up	yes
MSTRG.17619	BraA06g032830.3C	BraA06g032830.3C	GO:0005199(structural constituent of cell wall);GO:0005576(extracellular region);GO:0005618(cell wall);GO:0071555(cell wall organization)	03010(Ribosome)	K02984	NA	BnaA06g27810D [Brassica napus]	34.4739	0	inf	inf	1.69428e-26	5.43288e-25	up	yes
MSTRG.8497	BraA03g033800.3C	BraA03g033800.3C	GO:0000145(exocyst);GO:0005739(mitochondrion);GO:0006887(exocytosis);GO:0006904(vesicle docking involved in exocytosis);GO:0090406(pollen tube)	NA	NA	NA	PREDICTED: exocyst complex component EXO70B1 [Brassica rapa]	23.2125	0	inf	inf	1.77027e-26	5.66389e-25	up	yes
MSTRG.27087	BraA09g050690.3C	BraA09g050690.3C	GO:0003674(molecular_function);GO:0005634(nucleus);GO:0008150(biological_process)	NA	NA	NA	PREDICTED: uncharacterized protein LOC103841936 isoform X1 [Brassica rapa]	47.3286	0	inf	inf	1.78248e-26	5.69659e-25	up	yes
MSTRG.2005	BraA01g029690.3C	BraA01g029690.3C	GO:0004674(protein serine/threonine kinase activity);GO:0005524(ATP binding);GO:0006468(protein phosphorylation);GO:0016301(kinase activity);GO:0016310(phosphorylation)	04626(Plant-pathogen interaction)	K13430	EC:2.7.11.1	PREDICTED: serine/threonine-protein kinase CDL1-like [Brassica rapa]	70.6758	0.014437	4895.47	12.2572	1.79186e-26	5.72018e-25	up	yes
MSTRG.16403	BraA06g014050.3C	BraA06g014050.3C	GO:0003777(microtubule motor activity);GO:0005524(ATP binding);GO:0005737(cytoplasm);GO:0005874(microtubule);GO:0008017(microtubule binding)	03008(Ribosome biogenesis in eukaryotes)	K14565	NA	PREDICTED: kinesin-2 isoform X2 [Brassica rapa]	22.8558	0.003262	7006.69	12.7745	1.79783e-26	5.73285e-25	up	yes
MSTRG.27730	BraA09g059840.3C	BraA09g059840.3C	GO:0005484(SNAP receptor activity);GO:0005634(nucleus);GO:0005737(cytoplasm);GO:0005886(plasma membrane);GO:0015031(protein transport);GO:0016192(vesicle-mediated transport);GO:0061025(membrane fusion)	04130(SNARE interactions in vesicular transport)	K08509	NA	PREDICTED: putative SNAP25 homologous protein SNAP30 [Brassica rapa]	48.8539	0	inf	inf	1.85515e-26	5.9025e-25	up	yes
MSTRG.12917	BraA05g004650.3C	BraA05g004650.3C	GO:0005507(copper ion binding);GO:0005576(extracellular region);GO:0009055(electron carrier activity);GO:0009506(plasmodesma);GO:0031225(anchored component of membrane);GO:0046658(anchored component of plasma membrane);GO:0046872(metal ion binding);GO:0055114(oxidation-reduction process)	NA	NA	NA	PREDICTED: uclacyanin-2-like [Brassica rapa]	0	28.7171	-inf	-inf	1.86657e-26	5.93225e-25	down	yes
MSTRG.4055	BraA02g014170.3C	BraA02g014170.3C	NA	NA	NA	NA		252.635	0.044471	5680.89	12.4719	1.88123e-26	5.96911e-25	up	yes
MSTRG.18513	BraA06g044580.3C	BraA06g044580.3C	GO:0004332(fructose-bisphosphate aldolase activity);GO:0006096(glycolytic process);GO:0006098(pentose-phosphate shunt);GO:0009507(chloroplast);GO:0009570(chloroplast stroma);GO:0009579(thylakoid);GO:0009737(response to abscisic acid);GO:0009941(chloroplast envelope);GO:0010287(plastoglobule);GO:0016020(membrane);GO:0046686(response to cadmium ion);GO:0048046(apoplast)	01200(Carbon metabolism);01230(Biosynthesis of amino acids);00010(Glycolysis / Gluconeogenesis);00030(Pentose phosphate pathway);00051(Fructose and mannose metabolism);00710(Carbon fixation in photosynthetic organisms)	K01623	EC:4.1.2.13	BnaA06g37230D [Brassica napus]	1.04981	710.738	0.00147707	-9.40304	1.88233e-26	5.96911e-25	down	yes
MSTRG.6658	BraA03g008860.3C	BraA03g008860.3C	GO:0004674(protein serine/threonine kinase activity);GO:0005524(ATP binding);GO:0005634(nucleus);GO:0005777(peroxisome);GO:0016301(kinase activity);GO:0046777(protein autophosphorylation)	04075(Plant hormone signal transduction);04626(Plant-pathogen interaction)	K13416	EC:2.7.10.1;EC:2.7.11.1	BnaA03g07410D [Brassica napus]	19.318	0	inf	inf	1.94992e-26	6.1698e-25	up	yes
MSTRG.28036	BraA09g064390.3C	BraA09g064390.3C	GO:0003674(molecular_function);GO:0005575(cellular_component);GO:0008150(biological_process)	NA	NA	NA	PREDICTED: uncharacterized protein LOC103843599 isoform X2 [Brassica rapa]	34.704	0	inf	inf	1.96623e-26	6.21454e-25	up	yes
MSTRG.26884	BraA09g047600.3C	BraA09g047600.3C	GO:0005524(ATP binding);GO:0005829(cytosol);GO:0005886(plasma membrane);GO:0006897(endocytosis);GO:0007164(establishment of tissue polarity);GO:0009827(plant-type cell wall modification);GO:0009846(pollen germination);GO:0009860(pollen tube growth);GO:0010118(stomatal movement);GO:0016308(1-phosphatidylinositol-4-phosphate 5-kinase activity);GO:0016324(apical plasma membrane);GO:0046488(phosphati…	00562(Inositol phosphate metabolism);04070(Phosphatidylinositol signaling system);04144(Endocytosis)	K00889	EC:2.7.1.68	PREDICTED: phosphatidylinositol 4-phosphate 5-kinase 4 [Brassica rapa]	18.238	0	inf	inf	1.96896e-26	6.21632e-25	up	yes
MSTRG.20781	BraA07g034940.3C	BraA07g034940.3C	GO:0005618(cell wall);GO:0005829(cytosol);GO:0005886(plasma membrane);GO:0006952(defense response);GO:0007165(signal transduction);GO:0009505(plant-type cell wall);GO:0009507(chloroplast);GO:0080167(response to karrikin)	04626(Plant-pathogen interaction)	K13420	EC:2.7.11.1	PREDICTED: polygalacturonase inhibitor-like [Brassica rapa]	0	12.9111	-inf	-inf	2.00996e-26	6.33879e-25	down	yes
MSTRG.20590	BraA07g032420.3C	BraA07g032420.3C	GO:0005576(extracellular region);GO:0006869(lipid transport);GO:0008289(lipid binding)	NA	NA	NA	PREDICTED: non-specific lipid-transfer protein 2-like [Brassica napus]	99.4075	0	inf	inf	2.03581e-26	6.41325e-25	up	yes
MSTRG.2785	BraA01g041640.3C	BraA01g041640.3C	GO:0005634(nucleus);GO:0008270(zinc ion binding)	NA	NA	NA	PREDICTED: LON peptidase N-terminal domain and RING finger protein 3-like [Brassica rapa]	67.1124	0.014123	4751.99	12.2143	2.05175e-26	6.44586e-25	up	yes
MSTRG.19453	BraA07g016240.3C	BraA07g016240.3C	GO:0005634(nucleus);GO:0005737(cytoplasm);GO:0009611(response to wounding);GO:0009694(jasmonic acid metabolic process);GO:0009695(jasmonic acid biosynthetic process);GO:0009867(jasmonic acid mediated signaling pathway);GO:0030795(jasmonate O-methyltransferase activity);GO:0031408(oxylipin biosynthetic process);GO:0032259(methylation)	00592(alpha-Linolenic acid metabolism)	K08241	EC:2.1.1.141	PREDICTED: jasmonate O-methyltransferase-like [Brassica rapa]	36.05	0	inf	inf	2.05291e-26	6.44586e-25	up	yes
MSTRG.3929	BraA02g012370.3C	BraA02g012370.3C	GO:0003779(actin binding);GO:0005737(cytoplasm);GO:0005856(cytoskeleton);GO:0007010(cytoskeleton organization);GO:0051015(actin filament binding);GO:0051017(actin filament bundle assembly);GO:0051693(actin filament capping)	NA	NA	NA	PREDICTED: villin-5-like [Brassica rapa]	13.3475	0	inf	inf	2.2266e-26	6.97595e-25	up	yes
MSTRG.28056	BraA09g064750.3C	BraA09g064750.3C	GO:0003674(molecular_function);GO:0008150(biological_process)	NA	NA	NA	PREDICTED: uncharacterized protein LOC103843636 [Brassica rapa]	108.238	0	inf	inf	2.2518e-26	7.03952e-25	up	yes
MSTRG.5191	BraA02g033340.3C	BraA02g033340.3C	GO:0009507(chloroplast);GO:0043086(negative regulation of catalytic activity);GO:0046910(pectinesterase inhibitor activity)	NA	NA	NA	PREDICTED: putative invertase inhibitor [Brassica rapa]	82.2261	0	inf	inf	2.27091e-26	7.09151e-25	up	yes
MSTRG.4765	BraA02g025240.3C	BraA02g025240.3C	GO:0005451(monovalent cation:proton antiporter activity);GO:0006812(cation transport);GO:0006813(potassium ion transport);GO:0006885(regulation of pH);GO:0012505(endomembrane system);GO:0015385(sodium:proton antiporter activity);GO:0016021(integral component of membrane)	NA	NA	NA	PREDICTED: cation/H(+) antiporter 2-like [Brassica rapa]	17.8625	0	inf	inf	2.42345e-26	7.55143e-25	up	yes
MSTRG.1567	BraA01g021790.3C	BraA01g021790.3C	GO:0006508(proteolysis);GO:0006869(lipid transport);GO:0008233(peptidase activity);GO:0008289(lipid binding);GO:0016021(integral component of membrane);GO:0031225(anchored component of membrane)	NA	NA	NA	PREDICTED: non-specific lipid-transfer protein-like protein At2g13820 isoform X1 [Brassica rapa]	94.6976	0	inf	inf	2.50749e-26	7.80481e-25	up	yes
MSTRG.6481	BraA03g006290.3C	BraA03g006290.3C	NA	NA	NA	NA		411.799	0.129908	3169.93	11.6302	2.51038e-26	7.80531e-25	up	yes
MSTRG.4913	BraA02g027600.3C	BraA02g027600.3C	GO:0006754(ATP biosynthetic process);GO:0009507(chloroplast);GO:0009534(chloroplast thylakoid);GO:0009535(chloroplast thylakoid membrane);GO:0009544(chloroplast ATP synthase complex);GO:0009579(thylakoid);GO:0009772(photosynthetic electron transport in photosystem II);GO:0009941(chloroplast envelope);GO:0015986(ATP synthesis coupled proton transport);GO:0016020(membrane);GO:0030234(enzyme regulat…	00190(Oxidative phosphorylation);00195(Photosynthesis)	K02115	NA	PREDICTED: ATP synthase gamma chain 1, chloroplastic-like [Brassica rapa]	0.092528	75.8271	0.00122025	-9.67861	2.52052e-26	7.82837e-25	down	yes
MSTRG.8397	BraA03g032610.3C	BraA03g032610.3C	GO:0000139(Golgi membrane);GO:0000271(polysaccharide biosynthetic process);GO:0005794(Golgi apparatus);GO:0016021(integral component of membrane);GO:0016051(carbohydrate biosynthetic process);GO:0016757(transferase activity, transferring glycosyl groups);GO:0016758(transferase activity, transferring hexosyl groups);GO:0045489(pectin biosynthetic process);GO:0047262(polygalacturonate 4-alpha-galac…	00500(Starch and sucrose metabolism);00520(Amino sugar and nucleotide sugar metabolism)	K13648	EC:2.4.1.43	PREDICTED: probable galacturonosyltransferase-like 4 [Brassica rapa]	39.8797	0	inf	inf	2.65857e-26	8.2482e-25	up	yes
MSTRG.19929	BraA07g023300.3C	BraA07g023300.3C	GO:0003774(motor activity);GO:0003779(actin binding);GO:0005516(calmodulin binding);GO:0005524(ATP binding);GO:0005737(cytoplasm);GO:0005773(vacuole);GO:0016459(myosin complex);GO:0030048(actin filament-based movement)	03440(Homologous recombination)	K03165	EC:5.99.1.2	PREDICTED: myosin-16-like isoform X1 [Brassica rapa]	10.1161	0	inf	inf	2.72023e-26	8.43035e-25	up	yes
MSTRG.23667	BraA08g034120.3C	BraA08g034120.3C	GO:0005509(calcium ion binding);GO:0005575(cellular_component)	04626(Plant-pathogen interaction)	K13448	NA	PREDICTED: calmodulin-like protein 7 [Brassica rapa]	90.8196	0	inf	inf	2.72804e-26	8.43633e-25	up	yes
MSTRG.26040	BraA09g034970.3C	BraA09g034970.3C	GO:0003674(molecular_function);GO:0005634(nucleus);GO:0008150(biological_process)	NA	NA	NA	PREDICTED: uncharacterized protein LOC103840438 [Brassica rapa]	34.6858	0	inf	inf	2.72804e-26	8.43633e-25	up	yes
MSTRG.25500	BraA09g025270.3C	BraA09g025270.3C	GO:0009658(chloroplast organization);GO:0009707(chloroplast outer membrane)	04144(Endocytosis)	K05747	NA	PREDICTED: LOW QUALITY PROTEIN: uncharacterized protein At4g04980 [Brassica rapa]	27.3356	0.00482442	5666.1	12.4681	2.74814e-26	8.48933e-25	up	yes
MSTRG.9470	BraA03g047640.3C	BraA03g047640.3C	GO:0004601(peroxidase activity);GO:0005576(extracellular region);GO:0006979(response to oxidative stress);GO:0020037(heme binding);GO:0042744(hydrogen peroxide catabolic process);GO:0046872(metal ion binding);GO:0055114(oxidation-reduction process)	00940(Phenylpropanoid biosynthesis)	K00430	EC:1.11.1.7	PREDICTED: peroxidase 41-like [Brassica rapa]	41.4888	0	inf	inf	2.96153e-26	9.12885e-25	up	yes
MSTRG.24038	BraA09g003140.3C	BraA09g003140.3C	GO:0005886(plasma membrane);GO:0006865(amino acid transport);GO:0015171(amino acid transmembrane transporter activity);GO:0015293(symporter activity);GO:0016020(membrane);GO:0016021(integral component of membrane);GO:0043090(amino acid import);GO:0080167(response to karrikin)	NA	NA	NA	PREDICTED: lysine histidine transporter 1-like [Brassica rapa]	0	11.5334	-inf	-inf	3.01692e-26	9.27962e-25	down	yes
MSTRG.614	BraA01g007990.3C	BraA01g007990.3C	GO:0005576(extracellular region);GO:0005773(vacuole);GO:0008152(metabolic process);GO:0009117(nucleotide metabolic process);GO:0016787(hydrolase activity);GO:0035529(NADH pyrophosphatase activity)	00500(Starch and sucrose metabolism);00230(Purine metabolism);00760(Nicotinate and nicotinamide metabolism);00770(Pantothenate and CoA biosynthesis)	K01513	EC:3.1.4.1;EC:3.6.1.9	PREDICTED: venom phosphodiesterase 2-like [Brassica rapa]	0	12.5785	-inf	-inf	3.03924e-26	9.33825e-25	down	yes
MSTRG.27093	BraA09g050710.3C	BraA09g050710.3C	GO:0004672(protein kinase activity);GO:0004674(protein serine/threonine kinase activity);GO:0005524(ATP binding);GO:0005634(nucleus);GO:0005829(cytosol);GO:0006468(protein phosphorylation);GO:0046777(protein autophosphorylation)	04075(Plant hormone signal transduction)	K14502	EC:2.7.11.1	PREDICTED: shaggy-related protein kinase beta isoform X2 [Brassica rapa]	128.348	0.038541	3330.17	11.7014	3.04708e-26	9.35232e-25	up	yes
MSTRG.10813	BraA04g005550.3C	BraA04g005550.3C	GO:0016787(hydrolase activity)	NA	NA	NA	PREDICTED: uncharacterized protein LOC103863247 [Brassica rapa]	75.0645	0.013331	5630.82	12.4591	3.11076e-26	9.53757e-25	up	yes
MSTRG.18881	BraA07g006330.3C	BraA07g006330.3C	GO:0005451(monovalent cation:proton antiporter activity);GO:0006812(cation transport);GO:0006813(potassium ion transport);GO:0006885(regulation of pH);GO:0009507(chloroplast);GO:0012505(endomembrane system);GO:0015385(sodium:proton antiporter activity);GO:0016021(integral component of membrane)	03013(RNA transport);04120(Ubiquitin mediated proteolysis)	K10577	NA	PREDICTED: cation/H(+) antiporter 15 [Brassica rapa]	16.5495	0	inf	inf	3.23603e-26	9.91103e-25	up	yes
MSTRG.23725	BraA08g034840.3C	BraA08g034840.3C	GO:0003674(molecular_function);GO:0005634(nucleus);GO:0008150(biological_process)	03013(RNA transport);03008(Ribosome biogenesis in eukaryotes)	K03539	EC:3.1.26.5	PREDICTED: two-component response regulator-like APRR5 isoform X2 [Brassica rapa]	18.118	0	inf	inf	3.3029e-26	1.01051e-24	up	yes
MSTRG.7600	BraA03g021840.3C	BraA03g021840.3C	GO:0005524(ATP binding);GO:0005829(cytosol);GO:0009827(plant-type cell wall modification);GO:0009846(pollen germination);GO:0009860(pollen tube growth);GO:0016308(1-phosphatidylinositol-4-phosphate 5-kinase activity);GO:0016324(apical plasma membrane);GO:0046488(phosphatidylinositol metabolic process);GO:0090406(pollen tube)	00562(Inositol phosphate metabolism);04070(Phosphatidylinositol signaling system);04144(Endocytosis)	K00889	EC:2.7.1.68	PREDICTED: phosphatidylinositol 4-phosphate 5-kinase 5 [Brassica rapa]	15.3781	0	inf	inf	3.31258e-26	1.01239e-24	up	yes
MSTRG.27947	BraA09g062960.3C	BraA09g062960.3C	GO:0005886(plasma membrane);GO:0010167(response to nitrate);GO:0015112(nitrate transmembrane transporter activity);GO:0015706(nitrate transport);GO:0016020(membrane);GO:0016021(integral component of membrane);GO:0042128(nitrate assimilation);GO:0048527(lateral root development);GO:0055085(transmembrane transport)	00910(Nitrogen metabolism)	K02575	NA	PREDICTED: high-affinity nitrate transporter 2.1 [Brassica rapa]	0	10.567	-inf	-inf	3.37786e-26	1.03124e-24	down	yes
MSTRG.18703	BraA07g002410.3C	BraA07g002410.3C	GO:0003674(molecular_function);GO:0005576(extracellular region);GO:0005773(vacuole);GO:0005783(endoplasmic reticulum);GO:0009793(embryo development ending in seed dormancy)	NA	NA	NA	PREDICTED: embryonic protein DC-8-like [Brassica napus]	28.0022	0	inf	inf	3.48195e-26	1.06188e-24	up	yes
MSTRG.21299	BraA07g042000.3C	BraA07g042000.3C	GO:0042300(beta-amyrin synthase activity);GO:0090438(camelliol C synthase activity)	00909(Sesquiterpenoid and triterpenoid biosynthesis)	K15822	EC:5.4.99.38	PREDICTED: camelliol C synthase [Brassica rapa]	7.99551	0	inf	inf	3.55444e-26	1.08169e-24	up	yes
MSTRG.11858	BraA04g021900.3C	BraA04g021900.3C	GO:0005524(ATP binding);GO:0005634(nucleus);GO:0016021(integral component of membrane);GO:0016301(kinase activity)	NA	NA	NA	PREDICTED: uncharacterized protein LOC106350570 [Brassica napus]	24.4352	0	inf	inf	3.6286e-26	1.10309e-24	up	yes
MSTRG.15024	BraA05g037290.3C	BraA05g037290.3C	GO:0005794(Golgi apparatus);GO:0016021(integral component of membrane);GO:0016740(transferase activity);GO:0016757(transferase activity, transferring glycosyl groups)	00603(Glycosphingolipid biosynthesis - globo series)	K01988	EC:2.4.1.228	PREDICTED: lactosylceramide 4-alpha-galactosyltransferase-like [Brassica rapa]	0	13.6375	-inf	-inf	3.69534e-26	1.12218e-24	down	yes
MSTRG.28866	BraA10g011850.3C	BraA10g011850.3C	GO:0005737(cytoplasm);GO:0006857(oligopeptide transport);GO:0015031(protein transport);GO:0015198(oligopeptide transporter activity);GO:0016020(membrane);GO:0016021(integral component of membrane);GO:0055085(transmembrane transport)	NA	NA	NA	PREDICTED: oligopeptide transporter 9 [Brassica rapa]	18.3012	0	inf	inf	3.73198e-26	1.13211e-24	up	yes
MSTRG.1500	BraA01g020640.3C	BraA01g020640.3C	GO:0005744(mitochondrial inner membrane presequence translocase complex);GO:0009527(plastid outer membrane);GO:0015031(protein transport);GO:0015171(amino acid transmembrane transporter activity);GO:0015266(protein channel activity);GO:0015288(porin activity);GO:0015450(P-P-bond-hydrolysis-driven protein transmembrane transporter activity);GO:0030150(protein import into mitochondrial matrix);GO:0…	NA	NA	NA	PREDICTED: outer envelope pore protein 16-2, chloroplastic [Brassica rapa]	77.4638	0.0166749	4645.52	12.1816	3.7668e-26	1.14147e-24	up	yes
MSTRG.11191	BraA04g011650.3C	BraA04g011650.3C	GO:0004725(protein tyrosine phosphatase activity);GO:0008138(protein tyrosine/serine/threonine phosphatase activity);GO:0009555(pollen development);GO:0016311(dephosphorylation);GO:0016314(phosphatidylinositol-3,4,5-trisphosphate 3-phosphatase activity);GO:0016791(phosphatase activity);GO:0046856(phosphatidylinositol dephosphorylation);GO:0052866(phosphatidylinositol phosphate phosphatase activit…	NA	NA	NA	PREDICTED: phosphatidylinositol 3,4,5-trisphosphate 3-phosphatase and protein-tyrosine-phosphatase PTEN1 isoform X2 [Brassica rapa]	20.6383	0	inf	inf	3.77087e-26	1.1415e-24	up	yes
MSTRG.24084	BraA09g003750.3C	BraA09g003750.3C	GO:0005618(cell wall);GO:0005634(nucleus);GO:0009505(plant-type cell wall);GO:0030599(pectinesterase activity);GO:0042545(cell wall modification);GO:0045330(aspartyl esterase activity);GO:0045488(pectin metabolic process);GO:0045490(pectin catabolic process);GO:0050829(defense response to Gram-negative bacterium)	00040(Pentose and glucuronate interconversions);00500(Starch and sucrose metabolism)	K01051	EC:3.1.1.11	PREDICTED: pectinesterase 31-like [Brassica rapa]	41.8988	0	inf	inf	3.87872e-26	1.17167e-24	up	yes
MSTRG.17640	BraA06g033110.3C	BraA06g033110.3C	GO:0003674(molecular_function);GO:0005576(extracellular region);GO:0008150(biological_process)	NA	NA	NA	PREDICTED: uncharacterized protein LOC103874446 [Brassica rapa]	85.3991	0	inf	inf	4.14794e-26	1.25167e-24	up	yes
MSTRG.18129	BraA06g039690.3C	BraA06g039690.3C	GO:0005886(plasma membrane);GO:0016829(lyase activity);GO:0030570(pectate lyase activity);GO:0045490(pectin catabolic process);GO:0046872(metal ion binding)	00040(Pentose and glucuronate interconversions)	K01728	EC:4.2.2.2	PREDICTED: probable pectate lyase 6 [Brassica rapa]	28.5578	0	inf	inf	4.47142e-26	1.34787e-24	up	yes
[truncated: 33,051 more rows]

## Sheet: Sheet3
Summary of lncRNA identified in this study.
c	class_code	chr	strand	start	end	t_name	num_exons	length	gene_id	gene_name	FPKM.Ant	FPKM.Mix	fc	log2(fc)	pval	qval	regulation	significant
18382	u	A03	-	21894470	21895672	MSTRG.9161.1	2	429	MSTRG.9161	.	3268	0	inf	inf	1.53605e-41	1.1173e-38	up	yes
[truncated: 2,383 more rows]

## Sheet: Sheet4
Summary of circRNA identified in this study.
[truncated: 169 more rows]
