# Supplementary material for: Whole-transcriptome analysis and construction of an anther development-related ceRNA network in Chinese cabbage (Brassica campestris L. ssp. pekinensis)
Source: Sci Rep. 2022 Feb 17;12:2667. doi: 10.1038/s41598-022-06556-2 (PMC8854722; doi:10.1038/s41598-022-06556-2)
Supplement: Supplementary file 9 — Supplementary Information 9. [file 41598_2022_6556_MOESM9_ESM.xls]

## Sheet: Sheet1
Table S4 Summary of miRNA families identified in this study
AC	ID	MI
MIPF0000004	MIR166	ath-miR165a-3p_2ss17CT21CA,ath-miR166a-5p_1ss4CA,ath-miR166a-3p,ath-miR166a-3p_2ss5AG17TC,ptc-MIR166i-p5,ghr-MIR166b-p5,bna-MIR166a-p5,bna-miR166a,bna-MIR166c-p5,bna-MIR166d-p5,aly-miR166b-5p,aly-miR166a-3p,aly-miR166g-5p_R-2,bna-MIR166f-p5_1ss16TC,bna-miR166f,bna-MIR166e-p5_1ss4AT
MIPF0000008	MIR156	ath-miR156a-5p,ath-miR157a-5p,ath-miR157a-3p,ath-miR156g,ath-miR156h_L+1,gma-miR156c_2ss1TG12TA,gma-miR156a_R+1,mtr-miR156e_1ss16GT,bna-miR156a_R-1,bna-MIR156a-p3_1ss8TG,bna-miR156b,bna-MIR156b-p3,vvi-MIR156d-p3,aly-miR156a-5p,aly-miR156b-3p_L+1,aly-miR156h-3p_1ss10CA,aly-miR157a-5p_R+1_2ss12TA17AG,mtr-miR156j_L+1_1ss13GA,mtr-miR156j_2ss12GA20CT,mtr-miR156j_L+1R+3_1ss13GA,gma-miR156p_2ss1TG15GA,b…
MIPF0000010	MIR159	ath-MIR159a-p5,ath-miR159a,ath-MIR319a-p5,ath-miR319a,ath-MIR319c-p5,ath-miR319c_L+1R-1,ptc-miR159d_L+1R-1,bra-MIR159a-p5,bra-miR159a,aly-MIR159a-p5,aly-miR159a-3p,aly-miR159c-3p_R+1_1ss20CT,aly-miR319a-3p_L+1_1ss22TA,aly-miR319b-5p_L-1,aly-miR319b-5p_1ss12CT,aly-miR319a-3p_2ss2TG21TA,mdm-miR319c-3p_1ss2TA,bra-miR319-5p,bra-miR319-3p
MIPF0000012	MIR169_1	ath-miR169h,ath-MIR169h-p3,ath-MIR169j-p3,bna-miR169c_1ss21AG,bna-MIR169d-p3,bna-MIR169e-p5,bna-miR169c_R-1,bna-MIR169g-p3,bna-miR169g_R-1,bna-MIR169i-p3,aly-miR169h-3p,aly-miR169m-3p_1ss9TC
MIPF0000015	MIR399	ath-miR399b_1ss13GA,ath-miR399b_L+2R-2,ath-miR399c-5p_1ss20GC,ath-miR399b,ath-miR399c-5p_L+1_1ss21GC,ath-MIR399d-p5_1ss13CT,ath-miR399d,ath-MIR399e-p5_1ss7CT,ath-miR399e,ath-miR399f,bna-miR399a,aly-MIR399a-p5,aly-miR399h-5p,bna-MIR399c-p5,bna-miR399c_1ss17TA
MIPF0000016	MIR395	aly-MIR395i-p5_2ss7CT19TC,aly-miR395i,gma-miR395d_L+3R-2,bna-MIR395d-p5,bna-MIR395d-p3_1ss8GA,bna-MIR395e-p5,bna-MIR395e-p3,bna-MIR395f-p5,cca-MIR395c-p5_1ss8CT,bra-miR395a-5p,bra-miR395a-3p
MIPF0000023	MIR167_1	ath-miR167a-3p,ath-miR167a-5p_R+1,ptc-miR167f-3p_L-1,mtr-miR167a_R+2,bra-miR167a,bra-MIR167b-p3,bra-MIR167d-p3,aly-miR167b-3p_1ss18CT,bna-miR167d_L-1R+2_1ss2GT,bna-miR167d_R+1,mdm-miR167h_R+1_1ss22AT,mdm-miR167a_1ss20CT,stu-miR167a-5p_R+2,stu-miR167c-3p_1ss11GT
MIPF0000030	MIR171_1	ath-miR170-5p_R+2,ath-miR170-5p,mtr-miR171e-3p_R+1_2ss1AT12CT,bna-miR171f_L+1_1ss13CT,bna-miR171f_1ss14CT,bra-MIR171a-p3,bra-MIR171b-p5,bra-miR171a,bra-MIR171d-p5,bra-miR171e,aly-miR171b-5p,gma-miR171c-3p,gma-miR171o-5p_2ss1AC17CG,gma-miR171c-3p_2ss19AT21AT,gma-miR171c-5p_2ss8GA21CT,gma-miR171c-3p_R-1_1ss19AT,gma-miR171c-3p_1ss19AC
MIPF0000032	MIR160	ath-miR160a-5p_L+3R-1,ath-miR160a-3p_1ss16TA,ath-miR160c-3p_L+1R-1,mtr-miR160c_2ss15AT21AT,bra-miR160a-5p,bra-miR160a-3p,aly-miR160a-5p_1ss21AT,aly-miR160c-3p_1ss7AG,gma-miR160a-3p,bna-miR160a,bna-MIR160d-p3
MIPF0000035	MIR172	ath-miR172a,ath-miR172b-5p_L+1R+1,ath-miR172a_R+1,ath-miR172c_R+2,ath-MIR172c-p3_2ss11AG19GC,ath-miR172c_R+1,ath-miR172b-5p_R+2,ath-miR172e-3p_1ss21TG,vvi-MIR172d-p5,bra-miR172a,bra-miR172b-5p,aly-MIR172a-p5_1ss2CT,aly-miR172b-5p,aly-miR172c-5p,aly-miR172e-5p_L+2R+1,mtr-miR172c-5p_2ss2TC3AG,mtr-miR172b_2ss1AG21TG,mtr-miR172b_1ss21TA,bna-MIR172c-p5,bna-miR172b,lus-miR172j_L+1R-1,lus-miR172j_L+1R-1…
MIPF0000037	MIR169_2	ath-miR169a-5p_R+2,ath-miR169a-3p_R-1_1ss10TC,ath-miR169b-5p,ath-miR169b-3p,ath-miR169b-5p_R+1,ath-miR169d,ath-miR169d_R+1,ath-miR169d_1ss21GA,ath-MIR169e-p3_2,ath-MIR169e-p3_1,ath-MIR169e-p3_1ss10CT,ath-miR169f-3p_R-1,bna-miR169a,bna-MIR169a-p3_1ss10TC,bna-MIR169b-p3,bna-miR169m,bna-MIR169m-p3_1ss7CA,bna-miR169m_L+1,bna-MIR169m-p5_1ss10AT,bna-miR169m_L+1R-1,bna-miR169m_1ss21GT,aly-miR169b-5p,aly…
MIPF0000045	MIR164	ath-miR164a_R+1,ath-miR164b-3p_1ss16AC,ath-miR164a_1ss21AT,mtr-miR164a_1ss21AT,bra-miR164a,bra-MIR164a-p3,bra-miR164b-5p,bra-miR164b-3p,bra-miR164e-3p
MIPF0000047	MIR396	ath-miR396a-5p,ath-miR396a-3p,aly-miR396b-3p_L-1R+1,csi-miR396a-5p_R+1_1ss20TA,csi-miR396a-3p_L-1R+2_1ss17GA,cca-miR396a-3p,bra-miR396-5p,bra-miR396-3p
MIPF0000081	MIR168	ath-miR168a-5p_R+3,ath-miR168a-5p_R+2,bna-miR168b,bna-MIR168b-p3_2ss15TC19TG,nta-miR168a_R+1_1ss14GA,sly-miR168a-5p_R+1_1ss14GA,bra-miR168b-5p_1ss21CA,bra-miR168b-3p,bra-miR168b-5p_R-1,bra-miR168a-5p,bra-miR168a-3p
MIPF0000083	MIR393	ath-miR393a-5p,ath-MIR393a-p3,ath-miR393a-5p_1ss22CT,ath-miR393b-3p_1ss14TA,ath-MIR393b-p5,ath-miR393b-3p_1ss16TC,ptc-miR393a-3p_1ss17GC,ptc-miR393a-3p_1ss18GA,ptc-miR393a-5p_R+4,bna-miR393_R+1,bna-MIR393-p3,ghr-miR393_1ss21CT,aly-miR393a-5p_1ss22CT,gma-miR393a_R+4
MIPF0000100	MIR394	ath-miR394b-3p_R+1,aly-miR394a-5p,aly-MIR394b-p3,bna-miR394a,bna-MIR394b-p3,ppe-miR394a_L+2
MIPF0000101	MIR390	mtr-miR390_R+1_1ss19GA,mtr-miR390_R+1,bna-miR390a,bna-MIR390a-p3,bna-MIR390c-p3_1ss5AG,aly-miR390a-5p,aly-miR390a-3p,sly-miR390a-5p_1ss21CA,bra-miR390-5p,bra-miR390-3p
MIPF0000102	MIR408	gma-miR408a-3p_L-1R+3,mdm-miR408a_L-1R+3,mdm-miR408b_L-1R+1,stu-miR408b-3p_R+3,bra-MIR408-p5_2ss12AC18AC,bra-miR408-3p
MIPF0000104	MIR171_2	csi-miR171b-3p_1ss10TC,mdm-miR171i,ppe-miR171d-5p_3ss15-T18TC23AC
MIPF0000107	MIR398	ath-miR398b-5p_L-1R-1_1ss6TC,ath-miR398b-3p,ptc-miR398b_R+3_1ss15GA,mtr-MIR398b-p5,mtr-miR398b_L+1R-1_1ss16GA,bol-miR398a-5p_L+1R-1_1ss21GA,bol-miR398a-3p_R-1,lus-miR398b_R+1_1ss19CT,bra-miR398-5p_1ss8CT,bra-miR398-3p
MIPF0000120	MIR397	ath-miR397b_R+1_1ss13TG,bna-miR397a,bna-MIR397b-p3,mdm-miR397a_1ss21AC,lja-miR397_L-2R+3
MIPF0000125	MIR167_2	ath-miR167c-5p_L+1R+2_2ss2TG22GT
MIPF0000127	MIR162_1	ath-miR162a-5p_L-3R+2,ath-miR162a-3p_R+1_1,ath-miR162a-3p_R+1_2,mtr-miR162_R+1,bna-MIR162a-p5,bna-miR162a,hpe-miR162a_R+3,bra-miR162-5p,bra-miR162-3p
MIPF0000136	MIR535	vvi-miR535a
MIPF0000216	MIR477	ppe-miR477a-5p,mdm-miR477b
MIPF0000290	MIR403	ath-miR403-5p_2ss11TG16TC,ath-miR403-3p_R-1_1ss20CT,gma-miR403a_1ss21GT,bra-miR403-5p,bra-miR403-3p
MIPF0000294	MIR158	ath-miR158b_R+1_1ss1CT,bra-miR158-5p,bra-miR158-3p
MIPF0000369	MIR845_1	ath-miR845a,ath-MIR845b-p3_2ss16AT18GT,aly-MIR845a-p5_1ss17GA
MIPF0000403	MIR482	mdm-miR482a-5p_L-1,mdm-miR482a-3p,mdm-miR482d_1ss2AG,mdm-miR482b
MIPF0000442	MIR824	bra-miR824,bra-MIR824-p3
MIPF0000455	MIR161	aly-miR161-5p.2_1ss5TC,bra-miR161-5p,bra-miR161-3p
MIPF0000521	MIR530	tcc-miR530b_R+1_1ss20TA
MIPF0000544	MIR828	ath-miR828,ath-miR828_1ss14AG
MIPF0000581	MIR1520	gma-miR1520r_L-1R-4_1ss6CT
MIPF0000754	MIR2111	bna-miR2111a-5p,bna-miR2111b-3p,bra-miR2111a-5p,bra-miR2111a-3p,bra-miR2111b-3p,bra-miR2111-5p,bra-miR2111-3p
MIPF0000863	MIR827_2	gra-miR827b_2ss7TG20GA
MIPF0001142	MIR829	ath-MIR829-p5_2ss9GA17TC,aly-miR829-5p_R-3_1ss9TA
MIPF0001157	MIR400	ath-miR400_R+2,aly-miR400-3p
MIPF0001176	MIR860	bra-miR860-5p,bra-miR860-3p
MIPF0001180	MIR857	ath-miR857_R+3,aly-miR857-5p,aly-miR857-3p_R+3
MIPF0001184	MIR838	aly-MIR838-p3
MIPF0001240	MIR4349	gma-miR4349-5p_L-4R+1_1ss14TG
MIPF0001299	MIR4414	mtr-miR4414a-5p
MIPF0001304	MIR4998	gma-miR5376_L-4_1ss7TA
MIPF0001352	MIR167	gma-miR167h_L-2R-4_1ss20CA
MIPF0001376	MIR7121	mdm-miR7121a
MIPF0001388	MIR5225	mdm-miR5225a_R-2
MIPF0001409	MIR2118_2	mdm-miR2118a
MIPF0001454	MIR5654	bra-miR5654a,bra-MIR5654a-p3_2ss6GT19TC
MIPF0001495	MIR4245	ath-miR4245_R+1_1ss18CT
MIPF0001505	MIR1885	bra-miR1885b,bra-MIR1885b-p5
MIPF0001516	MIR7120	mdm-miR7120a-5p_L+1R-1,mdm-miR7120a-3p
MIPF0001568	MIR1140	bra-MIR1140-p5,bra-miR1140
MIPF0001579	MIR7124	mdm-miR7124a_R-2
MIPF0001667	MIR7484	gra-MIR7484c-p5_2ss7AC17CA
MIPF0001677	MIR8005	stu-MIR8005a-p5_1ss12AG,stu-MIR8005a-p3_1ss19AT,stu-MIR8005a-p5_2ss2GA17AG,stu-MIR8005a-p3_1ss13GA,stu-MIR8005c-p5_1ss14AG,stu-MIR8005c-p3_1ss12AG,stu-MIR8005c-p3_2ss4GA24GT
MIPF0001743	MIR1511	mdm-miR1511_L+1R-1_2ss6AG21AT,ppe-miR1511-3p_L+1R-4
MIPF0001851	MIR7125	mdm-miR7125
MIPF0001929	MIR8674	gra-MIR8674b-p5_2ss13CG18TC
MIPF0001941	MIR9563	bra-MIR9563a-p5_1ss20CA,bra-MIR9563a-p3_2ss21AG23GT_2,bra-MIR9563a-p5_1,bra-MIR9563a-p3_2ss19AG20AG,bra-MIR9563a-p5_2ss5GA17CT,bra-MIR9563a-p5_2ss3CG21CT,bra-MIR9563a-p3_2ss17GA20AG,bra-MIR9563a-p5_1ss6CA,bra-MIR9563a-p3,bra-MIR9563a-p5_2ss11AG17TC,bra-MIR9563a-p3_1ss21AC,bra-MIR9563a-p5_2ss16CT18CT,bra-miR9563a-3p_L+2R+1_2ss20GA23AC,bra-miR9563a-5p_L+3_2ss5CT17TC,bra-MIR9563a-p5_2ss22CA24CA,bra-…
MIPF0002003	MIR6032	bra-miR6032-5p,bra-miR6032-3p
MIPF0002027	MIR9408	bol-miR9408_L-1R+2_1ss23CT,bra-miR9408-5p,bra-miR9408-3p
MIPF0002081	MIR9555	bra-MIR9555a-p5_1ss18CT,bra-miR9555a-3p_L+3,bra-miR9555b-5p_L+1R+2_1ss13GA,bra-MIR9555b-p3_1ss20AG
MIPF0002116	MIR9560	bra-miR9560a-5p,bra-miR9560a-3p_R-1,bra-miR9560b-3p
MIPF0002123	MIR9552	bra-MIR9552a-p5,bra-MIR9552a-p3,bra-MIR9552b-p5,bra-miR9552b-3p
