# Supplementary material for: Whole-transcriptome analysis and construction of an anther development-related ceRNA network in Chinese cabbage (Brassica campestris L. ssp. pekinensis)
Source: Sci Rep. 2022 Feb 17;12:2667. doi: 10.1038/s41598-022-06556-2 (PMC8854722; doi:10.1038/s41598-022-06556-2)
Supplement: Supplementary file 10 — Supplementary Information 10. [file 41598_2022_6556_MOESM10_ESM.xls]

## Sheet: Sheet1
Table S5 Summary of differentially expressed (DE) miRNAs, mRNAs, lncRNAs, and circRNAs identified in this study
Summary of DEmiRNAs identified in this study
miR_name	miR_seq	up/down	log2(fold_change)	pvalue(chi_square_2x2)	pvalue(fisher_test)	Mix(norm)	Ant(norm)
ptc-miR167f-3p_L-1	GATCATGTGGCAGTTTCACC	down	-8.33005	0	0	1266.95	3.937
bna-miR167d_L-1R+2_1ss2GT	TAAGCTGCCAGCATGATCTTG	down	-7.15	0	0	5242.06	36.9094
mdm-miR7125	CGAACTTATTGCAACTAGCTT	down	-7.10109	5.2738e-30	6.51099e-39	135.128	0.984251
PC-3p-2236_580	TTGTTCATCACTTCATTTCCC	down	-7.08052	0	0	2264.67	16.7323
bra-MIR5723-p3	TTGCAGCACATTTCACGAAGG	down	-7.07923	1.4378e-29	2.52138e-38	133.096	0.984251
mdm-miR482a-3p	TTCCCAAGCCCGCCCATTCCTA	down	-6.74624	1.1053e-23	2.15609e-30	105.664	0.984251
bra-miR391-3p	ACGGTATCTCTCCTACGTAGC	down	-6.67825	0	0	8064	78.7401
bra-miR391-5p	TTCGCAGGAGAGATAGCGCCA	down	-6.64125	0	0	1964.95	19.685
mdm-miR11011b	TAAGTTCATCCAAACACCATA	down	-6.40336	7.0699e-19	1.1987e-23	83.3121	0.984251
bra-MIR5723-p5	TTCGTGAAATGTGCTGCAATA	down	-6.38119	2.1568e-69	1.65598e-90	328.168	3.937
cas-miR167c_L-2R+1	GTCATGCTGGTAGCTTCACC	down	-6.31599	0	3.3353e-235	862.585	10.8268
PC-5p-1336_912	TTACAATTTTTGTGGAATCCC	down	-6.12109	0	4.48265e-130	479.552	6.88976
gma-MIR5368-p3_1ss5CA	TGGAAGAGCTAGAATTCT	down	-5.87747	0	0	2401.32	40.8464
cas-MIR167c-p3	ACTAGGTCATGCTGGTAGCTT	down	-5.60039	6.9879e-21	4.55444e-26	95.5041	1.9685
bna-MIR160d-p3	CGTACAGAGTAGTCAAGC	down	-5.5483	1.6719e-15	1.49794e-19	69.0881	1.47638
bra-MIR5720-p3	ATTTTTAACTGTACGATGATT	down	-5.39327	2.4918e-59	2.95396e-75	289.56	6.88976
cas-miR160b-3p_1ss22GA	GCGTACAGAGTAGTCAAGCATA	down	-5.25102	0	0	1555.5	40.8464
gma-MIR5368-p5_1ss1TC	CCCTGGGATTGGCTTTGGGC	down	-5.1071	0	6.12271e-153	610.617	17.7165
bra-MIR5720-p5	TCACAAAACCATAATACTGTA	down	-4.95269	4.3101e-43	3.12124e-53	213.36	6.88976
PC-3p-58862_32	CATAGTAGAAGACTTCCTGGA	down	-4.87362	1.469e-15	3.70581e-19	72.1361	2.46063
bra-miR160a-3p	GCGTATGAGGAGCCATGCATA	down	-4.86977	0	7.15265e-260	1064.77	36.4173
mdm-miR10986	TGGCACCAAAGTCACCACCCG	down	-4.80069	3.9211e-12	2.63142e-14	54.8641	1.9685
ptc-miR159d_L+1R-1	TCTTGGATTGAAGGGAGCTCC	down	-4.72763	1.8344e-06	4.30321e-07	26.0774	0.984251
aly-miR319b-5p_L-1	GAGCTTTCTTCGGTCCACTC	down	-4.67678	9.7063e-45	5.83671e-55	226.568	8.85826
bna-MIR169m-p5_1ss10AT	AGAATGATATTGAGCCAAAGA	down	-4.50524	1.2187e-05	5.84766e-06	22.352	0.984251
PC-5p-5898_261	CAGGAAGTCTTCTACTATGTC	down	-4.30454	1.1803e-26	7.82359e-32	136.144	6.88976
PC-3p-138330_13	TAGTAGAAGACTTCCTGGAAGT	down	-4.25526	7.5035e-05	4.06952e-05	18.796	0.984251
PC-3p-119107_15	AAAGAAAATAATCAAAAGAGC	down	-4.21573	9.7378e-05	7.73794e-05	18.288	0.984251
bna-MIR169m-p3_1ss7CA	GCAAGTAGACTTTGGCTCTGT	down	-4.20664	0	0	2223.18	120.407
nta-miR168a_R+1_1ss14GA	TCGCTTGGTGCAGATCGGGACC	down	-4.16128	6.149e-16	5.20303e-19	79.2481	4.42913
sly-miR168a-5p_R+1_1ss14GA	TCGCTTGGTGCAGATCGGGACC	down	-4.16128	6.149e-16	5.20303e-19	79.2481	4.42913
PC-3p-609067_4	TTTTTGTTCATCACTTCATTTT	down	-4.0902	0.00021321	0.000146779	16.764	0.984251
bra-MIR5713-p3	AATCGGAGGAAGATCATTACC	down	-4.08143	1.5823e-16	3.57105e-19	83.3121	4.92125
bra-MIR5725-p3	TGGCACAATCTGATCTGCATC	down	-4.02832	0	0	3998.98	245.078
bra-MIR5713-p5	ATTTGCAGACCAGTTGGACTA	down	-3.97654	1.9088e-34	1.1868e-40	185.928	11.811
bna-MIR166f-p5_1ss16TC	GGAATGTTGTCTGGACCGAGG	down	-3.95738	0	0	1934.13	124.508
bra-miR172b-5p	GCAGCACCATTAAGATTCACA	down	-3.91822	4.9582e-64	5.19861e-76	357.124	23.622
cas-MIR172b-p5	GCAGCACCATTAAGATTCACA	down	-3.91822	4.9582e-64	5.19861e-76	357.124	23.622
aly-miR319b-5p_1ss12CT	AGAGCTTTCTTTGGTCCACTC	down	-3.85316	1.9352e-11	5.56652e-13	56.8961	3.937
PC-3p-889057_3	GTGATGTGAGAAGCTGAAGCC	down	-3.74624	0.023371	0.0156591	6.60401	0.492125
PC-3p-266464_7	TCGAAAGCCAAAGCTCAAATCT	down	-3.63077	0.0022828	0.00343775	12.192	0.984251
PC-5p-171530_11	ACGAGACGACTTACTTGTAAG	down	-3.63077	0.0022828	0.00343775	12.192	0.984251
bra-miR164b-5p	TGGAGAAGCAGGGCACGTGCG	down	-3.59111	0	2.36895e-172	872.609	72.4081
bra-miR164b-3p	CACGTGTTCTACTACTCCAAC	down	-3.5818	0	2.77287e-182	927.101	77.4277
mdm-miR1511_L+1R-1_2ss6AG21AT	AACCTGGCTCTGATACCATGT	down	-3.57632	0.00026364	7.73794e-05	17.6107	1.47638
bna-MIR168b-p3_2ss15TC19TG	GATCCCGCCTTGCACCAAGTGAAT	down	-3.54646	1.7815e-12	8.63103e-14	66.1247	5.65944
bra-MIR5725-p5	AAAATTACTTAAGAACACACA	down	-3.5189	0	2.69963e-187	970.281	84.6456
pla-miR11602_L+1_1ss17TG	ATCTAACGGAACGCTAGTGGATC	down	-3.50524	0.0038865	0.00637778	11.176	0.984251
PC-3p-22377_84	CAATAATGTTGCTGCCTCTGC	down	-3.50524	5.6263e-19	5.62142e-22	106.172	9.35038
PC-3p-4602_319	TTGTTCACAATTGCATAGTCC	down	-3.49952	3.3854e-64	6.83719e-75	384.048	33.9567
lja-miR168-3p_L-1R+1	CCCGCCTTGCATCAACTGAATT	down	-3.48595	2.6443e-81	6.8719e-95	490.728	43.7992
fve-miR168-3p_R+1	CCCGCCTTGCATCAACTGAATT	down	-3.48595	2.6443e-81	6.8719e-95	490.728	43.7992
bna-MIR390a-p3	CGCTATCCATCCTGAGTTCT	down	-3.47765	7.205e-16	4.94389e-18	87.7148	7.87401
bra-miR168b-3p	CCCGCCTTGCATCAACTGAAT	down	-3.45788	0	0	6313.35	574.557
ath-miR170-5p	TATTGGCCTGGTTCACTCAGA	down	-3.45241	0	9.87116e-138	721.869	65.9448
cas-miR170	TATTGGCCTGGTTCACTCAGA	down	-3.45241	0	9.87116e-138	721.869	65.9448
aly-miR171b-5p	AGATATTAGTGCGGTTCAATC	down	-3.37395	0	1.52441e-172	925.154	89.2388
bra-MIR171d-p5	AGATATTAGTGCGGTTCAATC	down	-3.37395	0	1.52441e-172	925.154	89.2388
bra-MIR171b-p5	AGATATTAGTGCGGTTCAATC	down	-3.37395	0	1.52441e-172	925.154	89.2388
mdm-miR171i	TGAGCCGAACCAATATCACTC	down	-3.36773	0.0066333	0.0117634	10.16	0.984251
bna-MIR169n-p3	ATGAACATAATTCTGGCAAGT	down	-3.35633	1.2334e-82	1.46932e-95	512.403	50.0328
bra-MIR9552a-p3	TCCGGTGAGGAAGAAGCTAGC	down	-3.29373	3.8086e-12	1.39621e-13	67.5641	6.88976
ghr-MIR166b-p5	GGAATGTTGTCTGGACCG	down	-3.29373	0.008675	0.0117634	9.65201	0.984251
bol-miR398a-5p_L+1R-1_1ss21GA	AGGAGTGTCATGAGAACACGA	down	-3.239	2.3484e-60	1.91267e-69	381	40.3543
aly-miR159c-3p_R+1_1ss20CT	TTTGGATTGAAGGGAGCTCTTT	down	-3.19488	1.0433e-63	2.84045e-73	407.078	44.4553
cas-miR159b-3p_R+1	TTTGGATTGAAGGGAGCTCTTT	down	-3.19488	1.0433e-63	2.84045e-73	407.078	44.4553
aly-miR169h-3p	GGCAGTCTCCTTGGCTATT	down	-3.0621	1.1877e-38	1.03351e-43	250.721	30.0197
ath-MIR169h-p3	GGCAGTCTCCTTGGCTATT	down	-3.0621	1.1877e-38	1.03351e-43	250.721	30.0197
cas-miR169g-3p	GGCAGTCTCCTTGGCTATT	down	-3.0621	1.1877e-38	1.03351e-43	250.721	30.0197
bna-MIR169g-p3	GGCAGTCTCCTTGGCTATT	down	-3.0621	1.1877e-38	1.03351e-43	250.721	30.0197
bra-MIR9563a-p5_1ss23GA	TCTTAGCGGAATATAAGAACCCA	down	-3.0458	0.00022134	0.000123065	20.32	2.46063
bna-MIR169i-p3	GGCAGTCTCCTTGGCTATC	down	-2.99206	6.918e-69	3.65325e-78	465.148	58.4645
aly-miR169m-3p_1ss9TC	GGCAGTCTCCTTGGCTATC	down	-2.99206	6.918e-69	3.65325e-78	465.148	58.4645
bna-MIR169d-p3	GGCAGTCTCCTTGGCTATC	down	-2.99206	6.918e-69	3.65325e-78	465.148	58.4645
ath-MIR169j-p3	GGCAGTCTCCTTGGCTATC	down	-2.99206	6.918e-69	3.65325e-78	465.148	58.4645
bna-MIR169e-p5	GGCAGTCTCCTTGGCTATC	down	-2.99206	6.918e-69	3.65325e-78	465.148	58.4645
aly-miR159a-3p	TTTGGATTGAAGGGAGCTCTA	down	-2.97475	0	0	46760.3	5948.24
bra-miR159a	TTTGGATTGAAGGGAGCTCTA	down	-2.97475	0	0	46760.3	5948.24
ath-miR159a	TTTGGATTGAAGGGAGCTCTA	down	-2.97475	0	0	46760.3	5948.24
bra-MIR824-p3	CCTTCTCATCGATGGTCTAGA	down	-2.97112	0	0	28741.7	3665.35
PC-5p-228318_8	CACGAGATGGCTGAAATGTAA	down	-2.95269	0.0015935	0.00236926	15.24	1.9685
PC-3p-38634_49	AAGCTCGAGATCCATCTGGTT	down	-2.91087	4.2934e-05	1.5642e-05	25.908	3.44488
bra-miR168a-3p	CCCGCCTTGTATCAAGTGAAT	down	-2.89608	0	0	21154.2	2841.78
bna-miR160a	TGCCTGGCTCCCTGTATGCCA	down	-2.86138	0	0	4990.17	686.679
bra-miR160a-5p	TGCCTGGCTCCCTGTATGCCA	down	-2.86138	0	0	4990.17	686.679
bra-MIR5722-p5	ACCAATCATCATTTCTTGATT	down	-2.7762	1.2278e-11	1.55968e-12	74.1681	10.8268
mtr-miR156j_L+1R+3_1ss13GA	TTGACAGAAGAGAGTGAGCACCCA	down	-2.74624	0.0044341	0.00742853	13.208	1.9685
aly-miR172b-5p	GCAGCACCATCAAGATTCACA	down	-2.745	2.9308e-80	2.26588e-89	587.249	87.5983
ath-miR319a	TTGGACTGAAGGGAGCTCCCT	down	-2.74032	0	0	3064.85	458.661
bra-miR319-3p	TTGGACTGAAGGGAGCTCCCT	down	-2.74032	0	0	3064.85	458.661
aly-miR400-3p	GACTTATAATAATCTCATGAA	down	-2.7303	0.00018894	8.97386e-05	22.86	3.44488
ath-miR164b-3p_1ss16AC	CATGTGCCCATCTTCCCCATC	down	-2.69835	0	0	3551.94	547.244
eun-miR827-3p_1ss17GA	TTAGATGACCATCAGCAAACA	down	-2.6818	8.7249e-13	5.09097e-14	85.2594	13.2874
fve-miR827_1ss15AG	TTAGATGACCATCAGCAAACA	down	-2.6818	8.7249e-13	5.09097e-14	85.2594	13.2874
bra-miR5716	TTGGATAATTGAAGATATAAA	down	-2.67259	1.417e-15	9.45684e-17	106.68	16.7323
aly-miR166b-5p	GGACTGTTGTCTGGCTCGAGG	down	-2.63636	1.0435e-63	8.88973e-71	481.415	77.4277
bna-MIR166d-p5	GGACTGTTGTCTGGCTCGAGG	down	-2.63636	1.0435e-63	8.88973e-71	481.415	77.4277
ptc-MIR166i-p5	TTTGAGGGGAATGTTGTTTGG	down	-2.63077	0.0073938	0.0130018	12.192	1.9685
PC-5p-3551425_1	ATCTCCAATGGAATACTATTTTAT	down	-2.63077	0.0073938	0.0130018	12.192	1.9685
PC-3p-268_4596	TTGTGGAACCGTGTGAATACC	down	-2.6	0	0	4242.82	699.802
PC-5p-280829_7	CATGGAGAGACAAGTATATATT	down	-2.58186	3.6944e-05	3.96839e-05	29.464	4.92125
bra-MIR5714-p5	ATGCTGTAGAGTCTTGTCATC	down	-2.57546	0	2.79778e-161	1144.02	191.929
bra-MIR5722-p3	CAAGAAGTGGATGATTGATTGA	down	-2.56038	6.3806e-17	3.96092e-18	121.92	20.6693
bna-MIR166e-p5_1ss4AT	GGATTGTTGTCTGGCACGAGG	down	-2.55917	0	1.82614e-101	722.207	122.539
PC-5p-272627_7	AAGTGAGAAGACTACTTGGACGAC	down	-2.53123	0.0045347	0.0042102	14.224	2.46063
ath-miR396a-5p	TTCCACAGCTTTCTTGAACTG	down	-2.51629	0	0	9350.26	1634.35
mtr-miR160c_2ss15AT21AT	TGCCTGGCTCCCTGTATGCCT	down	-2.50524	2.1361e-28	4.03505e-31	217.932	38.3858
aly-miR160a-5p_1ss21AT	TGCCTGGCTCCCTGTATGCCT	down	-2.50524	2.1361e-28	4.03505e-31	217.932	38.3858
bra-miR2111b-3p	ATCCTCGGGATACGGATTACC	down	-2.49691	0	1.376e-119	877.825	155.512
bra-miR162-3p	TCGATAAACCTCTGCATCCAG	down	-2.47891	0	0	16924.5	3035.92
ath-miR156g	CGACAGAAGAGAGTGAGCAC	down	-2.47009	1.4577e-13	1.31853e-14	98.8877	17.8473
PC-3p-69931_27	TCATCACTCCATTTCCCACTCC	down	-2.46084	2.3408e-05	1.48304e-05	32.512	5.90551
aly-miR166g-5p_R-2	GGAATGTTGTTTGGCTCGA	down	-2.43407	7.0711e-07	2.53548e-07	45.212	8.36613
PC-3p-11027_157	TTGTCCTGTGGGAATGCTGTT	down	-2.42317	5.2856e-32	1.04088e-34	256.032	47.7362
ath-miR166a-5p_1ss4CA	GGAATGTTGTCTGGCTCGAGG	down	-2.38301	0	0	11383.1	2182.25
ptc-miR393a-3p_1ss18GA	ATCATGCTATCCCTTTGAATT	down	-2.36773	0.0045485	0.0075912	15.24	2.95275
bra-MIR9552a-p5	CTGTCCGGTGAGGAAGAAGCTAGC	down	-2.36773	0.0010517	0.00156363	20.32	3.937
PC-3p-616795_4	AGTGGAAGCAGCAACGAGAAGC	down	-2.36773	0.020519	0.0386913	10.16	1.9685
PC-3p-95558_19	ACACAAGGACTTGCAATAATG	down	-2.33859	0.00031573	0.000331474	24.892	4.92125
bna-MIR169a-p3_1ss10TC	GGCAAGTTGCCCTTGGCTATA	down	-2.32542	0	3.93123e-107	853.441	170.275
ath-miR167c-5p_L+1R+2_2ss2TG22GT	TGAAGCTGCCAGCATGATCTTTTC	down	-2.31812	2.4296e-21	6.0722e-23	174.244	34.9409
bna-MIR166a-p5	GGAATGTTGTTTGGCTCGAAG	down	-2.30304	0	4.14514e-134	1085.6	219.98
gma-miR6300_L-1R+1	TCGTTGTAGTATAGTGGT	down	-2.28973	1.3964e-06	4.64277e-07	45.72	9.35038
bna-miR166f	TCGGACCAGGCTTCATCCCCC	down	-2.28029	0	0	85802.3	17663
ath-miR396a-3p	GTTCAATAAAGCTGTGGGAAG	down	-2.26411	0	0	6808.22	1417.32
mdm-miR858	TTCGTTGTCTGTTCGACCTGA	down	-2.26082	8.4758e-09	3.58137e-09	66.0401	13.7795
bra-MIR5716-p5	TATATCTTCACATATCTAAAG	down	-2.21573	2.1648e-06	1.3288e-06	45.72	9.84251
PC-5p-36549_52	ATTATGCAGTTGTGAATAAAC	down	-2.19467	5.2775e-07	1.81943e-07	51.8161	11.3189
PC-5p-97514_19	CTTTATGTTCGTCGGAATTTCCTC	down	-2.16128	0.012068	0.0213746	13.208	2.95275
PC-3p-1201592_2	ATAGTGTTCTATTGGAGATGATC	down	-2.16128	0.012068	0.0213746	13.208	2.95275
PC-3p-33140_57	AAGGCTTATATCGCTCGTTTTTAAA	down	-2.16055	2.4723e-36	4.12878e-39	332.232	74.3109
bna-miR394a	TTGGCATTCTGTCCACCTCC	down	-2.13141	0	0	12574.4	2869.91
aly-miR394a-5p	TTGGCATTCTGTCCACCTCC	down	-2.13141	0	0	12574.4	2869.91
bna-miR172b	GGAATCTTGATGATGCTGCAT	down	-2.09141	0	5.38616e-197	1810.91	424.934
bra-miR172d-3p	GGAATCTTGATGATGCTGCAT	down	-2.09141	0	5.38616e-197	1810.91	424.934
bra-miR398-5p_1ss8CT	GGGTCGATATGAGAACACATG	down	-2.07877	0	0	21405.1	5066.92
bra-MIR9563a-p5_1	AGCGGAATATAAGAACCCGTCTCT	down	-2.0458	5.264e-05	4.21924e-05	36.576	8.85826
bra-MIR9563a-p5_2	CTTAGCGGAATATAAGAACCC	down	-2.0458	5.264e-05	4.21924e-05	36.576	8.85826
bra-MIR9563a-p5_5	TTAGCGGAATATAAGAACCCG	down	-2.0458	5.264e-05	4.21924e-05	36.576	8.85826
bra-MIR9563a-p5_4	TCTTAGCGGAATATAAGAACC	down	-2.0458	5.264e-05	4.21924e-05	36.576	8.85826
bra-MIR9563a-p5_3	GTTCTTAGCGGAATATAAGAACCC	down	-2.0458	5.264e-05	4.21924e-05	36.576	8.85826
PC-3p-182217_10	TGGAAGTCGTCCAAGTAGTCTT	down	-2.0458	0.019567	0.0352947	12.192	2.95275
PC-5p-156972_12	TGTTCACACTGTTCCACAACG	down	-2.0458	0.00036233	0.000519668	28.448	6.88976
PC-3p-89717_21	TATTTGGCACTGATCAATTGT	down	-2.0458	7.8089e-06	5.69943e-06	44.704	10.8268
ath-miR156j_L+1_1ss15AC	TTGACAGAAGAGAGCGAGCAC	down	-2.04015	2.0623e-22	1.08849e-23	212.857	51.7537
gma-miR171o-5p_2ss1AC17CG	CGATATTGGTACGGTTGAATC	down	-2.03705	2.2247e-50	6.73353e-54	500.889	122.047
bna-miR168b	TCGCTTGGTGCAGGTCGAGAA	down	-2.01511	0.0002008	0.000302026	31.496	7.79199
PC-5p-3397_407	AAATGGAGTAATGAACAAAAA	down	-2.00226	2.0099e-36	9.74563e-39	364.744	91.0432
cas-MIR408-p5	ACAGGGAACAAGCAGAGCATG	down	-1.97616	0	0	134356	34148.6
bra-MIR159a-p5	AGCTGCTAAGCTATGAATC	down	-1.95767	1.4747e-33	1.6732e-35	344.086	88.5826
ath-miR398b-5p_L-1R-1_1ss6TC	GGGTCGATATGAGAACACA	down	-1.95735	6.4906e-82	1.22744e-87	867.665	223.425
bra-MIR5719-p3_1ss21AT	TCGGATTATCATCACAACACT	down	-1.95526	0	0	36393.2	9384.83
PC-3p-231633_8	AAAAGACTGTATCTTATATTACGT	down	-1.92845	0.00041637	0.000483656	29.972	7.87401
bra-miR164e-3p	CACGTGCTCCCCTCCTCCAAC	down	-1.90378	1.8299e-09	1.70889e-09	88.3921	23.622
PC-5p-615496_4	ATATATGTATGTAGTTGTGGAGTC	down	-1.8823	0.0013759	0.00213704	25.4	6.88976
bra-MIR9563a-p5_1ss9GA	TTCTTAGCAGAATATAAGAAC	down	-1.85316	0.00080096	0.00121762	28.448	7.87401
bra-miR172a	AGAATCTTGATGATGCTGCAT	down	-1.85267	0	1e-295	3212.3	889.418
ath-miR172a	AGAATCTTGATGATGCTGCAT	down	-1.85267	0	1e-295	3212.3	889.418
cas-miR172a-3p	AGAATCTTGATGATGCTGCAT	down	-1.85267	0	1e-295	3212.3	889.418
PC-3p-171710_11	TTTTGATACCAACTGATGAGC	down	-1.8343	4.092e-08	2.89114e-08	77.2161	21.6535
hpe-miR162a_R+3	TCGATAAACCTCTGCATCCAGTTT	down	-1.82341	0.0021306	0.00337578	24.384	6.88976
PC-5p-31341_61	AAGGACTTTACGGAAACCCAAACC	down	-1.79945	1.2078e-07	4.87919e-08	73.6601	21.1614
gma-miR171c-3p_R-1_1ss19AT	TTGAGCCGTGCCAATATCTC	down	-1.76201	4.1155e-09	4.43643e-09	93.4721	27.559
bra-MIR5714-p3	CCTAGATGACAAGACTCTACG	down	-1.7604	4.1819e-12	1.08418e-12	130.048	38.3858
PC-3p-2194325_2	ATAGAGTAAACCATTGAAACAAAA	down	-1.74624	0.028028	0.0492378	13.208	3.937
lja-miR397_L-2R+3	TTGAGTGCAGCGTTGATGAACC	down	-1.74003	1.0068e-22	7.75516e-24	264.668	79.2322
bra-miR9552b-3p	TGACCGAGTAGACCGATAGTC	down	-1.71071	0	0	3845.06	1174.7
PC-5p-19857_93	CCTCGAACCCAGGACCTCACCC	down	-1.69508	5.9505e-16	2.55042e-16	186.436	57.5787
bra-MIR9563a-p5_2ss16CT18CT	AGCGGAATATAAGAATCTGTCTCT	down	-1.63077	0.024297	0.0415967	15.24	4.92125
PC-5p-285091_7	GATTAACCCGGAGTTCTTAGAGTG	down	-1.63077	7.3152e-05	6.08564e-05	47.244	15.2559
bra-miR9558-3p	TTGCAAGCCAGACATTTCCTTT	down	-1.63077	0.01361	0.0228208	18.288	5.90551
PC-3p-131365_14	ATTTACGAGGAAATAACGATGATA	down	-1.63077	0.00048406	0.000484923	36.576	11.811
bra-miR171a	TTGAGCCGTGCCAATATCACG	down	-1.62953	2.0685e-17	3.70923e-18	216.73	70.0459
bra-MIR5719-p5_2ss2AT19AC	TTGTGTTGTGATGATAATCC	down	-1.59536	0	0	42485.1	14060
PC-5p-525554_4	AGCAGAATATGAGAATCTGTCTCT	down	-1.56518	0.0087894	0.00822311	21.844	7.38188
PC-3p-362601_6	AATGTTAGATCTAGATCAAAG	down	-1.5433	0.0061302	0.00709201	24.384	8.36613
PC-3p-702689_3	CAACTTGTCCTGTGGGAATGATGT	down	-1.54223	0.00044082	0.000554214	40.132	13.7795
PC-3p-51618_37	ACGAGTCATACTCCGTCGGCA	down	-1.53123	0.0032424	0.00518276	28.448	9.84251
ath-miR164a_1ss21AT	TGGAGAAGCAGGGCACGTGCT	down	-1.52132	4.3219e-22	8.29368e-23	309.372	107.775
mtr-miR164a_1ss21AT	TGGAGAAGCAGGGCACGTGCT	down	-1.52132	4.3219e-22	8.29368e-23	309.372	107.775
gma-miR403a_1ss21GT	TTAGATTCACGCACAAACTTT	down	-1.51866	1.5511e-21	1.80451e-22	301.752	105.315
bra-miR164a	TGGAGAAGCAGGGCACGTGCA	down	-1.51855	0	0	13195.5	4605.7
PC-5p-19938_93	ATTGCCAAAACAAACATGAACTT	down	-1.4916	1.2208e-06	1.79481e-06	80.2641	28.5433
bna-MIR156d-p3	GCTCACTGCTCTATCTGTCAGG	down	-1.4909	3.8491e-61	1.15702e-63	928.117	330.216
ptc-miR393a-3p_1ss17GC	ATCATGCTATCCCTTTCGATT	down	-1.47876	0.0048189	0.00774589	27.432	9.84251
bra-miR168b-5p_1ss21CA	TCGCTTGGTGCAGGTCGGGAA	down	-1.44881	0	0	25580.2	9370.64
bra-miR168a-5p	TCGCTTGGTGCAGGTCGGGAA	down	-1.44881	0	0	25580.2	9370.64
bna-miR6031	AAGAGGTTCGGAGCGGTTTGAAGC	down	-1.41647	3.7252e-37	1.639e-38	596.393	223.425
bna-MIR390c-p3_1ss5AG	CGCTGTCCATCCTGAGTTCCA	down	-1.38367	0.00049379	0.00064267	46.228	17.7165
cca-MIR395c-p5_1ss8CT	GATCCTCTGAACACTTCATTG	down	-1.34667	4.1496e-11	2.52119e-11	172.72	67.9133
bra-miR9568-5p_L-2R+1	CGGATATCTTAGGATGAGGTT	down	-1.32926	1.4392e-06	1.07943e-06	93.9801	37.4015
PC-3p-66103_28	AATATATATGTATTAAGGACC	down	-1.32379	0.00050361	0.000664214	49.276	19.685
ath-miR8175_L-2	TCCCCGGCAACGGCGCCA	down	-1.31401	0	2.31831e-104	1874.52	753.936
bra-miR9568-3p	TCATCGTAAGAGATCTGCATT	down	-1.29956	0.0061027	0.00972156	31.496	12.7953
PC-5p-247806_8	TATTGGTGGTCCTTGTTTTTGGGT	down	-1.29578	0.0011153	0.000932284	44.704	18.2086
PC-3p-160875_11	AAACCATTGGAGCAAATTCAACTC	down	-1.2682	0.043191	0.043553	17.78	7.38188
PC-3p-143783_13	GTTTGGAAACATAGATAGCAGTA	down	-1.2682	0.026772	0.0430936	21.336	8.85826
bna-MIR6030-p5	GTCTGTATGTGTGGGCTGAGT	down	-1.26194	2.8333e-13	1.23216e-13	233.68	97.4408
aly-MIR172a-p5_1ss2CT	GTTGTTTGCTGCTGTGGCATC	down	-1.23845	7.9582e-08	5.66891e-08	130.048	55.1181
PC-3p-193031_10	ATTGACCCATGATCCATTAACAGT	down	-1.23023	0.0038477	0.00393552	38.1	16.2401
aly-miR156a-5p	TGACAGAAGAGAGTGAGCAC	down	-1.22307	0	2.16143e-148	3005.36	1287.41
bra-miR156a-5p	TGACAGAAGAGAGTGAGCAC	down	-1.22307	0	2.16143e-148	3005.36	1287.41
bna-miR156a_R-1	TGACAGAAGAGAGTGAGCAC	down	-1.22307	0	2.16143e-148	3005.36	1287.41
ath-miR156a-5p	TGACAGAAGAGAGTGAGCAC	down	-1.22307	0	2.16143e-148	3005.36	1287.41
bra-miR824	TAGACCATTTGTGAGAAGGGA	down	-1.2224	0	0	51510.2	22075.8
peu-MIR2916-p3_2ss11CT17GC	GATGTTGCTTTTAGGACTCC	down	-1.20772	0	0	7799.84	3376.97
PC-5p-95760_19	ATTAGTTTTAAGTAGAAAGCC	down	-1.19781	0.00034363	0.000396845	60.9601	26.5748
PC-5p-24449_77	GAGTAATGAACAAAAAATAAAAGG	down	-1.19433	9.7415e-06	1.25406e-05	93.4721	40.8464
bra-MIR9563a-p5_2ss16CT17CT	AGCGGAATATAAGAATTCGTCTCT	down	-1.18331	0.0023956	0.00271279	44.704	19.685
PC-3p-8049_203	ATTAAGGACCCAAGAGCAAGGACC	down	-1.15272	1.9577e-11	1.08452e-11	227.584	102.362
ath-miR403-3p_R-1_1ss20CT	TTAGATTCACGCACAAACTT	down	-1.1465	2.605e-09	2.18546e-09	180.848	81.6928
bra-MIR1140-p5	CCGATTGGCTTTAGGCTGTTGT	down	-1.09278	0	0	11289.8	5293.3
ath-miR164a_R+1	TGGAGAAGCAGGGCACGTGCAT	down	-1.07949	7.1953e-12	4.85705e-12	264.16	125
bra-MIR9563a-p5_1ss19GA	AGCGGAATATAAGAACCCATCTCT	down	-1.07555	0.03595	0.047451	24.892	11.811
PC-3p-268374_7	GAAGTTGGATTAGAGCATTCCTT	down	-1.06965	0.01982	0.0262474	30.988	14.7638
bra-miR400-3p	GACTTATAATGATCTCATGAA	down	-1.05612	1.0699e-17	6.47064e-18	427.736	205.708
peu-MIR2916-p5_2ss15TG21AG	CTCGAAGACGATCAGATACCGTCCT	down	-1.03929	0	2.04396e-202	5386.84	2621.06
cas-miR858	TTTCGTTGTCTGTTCGACCTT	down	-1.03441	0	4.76381e-120	3203.45	1563.97
PC-5p-22903_82	CCTCGAACCCAGGACCTCACC	down	-1.03286	1.575e-05	1.33427e-05	112.776	55.1181
aly-MIR159a-p5	AGCTGCTAAGCTATGGATCCC	down	-1.0308	4.138e-22	2.37562e-22	567.098	277.559
ath-MIR159a-p5	AGCTGCTAAGCTATGGATCCC	down	-1.0308	4.138e-22	2.37562e-22	567.098	277.559
PC-3p-173116_11	AGCGGAATATAAGAAACTGTGTCT	down	-1.02378	0.020378	0.0216205	33.02	16.2401
ath-miR160c-3p_L+1R-1	GCGTACAAGGAGTCAAGCATG	down	-inf	4.4923e-19	1.12039e-24	81.2801	0
bna-MIR394b-p3	AGGTGGGCATACTGCCAACAGA	up	inf	0.0045847	0.00359851	0	7.87401
ath-MIR399d-p5_1ss13CT	GGGCGAATACTCTTATGGCAGA	up	inf	0.0015272	0.000881357	0	9.84251
gma-MIR5032-p5_1ss20AG	AATATAATGAAATAGAGCCGCT	down	-inf	0.0016043	0.00196225	10.16	0
gma-MIR5032-p3_2ss13AG17AC	GAAATGAGGCATGGAACGGAGCCA	down	-inf	0.0027606	0.00392086	9.14401	0
rgl-MIR5141-p3_1ss23AT	TTCCAGTTTTGAACTACCGCATT	up	inf	0.014086	0.0146924	0	5.90551
bna-MIR6034-p5_1ss23TC	ATATACTCTCAAGCATATCAACCC	up	inf	0	2.90217e-130	0	424.212
bra-miR9408-5p	CAACAGTCTCAGGATGGAAAA	up	inf	1.2493e-05	1.56956e-06	0	18.7008
bra-miR9565-5p	TCTCGTTCTCTCGTTTCAGCT	up	inf	0.0015272	0.000881357	0	9.84251
pla-MIR11602-p5	CTCTATCCGAGAGTTATCAGT	down	-inf	0.014528	0.0312987	6.09601	0
csi-miR156b-3p_L+1R-1_1ss8TG	TGCTCACGGCTCTTTCTGTCAGC	down	-inf	0.0082964	0.0156591	7.11201	0
aly-miR160c-3p_1ss7AG	GCGTACGAGGAGCCAAGCATG	down	-inf	1.1465e-34	2.17384e-46	153.924	0
nta-MIR172a-p5_1ss4GT	GCATCATCTTCAAGATTCACA	up	inf	0.00030181	0.00010683	0	12.7953
aly-MIR395i-p5_2ss7CT19TC	GTTCCTTCGAACACTTCACTG	up	inf	3.0379e-09	4.10637e-11	0	34.4488
ath-MIR829-p5_2ss9GA17TC	ACTTTGAAACTTTGATCT	up	inf	1.7864e-15	1.14741e-19	0	62.0078
ath-MIR845b-p3_2ss16AT18GT	TCTGATACCAAATTGTTT	up	inf	0.0080074	0.00727123	0	6.88976
aly-MIR845a-p5_1ss17GA	ACGTCGATTGGTGTCAAAGCC	up	inf	0	1.26374e-199	0	650.59
ath-miR2936_L-2_1ss3TC	CGAGAGAGAGAACACAGACG	down	-inf	0.0016043	0.00196225	10.16	0
gra-MIR7484c-p5_2ss7AC17CA	TTACTCCAAAATTGAGAAAAT	down	-inf	0.014528	0.0312987	6.09601	0
bol-MIR9409-p3_2ss13GC17GT_2	TTTTTTGTTCATCACTTCATTT	down	-inf	0.0007157	0.00049163	11.684	0
gra-MIR8674b-p5_2ss13CG18TC	CAAACCCAAACCGTAAACCCT	up	inf	0.00051665	0.000215864	0	11.811
bol-miR9409_L-1_2ss15GC21TC	TTTGTTCATGACTCCATTTCC	up	inf	0.0015272	0.000881357	0	9.84251
bol-MIR9409-p3_2ss13GC17GT_1	TTTTTTGTTCATCACTTCATT	down	-inf	0.0007157	0.00049163	11.684	0
bra-MIR9563a-p3_2ss21AG23GT_2	TTAGTTAAAAGTTAAGAGACGATTT	up	inf	0.018747	0.0296877	0	5.41338
bra-MIR9563a-p3_2ss21AG23GT_1	TTAGTTAAAAGTTAAGAGACGATT	up	inf	0.018747	0.0296877	0	5.41338
bra-MIR9563a-p3_2ss1TC22AG	CTTAGTTAAAAGTTAAGAGACG	up	inf	0.00264	0.00178089	0	8.85826
bra-MIR9563a-p5_1ss1TC	CCTTAGCGGAATATAAGAACC	down	-inf	0.0027606	0.00392086	9.14401	0
mdm-miR167a_1ss20CT	AGATCATCTGGCAGTTTCATC	down	-inf	0.0016043	0.00196225	10.16	0
csi-miR169n-3p_L+1R-1_1ss12CT	CGGCAAGTTGCTCTTGGCTAC	down	-inf	4.6175e-09	6.1836e-11	35.052	0
ppe-miR171d-5p_3ss15-T18TC23AC	TGTGATATTGGTTCTGGCTCATC	down	-inf	4.826e-06	9.74528e-07	21.336	0
mdm-miR391_L-1R+1	ACGCAGGAGAGATGACGCCGA	down	-inf	2.7732e-08	9.76598e-10	31.496	0
mdm-miR408b_L-1R+1	CAGGGAAGAGGTAGAGCATGG	down	-inf	1.6734e-10	4.95943e-13	41.656	0
mdm-miR482d_1ss2AG	AGTGGAAGGGTAGGAAAGAAG	down	-inf	0.00054772	0.00049163	12.192	0
mdm-miR482b	TCTTTCCTATCCCTCCCATTCC	down	-inf	9.4812e-65	5.3724e-88	294.64	0
mdm-miR482a-5p_L-1	GGAATGGGCTGTTTGGGAAGA	down	-inf	8.7549e-86	2.96499e-117	393.192	0
tcc-miR530b_R+1_1ss20TA	TGCATTTGCACCTGCACCTAC	down	-inf	3.442e-16	8.43852e-21	67.9027	0
vvi-miR535a	TGACAACGAGAGAGAGCACGC	down	-inf	5.1584e-63	1.34705e-85	286.512	0
mdm-miR2118a	CTACCGATGCCACTAAGTCCCA	down	-inf	1.6734e-10	4.95943e-13	41.656	0
fve-miR3627a_R-2	TCGCAGGAGAGATGGCACTA	down	-inf	8.119e-06	1.94507e-06	20.32	0
mdm-miR7120a-5p_L+1R-1	TTGTTATATTGTCAGATTGTC	down	-inf	5.9635e-09	6.1836e-11	34.544	0
mdm-miR7120a-3p	CAGTCTGACAATATAACGTGC	down	-inf	2.7855e-10	9.8791e-13	40.64	0
mdm-miR7121a	TCCTCTTGGTGATCGCCCTGT	down	-inf	0.0047721	0.00783522	8.12801	0
mdm-miR7124a_R-2	CACCAATATCAACTTTATT	down	-inf	0.0047721	0.00783522	8.12801	0
mdm-miR10984b-3p_R-1	CTCACGTACGCTGTCCCGAGA	down	-inf	0.00032142	0.00024612	13.208	0
mdm-miR10996b	TCACCATTGCATCTCATGTTCC	down	-inf	6.0788e-07	6.14692e-08	25.4	0
mdm-miR11011a	AAGTTCATTCAAACACCATGT	down	-inf	3.5757e-09	3.10258e-11	35.56	0
PC-5p-93955_20	AAGTTCTCAATGGGTAATGGA	up	inf	3.2112e-07	1.14122e-08	0	25.5905
PC-5p-77166_24	ATAATCGTTAATGGCTAAAAC	up	inf	3.3623e-06	3.84416e-07	0	21.1614
PC-3p-73835_25	TTGTAGCCATTAACGATTATG	up	inf	1.9092e-07	5.64781e-09	0	26.5748
PC-5p-85347_22	ATCTTCGAGTTAGTTTTTGAC	up	inf	1.9924e-06	1.90245e-07	0	22.1456
PC-3p-72183_26	TCAAAAACTAACTCGAAGATC	up	inf	2.964e-11	7.3123e-14	0	43.307
PC-3p-998150_3	CAAAAACTAACTCGAAGATCA	up	inf	0.0045847	0.00359851	0	7.87401
PC-5p-46180_41	TTAAAATAATATATTGTTGAT	up	inf	1.7864e-15	1.14741e-19	0	62.0078
PC-5p-106606_17	CATAATTTCTGACATTGTGAC	up	inf	9.6034e-06	1.56955e-06	0	19.1929
PC-3p-151747_12	CACAATGTCAGAAATTATGAA	up	inf	2.116e-05	3.1715e-06	0	17.7165
PC-5p-91089_20	TAAAGTATAGAAAATTAGATT	up	inf	7.3843e-06	7.76767e-07	0	19.685
PC-3p-110379_17	ATCTAATTTTCTATACTTTAT	up	inf	1.1358e-07	2.79507e-09	0	27.559
PC-3p-370047_5	TGAATGTATGAAGTAATGATC	up	inf	0.00088686	0.000436181	0	10.8268
PC-5p-676222_3	GAATATACTCTCAAGCATATC	up	inf	0.025017	0.0296878	0	4.92125
PC-3p-909008_3	GTTGATATGCTTGAGAGTATATA	up	inf	0.014086	0.0146924	0	5.90551
PC-5p-700750_3	GACAACTTACAATTCAGTCGT	up	inf	0.0080074	0.00727123	0	6.88976
PC-5p-172518_11	TGTTTTCTAAATTTGAGTTATG	up	inf	3.2112e-07	1.14122e-08	0	25.5905
PC-3p-816819_3	TTTATACAAGTGTTCATGTCTATC	up	inf	0.00088686	0.000436181	0	10.8268
PC-3p-52581_36	CATTCTCAATTCCTAATCTAGAT	up	inf	1.095e-17	1.01111e-22	0	71.8503
PC-5p-2133029_2	AGAGTTAGAAATGGAGTATGAACA	up	inf	0.025017	0.0296878	0	4.92125
PC-3p-1306728_2	TAAAAACTAAGATATTGTATC	up	inf	0.0045847	0.00359851	0	7.87401
PC-5p-59534_32	TACAACAAAAACATCAATAAG	up	inf	1.1816e-06	9.41514e-08	0	23.1299
PC-5p-1851147_2	AGAGTAAGTTTTGCTCCAATGGTT	up	inf	0.0080074	0.00727123	0	6.88976
PC-5p-374397_5	AACACTACTCTTCTGTGACATA	up	inf	6.0954e-05	1.2949e-05	0	15.748
PC-5p-149015_12	TCAACTGTTTTTACTATATCC	up	inf	1.0835e-09	1.00573e-11	0	36.4173
PC-3p-20672_90	CTCTGCAAGTTATAGAAGAAG	up	inf	1.2097e-23	1.1532e-30	0	98.4251
PC-3p-517103_4	TAGTATGTTATATTTAATTTT	up	inf	0.014086	0.0146924	0	5.90551
PC-3p-2538481_2	AAGATGTTTGTCACATGATAGTG	up	inf	0.025017	0.0296878	0	4.92125
PC-3p-318264_6	CATGTAAGTCGTAGGACGGATG	up	inf	0.0020069	0.00178089	0	9.35038
PC-5p-488936_4	TCTTTTGAATATTTTCTTGTA	down	-inf	0.0009359	0.000982142	11.176	0
PC-3p-268954_7	AAATTCCGACGAACATAAGGA	up	inf	0.00088686	0.000436181	0	10.8268
PC-5p-95886_19	TATCTCAGCATCTATTACATT	up	inf	2.116e-05	3.1715e-06	0	17.7165
PC-3p-146407_13	GGTCTCTTTACTTCTGCCACC	up	inf	2.4515e-20	2.18205e-26	0	83.6613
PC-5p-87733_21	TAATACAACTTTTAACAAT	down	-inf	4.826e-06	9.74528e-07	21.336	0
PC-5p-70064_27	AGAAGAAAAGAAGATATTAGAT	up	inf	0.00023088	0.00010683	0	13.2874
PC-5p-299111_7	ACTTAAAACTTACGGCTGGTAGAC	up	inf	0.00030181	0.00010683	0	12.7953
PC-5p-242752_8	CACGAGACGACTTACTTGTAAGT	down	-inf	0.0016043	0.00196225	10.16	0
PC-3p-134624_14	TATTCCGATAAAAATCTCACC	up	inf	3.5888e-05	6.40841e-06	0	16.7323
PC-3p-239103_8	ACTCGATTTTGACTCATGAGG	up	inf	0.00017672	5.287e-05	0	13.7795
PC-5p-942486_3	AGAACAATGTGCTAATTAACATA	up	inf	6.0954e-05	1.2949e-05	0	15.748
PC-5p-356032_6	GTGAATGTTGGATAATTCCAAGCT	up	inf	0.00010369	2.61651e-05	0	14.7638
PC-3p-136074_14	TGGCATTGGTAGTAATGAGTGT	up	inf	6.0954e-05	1.2949e-05	0	15.748
PC-3p-234602_8	TGTAAGTCGTCGGACGGACGA	up	inf	0.00088686	0.000436181	0	10.8268
PC-5p-237720_8	AATAAATAGTGTAGAACTCCTATT	up	1.00482	0.024042	0.0215543	14.224	28.5433
ath-miR169b-5p_R+1	CAGCCAAGGATGACTTGCCGGT	up	1.0282	0.00013591	0.000144801	38.608	78.7401
PC-3p-39033_49	TCCTCTAACTATATCTCTCTT	up	1.06111	0.0046148	0.00674385	19.812	41.3385
PC-5p-59901_31	TTGTGCAAGACTAAGAAGCAA	up	1.0735	0.00046434	0.000472539	29.464	62.0078
ptc-miR398b_R+3_1ss15GA	TGTGTTCTCAGGTCACCCCTGCCA	up	1.08874	1.0907e-05	9.74795e-06	45.0427	95.8004
bra-miR396-5p	TTCCACAGCTTTCTTGAACTT	up	1.13076	0	0	9786.12	21429.1
bra-miR860-3p	TCAATACATTGGACTACATAT	up	1.1356	9.8363e-18	4.01651e-18	155.448	341.535
PC-5p-53088_36	TAGCGTAGGGTCTCTTAACTT	up	1.13975	0.00043878	0.000581153	25.908	57.0866
PC-3p-279505_7	AAGAACCGTCTTTTAGCCGAAGCT	up	1.14182	0.036356	0.0409771	9.14401	20.1771
stu-MIR8005a-p3_1ss19AT	TTAGGATTTAGGGTTTAGTGTT	up	1.17439	7.7866e-07	7.67212e-07	47.752	107.775
bra-miR9554-5p_L-1R+1_1ss18AG	AATGATACTTGGATATGATCT	up	1.17836	6.5725e-15	4.1054e-15	117.856	266.732
PC-5p-6811_231	AAGACTTTGAACTTTTTTGCT	up	1.18326	1.848e-19	8.61199e-20	156.464	355.315
PC-3p-136960_13	AAAGTCAAGAGACGGGTTCTT	up	1.18449	0.0086844	0.00899086	13.208	30.0197
PC-3p-12682_140	TTTTTGTTCATTACTCCATTTC	up	1.19862	2.5911e-05	2.10044e-05	33.02	75.7873
bra-MIR9566-p5	TCTCTAGGTAAAAGAATCATC	up	1.21723	0.00017253	0.00017049	25.4	59.0551
PC-3p-33229_57	AAGACAACATTCACCAAACCA	up	1.21934	5.8549e-05	8.53998e-05	28.956	67.4212
bna-miR169a	CAGCCAAGGATGACTTGCCGA	up	1.22508	6.546e-13	6.45443e-13	91.6443	214.235
PC-3p-93803_20	AGAGACGAATTCTTATATTCT	up	1.22721	0.00020285	0.000202546	24.384	57.0866
PC-3p-1840592_2	ACGGACAAAACCACACCGCACATC	up	1.2343	0.043376	0.0414255	7.11201	16.7323
ath-miR393b-3p_1ss14TA	ATCATGCGATCTCATTGGATT	up	1.26669	9.6336e-85	5.17385e-87	623.825	1500.98
mtr-miR398b_L+1R-1_1ss16GA	CTGTGTTCTCAGGTCACCCCT	up	1.27612	0.00038492	0.000401842	20.32	49.2125
bna-miR162a	TCGATAAACCTGTGCATCCAG	up	1.27902	2.9203e-29	4.87519e-30	202.184	490.649
bna-miR156b	TTGACAGAAGATAGAGAGCAC	up	1.2867	0	0	3355.18	8185.64
ath-miR157a-5p	TTGACAGAAGATAGAGAGCAC	up	1.2867	0	0	3355.18	8185.64
ath-MIR319c-p5	ATCTGCCGACTCATCCATCCA	up	1.29207	4.1769e-22	1.39066e-22	146.304	358.267
PC-3p-1165_1017	TTTTGTTCATTACTCCATTTC	up	1.29967	2.0686e-24	7.15996e-25	160.528	395.177
bna-miR169g_R-1	TAGCCAAGGATGACTTGCCTG	up	1.3046	0.0020465	0.00295767	14.5532	35.9486
ath-miR169h	TAGCCAAGGATGACTTGCCTG	up	1.3046	0.0020465	0.00295767	14.5532	35.9486
bna-miR169c_1ss21AG	TAGCCAAGGATGACTTGCCTG	up	1.3046	0.0020465	0.00295767	14.5532	35.9486
PC-3p-25289_75	TTTGATTTAGTGTTTATGATT	up	1.30469	0.00026868	0.000275506	20.32	50.1968
PC-3p-25205_75	TAAAAGTTAAGGGACTCTACG	up	1.33271	3.1202e-07	2.31835e-07	38.1	95.9645
mdm-miR167h_R+1_1ss22AT	TGAAGCTGCCAGCATGATCTTTT	up	1.36955	1.3419e-32	2.05073e-33	192.871	498.359
bna-MIR397b-p3	TCAACGTTGGCTCAATTATGTT	up	1.39809	0	0	2086.87	5499.99
mtr-miR172b_1ss21TA	AGAATCTTGATGATGCTGCAA	up	1.39898	0.0079348	0.00846445	9.14401	24.1141
cme-miR1863_R-2_1ss1AC	CGCTCTGATACCATGTTAGATT	up	1.41363	0.0019102	0.00226674	12.192	32.4803
PC-5p-195195_10	ACCCGTCTATTAACTTTTAAC	up	1.41363	0.0019102	0.00226674	12.192	32.4803
gma-miR156a_R+3	TGACAGAAGAGAGTGAGCACCCA	up	1.4217	9.4038e-09	6.72408e-09	41.148	110.236
bra-MIR9563a-p5_1ss20CA	TCTTAGCGGAATATAAGAAAC	up	1.42813	0.0065088	0.00557212	9.14401	24.6063
bra-MIR5721-p3_1ss5GA	TTTTACAGTAAATTATGGAG	up	1.43493	1.096e-21	3.99232e-22	111.76	302.165
bna-MIR6036-p5_1ss15TG	ATGGTAACGGGCGGGTGTTGTGGA	up	1.43962	0.040594	0.0395383	5.08001	13.7795
PC-5p-259062_7	GTTCCGTTAACATATGTTACCCTC	up	1.43962	0.040594	0.0395383	5.08001	13.7795
PC-5p-363858_6	TTTTTGCTCCAATGTGTTCCT	up	1.43962	0.0037817	0.00312038	10.16	27.559
cas-miR408	ATGCACTGCCTCTTCCCTGGC	up	1.44319	0	0	34724.9	94424.1
PC-5p-778961_3	AACAGTTAACGTGGGTTTGTATA	up	1.46877	0.013073	0.0117781	7.11201	19.685
bra-MIR9563a-p5_2ss1GA22CA	ATTCTTAGCGGAATATAAGAAACC	up	1.49852	0.018581	0.0214551	6.09601	17.2244
PC-5p-1579_789	GATTGTTAGTATATAACTTTGATT	up	1.51521	4.5365e-52	6.29674e-54	246.888	705.708
bra-miR171e	TGATTGAGCCGCGCCAATATC	up	1.53623	0	0	3208.68	9306.34
cas-miR171a-3p_R-1	TGATTGAGCCGCGCCAATATC	up	1.53623	0	0	3208.68	9306.34
mdm-miR408a_L-1R+3	TGCACTGCCTCTTCCCTGGCTTT	up	1.53843	0	9.0641e-95	422.267	1226.59
gma-miR408a-3p_L-1R+3	TGCACTGCCTCTTCCCTGGCTTT	up	1.53843	0	9.0641e-95	422.267	1226.59
PC-3p-45661_42	ACGGAAGCATAAAACAGATCTTT	up	1.53916	2.5017e-07	1.08563e-07	27.432	79.7243
PC-3p-350782_6	TCCGCTCTAAAAAATTCTGGATA	up	1.53916	0.019924	0.0330673	5.58801	16.2401
PC-5p-872894_3	TAAATCTTATTGGTTGGTGAATCT	up	1.53916	0.047131	0.0469471	4.064	11.811
PC-3p-96400_19	AGAGACGGGTTCTTATATTCCGCT	up	1.53916	0.0065628	0.0100087	7.62001	22.1456
PC-5p-357301_6	GAAAATGGTTTAGTCACTCGA	up	1.53916	0.047131	0.0469471	4.064	11.811
bra-miR161-3p	GTCACTTTCAATGCGTTGATC	up	1.54909	6.4472e-44	1.10438e-45	196.088	573.818
PC-5p-74095_25	ATACTAAAGCACAAGTCACATAAC	up	1.5521	1.0654e-09	9.20794e-10	37.592	110.236
bra-miR156b-3p	GCTCACTCTCTATCTGTCACC	up	1.60075	5.0414e-10	2.22322e-10	36.2374	109.908
PC-3p-2424_542	AAAAAGTTCCAAGTCTTCATC	up	1.60401	3.1271e-36	8.75558e-38	147.32	447.834
PC-5p-375375_5	AAACTCTAAACCCTTGGGTAAATC	up	1.65464	0.030122	0.0293511	4.064	12.7953
gma-miR6300_R+2	GTCGTTGTAGTATAGTGGTA	up	1.65821	1.1256e-17	2.39172e-18	62.9921	198.819
PC-5p-196276_10	ATTTGCTCCAATGTATGCCTCTAT	up	1.68212	0.0017507	0.00171601	8.12801	26.0827
PC-3p-17742_103	AAAGACACTAACAAAAATATC	up	1.6967	5.5258e-05	4.12341e-05	13.208	42.8149
bra-MIR9563a-p5_2ss7AG19AT	AAAAAAGTTAAGAACCGGTTT	up	1.78017	2.6169e-20	2.5325e-21	61.4681	211.122
bra-MIR9563a-p5_2ss8AG20AT	TAAAAAAGTTAAGAACCGGTT	up	1.78243	3.9778e-09	1.69993e-09	24.892	85.6298
PC-3p-96652_19	AAAAGTTAAGAGACGGATTCT	up	1.7955	0.0032922	0.00342545	6.09601	21.1614
bna-MIR6029-p5_1ss3GA	AAAAGATACACAAGCCAAGCC	up	1.79922	9.8682e-06	9.58306e-06	13.716	47.7362
PC-5p-17265_106	AGAAACTGTCTCTTAATTTTT	up	1.80567	6.8219e-09	3.11856e-09	23.368	81.6928
PC-3p-79725_23	CTTAGAACTCCACAATTACAT	up	1.82295	3.3679e-05	4.5558e-05	11.684	41.3385
mtr-miR171e-3p_R+1_2ss1AT12CT	TGATTGAGCCGTGCCAATATCT	up	1.82967	3.946e-23	3.15408e-24	66.0401	234.744
bra-MIR9563a-p5_2ss10AG22AT	ACTAAAAAAGTTAAGAACCGGTTT	up	1.84728	0.020005	0.0293511	3.556	12.7953
bra-MIR5654a-p3_2ss6GT19TC	ATGATTCTTGGGATTTATCTT	up	1.86392	0	1.03086e-174	481.584	1752.95
PC-5p-97542_19	TACATGCATCTACTCTTTTCT	up	1.87358	1.7665e-05	1.80368e-05	11.684	42.8149
PC-5p-495882_4	TTATAGTGTAATTTTTGCTCCAA	up	1.8928	0.026359	0.0334619	3.048	11.3189
PC-3p-559511_4	TAAGGGTTCTACACTATTTAG	up	1.9542	0.0075726	0.0066855	4.064	15.748
bra-MIR5726-p3_1ss20GA	AACGTGTCGTCTTCTAGTGATGCC	up	1.97646	0	0	1322.83	5205.7
bna-miR6036	ATAGTACTAGTACTTGCATGATCA	up	1.98394	2.5754e-11	6.43515e-12	24.384	96.4566
bra-miR6032-3p	TCTGCTGGTCGTTCCATGTTAA	up	2.00482	0.00026199	0.0001685	7.11201	28.5433
PC-5p-21017_89	TTAAGCGTAGGGTCCCTTAAC	up	2.02459	2.8318e-12	5.48985e-13	25.4	103.346
ath-miR4245_R+1_1ss18CT	ACAAAGTTTTATACTGATAATC	up	2.02459	6.2619e-08	3.03062e-08	15.24	62.0078
aly-miR156b-3p_L+1	TGCTCACCTCTCTTTCTGTCAGT	up	2.02576	0	1.32667e-188	417.068	1698.33
bra-miR156e-3p	TGCTCACCTCTCTTTCTGTCAGT	up	2.02576	0	1.32667e-188	417.068	1698.33
aly-miR857-5p	AAACTTTCACCATACAAAATA	up	2.03719	8.3112e-10	3.4728e-10	19.304	79.2322
bna-MIR393-p3	ATCATGCGATCTCTTCGGA	up	2.04166	0.0047334	0.00400279	4.064	16.7323
PC-5p-348025_6	AGTATCTGTTTTATGCTTCCGCA	up	2.0917	0.0011205	0.000821344	5.08001	21.6535
gma-miR156a_R+1	TGACAGAAGAGAGTGAGCACC	up	2.10394	1.597e-20	1.51114e-21	40.64	174.705
PC-3p-41003_47	TGTGTGCATCAAGTAAGTTAG	up	2.11174	1.0413e-07	5.05302e-08	13.208	57.0866
bra-miR9556-5p_R-2_1ss12AT	GTCAATTGGTGTTAGTAGT	up	2.11324	0	2.13338e-145	285.496	1235.23
bra-miR5711	TGTTTTGTGGGTTTCTACCGA	up	2.11811	0	0	814.833	3537.4
bra-MIR9563a-p5_2ss22CA24CA	GTTCTTAGCGGAATATAAGAAACA	up	2.12412	0.035525	0.036753	2.032	8.85826
bra-MIR9563a-p5_2ss6GA20CA	TCTTAACGGAATATAAGAAAC	up	2.12412	0.0029477	0.00237642	4.064	17.7165
PC-5p-78102_24	AAGACACGTCTAGATCTCATC	up	2.12412	0.010029	0.0119197	3.048	13.2874
PC-5p-35800_53	ATAAAGTGAAATATAGAGTAT	up	2.13352	7.0634e-10	2.1015e-10	17.272	75.7873
aly-MIR838-p3	TCTTCTTCTTCTTGCACAACC	up	2.14061	6.1368e-16	4.37582e-17	29.464	129.921
PC-5p-274278_7	ATATGGACTTACACAACAAAGCTT	up	2.15583	0.016562	0.0334619	2.54	11.3189
bna-MIR399c-p5	GGGCAAGATCTCCTTTGGCAGG	up	2.16365	1.6553e-05	1.30962e-05	8.12801	36.4173
PC-5p-370917_5	CTTAAACCCTTGGATAAATCATA	up	2.17659	0.0078587	0.00700224	3.048	13.7795
PC-3p-77907_24	TTTTATAGTAAATTATGCAGT	up	2.19124	0.0037749	0.00668549	3.556	16.2401
PC-5p-1413184_2	CTAAGCCGTTTTAAACAAGCCGTT	up	2.20212	0.0018297	0.00139998	4.064	18.7008
PC-5p-276233_7	AAACCTAAACTCTTGGATAAATCT	up	2.22721	0.00010695	6.03579e-05	6.09601	28.5433
bna-MIR395d-p5	GTTCCCTTTAACGCTTCATTG	up	2.2343	0.0029643	0.00400279	3.556	16.7323
bna-MIR395f-p5	GTTCCCTTTAACGCTTCATTG	up	2.2343	0.0029643	0.00400279	3.556	16.7323
bra-miR9560b-3p	TCATATTAGTTCTACCTCCTGCTG	up	2.2343	0.0029643	0.00400279	3.556	16.7323
PC-5p-7322_218	TCTGCTATCAACTTGTAGAGTC	up	2.23713	1.3656e-26	1.81527e-28	45.72	215.551
bra-miR400-5p	TATGAGAGTATTATAAGTCAC	up	2.24743	0	0	2073.66	9846.45
bra-MIR9563a-p3_2ss18AG22AC	TTTAGTTAAAAGTTAAGGGACC	up	2.27612	0.021343	0.0212185	2.032	9.84251
bra-MIR9563a-p3_2ss20AG21GA	AGTTAAAAGTTAAGAGACAGATT	up	2.27612	0.021343	0.0212185	2.032	9.84251
PC-3p-218713_9	CGGTTATGTTTTTCTTTTGCT	up	2.27612	0.0011326	0.000818903	4.064	19.685
PC-3p-507242_4	CAAGAATACTCTATATTTCACTCT	up	2.27612	0.021343	0.0212185	2.032	9.84251
mdm-MIR172p-p3_1ss6GA	ATCTTAATGATGCTGCATCTG	up	2.31677	0.0018242	0.00237642	3.556	17.7165
PC-5p-786923_3	ATAAACCCTAAACTCTAGGATT	up	2.31677	0.0018242	0.00237642	3.556	17.7165
aly-miR395i	CTGAAGTGTTTGGAGGAACTC	up	2.32343	0.0037644	0.00407627	3.048	15.2559
PC-3p-771428_3	GATTTATCTAAGAGTTTAGGGTT	up	2.33271	0.0078397	0.0119197	2.54	12.7953
ath-miR399c-5p_1ss20GC	GGGCATCTTTCTATTGGCACG	up	2.34324	8.9906e-15	6.56849e-16	21.336	108.268
PC-3p-20143_92	ATCGTTAGCTTTGTTGAAATT	up	2.36513	1.338e-08	3.45406e-09	11.176	57.5787
PC-5p-12419_142	TTTCAACAAAGCTAAAGATCT	up	2.36923	4.9118e-20	1.45865e-21	28.956	149.606
PC-5p-171243_11	TTCTTTAGGAGATCTTAAACA	up	2.38716	0.00010529	5.72568e-05	5.08001	26.5748
bna-miR171f_1ss14CT	TGATTGAGCCGCGTCAATATC	up	2.40004	0	0	4250.44	22434.5
PC-3p-558174_4	TAAGAACTCCGGGTTAATCA	up	2.41363	0.012799	0.0121178	2.032	10.8268
PC-5p-505128_4	TTTTAGCGTAATATAAGATA	up	2.41363	0.012799	0.0121178	2.032	10.8268
PC-3p-224676_8	AGTTTCTATATTTTTATTTGC	up	2.41363	0.012799	0.0121178	2.032	10.8268
PC-5p-252919_8	ACCAGATGGATCTCGAGCTTG	up	2.53916	0.020932	0.036753	1.524	8.85826
PC-5p-205963_9	AGAGCGTTACAGTATTTTGAC	up	2.53916	0.007666	0.00685543	2.032	11.811
PC-5p-643416_4	TGGAAAATAGAATATAAACAAA	up	2.53916	0.007666	0.00685543	2.032	11.811
PC-5p-2059_620	AGAGAGATATAGTTAGAGGAC	up	2.55411	1.3282e-39	5.24855e-43	48.768	286.417
ath-miR398b-3p	TGTGTTCTCAGGTCACCCCTG	up	2.56179	0	0	5882.82	34734.4
bra-miR398-3p	TGTGTTCTCAGGTCACCCCTG	up	2.56179	0	0	5882.82	34734.4
bra-miR9561-5p_L-2R+1	AGTCTCTCACCAGTCTTTCACT	up	2.57869	2.3917e-06	1.34275e-06	6.09601	36.4173
PC-3p-234594_8	TATCTCCAATGATAATTTCTGACA	up	2.57869	0.0008514	0.000767991	3.048	18.2086
PC-5p-15955_114	ATAATTGTGGGGTTCTAAGCT	up	2.60019	8.2466e-13	1.74719e-13	13.716	83.1692
PC-3p-18129_101	TTAAGGGACCCTACGCTTAAG	up	2.63869	6.26e-32	1.05336e-34	35.56	221.456
bra-miR408-3p	TGCTTGTTCCCTGTCTCTCTC	up	2.65464	0.0045876	0.0038464	2.032	12.7953
PC-5p-644149_4	TTATAGGGTTCATTAAATAGT	up	2.65464	0.0045876	0.0038464	2.032	12.7953
PC-5p-89388_21	ATTAGGAAGTGAGAATGAATA	up	2.65464	6.1026e-05	2.90326e-05	4.064	25.5905
PC-5p-1111070_3	AGTGTATATATGAAAAGTGATA	up	2.65464	0.0045876	0.0038464	2.032	12.7953
ghr-miR393_1ss21CT	TCCAAAGGGATCGCATTGATTT	up	2.66569	1.8198e-13	3.36093e-14	13.5467	85.9579
bna-miR399a	TGCCAAAGGAGATTTGCCCGG	up	2.68212	0.00020547	7.62477e-05	3.38667	21.7355
ath-miR399f	TGCCAAAGGAGATTTGCCCGG	up	2.68212	0.00020547	7.62477e-05	3.38667	21.7355
ath-miR399b	TGCCAAAGGAGAGTTGCCCTG	up	2.68901	1.235e-62	2.23726e-69	68.0721	438.976
PC-3p-974836_3	ACTCCCACGTTCAATCCGAACGCC	up	2.70908	0.0035481	0.00384639	2.032	13.2874
bra-miR9563a-3p_L-1R+3_1ss21AC	AAAAGTTAAGAGACAAGTTCTTA	up	2.76155	0.0094921	0.0212185	1.524	10.3346
PC-3p-333303_6	CGTGTTTAAAATGGCTTAGTC	up	2.76155	0.00081224	0.00134899	2.54	17.2244
PC-3p-70742_26	TTGGCAAGTTGACTTTGGCTCTGT	up	2.76155	2.1032e-08	5.69233e-09	7.11201	48.2283
PC-3p-193235_10	CTTTTGCGGTTGCTAGCGGCT	up	2.76155	2.2786e-05	9.1858e-06	4.064	27.559
ath-miR169d_R+1	TGAGCCAAGGATGACTTGCCGT	up	2.76155	0.034189	0.037217	1.016	6.88976
PC-3p-835525_3	CAACATTACTCTATATTTCACA	up	2.76155	0.034189	0.037217	1.016	6.88976
PC-3p-755355_3	TCTTCTTGTGCGTTTATAGGT	up	2.76155	0.034189	0.037217	1.016	6.88976
aly-miR169d-5p	TGAGCCAAGGATGACTTGCCG	up	2.7824	1.1075e-27	1.33615e-30	26.3662	181.399
ath-miR169d	TGAGCCAAGGATGACTTGCCG	up	2.7824	1.1075e-27	1.33615e-30	26.3662	181.399
ath-miR167a-5p_R+1	TGAAGCTGCCAGCATGATCTAT	up	2.78263	3.2314e-84	8.5591e-94	83.8201	576.771
bra-MIR5718-p5	GATGCATAACCAGTAGATATG	up	2.79389	0	0	806.705	5594.48
PC-3p-55321_34	TTCCCACAAGAACGAAAACTC	up	2.86109	8.4748e-06	2.86297e-06	4.064	29.5275
PC-3p-16717_109	TTACTCTATATTTTACTCTAT	up	2.90529	1.2144e-18	1.01908e-20	15.24	114.173
bra-miR167a	TGAAGCTGCCAGCATGATCTA	up	2.93698	0	0	14712.2	112667
bra-MIR5711-p5	CGGTAAAAGCCTTCAAAATATG	up	2.95027	4.4092e-56	9.70692e-63	46.736	361.22
fve-miR399a_L+1R-1	CTGCCAAAGGAGAGTTGCCCT	up	2.9542	0.00098058	0.000652243	2.032	15.748
PC-3p-484986_4	TCGAGTAACGCCAAGCGCACC	up	2.9542	0.019772	0.0202794	1.016	7.87401
PC-5p-1815_688	TAGGTTCCCTTAACTTTTAAC	up	2.96933	1.0959e-51	6.12913e-58	42.164	330.216
PC-5p-15110_120	TAATTAAATATAACGTACTAT	up	2.98394	1.1024e-23	1.22364e-26	18.288	144.685
PC-3p-20124_92	TTCAAAGTTATAATAAGTTGT	up	3.02459	6.979e-08	1.89342e-08	5.08001	41.3385
ath-miR399b_L+2R-2	TTTGCCAAAGGAGAGTTGCCC	up	3.04166	1.1618e-06	4.86054e-07	4.064	33.4645
PC-5p-87689_21	ATTCCATCGGTTTGAGGTCCA	up	3.04166	2.5463e-05	1.28553e-05	3.048	25.0984
PC-3p-124253_15	TCTATAAACTAATAAAATATC	up	3.04166	0.00058607	0.000356961	2.032	16.7323
PC-3p-580841_4	ATAAAAATATAATTGTAAAAGGCT	up	3.04166	0.00058607	0.000356961	2.032	16.7323
bra-miR156a-3p	GCTTACTCTCTCTCTGTCACC	up	3.07438	0	0	2102.78	17712.3
bra-miR9554-3p_1ss2CT	TTATATCCAAGTATCATTCCT	up	3.08483	0	7.7468e-236	155.448	1318.9
aly-miR169d-3p_2ss9AG20GC	GCAAGTTGGCCTTGGCTCTCT	up	3.09715	9.7243e-10	1.26675e-10	6.09601	52.1653
bra-MIR167d-p3	GATCATGTTCGCAGTTTCACC	up	3.11184	0	0	10650.2	92069.8
bra-MIR167b-p3	GATCATGTTCGCAGTTTCACC	up	3.11184	0	0	10650.2	92069.8
ath-miR167a-3p	GATCATGTTCGCAGTTTCACC	up	3.11184	0	0	10650.2	92069.8
PC-3p-770_1520	CTACAACCTAGTTATACAGTT	up	3.114	0	1.57712e-239	153.416	1328.25
bra-miR395a-3p	CTGAAGTGTTTGGGGGAACTC	up	3.12271	6.8949e-15	3.70256e-16	9.65201	84.0714
bna-miR169m_L+1	CTGAGCCAAAGATGACTTGCCG	up	3.12412	0.00035027	0.000194433	2.032	17.7165
bra-MIR9563a-p3_2ss19AG20AG	AGTTAAAAGTTAAGAGACGGGTT	up	3.12412	0.011475	0.0109576	1.016	8.85826
PC-5p-119169_15	AAAACAAGTGTTCCTCGGAATT	up	3.16365	0.00027079	0.000194432	2.032	18.2086
aly-miR172c-5p	GGAGCATCATCAAGATTCACA	up	3.20212	1.349e-10	1.1472e-11	6.09601	56.1023
PC-5p-103398_18	ATTTCAACAAAGCTAAAGATC	up	3.22721	0.0011614	0.00214239	1.524	14.2716
bra-miR2111-5p	TAATCTGCATCCTGGGGTTTA	up	3.27612	0.0066809	0.00587908	1.016	9.84251
PC-3p-784790_3	TTGTTTTTACTCTATTTTCCA	up	3.27612	0.0066809	0.00587908	1.016	9.84251
PC-3p-312438_6	ACTTATTGATGTTTCTGTTGT	up	3.34651	0.0051029	0.00587907	1.016	10.3346
PC-5p-217845_9	AATGGTGTTACTCTATAATAG	up	3.34651	3.799e-10	2.45743e-11	5.08001	51.6732
PC-3p-72755_26	TTATATTACGTTAAAAATTTC	up	3.35508	1.8403e-15	2.52659e-17	8.12801	83.1692
PC-3p-105782_17	ACAATATATTATTTTAATAAA	up	3.38046	5.784e-05	3.0661e-05	2.032	21.1614
PC-3p-136228_13	TTTAAATTCACTTACAATGTA	up	3.38046	5.784e-05	3.0661e-05	2.032	21.1614
bol-MIR9411-p3_1ss12AC	TTTTTAATTTTCTACTGGACGACT	up	3.41363	0.0039001	0.00313543	1.016	10.8268
PC-3p-538910_4	CACCAACCAATAAGATTGTCTTG	up	3.41363	0.0039001	0.00313543	1.016	10.8268
bra-miR5718	TCAGAACCAAACACAGAACAAG	up	3.42116	0	0	1817.63	19470.5
PC-3p-329351_6	ATCTAAGGGTTTACGGTTTATCC	up	3.53916	0.0022821	0.00166356	1.016	11.811
PC-3p-360902_6	AAACCGTAAACGTGTAGACTCACT	up	3.53916	0.0022821	0.00166356	1.016	11.811
ath-miR393b-3p_1ss16TC	ATCATGCGATCTCTTCGGATT	up	3.56372	0	0	236.728	2799.21
ptc-miR156l_2ss1TG13GA	GTGACAGAAGATAGAGAGCAC	up	3.56891	2.2895e-18	8.39496e-21	8.12801	96.4566
gma-miR167a_R+2	TGAAGCTGCCAGCATGATCTACA	up	3.58542	0	0	135.975	1632.22
stu-miR167a-5p_R+2	TGAAGCTGCCAGCATGATCTACA	up	3.58542	0	0	135.975	1632.22
PC-5p-900044_3	TTTCCCGTTAACTGTCCTCGA	up	3.59805	0.0017471	0.00166356	1.016	12.3031
PC-3p-40373_47	AAAATACTGTAACGCTCCGAC	up	3.61716	4.5844e-08	7.92951e-09	3.048	37.4015
bra-miR9560a-5p	ACAGGTGGTGGAACAAATATGAGT	up	3.62662	2.3229e-10	1.42119e-11	4.064	50.1968
PC-5p-152837_12	TTACTTATTTCTTCATTTACG	up	3.65464	0.0013381	0.000878671	1.016	12.7953
bra-MIR9559-p5	TCATTAGGTTTGGATTTTGGT	up	3.66627	7.4251e-45	2.44907e-52	19.304	245.078
PC-5p-90128_20	TTCCATCGGTTTGAGGTCCATC	up	3.70143	9.1964e-10	1.73656e-10	3.556	46.2598
ath-miR393a-5p	TCCAAAGGGATCGCATTGATCC	up	3.75761	0	0	559.309	7564.95
bna-miR393_R+1	TCCAAAGGGATCGCATTGATCC	up	3.75761	0	0	559.309	7564.95
mtr-miR167a_R+2	TGAAGCTGCCAGCATGATCTAGC	up	3.76155	2.0498e-06	3.70229e-07	2.032	27.559
PC-5p-146269_13	TTAATGCATGTTTGTTGAATT	up	3.76155	0.017586	0.037217	0.508001	6.88976
PC-5p-246181_8	ATAAACCCTGAACCCTTGGATT	up	3.76155	0.017586	0.037217	0.508001	6.88976
ath-miR828_1ss14AG	TCTTGCTTAAATGGGTATTCCA	up	3.76155	0.00078608	0.000462274	1.016	13.7795
PC-5p-930523_3	ACATCATCACATGTTAGTGGA	up	3.76155	0.00078608	0.000462274	1.016	13.7795
PC-5p-36064_53	TATGTTTGTCGGAATTTCCTC	up	3.78202	8.5475e-08	2.78101e-08	2.54	34.9409
gma-miR156p_2ss1TG15GA	GTGACAGAAGAAAGAGAGCAC	up	3.78709	1.5859e-06	3.70227e-07	2.032	28.0512
gma-miR156c_2ss1TG12TA	GTGACAGAAGAAAGAGAGCAC	up	3.78709	1.5859e-06	3.70227e-07	2.032	28.0512
PC-3p-59836_31	ACCTCAAACCGATGGAATAGG	up	3.78709	1.5859e-06	3.70227e-07	2.032	28.0512
bra-miR5724	AACCGCCGGTTTGATAATAGC	up	3.93485	0	0	1025.15	15678.1
PC-3p-66053_28	TTCCATTACCCATTGAGAACT	up	3.9542	2.6348e-07	5.39395e-08	2.032	31.496
bra-MIR9563a-p3_1ss20AG_1	AGTTAAAAGTTAAGAGACAGG	up	3.9542	0.00027256	0.000126665	1.016	15.748
bra-MIR9563a-p3_1ss20AG_2	TTTTTAGTTAAAAGTTAAGGGA	up	3.9542	0.00027256	0.000126665	1.016	15.748
PC-5p-178430_10	TAAATTCTAAATCAAAAACACT	up	3.9542	0.00027256	0.000126665	1.016	15.748
PC-3p-108921_17	TTAATCTCAGTATCACATATT	up	3.9542	0.00027256	0.000126665	1.016	15.748
mes-MIR172c-p5	ATGCAGCATCATCAAGATTCT	up	3.98394	6.3807e-06	4.69144e-06	1.524	24.1141
PC-5p-100385_18	AAATTATCATTGGAGATATGC	up	4.04166	0.00016082	6.60154e-05	1.016	16.7323
PC-3p-82800_22	AGAAGAGTGTGCTCCACGAAC	up	4.04166	0.00016082	6.60154e-05	1.016	16.7323
bna-miR397a	TCATTGAGTGCAGCGTTGATGT	up	4.04799	0	0	5255.77	86936.9
PC-5p-89860_21	TCTGACAGAAAGAGCAGTGAGC	up	4.08348	0.00012359	6.60151e-05	1.016	17.2244
PC-3p-146240_13	TTTAAGATTTCCTACAGAAAC	up	4.08348	5.6664e-08	7.74052e-09	2.032	34.4488
bra-MIR9563a-p3_2ss13AG20GT	TTTTTTAGTTAAGAGTTAATA	up	4.11263	8.8233e-25	4.01347e-29	7.11201	123.031
PC-3p-200249_9	TAAAGACACTTAAAGTCGTGG	up	4.12412	9.5009e-05	3.43194e-05	1.016	17.7165
PC-3p-565639_4	AAATAGAAGGAAATATAACATTGA	up	4.12412	9.5009e-05	3.43194e-05	1.016	17.7165
bra-miR395a-5p	GTTCCTCTGAGCACTTCATTG	up	4.133	1.1636e-11	2.80761e-13	3.048	53.4776
ath-miR169d_1ss21GA	TGAGCCAAGGATGACTTGCCA	up	4.14402	3.563e-15	1.08884e-17	4.064	71.8503
PC-5p-34355_55	TTCCATCGGTTTGAGGTCCAT	up	4.15059	8.2989e-12	1.46565e-13	3.048	54.1338
PC-3p-84517_22	GAGTAACTCTATTATATTGTA	up	4.20212	5.619e-05	1.78009e-05	1.016	18.7008
ath-miR393a-5p_1ss22CT	TCCAAAGGGATCGCATTGATCT	up	4.21406	1.0071e-35	3.24583e-42	9.65201	179.134
aly-miR393a-5p_1ss22CT	TCCAAAGGGATCGCATTGATCT	up	4.21406	1.0071e-35	3.24583e-42	9.65201	179.134
ath-miR828	TCTTGCTTAAATGAGTATTCCA	up	4.2396	7.3179e-09	5.70278e-10	2.032	38.3858
PC-3p-323943_6	TTTATGTCACGGAAGAGTAGTGTT	up	4.25188	4.8191e-07	1.95173e-07	1.524	29.0354
bra-MIR9563a-p3_2ss20AG24AC	TTTTTAGTTAAAAGTTAAGGGACC	up	4.27612	4.3886e-09	2.96207e-10	2.032	39.37
ath-miR399d	TGCCAAAGGAGATTTGCCCCG	up	4.28511	3.862e-09	1.53684e-10	2.032	39.6161
bra-miR2111a-3p	GTCCTCGGGATGCGGATTACC	up	4.30292	1.8118e-32	8.20087e-39	8.12801	160.433
ath-miR397b_R+1_1ss13TG	TCATTGAGTGCAGCGTTGATGA	up	4.32867	0	5.17064e-150	31.496	632.873
PC-3p-107194_17	TGAGATCTAGACGTGTCTTTC	up	4.34651	0.0025443	0.00587907	0.508001	10.3346
lus-miR172j_L+1R-1	TGCAGCATCATCAAGATTCCC	up	4.4176	3.8517e-71	4.95208e-86	16.764	358.267
PC-5p-1038841_3	ACCCTTGGGTAAACTCTGAACCCA	up	4.47776	0.0014786	0.00313542	0.508001	11.3189
bra-MIR9563a-p3_2ss17AG21AC	TTAGTTAAAAGTTAAGGGACC	up	4.47776	6.9379e-06	1.264e-06	1.016	22.6378
PC-3p-67670_28	TGGACCTCAAACCGATGGAAT	up	4.55113	2.5607e-13	2.91492e-15	2.54	59.5472
lus-miR172j_L+1R-1_1ss2GT	TTCAGCATCATCAAGATTCCC	up	4.59805	2.4491e-06	3.33651e-07	1.016	24.6063
bra-miR2111-3p	GACCTCAGGATGCGGATTACC	up	4.63227	1.2841e-26	4.82235e-32	5.08001	125.984
aly-miR399h-5p	GGGCAAGATCTCTATTGGCAGG	up	4.68212	1.1235e-06	1.71083e-07	1.016	26.0827
bna-MIR166c-p5	TGGATGATGCTTGGCTCGAGA	up	4.69116	2.6184e-17	1.02585e-20	3.048	78.7401
bra-MIR5724-p3	ATTATAAAACCGGCGGTTAGA	up	4.70039	0	4.32301e-241	37.592	977.361
bra-miR172c-5p_1ss9AT	GCATCATCTTCAAGATTCAGA	up	4.88493	2.3854e-86	3.08789e-107	14.224	420.275
cas-miR172d_1ss4AT	GCATCATCTTCAAGATTCAGA	up	4.88493	2.3854e-86	3.08789e-107	14.224	420.275
PC-5p-87622_21	TCATTATGTCATACATTCATC	up	4.99859	3.8879e-08	3.04038e-09	1.016	32.4803
bra-miR172c-3p	AGAATCTTGATGATGCTGCAG	up	5.0106	0	0	121.607	3920.11
cas-MIR172d-p3	AGAATCTTGATGATGCTGCAG	up	5.0106	0	0	121.607	3920.11
ath-miR172c_R+2	AGAATCTTGATGATGCTGCAGTT	up	5.06272	1.7934e-08	7.87791e-10	1.016	33.9567
PC-5p-298727_7	AGGATAAATCCAAAACTCTAAAT	up	5.08348	5.9978e-05	6.60151e-05	0.508001	17.2244
bra-miR9553-3p	TAATCAGCTCCAGCTATGTACA	up	5.14308	0	1.8833e-196	21.336	753.936
ath-miR172c_R+1	AGAATCTTGATGATGCTGCAGT	up	5.19451	8.3024e-21	8.87636e-25	2.54	93.0117
lja-miR172a_R+1	AGAATCTTGATGATGCTGCAGT	up	5.19451	8.3024e-21	8.87636e-25	2.54	93.0117
bra-miR9553-5p	TACAAAGCTGAAGCTAATTATG	up	5.29627	0	5.39682e-169	16.256	638.779
bna-MIR172c-p5	GCAGCATCATCAAGATTCACA	up	5.43754	0	5.37073e-200	17.272	748.523
PC-5p-68401_27	ATGGGTGTGTCCTTTTGTTTC	up	5.49336	8.584e-21	1.01606e-25	2.032	91.5353
bra-MIR164a-p3	CACGTGCTCCACTCCTCCAAC	up	5.52911	3.8262e-31	7.33493e-39	3.048	140.748
ath-miR156h_L+1	TTGACAGAAGAAAGAGAGCAC	up	5.62237	0	0	237.439	11696.5
PC-5p-7382_217	AATTGTTAGCGGAATATAAGA	up	5.6407	1.4207e-65	3.05042e-83	6.09601	304.134
bra-MIR9563a-p5_2ss3CG21CT	TTGTTAGCGGAATATAAGAAT	up	5.72238	6.2872e-13	9.50228e-16	1.016	53.6417
bna-MIR6034-p3	ATAGCTTTGGGGTTGATATGC	up	5.99859	3.3566e-43	7.96292e-55	3.048	194.882
bra-MIR9569-p3	TTGAAAGTGAAATGAAAGATA	up	6.07771	0	0	861.569	58191.9
bra-MIR9569-p5	TTTCACTCACAATAAAATCAT	up	6.3844	0	0	134.112	11203.7
PC-3p-3068_446	AAACAAAAGAACACATCCATC	up	6.61003	0	1.92536e-170	6.09601	595.472
ath-miR845a	CGGCTCTGATACCAATTGATG	up	6.74875	0	0	96.5201	10379.9
PC-3p-52262_36	AATGTAGTAGATGCTGAGATA	up	6.76155	1.3761e-13	4.78718e-16	0.508001	55.1181
PC-5p-26053_73	TCTTCTCACTGTCGCAAGAAG	up	6.96542	2.3254e-29	1.14587e-37	1.016	126.968
bra-miR9556-3p	TCTACTTTCACCAATTGGCCT	up	7.26389	0	0	37.592	5777.55
PC-3p-6231_249	ATATATTGTGTTGTTATCGAG	up	7.34937	4.0801e-56	6.90791e-73	1.524	248.523
bra-miR9408-3p	TTTCATCTTAGAGAATGTTGTT	up	8.28511	0	1.02283e-189	2.032	633.858
aly-miR156h-3p_1ss10CA	GCTCTCTTTACTTCTGCCACC	up	11.5518	0	0	1.016	3050.19

## Sheet: Sheet2
Summary of DEmRNAs identified in this study
t_id	class_code	chr	strand	start	end	t_name	num_exons	length	gene_id	gene_name	GO	KEGG	KO_ENTRY	EC	Description	FPKM.Ant	FPKM.Mix	fc	log2(fc)	pval	qval	regulation	significant
49021	0	A09	-	2202250	2204112	BraA09g003580.3C	3	1638	MSTRG.24069	BraA09g003580.3C	GO:0003674(molecular_function);GO:0005886(plasma membrane);GO:0008150(biological_process)	NA	NA	NA	PREDICTED: cell wall protein DAN4-like [Brassica rapa]	7611.67	0	inf	inf	4.96766e-51	5.90191e-47	up	yes
2152	0	A01	+	8186753	8187844	BraA01g015410.3C	2	552	MSTRG.1124	BraA01g015410.3C	GO:0004857(enzyme inhibitor activity);GO:0005773(vacuole);GO:0009507(chloroplast);GO:0046910(pectinesterase inhibitor activity);GO:0048046(apoplast)	NA	NA	NA	PREDICTED: uncharacterized protein LOC103862363 [Brassica rapa]	21447.1	0	inf	inf	8.33685e-51	7.42855e-47	up	yes
30927	0	A05	+	26004652	26006519	BraA05g037870.3C	4	1554	MSTRG.15076	BraA05g037870.3C	GO:0004650(polygalacturonase activity);GO:0005576(extracellular region);GO:0005618(cell wall);GO:0005975(carbohydrate metabolic process);GO:0047911(galacturan 1,4-alpha-galacturonidase activity);GO:0071555(cell wall organization)	00040(Pentose and glucuronate interconversions);00500(Starch and sucrose metabolism)	K01213	EC:3.2.1.67	PREDICTED: exopolygalacturonase clone GBGA483-like [Brassica rapa]	4014.72	0	inf	inf	5.04649e-48	2.86955e-44	up	yes
48500	0	A08	+	22807298	22809015	BraA08g035590.3C	4	1263	MSTRG.23780	BraA08g035590.3C	GO:0004650(polygalacturonase activity);GO:0005576(extracellular region);GO:0005618(cell wall);GO:0005975(carbohydrate metabolic process);GO:0047911(galacturan 1,4-alpha-galacturonidase activity);GO:0071555(cell wall organization)	00040(Pentose and glucuronate interconversions);00500(Starch and sucrose metabolism)	K01213	EC:3.2.1.67	PREDICTED: exopolygalacturonase clone GBGE184-like [Brassica rapa]	4885.47	0	inf	inf	5.63572e-48	2.86955e-44	up	yes
11450	0	A02	-	26766675	26769166	BraA02g038350.3C	3	2298	MSTRG.5526	BraA02g038350.3C	GO:0003674(molecular_function);GO:0005886(plasma membrane);GO:0008150(biological_process)	NA	NA	NA	PREDICTED: uncharacterized protein LOC103854183 [Brassica rapa]	1794.95	0	inf	inf	3.16223e-46	1.12708e-42	up	yes
25865	0	A05	+	491472	493380	BraA05g000810.3C	2	1668	MSTRG.12637	BraA05g000810.3C	GO:0005576(extracellular region);GO:0005618(cell wall);GO:0009505(plant-type cell wall);GO:0009506(plasmodesma);GO:0030599(pectinesterase activity);GO:0042545(cell wall modification);GO:0045330(aspartyl esterase activity);GO:0045490(pectin catabolic process);GO:0046910(pectinesterase inhibitor activity);GO:0071944(cell periphery);GO:0090406(pollen tube)	00040(Pentose and glucuronate interconversions);00500(Starch and sucrose metabolism)	K01051	EC:3.1.1.11	BnaA05g00810D [Brassica napus]	2178.26	0	inf	inf	1.12448e-45	3.3399e-42	up	yes
53238	0	A09	-	27216771	27218486	BraA09g034610.3C	3	1416	MSTRG.26015	BraA09g034610.3C	GO:0003674(molecular_function);GO:0005634(nucleus);GO:0008150(biological_process)	NA	NA	NA	PREDICTED: cell wall protein DAN4 [Brassica rapa]	8458.05	0.024496	345283	18.3974	1.32386e-45	3.6296e-42	up	yes
42188	0	A07	-	23534324	23536340	BraA07g032630.3C	2	1782	MSTRG.20604	BraA07g032630.3C	GO:0003674(molecular_function);GO:0005576(extracellular region);GO:0008150(biological_process)	NA	NA	NA	PREDICTED: galactose oxidase-like [Brassica napus]	1912.02	0	inf	inf	2.13784e-45	5.44265e-42	up	yes
15779	0	A03	-	11976364	11978353	BraA03g024320.3C	2	1791	MSTRG.7773	BraA03g024320.3C	GO:0005576(extracellular region);GO:0005618(cell wall);GO:0009505(plant-type cell wall);GO:0009506(plasmodesma);GO:0030599(pectinesterase activity);GO:0042545(cell wall modification);GO:0045330(aspartyl esterase activity);GO:0045490(pectin catabolic process);GO:0046910(pectinesterase inhibitor activity);GO:0071944(cell periphery);GO:0090406(pollen tube)	00040(Pentose and glucuronate interconversions);00500(Starch and sucrose metabolism)	K01051	EC:3.1.1.11	PREDICTED: pectinesterase 5 [Brassica rapa]	1847.94	0	inf	inf	2.85852e-45	6.45703e-42	up	yes
5238	0	A01	-	25951186	25953534	BraA01g038160.3C	3	1656	MSTRG.2519	BraA01g038160.3C	GO:0005507(copper ion binding);GO:0005576(extracellular region);GO:0009505(plant-type cell wall);GO:0009506(plasmodesma);GO:0016722(oxidoreductase activity, oxidizing metal ions);GO:0055114(oxidation-reduction process)	00053(Ascorbate and aldarate metabolism)	K00423	EC:1.10.3.3	PREDICTED: L-ascorbate oxidase homolog [Brassica napus]	1995.81	0	inf	inf	2.89862e-45	6.45703e-42	up	yes
21435	0	A04	+	487539	489442	BraA04g000830.3C	2	1728	MSTRG.10518	BraA04g000830.3C	GO:0005576(extracellular region);GO:0005618(cell wall);GO:0009505(plant-type cell wall);GO:0030599(pectinesterase activity);GO:0042545(cell wall modification);GO:0045330(aspartyl esterase activity);GO:0045490(pectin catabolic process);GO:0046910(pectinesterase inhibitor activity);GO:0071944(cell periphery);GO:0090406(pollen tube)	00040(Pentose and glucuronate interconversions);00500(Starch and sucrose metabolism)	K01051	EC:3.1.1.11	PREDICTED: probable pectinesterase/pectinesterase inhibitor VGDH2 [Brassica napus]	1891.65	0	inf	inf	3.237e-45	6.48024e-42	up	yes
25723	0	A04	-	21824004	21825782	BraA04g032370.3C	2	1680	MSTRG.12553	BraA04g032370.3C	GO:0000139(Golgi membrane);GO:0005515(protein binding);GO:0005576(extracellular region);GO:0005618(cell wall);GO:0005886(plasma membrane);GO:0009505(plant-type cell wall);GO:0009860(pollen tube growth);GO:0030599(pectinesterase activity);GO:0042545(cell wall modification);GO:0045330(aspartyl esterase activity);GO:0045490(pectin catabolic process);GO:0046910(pectinesterase inhibitor activity);GO:0…	00040(Pentose and glucuronate interconversions);00500(Starch and sucrose metabolism)	K01051	EC:3.1.1.11	PREDICTED: pectinesterase 5-like [Brassica rapa]	1943.56	0	inf	inf	3.27266e-45	6.48024e-42	up	yes
18197	0	A03	-	21133681	21137213	BraA03g042110.3C	9	2850	MSTRG.9063	BraA03g042110.3C	GO:0005515(protein binding);GO:0005524(ATP binding);GO:0005737(cytoplasm);GO:0005886(plasma membrane);GO:0005887(integral component of plasma membrane);GO:0006754(ATP biosynthetic process);GO:0008553(hydrogen-exporting ATPase activity, phosphorylative mechanism);GO:0016020(membrane);GO:0016887(ATPase activity);GO:0043231(intracellular membrane-bounded organelle);GO:0046872(metal ion binding);GO:0…	00190(Oxidative phosphorylation)	K01535	EC:3.6.3.6	PREDICTED: ATPase 6, plasma membrane-type [Brassica napus]	1118.34	0	inf	inf	4.16678e-45	7.69202e-42	up	yes
61582	0	A10	-	18957586	18959234	BraA10g029820.3C	5	1098	MSTRG.30166	BraA10g029820.3C	GO:0005576(extracellular region);GO:0005783(endoplasmic reticulum);GO:0005794(Golgi apparatus);GO:0009505(plant-type cell wall);GO:0009860(pollen tube growth);GO:0030599(pectinesterase activity);GO:0042545(cell wall modification);GO:0045330(aspartyl esterase activity);GO:0045490(pectin catabolic process);GO:0050829(defense response to Gram-negative bacterium);GO:0090406(pollen tube)	00040(Pentose and glucuronate interconversions);00500(Starch and sucrose metabolism)	K01051	EC:3.1.1.11	PREDICTED: pectinesterase PPME1 [Brassica rapa]	2892.58	0	inf	inf	4.31627e-45	7.69202e-42	up	yes
30443	0	A05	-	24556845	24557657	BraA05g034430.3C	1	813	MSTRG.14806	BraA05g034430.3C	GO:0003674(molecular_function);GO:0005886(plasma membrane);GO:0031225(anchored component of membrane)	NA	NA	NA	PREDICTED: fasciclin-like arabinogalactan protein 14 [Brassica rapa]	3875.99	0	inf	inf	4.66923e-45	7.92479e-42	up	yes
46943	0	A08	-	17744069	17745628	BraA08g024270.3C	4	1263	MSTRG.22916	BraA08g024270.3C	GO:0004650(polygalacturonase activity);GO:0005576(extracellular region);GO:0005618(cell wall);GO:0005975(carbohydrate metabolic process);GO:0047911(galacturan 1,4-alpha-galacturonidase activity);GO:0071555(cell wall organization)	00040(Pentose and glucuronate interconversions);00500(Starch and sucrose metabolism)	K01213	EC:3.2.1.67	PREDICTED: exopolygalacturonase clone GBGE184-like [Brassica rapa]	2427.84	0	inf	inf	6.13387e-45	9.50536e-42	up	yes
55551	0	A09	-	37947755	37949610	BraA09g051660.3C	2	1719	MSTRG.27154	BraA09g051660.3C	GO:0005576(extracellular region);GO:0005618(cell wall);GO:0009505(plant-type cell wall);GO:0030599(pectinesterase activity);GO:0042545(cell wall modification);GO:0045330(aspartyl esterase activity);GO:0045490(pectin catabolic process);GO:0046910(pectinesterase inhibitor activity);GO:0071944(cell periphery);GO:0090406(pollen tube)	00040(Pentose and glucuronate interconversions);00500(Starch and sucrose metabolism)	K01051	EC:3.1.1.11	PREDICTED: probable pectinesterase/pectinesterase inhibitor [Brassica rapa]	1691.98	0	inf	inf	1.04055e-44	1.42643e-41	up	yes
18571	0	A03	+	22587076	22588652	BraA03g044740.3C	3	1137	MSTRG.9261	BraA03g044740.3C	GO:0003674(molecular_function);GO:0008150(biological_process)	NA	NA	NA	PREDICTED: uncharacterized protein LOC103860620 [Brassica rapa]	2381.45	0	inf	inf	2.12776e-44	2.70848e-41	up	yes
17041	0	A03	-	16540030	16541413	BraA03g033430.3C	3	1188	MSTRG.8464	BraA03g033430.3C	GO:0004650(polygalacturonase activity);GO:0005576(extracellular region);GO:0005975(carbohydrate metabolic process);GO:0071555(cell wall organization)	00040(Pentose and glucuronate interconversions);00500(Starch and sucrose metabolism)	K01213	EC:3.2.1.67	PREDICTED: polygalacturonase-like [Brassica rapa]	1796.01	0	inf	inf	2.30491e-43	2.56724e-40	up	yes
11589	0	A02	-	27455880	27457332	BraA02g039420.3C	4	1194	MSTRG.5597	BraA02g039420.3C	GO:0004650(polygalacturonase activity);GO:0005576(extracellular region);GO:0005975(carbohydrate metabolic process);GO:0071555(cell wall organization)	00040(Pentose and glucuronate interconversions);00500(Starch and sucrose metabolism)	K01213	EC:3.2.1.67	PREDICTED: polygalacturonase-like [Brassica rapa]	1696.94	0	inf	inf	3.86534e-43	4.05201e-40	up	yes
18805	0	A03	+	23544274	23545806	BraA03g046540.3C	4	1170	MSTRG.9388	BraA03g046540.3C	GO:0005886(plasma membrane);GO:0016829(lyase activity);GO:0030570(pectate lyase activity);GO:0045490(pectin catabolic process);GO:0046872(metal ion binding)	00040(Pentose and glucuronate interconversions)	K01728	EC:4.2.2.2	PREDICTED: probable pectate lyase 4 [Brassica rapa]	1700.03	0	inf	inf	4.65011e-43	4.73541e-40	up	yes
17383	0	A03	-	17705002	17706987	BraA03g035890.3C	3	1668	MSTRG.8645	BraA03g035890.3C	GO:0005507(copper ion binding);GO:0005576(extracellular region);GO:0009505(plant-type cell wall);GO:0009506(plasmodesma);GO:0016722(oxidoreductase activity, oxidizing metal ions);GO:0055114(oxidation-reduction process)	00053(Ascorbate and aldarate metabolism)	K00423	EC:1.10.3.3	PREDICTED: L-ascorbate oxidase homolog [Brassica rapa]	1184.08	0	inf	inf	4.99032e-43	4.94069e-40	up	yes
36644	0	A06	+	24707136	24708575	BraA06g036840.3C	1	1440	MSTRG.17909	BraA06g036840.3C	GO:0009507(chloroplast)	NA	NA	NA	BnaA06g31320D [Brassica napus]	1339.7	0	inf	inf	6.31205e-43	6.08038e-40	up	yes
46796	0	A08	-	17199658	17201368	BraA08g023290.3C	3	1407	MSTRG.22828	BraA08g023290.3C	GO:0003674(molecular_function);GO:0005634(nucleus);GO:0008150(biological_process)	NA	NA	NA	PREDICTED: uncharacterized protein LOC106360002 isoform X1 [Brassica napus]	1254.9	0	inf	inf	1.53046e-42	1.39869e-39	up	yes
11583	0	A02	-	27421347	27422797	BraA02g039380.3C	4	1194	MSTRG.5594	BraA02g039380.3C	GO:0004650(polygalacturonase activity);GO:0005576(extracellular region);GO:0005975(carbohydrate metabolic process);GO:0071555(cell wall organization)	00040(Pentose and glucuronate interconversions);00500(Starch and sucrose metabolism)	K01213	EC:3.2.1.67	PREDICTED: polygalacturonase-like [Brassica napus]	1413.42	0	inf	inf	2.40494e-42	2.14292e-39	up	yes
59457	0	A10	-	11452859	11455789	BraA10g014180.3C	4	1665	MSTRG.29034	BraA10g014180.3C	GO:0005507(copper ion binding);GO:0005576(extracellular region);GO:0009505(plant-type cell wall);GO:0009506(plasmodesma);GO:0016722(oxidoreductase activity, oxidizing metal ions);GO:0055114(oxidation-reduction process)	00053(Ascorbate and aldarate metabolism)	K00423	EC:1.10.3.3	PREDICTED: L-ascorbate oxidase homolog [Brassica rapa]	1008.89	0	inf	inf	2.51909e-42	2.18989e-39	up	yes
3106	0	A01	+	12485904	12486535	BraA01g022320.3C	2	360	MSTRG.1602	BraA01g022320.3C	GO:0005576(extracellular region);GO:0006869(lipid transport);GO:0008289(lipid binding);GO:0009505(plant-type cell wall)	NA	NA	NA	uncharacterized protein LOC103872288 precursor [Brassica rapa]	4172.03	0	inf	inf	7.71448e-42	6.3944e-39	up	yes
49281	0	A09	-	3249874	3250110	BraA09g005520.3C	1	237	MSTRG.24203	BraA09g005520.3C	GO:0003674(molecular_function);GO:0005739(mitochondrion);GO:0008150(biological_process)	NA	NA	NA	PREDICTED: uncharacterized protein LOC103837130 [Brassica rapa]	6011	0	inf	inf	1.3087e-41	9.71763e-39	up	yes
17319	0	A03	+	17469904	17470695	BraA03g035430.3C	1	792	MSTRG.8610	BraA03g035430.3C	GO:0003674(molecular_function);GO:0005886(plasma membrane);GO:0031225(anchored component of membrane)	03015(mRNA surveillance pathway)	K03456	NA	PREDICTED: fasciclin-like arabinogalactan protein 14 [Brassica rapa]	1692.37	0	inf	inf	2.40749e-41	1.68251e-38	up	yes
5239	0	A01	+	25955488	25957544	BraA01g038170.3C	3	1665	MSTRG.2520	BraA01g038170.3C	GO:0005507(copper ion binding);GO:0005576(extracellular region);GO:0009505(plant-type cell wall);GO:0009506(plasmodesma);GO:0016722(oxidoreductase activity, oxidizing metal ions);GO:0055114(oxidation-reduction process)	00053(Ascorbate and aldarate metabolism)	K00423	EC:1.10.3.3	PREDICTED: L-ascorbate oxidase homolog [Brassica rapa]	799.327	0	inf	inf	2.58454e-41	1.7715e-38	up	yes
6511	0	A02	-	1219399	1220505	BraA02g002400.3C	2	450	MSTRG.3209	BraA02g002400.3C	GO:0005576(extracellular region);GO:0008289(lipid binding);GO:0012511(monolayer-surrounded lipid storage body);GO:0016020(membrane);GO:0016021(integral component of membrane);GO:0019915(lipid storage);GO:0019953(sexual reproduction);GO:0045735(nutrient reservoir activity)	NA	NA	NA	PREDICTED: oleosin-B1-like [Brassica napus]	2909.64	0	inf	inf	3.04259e-41	2.00822e-38	up	yes
20355	0	A03	+	30450231	30450700	BraA03g057820.3C	2	363	MSTRG.10145	BraA03g057820.3C	GO:0005576(extracellular region);GO:0006869(lipid transport);GO:0008289(lipid binding)	NA	NA	NA	PREDICTED: non-specific lipid-transfer protein 11 [Brassica rapa]	3435.33	0	inf	inf	4.95442e-41	3.15331e-38	up	yes
36639	0	A06	+	24699651	24701195	BraA06g036820.3C	1	1545	MSTRG.17905	BraA06g036820.3C	GO:0003674(molecular_function);GO:0010584(pollen exine formation)	NA	NA	NA	BnaA06g31300D [Brassica napus]	798.44	0	inf	inf	5.52127e-41	3.45244e-38	up	yes
11586	0	A02	-	27437731	27439183	BraA02g039400.3C	4	1194	MSTRG.5596	BraA02g039400.3C	GO:0004650(polygalacturonase activity);GO:0005576(extracellular region);GO:0005975(carbohydrate metabolic process);GO:0071555(cell wall organization)	00040(Pentose and glucuronate interconversions);00500(Starch and sucrose metabolism)	K01213	EC:3.2.1.67	PREDICTED: polygalacturonase-like [Brassica rapa]	1011.29	0	inf	inf	6.8379e-41	4.20201e-38	up	yes
16655	0	A03	+	15335834	15337800	BraA03g030560.3C	4	1416	MSTRG.8251	BraA03g030560.3C	GO:0005886(plasma membrane);GO:0016829(lyase activity);GO:0030570(pectate lyase activity);GO:0045490(pectin catabolic process);GO:0046872(metal ion binding)	00040(Pentose and glucuronate interconversions)	K01728	EC:4.2.2.2	BnaC03g32550D [Brassica napus]	823.272	0	inf	inf	9.7196e-41	5.77377e-38	up	yes
60234	0	A10	-	14565647	14569256	BraA10g019920.3C	11	2490	MSTRG.29394	BraA10g019920.3C	GO:0004565(beta-galactosidase activity);GO:0005576(extracellular region);GO:0005618(cell wall);GO:0005773(vacuole);GO:0005975(carbohydrate metabolic process);GO:0030246(carbohydrate binding);GO:0048046(apoplast)	00052(Galactose metabolism);00600(Sphingolipid metabolism);00531(Glycosaminoglycan degradation);00604(Glycosphingolipid biosynthesis - ganglio series);00511(Other glycan degradation)	K12309	EC:3.2.1.23	PREDICTED: beta-galactosidase [Brassica rapa]	447.646	0	inf	inf	1.52183e-40	8.89195e-38	up	yes
30343	0	A05	+	24231062	24232976	BraA05g033760.3C	3	1668	MSTRG.14753	BraA05g033760.3C	GO:0005507(copper ion binding);GO:0005576(extracellular region);GO:0009505(plant-type cell wall);GO:0009506(plasmodesma);GO:0016722(oxidoreductase activity, oxidizing metal ions);GO:0055114(oxidation-reduction process)	00053(Ascorbate and aldarate metabolism)	K00423	EC:1.10.3.3	skewed-like protein [Brassica rapa subsp. oleifera]	660.613	0	inf	inf	1.70711e-40	9.81369e-38	up	yes
5315	0	A01	-	26240425	26241219	BraA01g038740.3C	1	795	MSTRG.2562	BraA01g038740.3C	GO:0003674(molecular_function);GO:0005886(plasma membrane);GO:0031225(anchored component of membrane)	NA	NA	NA	PREDICTED: fasciclin-like arabinogalactan protein 14 [Brassica rapa]	1286.05	0	inf	inf	3.6092e-40	2.00998e-37	up	yes
23697	0	A04	+	13399256	13401011	BraA04g017520.3C	4	1404	MSTRG.11535	BraA04g017520.3C	GO:0004650(polygalacturonase activity);GO:0005576(extracellular region);GO:0005975(carbohydrate metabolic process);GO:0016829(lyase activity);GO:0071555(cell wall organization)	00040(Pentose and glucuronate interconversions);00500(Starch and sucrose metabolism)	K01184	EC:3.2.1.15	PREDICTED: probable polygalacturonase [Brassica rapa]	705.819	0	inf	inf	4.93217e-40	2.66352e-37	up	yes
6490	0	A02	+	1184296	1186044	BraA02g002330.3C	5	1092	MSTRG.3203	BraA02g002330.3C	GO:0005576(extracellular region);GO:0005783(endoplasmic reticulum);GO:0005794(Golgi apparatus);GO:0009505(plant-type cell wall);GO:0009860(pollen tube growth);GO:0030599(pectinesterase activity);GO:0042545(cell wall modification);GO:0045330(aspartyl esterase activity);GO:0045490(pectin catabolic process);GO:0050829(defense response to Gram-negative bacterium);GO:0090406(pollen tube)	00040(Pentose and glucuronate interconversions);00500(Starch and sucrose metabolism)	K01051	EC:3.1.1.11	PREDICTED: pectinesterase PPME1 [Brassica rapa]	890.672	0	inf	inf	5.94609e-40	3.16314e-37	up	yes
11582	0	A02	-	27406705	27408155	BraA02g039370.3C	4	1194	MSTRG.5593	BraA02g039370.3C	GO:0004650(polygalacturonase activity);GO:0005576(extracellular region);GO:0005975(carbohydrate metabolic process);GO:0071555(cell wall organization)	00040(Pentose and glucuronate interconversions);00500(Starch and sucrose metabolism)	K01213	EC:3.2.1.67	PREDICTED: polygalacturonase-like [Brassica rapa]	807.286	0	inf	inf	6.50609e-40	3.41015e-37	up	yes
41114	0	A07	-	19454533	19456518	BraA07g025040.3C	2	1773	MSTRG.20059	BraA07g025040.3C	GO:0005576(extracellular region);GO:0005618(cell wall);GO:0009505(plant-type cell wall);GO:0030599(pectinesterase activity);GO:0042545(cell wall modification);GO:0045330(aspartyl esterase activity);GO:0045490(pectin catabolic process);GO:0046910(pectinesterase inhibitor activity);GO:0071944(cell periphery);GO:0090406(pollen tube)	00040(Pentose and glucuronate interconversions);00500(Starch and sucrose metabolism)	K01051	EC:3.1.1.11	PREDICTED: probable pectinesterase/pectinesterase inhibitor VGDH2 [Brassica rapa]	521.288	0	inf	inf	9.90207e-40	5.04185e-37	up	yes
33775	0	A06	+	8494167	8496315	BraA06g015680.3C	5	1722	MSTRG.16514	BraA06g015680.3C	GO:0005199(structural constituent of cell wall);GO:0005576(extracellular region);GO:0006629(lipid metabolic process);GO:0016298(lipase activity)	00561(Glycerolipid metabolism)	K00679	EC:2.3.1.158	PREDICTED: anther-specific proline-rich protein APG [Brassica rapa]	517.86	0	inf	inf	1.4162e-39	7.10931e-37	up	yes
53314	0	A09	+	27830055	27830858	BraA09g035160.3C	1	804	MSTRG.26046	BraA09g035160.3C	GO:0005794(Golgi apparatus);GO:0009416(response to light stimulus);GO:0009507(chloroplast);GO:0009522(photosystem I);GO:0009523(photosystem II);GO:0009534(chloroplast thylakoid);GO:0009535(chloroplast thylakoid membrane);GO:0009579(thylakoid);GO:0009768(photosynthesis, light harvesting in photosystem I);GO:0009941(chloroplast envelope);GO:0010287(plastoglobule);GO:0015979(photosynthesis);GO:00160…	00196(Photosynthesis - antenna proteins)	K08912	NA	PREDICTED: chlorophyll a-b binding protein 1, chloroplastic-like [Brassica napus]	0.072063	1391.05	5.18047e-05	-14.2366	1.7206e-39	8.40077e-37	down	yes
32079	0	A06	-	2032750	2034795	BraA06g003370.3C	4	1476	MSTRG.15670	BraA06g003370.3C	GO:0005351(sugar:proton symporter activity);GO:0005355(glucose transmembrane transporter activity);GO:0005887(integral component of plasma membrane);GO:0015144(carbohydrate transmembrane transporter activity);GO:0016020(membrane);GO:0035428(hexose transmembrane transport);GO:0046323(glucose import)	NA	NA	NA	PREDICTED: sugar transport protein 9 [Brassica rapa]	582.891	0	inf	inf	2.02702e-39	9.76314e-37	up	yes
7355	0	A02	+	4126965	4127852	BraA02g008760.3C	2	705	MSTRG.3679	BraA02g008760.3C	GO:0005507(copper ion binding);GO:0005515(protein binding);GO:0005773(vacuole);GO:0005886(plasma membrane);GO:0006979(response to oxidative stress);GO:0009055(electron carrier activity);GO:0009611(response to wounding);GO:0009646(response to absence of light);GO:0015690(aluminum cation transport);GO:0031225(anchored component of membrane);GO:0046658(anchored component of plasma membrane);GO:00468…	NA	NA	NA	PREDICTED: blue copper protein-like [Brassica rapa]	1213.23	0	inf	inf	2.14906e-39	1.02129e-36	up	yes
23008	0	A04	-	9734246	9735484	BraA04g012320.3C	2	939	MSTRG.11224	BraA04g012320.3C	GO:0009507(chloroplast)	NA	NA	NA	PREDICTED: uncharacterized protein LOC103863925 [Brassica rapa]	3675.03	0.055287	66471.9	16.0205	2.24457e-39	1.05265e-36	up	yes
61569	0	A10	+	18917651	18918784	BraA10g029730.3C	1	1134	MSTRG.30157	BraA10g029730.3C	GO:0005576(extracellular region);GO:0008289(lipid binding);GO:0009507(chloroplast);GO:0012511(monolayer-surrounded lipid storage body);GO:0016020(membrane);GO:0016021(integral component of membrane);GO:0019915(lipid storage);GO:0019953(sexual reproduction)	NA	NA	NA	PREDICTED: oleosin-B4 isoform X1 [Brassica rapa]	746.505	0	inf	inf	2.38283e-39	1.08883e-36	up	yes
39882	0	A07	-	14140869	14145162	BraA07g015960.3C	10	2352	MSTRG.19434	BraA07g015960.3C	GO:0005576(extracellular region);GO:0006629(lipid metabolic process);GO:0016298(lipase activity)	00500(Starch and sucrose metabolism);00460(Cyanoamino acid metabolism);00940(Phenylpropanoid biosynthesis)	K01188	EC:3.2.1.21	hypothetical protein AXX17_AT1G21120 [Arabidopsis thaliana]	346.975	0	inf	inf	3.43707e-39	1.5313e-36	up	yes
36590	0	A06	-	24496854	24497389	BraA06g036460.3C	2	459	MSTRG.17875	BraA06g036460.3C	GO:0003674(molecular_function);GO:0008150(biological_process);GO:0009507(chloroplast)	NA	NA	NA	PREDICTED: uncharacterized protein LOC108851858 [Raphanus sativus]	6150.75	0.088624	69402.8	16.0827	4.16204e-39	1.78727e-36	up	yes
18364	0	A03	-	21807846	21811917	BraA03g043310.3C	18	2541	MSTRG.9154	BraA03g043310.3C	GO:0004565(beta-galactosidase activity);GO:0005576(extracellular region);GO:0005618(cell wall);GO:0005773(vacuole);GO:0005975(carbohydrate metabolic process);GO:0030246(carbohydrate binding);GO:0048046(apoplast)	00052(Galactose metabolism);00600(Sphingolipid metabolism);00531(Glycosaminoglycan degradation);00604(Glycosphingolipid biosynthesis - ganglio series);00511(Other glycan degradation)	K12309	EC:3.2.1.23	PREDICTED: beta-galactosidase 13 [Brassica rapa]	312.298	0	inf	inf	4.54774e-39	1.90695e-36	up	yes
59160	0	A10	+	9976782	9977159	BraA10g012040.3C	3	204	MSTRG.28882	BraA10g012040.3C	NA	NA	NA	NA	NA	3805.31	0	inf	inf	5.66635e-39	2.32138e-36	up	yes
465	0	A01	+	1679162	1683189	BraA01g003370.3C	17	2538	MSTRG.261	BraA01g003370.3C	GO:0004565(beta-galactosidase activity);GO:0005576(extracellular region);GO:0005618(cell wall);GO:0005773(vacuole);GO:0005975(carbohydrate metabolic process);GO:0030246(carbohydrate binding);GO:0048046(apoplast)	00052(Galactose metabolism);00600(Sphingolipid metabolism);00531(Glycosaminoglycan degradation);00604(Glycosphingolipid biosynthesis - ganglio series);00511(Other glycan degradation)	K12309	EC:3.2.1.23	PREDICTED: beta-galactosidase 11 [Brassica rapa]	644.59	0.006023	107021	16.7075	5.79964e-39	2.34899e-36	up	yes
8140	0	A02	-	7408046	7408417	BraA02g014390.3C	3	204	MSTRG.4069	BraA02g014390.3C	NA	NA	NA	NA	PREDICTED: stress-induced protein KIN2 [Brassica rapa]	3770.78	0	inf	inf	6.20721e-39	2.48581e-36	up	yes
6180	0	A01	+	29577445	29579181	BraA01g044950.3C	4	1404	MSTRG.3038	BraA01g044950.3C	GO:0005886(plasma membrane);GO:0016829(lyase activity);GO:0030570(pectate lyase activity);GO:0045490(pectin catabolic process);GO:0046872(metal ion binding)	00040(Pentose and glucuronate interconversions)	K01728	EC:4.2.2.2	PREDICTED: LOW QUALITY PROTEIN: probable pectate lyase 7 [Brassica rapa]	545.686	0	inf	inf	6.4624e-39	2.55926e-36	up	yes
34049	0	A06	-	9735272	9735761	BraA06g017610.3C	2	396	MSTRG.16658	BraA06g017610.3C	GO:0003674(molecular_function);GO:0005634(nucleus)	NA	NA	NA	PREDICTED: uncharacterized protein LOC103873050 [Brassica rapa]	1874.16	0	inf	inf	8.88121e-39	3.4407e-36	up	yes
16867	0	A03	-	15967248	15969656	BraA03g032200.3C	2	2238	MSTRG.8373	BraA03g032200.3C	GO:0005618(cell wall);GO:0009505(plant-type cell wall);GO:0016021(integral component of membrane);GO:0030599(pectinesterase activity);GO:0042545(cell wall modification);GO:0045330(aspartyl esterase activity);GO:0045490(pectin catabolic process)	00040(Pentose and glucuronate interconversions);00500(Starch and sucrose metabolism)	K01051	EC:3.1.1.11	PREDICTED: probable pectinesterase/pectinesterase inhibitor 21 [Brassica rapa]	317.717	0	inf	inf	1.36284e-38	5.05984e-36	up	yes
17384	0	A03	+	17709235	17711759	BraA03g035900.3C	3	1656	MSTRG.8646	BraA03g035900.3C	GO:0005507(copper ion binding);GO:0005576(extracellular region);GO:0009505(plant-type cell wall);GO:0009506(plasmodesma);GO:0016722(oxidoreductase activity, oxidizing metal ions);GO:0055114(oxidation-reduction process)	00053(Ascorbate and aldarate metabolism)	K00423	EC:1.10.3.3	PREDICTED: L-ascorbate oxidase homolog [Brassica rapa]	1586.01	0.026183	60574.2	15.8864	1.39267e-38	5.11726e-36	up	yes
22470	0	A04	+	6022213	6022750	BraA04g008560.3C	3	330	MSTRG.10995	BraA04g008560.3C	GO:0003674(molecular_function);GO:0005829(cytosol);GO:0009567(double fertilization forming a zygote and endosperm);GO:0009793(embryo development ending in seed dormancy);GO:0048046(apoplast)	NA	NA	NA	late embryogenesis abundant protein 2 [Brassica rapa]	2115.42	0	inf	inf	1.63808e-38	5.95761e-36	up	yes
26441	0	A05	+	2578307	2578661	BraA05g005080.3C	2	246	MSTRG.12957	BraA05g005080.3C	GO:0003674(molecular_function);GO:0005576(extracellular region);GO:0005618(cell wall);GO:0006952(defense response);GO:0031640(killing of cells of other organism);GO:0050832(defense response to fungus)	NA	NA	NA	BnaA05g04690D [Brassica napus]	2823.76	0	inf	inf	1.72122e-38	6.19672e-36	up	yes
4043	0	A01	+	19292913	19293140	BraA01g029230.3C	1	228	MSTRG.1974	BraA01g029230.3C	GO:0004871(signal transducer activity);GO:0005576(extracellular region);GO:0007267(cell-cell signaling);GO:0048046(apoplast)	NA	NA	NA	PREDICTED: protein RALF-like 15 [Brassica rapa]	2944.34	0	inf	inf	2.42224e-38	8.46407e-36	up	yes
31881	0	A06	+	1142389	1143092	BraA06g001880.3C	3	333	MSTRG.15584	BraA06g001880.3C	GO:0003674(molecular_function);GO:0008150(biological_process)	NA	NA	NA	PREDICTED: late embryogenesis abundant protein D-7 [Brassica rapa]	2011.83	0	inf	inf	2.47199e-38	8.55403e-36	up	yes
61568	0	A10	+	18914280	18916551	BraA10g029720.3C	2	1161	MSTRG.30153	BraA10g029720.3C	GO:0005576(extracellular region);GO:0008289(lipid binding);GO:0012511(monolayer-surrounded lipid storage body);GO:0016020(membrane);GO:0016021(integral component of membrane);GO:0019915(lipid storage);GO:0019953(sexual reproduction);GO:0045735(nutrient reservoir activity)	NA	NA	NA	PREDICTED: uncharacterized protein LOC103847047 [Brassica rapa]	563.347	0	inf	inf	3.1427e-38	1.04684e-35	up	yes
6185	0	A01	+	29589621	29590007	BraA01g044980.3C	1	387	MSTRG.3041	BraA01g044980.3C	GO:0003674(molecular_function);GO:0008150(biological_process);GO:0009507(chloroplast)	NA	NA	NA	PREDICTED: uncharacterized protein LOC103850085 [Brassica rapa]	1685.56	0	inf	inf	3.22733e-38	1.06508e-35	up	yes
11672	0	A02	-	27809795	27812088	BraA02g040020.3C	3	1713	MSTRG.5635	BraA02g040020.3C	GO:0005576(extracellular region);GO:0005618(cell wall);GO:0009505(plant-type cell wall);GO:0030599(pectinesterase activity);GO:0042545(cell wall modification);GO:0045330(aspartyl esterase activity);GO:0045490(pectin catabolic process);GO:0046910(pectinesterase inhibitor activity);GO:0048358(mucilage pectin biosynthetic process);GO:0048359(mucilage metabolic process involved in seed coat developme…	00040(Pentose and glucuronate interconversions);00500(Starch and sucrose metabolism)	K01051	EC:3.1.1.11	PREDICTED: probable pectinesterase/pectinesterase inhibitor 58 [Brassica rapa]	373.392	0	inf	inf	3.92793e-38	1.2844e-35	up	yes
15780	0	A03	-	11983077	11983727	BraA03g024330.3C	1	651	MSTRG.7774	BraA03g024330.3C	GO:0009507(chloroplast);GO:0043086(negative regulation of catalytic activity);GO:0046910(pectinesterase inhibitor activity)	NA	NA	NA	PREDICTED: probable pectinesterase/pectinesterase inhibitor [Brassica napus]	951.974	0	inf	inf	5.38618e-38	1.74522e-35	up	yes
33188	0	A06	-	6178118	6178638	BraA06g011490.3C	3	321	MSTRG.16225	BraA06g011490.3C	GO:0003674(molecular_function);GO:0005634(nucleus);GO:0005829(cytosol);GO:0008150(biological_process);GO:0048046(apoplast)	NA	NA	NA	PREDICTED: late embryogenesis abundant protein 1 [Brassica rapa]	1886.12	0	inf	inf	6.80171e-38	2.14537e-35	up	yes
47303	0	A08	-	19008650	19011797	BraA08g026750.3C	7	2022	MSTRG.23100	BraA08g026750.3C	GO:0000166(nucleotide binding);GO:0000184(nuclear-transcribed mRNA catabolic process, nonsense-mediated decay);GO:0003723(RNA binding);GO:0003743(translation initiation factor activity);GO:0005634(nucleus);GO:0005737(cytoplasm);GO:0006397(mRNA processing);GO:0006417(regulation of translation);GO:0060211(regulation of nuclear-transcribed mRNA poly(A) tail shortening)	03013(RNA transport);03015(mRNA surveillance pathway);03018(RNA degradation)	K13126	NA	PREDICTED: polyadenylate-binding protein 3 [Brassica rapa]	284.404	0	inf	inf	1.13796e-37	3.4372e-35	up	yes
44600	0	A08	+	5926523	5927867	BraA08g006990.3C	4	930	MSTRG.21824	BraA08g006990.3C	GO:0003677(DNA binding);GO:0003700(transcription factor activity, sequence-specific DNA binding);GO:0005634(nucleus);GO:0006355(regulation of transcription, DNA-templated)	04141(Protein processing in endoplasmic reticulum)	K04374	NA	PREDICTED: uncharacterized protein At4g06598 [Brassica rapa]	598.639	0	inf	inf	1.57326e-37	4.63424e-35	up	yes
5639	0	A01	+	27568874	27572022	BraA01g041040.3C	10	1923	MSTRG.2732	BraA01g041040.3C	GO:0005622(intracellular);GO:0005795(Golgi stack);GO:0006886(intracellular protein transport);GO:0006891(intra-Golgi vesicle-mediated transport);GO:0008565(protein transporter activity);GO:0015031(protein transport)	04120(Ubiquitin mediated proteolysis)	K10581	EC:2.3.2.24	PREDICTED: target of Myb protein 1 isoform X2 [Brassica oleracea var. oleracea]	288.068	0	inf	inf	1.65386e-37	4.83172e-35	up	yes
15751	0	A03	+	11852532	11853414	BraA03g024080.3C	2	501	MSTRG.7759	BraA03g024080.3C	GO:0003674(molecular_function);GO:0005829(cytosol);GO:0005886(plasma membrane);GO:0009269(response to desiccation);GO:0009793(embryo development ending in seed dormancy);GO:0048046(apoplast)	NA	NA	NA	PREDICTED: desiccation-related protein At2g46140-like [Brassica oleracea var. oleracea]	1090.23	0	inf	inf	1.90399e-37	5.42896e-35	up	yes
42686	0	A07	-	25402426	25404981	BraA07g036220.3C	7	2055	MSTRG.20884	BraA07g036220.3C	GO:0000166(nucleotide binding);GO:0000184(nuclear-transcribed mRNA catabolic process, nonsense-mediated decay);GO:0003723(RNA binding);GO:0003743(translation initiation factor activity);GO:0005634(nucleus);GO:0005737(cytoplasm);GO:0006397(mRNA processing);GO:0006417(regulation of translation);GO:0060211(regulation of nuclear-transcribed mRNA poly(A) tail shortening)	03013(RNA transport);03015(mRNA surveillance pathway);03018(RNA degradation)	K13126	NA	PREDICTED: polyadenylate-binding protein 5-like [Brassica napus]	264.454	0	inf	inf	2.0028e-37	5.66537e-35	up	yes
46913	0	A08	-	17649198	17650123	BraA08g024080.3C	2	516	MSTRG.22899	BraA08g024080.3C	GO:0003674(molecular_function);GO:0005576(extracellular region);GO:0008150(biological_process);GO:0048046(apoplast)	03050(Proteasome)	K03036	NA	PREDICTED: pollen-specific protein-like At4g18596 [Brassica rapa]	1048.92	0	inf	inf	2.0861e-37	5.85454e-35	up	yes
25725	0	A04	-	21827709	21828359	BraA04g032380.3C	1	651	MSTRG.12554	BraA04g032380.3C	GO:0009507(chloroplast);GO:0043086(negative regulation of catalytic activity);GO:0046910(pectinesterase inhibitor activity)	NA	NA	NA	PREDICTED: pectinesterase 5-like [Brassica rapa]	828.117	0	inf	inf	2.17032e-37	5.99647e-35	up	yes
2322	0	A01	-	8833170	8833661	BraA01g016670.3C	3	327	MSTRG.1171	BraA01g016670.3C	GO:0005773(vacuole);GO:0015992(proton transport);GO:0016471(vacuolar proton-transporting V-type ATPase complex);GO:0016820(hydrolase activity, acting on acid anhydrides, catalyzing transmembrane movement of substances)	00190(Oxidative phosphorylation);04145(Phagosome)	K02152	NA	PREDICTED: V-type proton ATPase subunit G3 [Brassica napus]	1645.82	0	inf	inf	2.20766e-37	6.05272e-35	up	yes
8567	0	A02	-	9678519	9680653	BraA02g017570.3C	2	1782	MSTRG.4280	BraA02g017570.3C	GO:0003674(molecular_function);GO:0005576(extracellular region);GO:0008150(biological_process)	NA	NA	NA	PREDICTED: aldehyde oxidase GLOX1-like [Brassica rapa]	294.594	0	inf	inf	2.8306e-37	7.52898e-35	up	yes
9347	0	A02	+	13558302	13561755	BraA02g023130.3C	7	1440	MSTRG.4633	BraA02g023130.3C	GO:0005576(extracellular region);GO:0005578(proteinaceous extracellular matrix);GO:0016042(lipid catabolic process);GO:0016298(lipase activity);GO:0016746(transferase activity, transferring acyl groups);GO:0019953(sexual reproduction);GO:0052689(carboxylic ester hydrolase activity);GO:0070505(pollen coat)	00500(Starch and sucrose metabolism);00460(Cyanoamino acid metabolism);00940(Phenylpropanoid biosynthesis)	K01188	EC:3.2.1.21	PREDICTED: GDSL esterase/lipase EXL4-like isoform X1 [Brassica napus]	360.228	0	inf	inf	3.19012e-37	8.29944e-35	up	yes
34828	0	A06	+	15790791	15793197	BraA06g023300.3C	8	1461	MSTRG.16968	BraA06g023300.3C	GO:0004553(hydrolase activity, hydrolyzing O-glycosyl compounds);GO:0005576(extracellular region);GO:0008810(cellulase activity);GO:0030245(cellulose catabolic process);GO:0071555(cell wall organization)	00500(Starch and sucrose metabolism)	K01179	EC:3.2.1.4	PREDICTED: endoglucanase 16-like [Brassica rapa]	344.395	0	inf	inf	4.3264e-37	1.10724e-34	up	yes
36634	0	A06	-	24691987	24692939	BraA06g036790.3C	2	807	MSTRG.17903	BraA06g036790.3C	GO:0005576(extracellular region)	NA	NA	NA	BnaA06g31280D [Brassica napus]	623.169	0	inf	inf	4.34919e-37	1.10724e-34	up	yes
28138	0	A05	+	10660636	10662981	BraA05g017630.3C	3	375	MSTRG.13772	BraA05g017630.3C	GO:0003674(molecular_function);GO:0008150(biological_process)	NA	NA	NA	PREDICTED: uncharacterized protein LOC103868488 [Brassica rapa]	1339.18	0	inf	inf	4.41042e-37	1.11487e-34	up	yes
16660	0	A03	+	15347470	15347850	BraA03g030590.3C	1	381	MSTRG.8255	BraA03g030590.3C	GO:0003674(molecular_function);GO:0008150(biological_process)	NA	NA	NA	PREDICTED: uncharacterized protein LOC103858925 [Brassica rapa]	1313.2	0	inf	inf	4.57731e-37	1.1489e-34	up	yes
60896	0	A10	-	16816942	16817424	BraA10g024660.3C	1	483	MSTRG.29756	BraA10g024660.3C	NA	NA	NA	NA	NA	2992.45	0.069661	42957.3	15.3906	6.6522e-37	1.61291e-34	up	yes
32020	0	A06	-	1737084	1740989	BraA06g002920.3C	15	1434	MSTRG.15644	BraA06g002920.3C	GO:0016021(integral component of membrane);GO:0045454(cell redox homeostasis)	04141(Protein processing in endoplasmic reticulum)	K09580	EC:5.3.4.1	PREDICTED: protein disulfide-isomerase 5-3-like [Brassica rapa]	329.332	0	inf	inf	8.1527e-37	1.9117e-34	up	yes
61570	0	A10	-	18920690	18920965	BraA10g029740.3C	1	276	MSTRG.30158	BraA10g029740.3C	NA	NA	NA	NA	hypothetical protein AXX17_AT5G07250 [Arabidopsis thaliana]	1707.93	0	inf	inf	8.30456e-37	1.93458e-34	up	yes
51017	0	A09	-	11496240	11497496	BraA09g018170.3C	1	1257	MSTRG.25057	BraA09g018170.3C	GO:0005737(cytoplasm);GO:0008757(S-adenosylmethionine-dependent methyltransferase activity);GO:0032259(methylation)	NA	NA	NA	PREDICTED: uncharacterized protein LOC103838632 [Brassica rapa]	373.503	0	inf	inf	8.6464e-37	2.00114e-34	up	yes
27321	0	A05	-	6250452	6251908	BraA05g011630.3C	2	732	MSTRG.13411	BraA05g011630.3C	GO:0003674(molecular_function);GO:0005576(extracellular region);GO:0008150(biological_process)	00010(Glycolysis / Gluconeogenesis);00040(Pentose and glucuronate interconversions);00053(Ascorbate and aldarate metabolism);00620(Pyruvate metabolism);00071(Fatty acid degradation);00561(Glycerolipid metabolism);00280(Valine, leucine and isoleucine degradation);00310(Lysine degradation);00330(Arginine and proline metabolism);00340(Histidine metabolism);00380(Tryptophan metabolism);00410(beta-Ala…	K00128	EC:1.2.1.3	PREDICTED: putative cysteine-rich repeat secretory protein 35 [Brassica rapa]	635.976	0	inf	inf	9.4102e-37	2.16386e-34	up	yes
7048	0	A02	-	3002903	3004593	BraA02g006330.3C	4	1215	MSTRG.3521	BraA02g006330.3C	GO:0005634(nucleus)	NA	NA	NA	PREDICTED: uncharacterized protein LOC103851025 [Brassica rapa]	373.549	0	inf	inf	1.21294e-36	2.75361e-34	up	yes
46170	0	A08	-	14665376	14666303	BraA08g018610.3C	3	405	MSTRG.22517	BraA08g018610.3C	GO:0003779(actin binding);GO:0003785(actin monomer binding);GO:0005634(nucleus);GO:0005737(cytoplasm);GO:0005938(cell cortex);GO:0007010(cytoskeleton organization);GO:0015629(actin cytoskeleton);GO:0042989(sequestering of actin monomers);GO:0048046(apoplast)	04130(SNARE interactions in vesicular transport)	K08486	NA	PREDICTED: profilin [Brassica rapa]	1113.99	0	inf	inf	1.28741e-36	2.90417e-34	up	yes
6491	0	A02	+	1187492	1188934	BraA02g002340.3C	5	1086	MSTRG.3204	BraA02g002340.3C	GO:0005576(extracellular region);GO:0005618(cell wall);GO:0009505(plant-type cell wall);GO:0030599(pectinesterase activity);GO:0042545(cell wall modification);GO:0045330(aspartyl esterase activity);GO:0045490(pectin catabolic process)	00040(Pentose and glucuronate interconversions);00500(Starch and sucrose metabolism)	K01051	EC:3.1.1.11	PREDICTED: probable pectinesterase 50 [Brassica rapa]	413.434	0	inf	inf	1.35112e-36	3.02872e-34	up	yes
46413	0	A08	-	15651483	15652833	BraA08g020410.3C	5	708	MSTRG.22630	BraA08g020410.3C	GO:0009507(chloroplast)	04070(Phosphatidylinositol signaling system);04626(Plant-pathogen interaction)	K02183	NA	PREDICTED: esterase AGAP003155-like [Brassica rapa]	624.668	0	inf	inf	1.57124e-36	3.45787e-34	up	yes
3911	0	A01	+	18531289	18531477	BraA01g028300.3C	1	189	MSTRG.1922	BraA01g028300.3C	GO:0016021(integral component of membrane);GO:0016339(calcium-dependent cell-cell adhesion via plasma membrane cell adhesion molecules)	01200(Carbon metabolism);00630(Glyoxylate and dicarboxylate metabolism);00710(Carbon fixation in photosynthetic organisms)	K01601	EC:4.1.1.39	ribulose-1,5-bisphosphate carboxylase/oxygenase large subunit, partial (chloroplast) [Limnanthes douglasii]	0.225577	2324.91	9.70261e-05	-13.3313	1.70048e-36	3.69565e-34	down	yes
45802	0	A08	-	13009674	13011098	BraA08g015900.3C	1	1425	MSTRG.22328	BraA08g015900.3C	GO:0000038(very long-chain fatty acid metabolic process);GO:0006633(fatty acid biosynthetic process);GO:0016021(integral component of membrane);GO:0016746(transferase activity, transferring acyl groups);GO:0016747(transferase activity, transferring acyl groups other than amino-acyl groups);GO:0030497(fatty acid elongation)	00062(Fatty acid elongation)	K15397	EC:2.3.1.199	PREDICTED: 3-ketoacyl-CoA synthase 17 [Brassica rapa]	306.924	0	inf	inf	1.75619e-36	3.79359e-34	up	yes
33998	0	A06	+	9532446	9534994	BraA06g017290.3C	9	1497	MSTRG.16634	BraA06g017290.3C	GO:0000326(protein storage vacuole);GO:0000327(lytic vacuole within protein storage vacuole);GO:0003756(protein disulfide isomerase activity);GO:0005515(protein binding);GO:0005773(vacuole);GO:0005783(endoplasmic reticulum);GO:0005788(endoplasmic reticulum lumen);GO:0005794(Golgi apparatus);GO:0006457(protein folding);GO:0009505(plant-type cell wall);GO:0009507(chloroplast);GO:0009579(thylakoid);…	04141(Protein processing in endoplasmic reticulum)	K09580	EC:5.3.4.1	PREDICTED: protein disulfide isomerase-like 1-1 [Brassica rapa]	289.025	0	inf	inf	1.95639e-36	4.19169e-34	up	yes
8733	0	A02	+	10639256	10639711	BraA02g018790.3C	1	456	MSTRG.4362	BraA02g018790.3C	GO:0003674(molecular_function);GO:0005576(extracellular region);GO:0008150(biological_process)	NA	NA	NA	PREDICTED: uncharacterized protein LOC103852536 [Brassica rapa]	944.059	0	inf	inf	2.05774e-36	4.3656e-34	up	yes
35676	0	A06	+	20506033	20508377	BraA06g029650.3C	2	1356	MSTRG.17393	BraA06g029650.3C	GO:0005737(cytoplasm);GO:0009555(pollen development);GO:0010584(pollen exine formation);GO:0016410(N-acyltransferase activity);GO:0050734(hydroxycinnamoyltransferase activity);GO:0080072(spermidine:sinapoyl CoA N-acyltransferase activity);GO:0080073(spermidine:coumaroyl CoA N-acyltransferase activity);GO:0080074(spermidine:caffeoyl CoA N-acyltransferase activity);GO:0080075(spermidine:feruloyl Co…	00940(Phenylpropanoid biosynthesis);00945(Stilbenoid, diarylheptanoid and gingerol biosynthesis);00941(Flavonoid biosynthesis)	K13065	EC:2.3.1.133	PREDICTED: spermidine hydroxycinnamoyl transferase-like [Brassica rapa]	307.668	0	inf	inf	2.81562e-36	5.93812e-34	up	yes
6043	0	A01	+	29128401	29128864	BraA01g044010.3C	3	207	MSTRG.2955	BraA01g044010.3C	GO:0003674(molecular_function);GO:0005829(cytosol);GO:0009414(response to water deprivation)	NA	NA	NA	PREDICTED: stress-induced protein KIN2-like [Brassica rapa]	1954.31	0	inf	inf	3.83112e-36	7.93889e-34	up	yes
30342	0	A05	-	24225804	24228196	BraA05g033750.3C	3	1659	MSTRG.14752	BraA05g033750.3C	GO:0005507(copper ion binding);GO:0005576(extracellular region);GO:0009505(plant-type cell wall);GO:0009506(plasmodesma);GO:0016722(oxidoreductase activity, oxidizing metal ions);GO:0055114(oxidation-reduction process)	00053(Ascorbate and aldarate metabolism)	K00423	EC:1.10.3.3	PREDICTED: L-ascorbate oxidase homolog [Brassica napus]	900.654	0.027434	32829.8	15.0027	3.91865e-36	8.02692e-34	up	yes
28506	0	A05	+	13344966	13345499	BraA05g020420.3C	1	534	MSTRG.13919	BraA05g020420.3C	GO:0005576(extracellular region);GO:0009860(pollen tube growth);GO:0046910(pectinesterase inhibitor activity);GO:0071944(cell periphery);GO:0090404(pollen tube tip)	NA	NA	NA	PREDICTED: pectinesterase inhibitor 1-like [Brassica rapa]	724.067	0	inf	inf	6.02121e-36	1.17272e-33	up	yes
17459	0	A03	+	17986064	17988223	BraA03g036450.3C	11	1104	MSTRG.8691	BraA03g036450.3C	GO:0005634(nucleus);GO:0005777(peroxisome);GO:0005829(cytosol);GO:0008891(glycolate oxidase activity);GO:0009506(plasmodesma);GO:0009507(chloroplast);GO:0009570(chloroplast stroma);GO:0009735(response to cytokinin);GO:0009854(oxidative photosynthetic carbon pathway);GO:0010181(FMN binding);GO:0016020(membrane);GO:0016491(oxidoreductase activity);GO:0022626(cytosolic ribosome);GO:0042742(defense r…	01200(Carbon metabolism);00630(Glyoxylate and dicarboxylate metabolism);04146(Peroxisome)	K11517	EC:1.1.3.15	PREDICTED: peroxisomal (S)-2-hydroxy-acid oxidase GLO2-like isoform X1 [Brassica napus]	0	142.106	-inf	-inf	6.30503e-36	1.22133e-33	down	yes
28375	0	A05	-	12404727	12406920	BraA05g019390.3C	4	1551	MSTRG.13863	BraA05g019390.3C	GO:0005351(sugar:proton symporter activity);GO:0005355(glucose transmembrane transporter activity);GO:0005887(integral component of plasma membrane);GO:0015144(carbohydrate transmembrane transporter activity);GO:0016020(membrane);GO:0035428(hexose transmembrane transport);GO:0046323(glucose import)	NA	NA	NA	PREDICTED: sugar transport protein 9-like isoform X7 [Brassica rapa]	246.406	0	inf	inf	6.76435e-36	1.29621e-33	up	yes
16102	0	A03	-	13198988	13200372	BraA03g026660.3C	3	579	MSTRG.7949	BraA03g026660.3C	GO:0005886(plasma membrane);GO:0006869(lipid transport);GO:0008289(lipid binding);GO:0016021(integral component of membrane);GO:0031225(anchored component of membrane)	NA	NA	NA	BnaA03g23710D [Brassica napus]	653.387	0	inf	inf	7.48852e-36	1.4122e-33	up	yes
58372	0	A10	+	3200317	3202875	BraA10g005950.3C	3	1545	MSTRG.28580	BraA10g005950.3C	GO:0008150(biological_process)	NA	NA	NA	PREDICTED: uncharacterized protein LOC103843960 [Brassica rapa]	0	99.6851	-inf	-inf	7.58276e-36	1.42245e-33	down	yes
33002	0	A06	-	5446738	5448970	BraA06g010080.3C	8	1509	MSTRG.16125	BraA06g010080.3C	GO:0003674(molecular_function);GO:0005739(mitochondrion)	NA	NA	NA	PREDICTED: uncharacterized protein LOC103872086 [Brassica rapa]	249.671	0	inf	inf	7.80346e-36	1.45618e-33	up	yes
43742	0	A08	-	358999	361772	BraA08g000590.3C	3	1668	MSTRG.21446	BraA08g000590.3C	GO:0005507(copper ion binding);GO:0005576(extracellular region);GO:0009505(plant-type cell wall);GO:0009506(plasmodesma);GO:0016722(oxidoreductase activity, oxidizing metal ions);GO:0055114(oxidation-reduction process)	00053(Ascorbate and aldarate metabolism)	K00423	EC:1.10.3.3	PREDICTED: L-ascorbate oxidase homolog [Brassica oleracea var. oleracea]	225.64	0	inf	inf	7.88351e-36	1.46346e-33	up	yes
28142	0	A05	+	10682158	10685233	BraA05g017670.3C	3	2439	MSTRG.13774	BraA05g017670.3C	GO:0004630(phospholipase D activity);GO:0005509(calcium ion binding);GO:0005773(vacuole);GO:0009738(abscisic acid-activated signaling pathway);GO:0009873(ethylene-activated signaling pathway);GO:0009941(chloroplast envelope);GO:0016020(membrane);GO:0016042(lipid catabolic process);GO:0030136(clathrin-coated vesicle);GO:0046470(phosphatidylcholine metabolic process);GO:0070290(N-acylphosphatidylet…	00564(Glycerophospholipid metabolism);00565(Ether lipid metabolism);04144(Endocytosis)	K01115	EC:3.1.4.4	PREDICTED: phospholipase D alpha 2 [Brassica rapa]	152.477	0	inf	inf	8.88487e-36	1.63498e-33	up	yes
5817	0	A01	+	28215199	28217040	BraA01g042220.3C	4	1524	MSTRG.2825	BraA01g042220.3C	GO:0005351(sugar:proton symporter activity);GO:0005355(glucose transmembrane transporter activity);GO:0005887(integral component of plasma membrane);GO:0015144(carbohydrate transmembrane transporter activity);GO:0015145(monosaccharide transmembrane transporter activity);GO:0016020(membrane);GO:0034219(carbohydrate transmembrane transport);GO:0035428(hexose transmembrane transport);GO:0046323(gluc…	NA	NA	NA	PREDICTED: sugar transport protein 6-like [Brassica napus]	243.986	0	inf	inf	8.89923e-36	1.63498e-33	up	yes
43479	0	A07	-	28163705	28165187	BraA07g041930.3C	2	1326	MSTRG.21306	BraA07g041930.3C	GO:0005618(cell wall);GO:0005774(vacuolar membrane);GO:0005794(Golgi apparatus);GO:0005829(cytosol);GO:0005886(plasma membrane);GO:0009505(plant-type cell wall);GO:0030246(carbohydrate binding);GO:0048046(apoplast)	NA	NA	NA	PREDICTED: epidermis-specific secreted glycoprotein EP1-like [Brassica rapa]	0	112.673	-inf	-inf	1.02738e-35	1.85878e-33	down	yes
2852	0	A01	+	11055747	11057545	BraA01g020550.3C	3	1074	MSTRG.1492	BraA01g020550.3C	GO:0002215(defense response to nematode);GO:0004553(hydrolase activity, hydrolyzing O-glycosyl compounds);GO:0005615(extracellular space);GO:0005618(cell wall);GO:0005774(vacuolar membrane);GO:0005975(carbohydrate metabolic process);GO:0009651(response to salt stress);GO:0009817(defense response to fungus, incompatible interaction);GO:0042973(glucan endo-1,3-beta-D-glucosidase activity);GO:004804…	00500(Starch and sucrose metabolism)	K19892	EC:3.2.1.39	PREDICTED: probable glucan endo-1,3-beta-glucosidase At4g16260 [Brassica rapa]	0	138.396	-inf	-inf	1.08175e-35	1.93748e-33	down	yes
6323	0	A02	+	528653	531834	BraA02g001030.3C	12	2256	MSTRG.3124	BraA02g001030.3C	GO:0004252(serine-type endopeptidase activity);GO:0005576(extracellular region);GO:0005618(cell wall);GO:0006508(proteolysis);GO:0008152(metabolic process)	04144(Endocytosis)	K18443	NA	PREDICTED: subtilisin-like protease SBT4.15 [Brassica rapa]	160.027	0	inf	inf	1.19528e-35	2.11951e-33	up	yes
47780	0	A08	+	20574562	20576375	BraA08g030210.3C	3	1377	MSTRG.23361	BraA08g030210.3C	GO:0005576(extracellular region);GO:0009664(plant-type cell wall organization);GO:0016829(lyase activity);GO:0030570(pectate lyase activity);GO:0045490(pectin catabolic process);GO:0046872(metal ion binding)	00040(Pentose and glucuronate interconversions)	K01728	EC:4.2.2.2	PREDICTED: probable pectate lyase 3 [Brassica rapa]	261.373	0	inf	inf	1.23269e-35	2.16431e-33	up	yes
46969	0	A08	-	17825054	17825389	BraA08g024410.3C	1	336	MSTRG.22928	BraA08g024410.3C	GO:0004871(signal transducer activity);GO:0005576(extracellular region);GO:0007267(cell-cell signaling);GO:0009506(plasmodesma);GO:0019722(calcium-mediated signaling);GO:0048046(apoplast)	NA	NA	NA	PREDICTED: protein RALF-like 4 [Brassica rapa]	1070.18	0	inf	inf	1.24406e-35	2.17357e-33	up	yes
26430	0	A05	+	2551256	2551598	BraA05g005010.3C	2	243	MSTRG.12945	BraA05g005010.3C	GO:0003674(molecular_function);GO:0005576(extracellular region);GO:0005618(cell wall);GO:0006952(defense response);GO:0031640(killing of cells of other organism);GO:0050832(defense response to fungus)	NA	NA	NA	BnaA05g04680D [Brassica napus]	1446.21	0	inf	inf	1.56455e-35	2.69391e-33	up	yes
30481	0	A05	+	24652393	24653773	BraA05g034720.3C	2	948	MSTRG.14832	BraA05g034720.3C	GO:0004857(enzyme inhibitor activity);GO:0008134(transcription factor binding);GO:0010228(vegetative to reproductive phase transition of meristem)	NA	NA	NA	PREDICTED: polygalacturonase inhibitor-like [Brassica rapa]	370.474	0	inf	inf	1.57448e-35	2.69796e-33	up	yes
58691	0	A10	+	6026912	6027609	BraA10g008470.3C	2	567	MSTRG.28702	BraA10g008470.3C	GO:0004857(enzyme inhibitor activity);GO:0009507(chloroplast);GO:0043086(negative regulation of catalytic activity);GO:0046910(pectinesterase inhibitor activity)	NA	NA	NA	PREDICTED: uncharacterized protein LOC103843877 [Brassica rapa]	618.646	0	inf	inf	1.59399e-35	2.71833e-33	up	yes
10175	0	A02	+	18651767	18653262	BraA02g029210.3C	3	624	MSTRG.5002	BraA02g029210.3C	GO:0005886(plasma membrane);GO:0006869(lipid transport);GO:0008289(lipid binding);GO:0016021(integral component of membrane);GO:0031225(anchored component of membrane)	NA	NA	NA	PREDICTED: non-specific lipid-transfer protein-like protein At2g13820 isoform X1 [Brassica rapa]	518.302	0	inf	inf	3.58909e-35	5.9079e-33	up	yes
37719	0	A06	+	28965558	28967487	BraA06g044580.3C	6	1182	MSTRG.18513	BraA06g044580.3C	GO:0004332(fructose-bisphosphate aldolase activity);GO:0006096(glycolytic process);GO:0006098(pentose-phosphate shunt);GO:0009507(chloroplast);GO:0009570(chloroplast stroma);GO:0009579(thylakoid);GO:0009737(response to abscisic acid);GO:0009941(chloroplast envelope);GO:0010287(plastoglobule);GO:0016020(membrane);GO:0046686(response to cadmium ion);GO:0048046(apoplast)	01200(Carbon metabolism);01230(Biosynthesis of amino acids);00010(Glycolysis / Gluconeogenesis);00030(Pentose phosphate pathway);00051(Fructose and mannose metabolism);00710(Carbon fixation in photosynthetic organisms)	K01623	EC:4.1.2.13	BnaA06g37230D [Brassica napus]	0	111.508	-inf	-inf	3.59692e-35	5.9079e-33	down	yes
49905	0	A09	+	5739801	5742325	BraA09g010080.3C	4	1065	MSTRG.24529	BraA09g010080.3C	GO:0004601(peroxidase activity);GO:0005576(extracellular region);GO:0005618(cell wall);GO:0005773(vacuole);GO:0006979(response to oxidative stress);GO:0009735(response to cytokinin);GO:0016020(membrane);GO:0020037(heme binding);GO:0042744(hydrogen peroxide catabolic process);GO:0046872(metal ion binding);GO:0055114(oxidation-reduction process)	00940(Phenylpropanoid biosynthesis)	K00430	EC:1.11.1.7	PREDICTED: peroxidase 32 [Brassica rapa]	0	123.661	-inf	-inf	3.62506e-35	5.9268e-33	down	yes
17918	0	A03	+	19878498	19879857	BraA03g040050.3C	2	789	MSTRG.8917	BraA03g040050.3C	GO:0003674(molecular_function);GO:0005576(extracellular region);GO:0008150(biological_process)	00010(Glycolysis / Gluconeogenesis);00040(Pentose and glucuronate interconversions);00053(Ascorbate and aldarate metabolism);00620(Pyruvate metabolism);00071(Fatty acid degradation);00561(Glycerolipid metabolism);00280(Valine, leucine and isoleucine degradation);00310(Lysine degradation);00330(Arginine and proline metabolism);00340(Histidine metabolism);00380(Tryptophan metabolism);00410(beta-Ala…	K00128	EC:1.2.1.3	PREDICTED: cysteine-rich repeat secretory protein 26-like [Brassica rapa]	409.126	0	inf	inf	3.65845e-35	5.95409e-33	up	yes
45904	0	A08	-	13497165	13501453	BraA08g016640.3C	8	1278	MSTRG.22384	BraA08g016640.3C	GO:0005794(Golgi apparatus);GO:0016021(integral component of membrane)	NA	NA	NA	PREDICTED: uncharacterized protein LOC106406100 [Brassica napus]	251.722	0	inf	inf	3.78536e-35	6.13262e-33	up	yes
13910	0	A03	+	4634029	4634406	BraA03g010670.3C	2	237	MSTRG.6844	BraA03g010670.3C	GO:0005576(extracellular region);GO:0031640(killing of cells of other organism);GO:0050832(defense response to fungus)	NA	NA	NA	PREDICTED: putative defensin-like protein 274 [Brassica rapa]	1354.72	0	inf	inf	3.86035e-35	6.22582e-33	up	yes
43744	0	A08	+	365179	367665	BraA08g000600.3C	3	1650	MSTRG.21448	BraA08g000600.3C	GO:0005507(copper ion binding);GO:0005576(extracellular region);GO:0009505(plant-type cell wall);GO:0009506(plasmodesma);GO:0016722(oxidoreductase activity, oxidizing metal ions);GO:0055114(oxidation-reduction process)	00053(Ascorbate and aldarate metabolism)	K00423	EC:1.10.3.3	PREDICTED: L-ascorbate oxidase homolog [Brassica rapa]	193.198	0	inf	inf	4.14729e-35	6.65846e-33	up	yes
58164	0	A10	-	2354908	2359234	BraA10g004440.3C	4	2598	MSTRG.28483	BraA10g004440.3C	GO:0005451(monovalent cation:proton antiporter activity);GO:0005783(endoplasmic reticulum);GO:0005789(endoplasmic reticulum membrane);GO:0005886(plasma membrane);GO:0006812(cation transport);GO:0006814(sodium ion transport);GO:0006885(regulation of pH);GO:0010183(pollen tube guidance);GO:0015385(sodium:proton antiporter activity);GO:0016021(integral component of membrane);GO:0031969(chloroplast m…	NA	NA	NA	BnaA10g03800D [Brassica napus]	122.538	0	inf	inf	4.20237e-35	6.71664e-33	up	yes
14768	0	A03	-	7906352	7906851	BraA03g017020.3C	2	426	MSTRG.7254	BraA03g017020.3C	GO:0004869(cysteine-type endopeptidase inhibitor activity);GO:0005576(extracellular region);GO:0006952(defense response)	NA	NA	NA	PREDICTED: cysteine proteinase inhibitor 2-like [Brassica rapa]	740.473	0	inf	inf	4.60687e-35	7.33027e-33	up	yes
32671	0	A06	-	4224142	4224648	BraA06g007630.3C	1	507	MSTRG.15963	BraA06g007630.3C	GO:0009860(pollen tube growth);GO:0046910(pectinesterase inhibitor activity)	NA	NA	NA	PREDICTED: uncharacterized protein LOC103871856 [Brassica rapa]	617.102	0	inf	inf	4.99958e-35	7.91978e-33	up	yes
11066	0	A02	+	24823196	24825310	BraA02g035760.3C	4	1374	MSTRG.5339	BraA02g035760.3C	GO:0005886(plasma membrane);GO:0016829(lyase activity);GO:0030570(pectate lyase activity);GO:0045490(pectin catabolic process);GO:0046872(metal ion binding)	00040(Pentose and glucuronate interconversions)	K01728	EC:4.2.2.2	PREDICTED: probable pectate lyase 6 [Brassica rapa]	227.594	0	inf	inf	5.0246e-35	7.92419e-33	up	yes
45658	0	A08	-	12233811	12234632	BraA08g014780.3C	1	822	MSTRG.22266	BraA08g014780.3C	GO:0005634(nucleus);GO:0008150(biological_process)	NA	NA	NA	PREDICTED: uncharacterized protein LOC103834228 [Brassica rapa]	374.267	0	inf	inf	5.91643e-35	9.22104e-33	up	yes
50784	0	A09	-	10184843	10186256	BraA09g016530.3C	3	960	MSTRG.24967	BraA09g016530.3C	GO:0003677(DNA binding);GO:0003700(transcription factor activity, sequence-specific DNA binding);GO:0005634(nucleus);GO:0006351(transcription, DNA-templated);GO:0006355(regulation of transcription, DNA-templated);GO:0007275(multicellular organism development)	00561(Glycerolipid metabolism)	K01054	EC:3.1.1.23	PREDICTED: NAC transcription factor 25 [Brassica rapa]	320.422	0	inf	inf	5.92452e-35	9.22104e-33	up	yes
13368	0	A03	+	2870317	2872102	BraA03g006620.3C	4	1353	MSTRG.6504	BraA03g006620.3C	GO:0005886(plasma membrane);GO:0016829(lyase activity);GO:0030570(pectate lyase activity);GO:0045490(pectin catabolic process);GO:0046872(metal ion binding)	00040(Pentose and glucuronate interconversions)	K01728	EC:4.2.2.2	PREDICTED: probable pectate lyase 19 [Brassica rapa]	227.082	0	inf	inf	5.99436e-35	9.28917e-33	up	yes
3759	0	A01	+	17530982	17532241	BraA01g027220.3C	1	1260	MSTRG.1852	BraA01g027220.3C	NA	NA	NA	NA	PREDICTED: uncharacterized protein LOC103828765 [Brassica rapa]	240.129	0	inf	inf	6.98827e-35	1.06443e-32	up	yes
57403	0	A09	-	44652146	44654498	BraA09g065410.3C	3	1794	MSTRG.28107	BraA09g065410.3C	GO:0005545(1-phosphatidylinositol binding);GO:0005634(nucleus);GO:0005794(Golgi apparatus);GO:0005905(clathrin-coated pit);GO:0006897(endocytosis);GO:0030136(clathrin-coated vesicle);GO:0030276(clathrin binding);GO:0048268(clathrin coat assembly)	NA	NA	NA	PREDICTED: putative clathrin assembly protein At1g03050 [Brassica rapa]	167.797	0	inf	inf	7.35343e-35	1.11055e-32	up	yes
51746	0	A09	+	15796892	15798600	BraA09g023600.3C	4	1380	MSTRG.25408	BraA09g023600.3C	GO:0005886(plasma membrane);GO:0016829(lyase activity);GO:0030570(pectate lyase activity);GO:0045490(pectin catabolic process);GO:0046872(metal ion binding)	00040(Pentose and glucuronate interconversions)	K01728	EC:4.2.2.2	BnaA09g19110D [Brassica napus]	217.636	0	inf	inf	7.52275e-35	1.12906e-32	up	yes
57321	0	A09	-	44377710	44379887	BraA09g064830.3C	2	1782	MSTRG.28057	BraA09g064830.3C	GO:0008150(biological_process);GO:0016020(membrane)	NA	NA	NA	PREDICTED: uncharacterized protein LOC103843645 [Brassica rapa]	168.505	0	inf	inf	7.53931e-35	1.12906e-32	up	yes
39013	0	A07	-	9253643	9255636	BraA07g009310.3C	7	1437	MSTRG.19027	BraA07g009310.3C	GO:0005634(nucleus);GO:0008430(selenium binding)	NA	NA	NA	PREDICTED: selenium-binding protein 3 [Brassica rapa]	0	85.0299	-inf	-inf	7.67226e-35	1.14092e-32	down	yes
46499	0	A08	-	15996924	15998810	BraA08g021060.3C	7	1380	MSTRG.22677	BraA08g021060.3C	GO:0003993(acid phosphatase activity);GO:0004722(protein serine/threonine phosphatase activity);GO:0005576(extracellular region);GO:0016311(dephosphorylation);GO:0046872(metal ion binding)	03015(mRNA surveillance pathway)	K14407	NA	PREDICTED: purple acid phosphatase 6-like [Brassica rapa]	216.443	0	inf	inf	7.94913e-35	1.17561e-32	up	yes
54709	0	A09	-	34648176	34650108	BraA09g045310.3C	7	699	MSTRG.26719	BraA09g045310.3C	GO:0003677(DNA binding);GO:0003700(transcription factor activity, sequence-specific DNA binding);GO:0005634(nucleus);GO:0006351(transcription, DNA-templated);GO:0006355(regulation of transcription, DNA-templated);GO:0030154(cell differentiation);GO:0046983(protein dimerization activity)	03060(Protein export)	K03217	NA	PREDICTED: floral homeotic protein APETALA 3 [Brassica rapa]	1258.18	0.045421	27700.4	14.7576	9.55137e-35	1.36719e-32	up	yes
24464	0	A04	-	17001342	17001850	BraA04g023050.3C	2	429	MSTRG.11926	BraA04g023050.3C	GO:0004869(cysteine-type endopeptidase inhibitor activity);GO:0005576(extracellular region);GO:0006952(defense response)	NA	NA	NA	PREDICTED: cysteine proteinase inhibitor 2-like [Brassica rapa]	676.374	0	inf	inf	1.06171e-34	1.50763e-32	up	yes
18646	0	A03	-	22963499	22964600	BraA03g045370.3C	3	966	MSTRG.9294	BraA03g045370.3C	GO:0004301(epoxide hydrolase activity);GO:0005634(nucleus);GO:0005829(cytosol)	00590(Arachidonic acid metabolism);04146(Peroxisome)	K08726	EC:3.3.2.10;EC:3.1.3.76	PREDICTED: bifunctional epoxide hydrolase 2-like [Brassica rapa]	300.149	0	inf	inf	1.0701e-34	1.51351e-32	up	yes
23730	0	A04	+	13557120	13558954	BraA04g017780.3C	2	1593	MSTRG.11553	BraA04g017780.3C	GO:0005506(iron ion binding);GO:0005576(extracellular region);GO:0016020(membrane);GO:0016021(integral component of membrane);GO:0016709(oxidoreductase activity, acting on paired donors, with incorporation or reduction of molecular oxygen, NAD(P)H as one donor, and incorporation of one atom of oxygen);GO:0019825(oxygen binding);GO:0020037(heme binding);GO:0044550(secondary metabolite biosynthetic…	00903(Limonene and pinene degradation);00945(Stilbenoid, diarylheptanoid and gingerol biosynthesis)	K00517	NA	PREDICTED: cytochrome P450 705A5 [Brassica rapa]	180.832	0	inf	inf	1.14176e-34	1.59305e-32	up	yes
55552	0	A09	-	37951969	37952619	BraA09g051670.3C	1	651	MSTRG.27156	BraA09g051670.3C	GO:0009507(chloroplast);GO:0043086(negative regulation of catalytic activity);GO:0046910(pectinesterase inhibitor activity)	NA	NA	NA	PREDICTED: probable pectinesterase/pectinesterase inhibitor [Brassica rapa]	436.807	0	inf	inf	1.29927e-34	1.78798e-32	up	yes
51841	0	A09	+	16318332	16320235	BraA09g024320.3C	4	1098	MSTRG.25447	BraA09g024320.3C	GO:0005576(extracellular region);GO:0016042(lipid catabolic process);GO:0016788(hydrolase activity, acting on ester bonds);GO:0052689(carboxylic ester hydrolase activity)	00860(Porphyrin and chlorophyll metabolism);00900(Terpenoid backbone biosynthesis)	K10960	EC:1.3.1.83	PREDICTED: GDSL esterase/lipase At2g03980-like [Brassica rapa]	258.139	0	inf	inf	1.34229e-34	1.84007e-32	up	yes
3148	0	A01	-	12646858	12650382	BraA01g022620.3C	7	2709	MSTRG.1625	BraA01g022620.3C	GO:0005789(endoplasmic reticulum membrane);GO:0005794(Golgi apparatus);GO:0016021(integral component of membrane)	NA	NA	NA	PREDICTED: probable methyltransferase PMT27 [Brassica rapa]	104.468	0	inf	inf	1.36293e-34	1.86121e-32	up	yes
20521	0	A03	-	31369546	31373570	BraA03g059130.3C	17	2535	MSTRG.10219	BraA03g059130.3C	GO:0004565(beta-galactosidase activity);GO:0005576(extracellular region);GO:0005618(cell wall);GO:0005773(vacuole);GO:0005975(carbohydrate metabolic process);GO:0030246(carbohydrate binding);GO:0048046(apoplast)	00052(Galactose metabolism);00600(Sphingolipid metabolism);00531(Glycosaminoglycan degradation);00604(Glycosphingolipid biosynthesis - ganglio series);00511(Other glycan degradation)	K12309	EC:3.2.1.23	PREDICTED: beta-galactosidase 11-like [Brassica rapa]	943.711	0.051312	18391.6	14.1668	1.59396e-34	2.16015e-32	up	yes
47591	0	A08	-	20035767	20036995	BraA08g028850.3C	3	528	MSTRG.23258	BraA08g028850.3C	GO:0005886(plasma membrane);GO:0006508(proteolysis);GO:0006869(lipid transport);GO:0008233(peptidase activity);GO:0008289(lipid binding);GO:0031225(anchored component of membrane)	NA	NA	NA	PREDICTED: non-specific lipid-transfer protein-like protein At2g13820 [Brassica rapa]	518.036	0	inf	inf	1.91628e-34	2.5648e-32	up	yes
17044	0	A03	-	16549562	16551563	BraA03g033450.3C	4	1266	MSTRG.8467	BraA03g033450.3C	GO:0004650(polygalacturonase activity);GO:0005576(extracellular region);GO:0005975(carbohydrate metabolic process);GO:0071555(cell wall organization)	00040(Pentose and glucuronate interconversions);00500(Starch and sucrose metabolism)	K01213	EC:3.2.1.67	PREDICTED: exopolygalacturonase clone GBGA483-like [Brassica rapa]	215.996	0	inf	inf	1.92133e-34	2.5648e-32	up	yes
36227	0	A06	+	23044279	23046794	BraA06g033760.3C	2	2133	MSTRG.17676	BraA06g033760.3C	GO:0005618(cell wall);GO:0005634(nucleus);GO:0009505(plant-type cell wall);GO:0016021(integral component of membrane);GO:0030599(pectinesterase activity);GO:0042545(cell wall modification);GO:0045330(aspartyl esterase activity);GO:0045490(pectin catabolic process)	00040(Pentose and glucuronate interconversions);00500(Starch and sucrose metabolism)	K01051	EC:3.1.1.11	BnaAnng28400D [Brassica napus]	125.537	0	inf	inf	2.37009e-34	3.12869e-32	up	yes
25016	0	A04	+	19220414	19222029	BraA04g027200.3C	4	1053	MSTRG.12197	BraA04g027200.3C	GO:0004601(peroxidase activity);GO:0005576(extracellular region);GO:0005773(vacuole);GO:0006979(response to oxidative stress);GO:0009505(plant-type cell wall);GO:0009651(response to salt stress);GO:0010043(response to zinc ion);GO:0020037(heme binding);GO:0042744(hydrogen peroxide catabolic process);GO:0046872(metal ion binding);GO:0055114(oxidation-reduction process)	00940(Phenylpropanoid biosynthesis)	K00430	EC:1.11.1.7	PREDICTED: peroxidase C3-like [Brassica rapa]	0	102.601	-inf	-inf	2.62498e-34	3.41458e-32	down	yes
38392	0	A07	+	3362584	3366680	BraA07g004410.3C	18	2541	MSTRG.18807	BraA07g004410.3C	GO:0004565(beta-galactosidase activity);GO:0005576(extracellular region);GO:0005618(cell wall);GO:0005773(vacuole);GO:0005975(carbohydrate metabolic process);GO:0030246(carbohydrate binding);GO:0048046(apoplast)	00052(Galactose metabolism);00600(Sphingolipid metabolism);00531(Glycosaminoglycan degradation);00604(Glycosphingolipid biosynthesis - ganglio series);00511(Other glycan degradation)	K12309	EC:3.2.1.23	PREDICTED: beta-galactosidase 13-like [Brassica rapa]	102.421	0	inf	inf	3.15016e-34	4.06804e-32	up	yes
9351	0	A02	+	13570012	13572993	BraA02g023150.3C	13	1653	MSTRG.4637	BraA02g023150.3C	GO:0004553(hydrolase activity, hydrolyzing O-glycosyl compounds);GO:0005788(endoplasmic reticulum lumen);GO:0005975(carbohydrate metabolic process);GO:0008422(beta-glucosidase activity);GO:0009651(response to salt stress);GO:0009725(response to hormone);GO:0016020(membrane);GO:0019762(glucosinolate catabolic process)	00500(Starch and sucrose metabolism);00460(Cyanoamino acid metabolism);00940(Phenylpropanoid biosynthesis)	K01188	EC:3.2.1.21	PREDICTED: beta-glucosidase 20 isoform X1 [Brassica rapa]	156.225	0	inf	inf	3.4043e-34	4.34896e-32	up	yes
37782	0	A06	+	29155039	29158559	BraA06g044980.3C	3	3333	MSTRG.18540	BraA06g044980.3C	GO:0000139(Golgi membrane);GO:0000271(polysaccharide biosynthetic process);GO:0005794(Golgi apparatus);GO:0009832(plant-type cell wall biogenesis);GO:0009846(pollen germination);GO:0016021(integral component of membrane);GO:0016757(transferase activity, transferring glycosyl groups);GO:0016759(cellulose synthase activity);GO:0016760(cellulose synthase (UDP-forming) activity);GO:0030244(cellulose …	00500(Starch and sucrose metabolism);00520(Amino sugar and nucleotide sugar metabolism)	K00770	EC:2.4.2.24	PREDICTED: cellulose synthase-like protein D4 [Brassica napus]	76.0721	0	inf	inf	4.08897e-34	5.16805e-32	up	yes
29580	0	A05	-	21065691	21068157	BraA05g028210.3C	10	1332	MSTRG.14384	BraA05g028210.3C	GO:0000166(nucleotide binding);GO:0003723(RNA binding);GO:0005634(nucleus);GO:0006351(transcription, DNA-templated);GO:0006355(regulation of transcription, DNA-templated);GO:0006396(RNA processing);GO:0030529(intracellular ribonucleoprotein complex)	NA	NA	NA	PREDICTED: la-related protein 6C [Brassica rapa]	189.231	0	inf	inf	4.33807e-34	5.46352e-32	up	yes
19436	0	A03	-	26330170	26332684	BraA03g051150.3C	8	1443	MSTRG.9686	BraA03g051150.3C	GO:0004553(hydrolase activity, hydrolyzing O-glycosyl compounds);GO:0005576(extracellular region);GO:0008810(cellulase activity);GO:0030245(cellulose catabolic process);GO:0071555(cell wall organization)	00500(Starch and sucrose metabolism)	K01179	EC:3.2.1.4	PREDICTED: endoglucanase 20-like [Brassica rapa]	173.183	0	inf	inf	4.72598e-34	5.91029e-32	up	yes
31690	0	A06	-	356305	358729	BraA06g000530.3C	3	1668	MSTRG.15481	BraA06g000530.3C	GO:0005507(copper ion binding);GO:0005576(extracellular region);GO:0009505(plant-type cell wall);GO:0009506(plasmodesma);GO:0016722(oxidoreductase activity, oxidizing metal ions);GO:0055114(oxidation-reduction process)	00053(Ascorbate and aldarate metabolism)	K00423	EC:1.10.3.3	PREDICTED: L-ascorbate oxidase homolog [Brassica napus]	149.168	0	inf	inf	4.93769e-34	6.15346e-32	up	yes
1917	0	A01	-	7172646	7179712	BraA01g013610.3C	5	1227	MSTRG.1009	BraA01g013610.3C	GO:0003674(molecular_function);GO:0005576(extracellular region);GO:0008150(biological_process)	NA	NA	NA	PREDICTED: putative cysteine-rich repeat secretory protein 37 [Brassica rapa]	199.992	0	inf	inf	5.67119e-34	6.97009e-32	up	yes
61776	0	A10	+	19534173	19536703	BraA10g031260.3C	12	1338	MSTRG.30273	BraA10g031260.3C	GO:0005093(Rab GDP-dissociation inhibitor activity);GO:0005096(GTPase activator activity);GO:0005737(cytoplasm);GO:0015031(protein transport);GO:0016491(oxidoreductase activity);GO:0048046(apoplast);GO:0055114(oxidation-reduction process)	NA	NA	NA	PREDICTED: guanosine nucleotide diphosphate dissociation inhibitor At5g09550 [Brassica napus]	182.949	0	inf	inf	5.81183e-34	7.1184e-32	up	yes
44550	0	A08	+	5526408	5527395	BraA08g006620.3C	3	372	MSTRG.21805	BraA08g006620.3C	NA	NA	NA	NA	PREDICTED: uncharacterized protein At4g13230 [Brassica rapa]	656.664	0	inf	inf	5.93295e-34	7.24185e-32	up	yes
52357	0	A09	+	19176019	19178201	BraA09g028090.3C	5	1878	MSTRG.25673	BraA09g028090.3C	GO:0005789(endoplasmic reticulum membrane);GO:0016021(integral component of membrane)	NA	NA	NA	PREDICTED: probable methyltransferase PMT17 [Brassica rapa]	127.02	0	inf	inf	7.52358e-34	9.12093e-32	up	yes
10735	0	A02	-	23154196	23155191	BraA02g033460.3C	1	996	MSTRG.5198	BraA02g033460.3C	GO:0004601(peroxidase activity);GO:0005576(extracellular region);GO:0006979(response to oxidative stress);GO:0009044(xylan 1,4-beta-xylosidase activity);GO:0020037(heme binding);GO:0042744(hydrogen peroxide catabolic process);GO:0046872(metal ion binding);GO:0055114(oxidation-reduction process)	00940(Phenylpropanoid biosynthesis)	K00430	EC:1.11.1.7	PREDICTED: peroxidase 65-like [Brassica rapa]	238.419	0	inf	inf	7.87308e-34	9.48015e-32	up	yes
47257	0	A08	+	18855792	18870133	BraA08g026420.3C	14	2193	MSTRG.23081	BraA08g026420.3C	GO:0009507(chloroplast)	NA	NA	NA	BnaA08g20430D [Brassica napus]	107.213	0	inf	inf	8.69323e-34	1.03627e-31	up	yes
15308	0	A03	+	9927831	9928052	BraA03g020810.3C	1	222	MSTRG.7520	BraA03g020810.3C	NA	NA	NA	NA	BnaC03g22000D [Brassica napus]	1049.98	0	inf	inf	9.48042e-34	1.12634e-31	up	yes
49240	0	A09	-	3085340	3087815	BraA09g005220.3C	3	2058	MSTRG.24182	BraA09g005220.3C	GO:0005618(cell wall);GO:0005634(nucleus);GO:0009505(plant-type cell wall);GO:0016021(integral component of membrane);GO:0030599(pectinesterase activity);GO:0042545(cell wall modification);GO:0045330(aspartyl esterase activity);GO:0045490(pectin catabolic process)	00040(Pentose and glucuronate interconversions);00500(Starch and sucrose metabolism)	K01051	EC:3.1.1.11	PREDICTED: putative pectinesterase/pectinesterase inhibitor 28 [Brassica rapa]	111.605	0	inf	inf	1.0983e-33	1.29622e-31	up	yes
34634	0	A06	-	13116540	13119071	BraA06g021930.3C	8	1461	MSTRG.16909	BraA06g021930.3C	GO:0004553(hydrolase activity, hydrolyzing O-glycosyl compounds);GO:0005576(extracellular region);GO:0008810(cellulase activity);GO:0030245(cellulose catabolic process);GO:0071555(cell wall organization)	00500(Starch and sucrose metabolism)	K01179	EC:3.2.1.4	PREDICTED: endoglucanase 16 [Brassica rapa]	157.085	0	inf	inf	1.10695e-33	1.30211e-31	up	yes
25634	0	A04	-	21480783	21481834	BraA04g031760.3C	3	690	MSTRG.12503	BraA04g031760.3C	GO:0005737(cytoplasm);GO:0005856(cytoskeleton);GO:0008270(zinc ion binding);GO:0051015(actin filament binding);GO:0051017(actin filament bundle assembly)	NA	NA	NA	PREDICTED: LIM domain-containing protein PLIM2a-like [Brassica rapa]	330.921	0	inf	inf	1.16504e-33	1.36593e-31	up	yes
5041	0	A01	-	25009033	25013026	BraA01g036700.3C	7	2703	MSTRG.2425	BraA01g036700.3C	GO:0005575(cellular_component);GO:0008150(biological_process);GO:0008536(Ran GTPase binding)	04120(Ubiquitin mediated proteolysis)	K10615	EC:2.3.2.26	BnaA01g28890D [Brassica napus]	340.893	0.019078	17868.4	14.1251	1.21541e-33	1.42032e-31	up	yes
50279	0	A09	+	7589864	7590777	BraA09g012890.3C	4	447	MSTRG.24724	BraA09g012890.3C	GO:0003674(molecular_function);GO:0005739(mitochondrion);GO:0008150(biological_process);GO:0016021(integral component of membrane)	NA	NA	NA	PREDICTED: uncharacterized protein LOC103838302 isoform X2 [Brassica rapa]	504.675	0	inf	inf	1.31475e-33	1.52254e-31	up	yes
39211	0	A07	-	10634429	10635232	BraA07g010780.3C	1	804	MSTRG.19107	BraA07g010780.3C	GO:0005794(Golgi apparatus);GO:0009416(response to light stimulus);GO:0009507(chloroplast);GO:0009522(photosystem I);GO:0009523(photosystem II);GO:0009534(chloroplast thylakoid);GO:0009535(chloroplast thylakoid membrane);GO:0009579(thylakoid);GO:0009768(photosynthesis, light harvesting in photosystem I);GO:0009941(chloroplast envelope);GO:0010287(plastoglobule);GO:0015979(photosynthesis);GO:00160…	00196(Photosynthesis - antenna proteins)	K08912	NA	PREDICTED: chlorophyll a-b binding protein 1, chloroplastic [Brassica rapa]	0.229058	893.654	0.000256316	-11.9298	1.3157e-33	1.52254e-31	down	yes
15489	0	A03	+	10622564	10622749	BraA03g022130.3C	1	186	MSTRG.7623	BraA03g022130.3C	GO:0003674(molecular_function);GO:0005886(plasma membrane);GO:0008150(biological_process);GO:0016020(membrane);GO:0016021(integral component of membrane)	NA	NA	NA	BnaC04g48000D [Brassica napus]	2552.68	0.092001	27746.2	14.76	1.3644e-33	1.57379e-31	up	yes
48826	0	A09	+	1256340	1256890	BraA09g002090.3C	2	339	MSTRG.23952	BraA09g002090.3C	GO:0003674(molecular_function);GO:0008150(biological_process)	NA	NA	NA	PREDICTED: uncharacterized protein LOC103836774 [Brassica rapa]	661.727	0	inf	inf	1.39054e-33	1.59876e-31	up	yes
37995	0	A07	-	1102307	1104092	BraA07g001500.3C	3	1155	MSTRG.18648	BraA07g001500.3C	GO:0008150(biological_process)	NA	NA	NA	PREDICTED: plant intracellular Ras-group-related LRR protein 6 [Brassica rapa]	192.609	0	inf	inf	1.51135e-33	1.73208e-31	up	yes
49897	0	A09	-	5707700	5708326	BraA09g010030.3C	1	627	MSTRG.24523	BraA09g010030.3C	GO:0003700(transcription factor activity, sequence-specific DNA binding);GO:0005634(nucleus);GO:0006351(transcription, DNA-templated);GO:0006355(regulation of transcription, DNA-templated);GO:0043565(sequence-specific DNA binding);GO:0046982(protein heterodimerization activity)	NA	NA	NA	PREDICTED: nuclear transcription factor Y subunit B-7-like [Brassica rapa]	351.465	0	inf	inf	1.66136e-33	1.89789e-31	up	yes
33632	0	A06	-	7795742	7797371	BraA06g014670.3C	2	1557	MSTRG.16441	BraA06g014670.3C	GO:0003674(molecular_function);GO:0005737(cytoplasm);GO:0008150(biological_process);GO:0016021(integral component of membrane)	00073(Cutin, suberine and wax biosynthesis)	K13407	EC:1.14.-.-	PREDICTED: probable myosin-binding protein 5 [Brassica rapa]	140.968	0	inf	inf	1.72939e-33	1.96929e-31	up	yes
41041	0	A07	+	19178180	19180530	BraA07g024500.3C	12	1299	MSTRG.20018	BraA07g024500.3C	GO:0004672(protein kinase activity);GO:0004674(protein serine/threonine kinase activity);GO:0005524(ATP binding);GO:0005634(nucleus);GO:0005829(cytosol);GO:0006468(protein phosphorylation);GO:0046777(protein autophosphorylation)	04075(Plant hormone signal transduction)	K14502	EC:2.7.11.1	PREDICTED: shaggy-related protein kinase beta [Brassica rapa]	165.929	0	inf	inf	2.07267e-33	2.33041e-31	up	yes
53217	0	A09	+	27134516	27135548	BraA09g034480.3C	5	708	MSTRG.26003	BraA09g034480.3C	GO:0005634(nucleus);GO:0005753(mitochondrial proton-transporting ATP synthase complex);GO:0005773(vacuole);GO:0005774(vacuolar membrane);GO:0008553(hydrogen-exporting ATPase activity, phosphorylative mechanism);GO:0015986(ATP synthesis coupled proton transport);GO:0015991(ATP hydrolysis coupled proton transport);GO:0033178(proton-transporting two-sector ATPase complex, catalytic domain);GO:004696…	00190(Oxidative phosphorylation);04145(Phagosome)	K02150	NA	PREDICTED: V-type proton ATPase subunit E2 [Brassica rapa]	297.329	0	inf	inf	2.62557e-33	2.90623e-31	up	yes
15934	0	A03	+	12548932	12551514	BraA03g025430.3C	4	1866	MSTRG.7854	BraA03g025430.3C	GO:0005618(cell wall);GO:0009505(plant-type cell wall);GO:0016021(integral component of membrane);GO:0030599(pectinesterase activity);GO:0042545(cell wall modification);GO:0045330(aspartyl esterase activity);GO:0045490(pectin catabolic process)	00040(Pentose and glucuronate interconversions);00500(Starch and sucrose metabolism)	K01051	EC:3.1.1.11	PREDICTED: probable pectinesterase/pectinesterase inhibitor 13 [Brassica rapa]	112.306	0	inf	inf	2.74608e-33	3.01157e-31	up	yes
18237	0	A03	-	21249201	21250415	BraA03g042350.3C	1	1215	MSTRG.9083	BraA03g042350.3C	GO:0003674(molecular_function);GO:0008150(biological_process)	NA	NA	NA	PREDICTED: uncharacterized protein LOC103860372 [Brassica rapa]	170.996	0	inf	inf	2.99364e-33	3.26298e-31	up	yes
37146	0	A06	-	26828618	26829628	BraA06g040360.3C	3	867	MSTRG.18184	BraA06g040360.3C	GO:0005515(protein binding);GO:0005634(nucleus);GO:0009793(embryo development ending in seed dormancy);GO:0016567(protein ubiquitination)	NA	NA	NA	PREDICTED: F-box protein SKIP28-like [Brassica rapa]	237.373	0	inf	inf	3.29083e-33	3.5651e-31	up	yes
32773	0	A06	+	4543767	4545362	BraA06g008360.3C	1	1596	MSTRG.16012	BraA06g008360.3C	GO:0009055(electron carrier activity);GO:0016614(oxidoreductase activity, acting on CH-OH group of donors);GO:0050660(flavin adenine dinucleotide binding);GO:0055114(oxidation-reduction process)	NA	NA	NA	BnaA06g07350D [Brassica napus]	128.77	0	inf	inf	3.33727e-33	3.60445e-31	up	yes
3644	0	A01	-	16521113	16522410	BraA01g026420.3C	4	870	MSTRG.1808	BraA01g026420.3C	GO:0009507(chloroplast);GO:0016491(oxidoreductase activity);GO:0055114(oxidation-reduction process)	01212(Fatty acid metabolism);00061(Fatty acid biosynthesis);01040(Biosynthesis of unsaturated fatty acids);00780(Biotin metabolism)	K00059	EC:1.1.1.100	PREDICTED: glucose and ribitol dehydrogenase homolog 1 [Brassica rapa]	234.644	0	inf	inf	3.56896e-33	3.84304e-31	up	yes
19973	0	A03	+	28690224	28690931	BraA03g055040.3C	3	372	MSTRG.9951	BraA03g055040.3C	GO:0003779(actin binding);GO:0003785(actin monomer binding);GO:0005634(nucleus);GO:0005737(cytoplasm);GO:0005938(cell cortex);GO:0007010(cytoskeleton organization);GO:0015629(actin cytoskeleton);GO:0042989(sequestering of actin monomers);GO:0048046(apoplast)	04130(SNARE interactions in vesicular transport)	K08486	NA	PREDICTED: profilin-3-like [Brassica rapa]	548.276	0	inf	inf	3.6006e-33	3.86064e-31	up	yes
53482	0	A09	-	28843949	28844284	BraA09g036450.3C	1	336	MSTRG.26112	BraA09g036450.3C	GO:0004871(signal transducer activity);GO:0005576(extracellular region);GO:0007267(cell-cell signaling);GO:0009506(plasmodesma);GO:0019722(calcium-mediated signaling);GO:0048046(apoplast)	NA	NA	NA	PREDICTED: protein RALF-like 4 [Brassica rapa]	602.65	0	inf	inf	3.86971e-33	4.11714e-31	up	yes
41560	0	A07	-	21113384	21114880	BraA07g028180.3C	1	1497	MSTRG.20299	BraA07g028180.3C	GO:0005506(iron ion binding);GO:0005739(mitochondrion);GO:0008216(spermidine metabolic process);GO:0009809(lignin biosynthetic process);GO:0016020(membrane);GO:0016021(integral component of membrane);GO:0019825(oxygen binding);GO:0020037(heme binding);GO:0055114(oxidation-reduction process);GO:0072532(tri-(feruloyl or hydroxyferuloyl) spermidine meta-hydroxylase activity);GO:0072547(tricoumaroyls…	00940(Phenylpropanoid biosynthesis)	K15506	EC:1.14.13.-	PREDICTED: cytochrome P450 98A8-like [Brassica rapa]	133.694	0	inf	inf	4.34958e-33	4.57309e-31	up	yes
26724	0	A05	-	3619252	3619944	BraA05g007110.3C	3	492	MSTRG.13105	BraA05g007110.3C	GO:0005516(calmodulin binding);GO:0005576(extracellular region);GO:0005886(plasma membrane);GO:0006869(lipid transport);GO:0008289(lipid binding);GO:0009505(plant-type cell wall);GO:0009534(chloroplast thylakoid);GO:0048046(apoplast);GO:0071555(cell wall organization)	NA	NA	NA	PREDICTED: non-specific lipid-transfer protein D [Brassica rapa]	0.000117	165.256	7.07993e-07	-20.4298	4.50011e-33	4.71743e-31	down	yes
41887	0	A07	+	22359319	22364757	BraA07g030570.3C	20	3117	MSTRG.20461	BraA07g030570.3C	GO:0005737(cytoplasm);GO:0005829(cytosol);GO:0006099(tricarboxylic acid cycle);GO:0008964(phosphoenolpyruvate carboxylase activity);GO:0015977(carbon fixation);GO:0015979(photosynthesis)	01200(Carbon metabolism);00620(Pyruvate metabolism);00710(Carbon fixation in photosynthetic organisms)	K01595	EC:4.1.1.31	PREDICTED: phosphoenolpyruvate carboxylase 4 isoform X1 [Brassica rapa]	63.4096	0	inf	inf	4.92854e-33	5.10648e-31	up	yes
15959	0	A03	+	12647303	12648594	BraA03g025620.3C	2	1179	MSTRG.7868	BraA03g025620.3C	GO:0005737(cytoplasm);GO:0005783(endoplasmic reticulum);GO:0007275(multicellular organism development);GO:0009699(phenylpropanoid biosynthetic process);GO:0009813(flavonoid biosynthetic process);GO:0016747(transferase activity, transferring acyl groups other than amino-acyl groups)	00941(Flavonoid biosynthesis);04712(Circadian rhythm - plant)	K00660	EC:2.3.1.74	PREDICTED: type III polyketide synthase C [Brassica rapa]	165.894	0	inf	inf	5.47269e-33	5.62126e-31	up	yes
31356	0	A05	+	27590263	27590655	BraA05g040770.3C	1	393	MSTRG.15308	BraA05g040770.3C	GO:0003674(molecular_function);GO:0008150(biological_process);GO:0009507(chloroplast)	NA	NA	NA	PREDICTED: uncharacterized protein LOC103870961 [Brassica rapa]	495.748	0	inf	inf	5.69067e-33	5.82241e-31	up	yes
11161	0	A02	+	25279598	25281677	BraA02g036350.3C	4	1095	MSTRG.5385	BraA02g036350.3C	GO:0005576(extracellular region);GO:0016042(lipid catabolic process);GO:0016788(hydrolase activity, acting on ester bonds);GO:0052689(carboxylic ester hydrolase activity)	00860(Porphyrin and chlorophyll metabolism);00900(Terpenoid backbone biosynthesis)	K10960	EC:1.3.1.83	PREDICTED: GDSL esterase/lipase At2g03980-like [Brassica rapa]	177.896	0	inf	inf	5.7012e-33	5.82241e-31	up	yes
32234	0	A06	-	2680939	2683194	BraA06g004530.3C	10	1059	MSTRG.15742	BraA06g004530.3C	GO:0004356(glutamate-ammonia ligase activity);GO:0005524(ATP binding);GO:0005737(cytoplasm);GO:0006542(glutamine biosynthetic process);GO:0009399(nitrogen fixation);GO:0009506(plasmodesma);GO:0009507(chloroplast)	01230(Biosynthesis of amino acids);00630(Glyoxylate and dicarboxylate metabolism);00910(Nitrogen metabolism);00250(Alanine, aspartate and glutamate metabolism);00220(Arginine biosynthesis)	K01915	EC:6.3.1.2	PREDICTED: glutamine synthetase cytosolic isozyme 1-5 [Brassica rapa]	183.335	0	inf	inf	5.89084e-33	5.9818e-31	up	yes
10107	0	A02	+	17981987	17984213	BraA02g028710.3C	5	1863	MSTRG.4979	BraA02g028710.3C	GO:0005789(endoplasmic reticulum membrane);GO:0016021(integral component of membrane)	NA	NA	NA	PREDICTED: probable methyltransferase PMT17 [Brassica rapa]	236.904	0.009309	25448.9	14.6353	6.36985e-33	6.43156e-31	up	yes
60348	0	A10	+	14952852	14957221	BraA10g020750.3C	3	4122	MSTRG.29449	BraA10g020750.3C	GO:0005086(ARF guanyl-nucleotide exchange factor activity);GO:0005737(cytoplasm);GO:0005802(trans-Golgi network);GO:0005829(cytosol);GO:0009846(pollen germination);GO:0015031(protein transport);GO:0016020(membrane);GO:0016192(vesicle-mediated transport);GO:0032012(regulation of ARF protein signal transduction);GO:0050790(regulation of catalytic activity);GO:0090406(pollen tube)	04144(Endocytosis)	K18443	NA	PREDICTED: ARF guanine-nucleotide exchange factor GNL2 [Brassica rapa]	46.5425	0	inf	inf	6.63821e-33	6.68359e-31	up	yes
11138	0	A02	-	25174174	25175105	BraA02g036210.3C	2	579	MSTRG.5371	BraA02g036210.3C	GO:0003674(molecular_function);GO:0009507(chloroplast);GO:0009793(embryo development ending in seed dormancy)	NA	NA	NA	PREDICTED: protein COLD-REGULATED 15B, chloroplastic-like isoform X2 [Brassica rapa]	331.047	0	inf	inf	6.69875e-33	6.71296e-31	up	yes
2761	0	A01	-	10619166	10621256	BraA01g019800.3C	4	1641	MSTRG.1456	BraA01g019800.3C	GO:0003824(catalytic activity);GO:0005794(Golgi apparatus);GO:0008150(biological_process);GO:0016020(membrane);GO:0016021(integral component of membrane);GO:0016740(transferase activity)	NA	NA	NA	PREDICTED: probable glycosyltransferase At5g03795 [Brassica rapa]	116.794	0	inf	inf	6.70505e-33	6.71296e-31	up	yes
33527	0	A06	+	7352772	7353498	BraA06g013930.3C	3	540	MSTRG.16391	BraA06g013930.3C	GO:0005886(plasma membrane);GO:0006508(proteolysis);GO:0006869(lipid transport);GO:0008233(peptidase activity);GO:0008289(lipid binding);GO:0031225(anchored component of membrane)	NA	NA	NA	PREDICTED: protein YLS3 [Brassica rapa]	354.33	0	inf	inf	6.81738e-33	6.76839e-31	up	yes
4695	0	A01	+	23416808	23419957	BraA01g034130.3C	7	2043	MSTRG.2255	BraA01g034130.3C	GO:0004672(protein kinase activity);GO:0004674(protein serine/threonine kinase activity);GO:0005524(ATP binding);GO:0005886(plasma membrane);GO:0006468(protein phosphorylation);GO:0016021(integral component of membrane)	04626(Plant-pathogen interaction)	K13459	NA	BnaA01g26480D [Brassica napus]	93.5822	0	inf	inf	6.87109e-33	6.78392e-31	up	yes
8461	0	A02	-	9021275	9023297	BraA02g016850.3C	3	1740	MSTRG.4228	BraA02g016850.3C	GO:0005739(mitochondrion);GO:0005777(peroxisome);GO:0019605(butyrate metabolic process);GO:0047760(butyrate-CoA ligase activity)	00592(alpha-Linolenic acid metabolism)	K10526	EC:6.2.1.-	PREDICTED: butyrate--CoA ligase AAE11, peroxisomal [Brassica rapa]	328.841	0.019736	16662	14.0243	7.0196e-33	6.9114e-31	up	yes
51777	0	A09	-	15929725	15931092	BraA09g023820.3C	1	1368	MSTRG.25419	BraA09g023820.3C	GO:0005576(extracellular region);GO:0006508(proteolysis)	NA	NA	NA	PREDICTED: aspartic proteinase nepenthesin-1 [Brassica rapa]	138.935	0	inf	inf	7.29019e-33	7.13458e-31	up	yes
56872	0	A09	-	42849553	42850541	BraA09g061410.3C	2	897	MSTRG.27839	BraA09g061410.3C	GO:0000149(SNARE binding);GO:0005484(SNAP receptor activity);GO:0005886(plasma membrane);GO:0006886(intracellular protein transport);GO:0006887(exocytosis);GO:0006906(vesicle fusion);GO:0012505(endomembrane system);GO:0016021(integral component of membrane);GO:0031201(SNARE complex);GO:0048278(vesicle docking);GO:0061025(membrane fusion)	04130(SNARE interactions in vesicular transport)	K08486	NA	PREDICTED: syntaxin-125 [Brassica napus]	207.705	0	inf	inf	8.89595e-33	8.63949e-31	up	yes
32130	0	A06	+	2235414	2237786	BraA06g003750.3C	12	1230	MSTRG.15699	BraA06g003750.3C	GO:0005576(extracellular region);GO:0005618(cell wall);GO:0016787(hydrolase activity);GO:0052689(carboxylic ester hydrolase activity);GO:0071555(cell wall organization)	00600(Sphingolipid metabolism)	K00654	EC:2.3.1.50	PREDICTED: pectin acetylesterase 2-like [Brassica rapa]	151.268	0	inf	inf	9.01724e-33	8.73349e-31	up	yes
4466	0	A01	+	22100211	22102092	BraA01g032350.3C	4	1557	MSTRG.2147	BraA01g032350.3C	GO:0003674(molecular_function);GO:0005634(nucleus);GO:0008150(biological_process)	04712(Circadian rhythm - plant)	K12125	NA	PREDICTED: protein EARLY FLOWERING 3-like isoform X1 [Brassica rapa]	118.041	0	inf	inf	1.01945e-32	9.79388e-31	up	yes
26432	0	A05	+	2553214	2553568	BraA05g005020.3C	2	246	MSTRG.12946	BraA05g005020.3C	GO:0003674(molecular_function);GO:0005576(extracellular region);GO:0005618(cell wall);GO:0006952(defense response);GO:0031640(killing of cells of other organism);GO:0050832(defense response to fungus)	NA	NA	NA	BnaA05g04690D [Brassica napus]	742.115	0	inf	inf	1.08994e-32	1.04429e-30	up	yes
19202	0	A03	+	25274957	25278012	BraA03g049510.3C	8	2241	MSTRG.9585	BraA03g049510.3C	GO:0004252(serine-type endopeptidase activity);GO:0005576(extracellular region);GO:0005618(cell wall);GO:0006508(proteolysis);GO:0008152(metabolic process)	04144(Endocytosis)	K18443	NA	PREDICTED: subtilisin-like protease SBT3.12 [Brassica rapa]	81.4038	0	inf	inf	1.09822e-32	1.0494e-30	up	yes
25908	0	A05	+	674478	676995	BraA05g001110.3C	4	1812	MSTRG.12663	BraA05g001110.3C	GO:0003885(D-arabinono-1,4-lactone oxidase activity);GO:0005576(extracellular region);GO:0016020(membrane);GO:0019853(L-ascorbic acid biosynthetic process);GO:0050105(L-gulonolactone oxidase activity);GO:0050660(flavin adenine dinucleotide binding);GO:0055114(oxidation-reduction process)	00053(Ascorbate and aldarate metabolism)	K00225	EC:1.3.2.3	PREDICTED: L-gulonolactone oxidase 2 [Brassica rapa]	0	40.6305	-inf	-inf	1.21419e-32	1.15403e-30	down	yes
14875	0	A03	+	8255017	8259474	BraA03g017740.3C	6	3111	MSTRG.7304	BraA03g017740.3C	GO:0003674(molecular_function);GO:0005739(mitochondrion);GO:0008150(biological_process)	NA	NA	NA	PREDICTED: uncharacterized protein LOC103857489 [Brassica rapa]	57.91	0	inf	inf	1.24424e-32	1.17945e-30	up	yes
17721	0	A03	-	19070597	19073668	BraA03g038550.3C	7	2103	MSTRG.8811	BraA03g038550.3C	GO:0004672(protein kinase activity);GO:0004674(protein serine/threonine kinase activity);GO:0005524(ATP binding);GO:0005886(plasma membrane);GO:0006468(protein phosphorylation);GO:0016021(integral component of membrane)	04626(Plant-pathogen interaction)	K13459	NA	PREDICTED: putative proline-rich receptor-like protein kinase PERK6 [Brassica rapa]	85.5878	0	inf	inf	1.25591e-32	1.18735e-30	up	yes
49496	0	A09	+	4072555	4073994	BraA09g007120.3C	5	852	MSTRG.24300	BraA09g007120.3C	GO:0003674(molecular_function);GO:0005634(nucleus);GO:0008150(biological_process)	NA	NA	NA	PREDICTED: uncharacterized protein LOC103837396 [Brassica rapa]	208.731	0	inf	inf	1.4162e-32	1.32483e-30	up	yes
12581	0	A03	-	368837	371491	BraA03g000840.3C	5	1767	MSTRG.6080	BraA03g000840.3C	GO:0004871(signal transducer activity);GO:0005886(plasma membrane);GO:0009416(response to light stimulus);GO:0016567(protein ubiquitination)	00902(Monoterpenoid biosynthesis)	K15095	EC:1.1.1.208	PREDICTED: BTB/POZ domain-containing protein At5g03250 [Brassica rapa]	100.011	0	inf	inf	1.50877e-32	1.40774e-30	up	yes
53389	0	A09	-	28245540	28246607	BraA09g035740.3C	2	516	MSTRG.26080	BraA09g035740.3C	GO:0003674(molecular_function);GO:0005576(extracellular region);GO:0008150(biological_process);GO:0048046(apoplast)	03050(Proteasome)	K03036	NA	PREDICTED: pollen-specific protein-like At4g18596 [Brassica napus]	339.365	0	inf	inf	1.6527e-32	1.534e-30	up	yes
6192	0	A02	+	19397	22304	BraA02g000040.3C	12	1908	MSTRG.3048	BraA02g000040.3C	GO:0000139(Golgi membrane);GO:0005509(calcium ion binding);GO:0005515(protein binding);GO:0005576(extracellular region);GO:0005622(intracellular);GO:0005623(cell);GO:0005770(late endosome);GO:0005783(endoplasmic reticulum);GO:0005794(Golgi apparatus);GO:0005802(trans-Golgi network);GO:0005886(plasma membrane);GO:0005887(integral component of plasma membrane);GO:0006623(protein targeting to vacuol…	NA	NA	NA	BnaAnng00030D [Brassica napus]	91.452	0	inf	inf	1.71279e-32	1.58564e-30	up	yes
4407	0	A01	-	21697710	21698621	BraA01g031920.3C	2	804	MSTRG.2122	BraA01g031920.3C	GO:0003674(molecular_function);GO:0005576(extracellular region);GO:0008150(biological_process)	00010(Glycolysis / Gluconeogenesis);00040(Pentose and glucuronate interconversions);00053(Ascorbate and aldarate metabolism);00620(Pyruvate metabolism);00071(Fatty acid degradation);00561(Glycerolipid metabolism);00280(Valine, leucine and isoleucine degradation);00310(Lysine degradation);00330(Arginine and proline metabolism);00340(Histidine metabolism);00380(Tryptophan metabolism);00410(beta-Ala…	K00128	EC:1.2.1.3	PREDICTED: putative cysteine-rich repeat secretory protein 17 [Brassica rapa]	216.533	0	inf	inf	1.75217e-32	1.6179e-30	up	yes
12673	0	A03	+	723164	723574	BraA03g001540.3C	1	411	MSTRG.6122	BraA03g001540.3C	GO:0005737(cytoplasm)	NA	NA	NA	BnaA03g01220D [Brassica napus]	421.797	0	inf	inf	1.82825e-32	1.68378e-30	up	yes
44299	0	A08	-	3610013	3610546	BraA08g004800.3C	1	534	MSTRG.21700	BraA08g004800.3C	GO:0005576(extracellular region);GO:0009860(pollen tube growth);GO:0046910(pectinesterase inhibitor activity);GO:0071944(cell periphery);GO:0090404(pollen tube tip)	NA	NA	NA	PREDICTED: pectinesterase inhibitor 1 [Brassica rapa]	321.782	0	inf	inf	1.99711e-32	1.82049e-30	up	yes
12961	0	A03	+	1570963	1572462	BraA03g003630.3C	6	1071	MSTRG.6275	BraA03g003630.3C	GO:0003674(molecular_function);GO:0008150(biological_process);GO:0009507(chloroplast);GO:0009535(chloroplast thylakoid membrane);GO:0009536(plastid);GO:0009941(chloroplast envelope)	NA	NA	NA	PREDICTED: uncharacterized protein LOC103855795 [Brassica rapa]	335.724	0.016194	20731.4	14.3395	2.19696e-32	1.98238e-30	up	yes
618	0	A01	-	2140451	2140975	BraA01g004410.3C	1	525	MSTRG.352	BraA01g004410.3C	GO:0003674(molecular_function);GO:0005576(extracellular region);GO:0008150(biological_process)	04075(Plant hormone signal transduction);04626(Plant-pathogen interaction)	K13449	NA	PREDICTED: pathogenesis-related protein 1 [Brassica rapa]	0	130.368	-inf	-inf	2.51567e-32	2.25853e-30	down	yes
40677	0	A07	+	17725495	17729010	BraA07g021850.3C	15	2169	MSTRG.19824	BraA07g021850.3C	GO:0007165(signal transduction);GO:0008289(lipid binding);GO:0035091(phosphatidylinositol binding)	NA	NA	NA	BnaA07g16480D [Brassica napus]	77.0085	0	inf	inf	2.6497e-32	2.37288e-30	up	yes
1997	0	A01	-	7541163	7543644	BraA01g014240.3C	8	1443	MSTRG.1036	BraA01g014240.3C	GO:0004553(hydrolase activity, hydrolyzing O-glycosyl compounds);GO:0005576(extracellular region);GO:0008810(cellulase activity);GO:0030245(cellulose catabolic process);GO:0071555(cell wall organization)	00500(Starch and sucrose metabolism)	K01179	EC:3.2.1.4	PREDICTED: endoglucanase 20 [Brassica rapa]	115.187	0	inf	inf	2.78376e-32	2.48669e-30	up	yes
50048	0	A09	-	6453210	6454924	BraA09g011150.3C	3	936	MSTRG.24608	BraA09g011150.3C	GO:0003677(DNA binding);GO:0003700(transcription factor activity, sequence-specific DNA binding);GO:0005515(protein binding);GO:0005634(nucleus);GO:0006351(transcription, DNA-templated);GO:0006355(regulation of transcription, DNA-templated);GO:0010492(maintenance of shoot apical meristem identity);GO:0019827(stem cell population maintenance);GO:0048477(oogenesis);GO:0048653(anther development);GO…	00910(Nitrogen metabolism)	K01673	EC:4.2.1.1	PREDICTED: protein WUSCHEL-like [Brassica rapa]	176.829	0	inf	inf	2.90417e-32	2.5813e-30	up	yes
31114	0	A05	+	26718331	26719377	BraA05g039130.3C	1	1047	MSTRG.15177	BraA05g039130.3C	GO:0000139(Golgi membrane);GO:0000271(polysaccharide biosynthetic process);GO:0005794(Golgi apparatus);GO:0016021(integral component of membrane);GO:0016051(carbohydrate biosynthetic process);GO:0016757(transferase activity, transferring glycosyl groups);GO:0016758(transferase activity, transferring hexosyl groups);GO:0045489(pectin biosynthetic process);GO:0047262(polygalacturonate 4-alpha-galac…	00500(Starch and sucrose metabolism);00520(Amino sugar and nucleotide sugar metabolism)	K13648	EC:2.4.1.43	PREDICTED: probable galacturonosyltransferase-like 4 [Brassica oleracea var. oleracea]	156.816	0	inf	inf	3.14639e-32	2.76898e-30	up	yes
3960	0	A01	+	18802673	18803119	BraA01g028620.3C	1	447	MSTRG.1946	BraA01g028620.3C	GO:0009055(electron carrier activity);GO:0009416(response to light stimulus);GO:0009507(chloroplast);GO:0009570(chloroplast stroma);GO:0009643(photosynthetic acclimation);GO:0009767(photosynthetic electron transport chain);GO:0046872(metal ion binding);GO:0051537(2 iron, 2 sulfur cluster binding)	00195(Photosynthesis)	K02639	NA	PREDICTED: ferredoxin, leaf L-A [Brassica rapa]	0.032865	227.261	0.000144613	-12.7555	3.2013e-32	2.81036e-30	down	yes
52575	0	A09	+	21456020	21456735	BraA09g029790.3C	3	489	MSTRG.25740	BraA09g029790.3C	GO:0004601(peroxidase activity);GO:0005737(cytoplasm);GO:0005829(cytosol);GO:0005886(plasma membrane);GO:0009507(chloroplast);GO:0016020(membrane);GO:0016209(antioxidant activity);GO:0046686(response to cadmium ion);GO:0051920(peroxiredoxin activity);GO:0055114(oxidation-reduction process)	04146(Peroxisome)	K11187	EC:1.11.1.15	PREDICTED: peroxiredoxin-2B-like [Brassica rapa]	333.625	0	inf	inf	3.35373e-32	2.92259e-30	up	yes
4546	0	A01	+	22513765	22516701	BraA01g033000.3C	3	2019	MSTRG.2187	BraA01g033000.3C	GO:0005886(plasma membrane);GO:0010215(cellulose microfibril organization);GO:0016049(cell growth);GO:0031225(anchored component of membrane)	03060(Protein export);04141(Protein processing in endoplasmic reticulum);04145(Phagosome)	K10956	NA	PREDICTED: COBRA-like protein 10 [Brassica rapa]	80.4446	0	inf	inf	3.50677e-32	3.04849e-30	up	yes
21652	0	A04	+	1530304	1532663	BraA04g002530.3C	2	1578	MSTRG.10623	BraA04g002530.3C	GO:0005576(extracellular region);GO:0005618(cell wall);GO:0009505(plant-type cell wall);GO:0030599(pectinesterase activity);GO:0042545(cell wall modification);GO:0045330(aspartyl esterase activity);GO:0045490(pectin catabolic process);GO:0046910(pectinesterase inhibitor activity);GO:0071944(cell periphery)	00040(Pentose and glucuronate interconversions);00500(Starch and sucrose metabolism)	K01051	EC:3.1.1.11	PREDICTED: probable pectinesterase/pectinesterase inhibitor 35 [Brassica rapa]	0	41.6864	-inf	-inf	3.74067e-32	3.24392e-30	down	yes
10578	0	A02	-	22218707	22219954	BraA02g032230.3C	2	525	MSTRG.5143	BraA02g032230.3C	GO:0003674(molecular_function);GO:0005576(extracellular region);GO:0005615(extracellular space);GO:0008150(biological_process)	03050(Proteasome)	K03036	NA	PREDICTED: pollen-specific protein-like At4g18596 [Brassica rapa]	302.153	0	inf	inf	4.43837e-32	3.83032e-30	up	yes
5821	0	A01	-	28229524	28230391	BraA01g042250.3C	2	657	MSTRG.2830	BraA01g042250.3C	GO:0005576(extracellular region);GO:0005618(cell wall);GO:0009506(plasmodesma);GO:0010497(plasmodesmata-mediated intercellular transport);GO:0030145(manganese ion binding);GO:0033609(oxalate metabolic process);GO:0045735(nutrient reservoir activity);GO:0046564(oxalate decarboxylase activity);GO:0048046(apoplast);GO:2000280(regulation of root development)	04144(Endocytosis)	K19476	NA	PREDICTED: germin-like protein subfamily 2 member 3 [Brassica rapa]	241.211	0	inf	inf	4.48227e-32	3.85887e-30	up	yes
19801	0	A03	-	27824308	27824712	BraA03g053760.3C	2	312	MSTRG.9867	BraA03g053760.3C	GO:0003674(molecular_function);GO:0005618(cell wall);GO:0005634(nucleus);GO:0005739(mitochondrion);GO:0008150(biological_process)	NA	NA	NA	PREDICTED: uncharacterized protein LOC103861702 [Brassica rapa]	506.154	0	inf	inf	4.64326e-32	3.98784e-30	up	yes
39642	0	A07	+	12935029	12937801	BraA07g014060.3C	9	1104	MSTRG.19312	BraA07g014060.3C	GO:0003674(molecular_function);GO:0008150(biological_process);GO:0009507(chloroplast)	NA	NA	NA	PREDICTED: uncharacterized protein LOC103829264 [Brassica rapa]	142.892	0	inf	inf	4.69297e-32	4.02084e-30	up	yes
51897	0	A09	+	16591319	16592929	BraA09g024730.3C	1	1611	MSTRG.25472	BraA09g024730.3C	GO:0004497(monooxygenase activity);GO:0005506(iron ion binding);GO:0016705(oxidoreductase activity, acting on paired donors, with incorporation or reduction of molecular oxygen);GO:0019825(oxygen binding);GO:0020037(heme binding);GO:0055114(oxidation-reduction process)	00073(Cutin, suberine and wax biosynthesis)	K15402	EC:1.14.-.-	PREDICTED: cytochrome P450 86B1 [Brassica rapa]	293.065	0.019594	14956.8	13.8685	4.79387e-32	4.09743e-30	up	yes
7815	0	A02	+	5788499	5789874	BraA02g012030.3C	2	837	MSTRG.3909	BraA02g012030.3C	GO:0007568(aging);GO:0016021(integral component of membrane)	NA	NA	NA	PREDICTED: tetraspanin-15-like [Brassica rapa]	186.925	0	inf	inf	5.09672e-32	4.33549e-30	up	yes
37250	0	A06	+	27172535	27173869	BraA06g041110.3C	2	756	MSTRG.18247	BraA06g041110.3C	GO:0005887(integral component of plasma membrane);GO:0006810(transport);GO:0008519(ammonium transmembrane transporter activity);GO:0009705(plant-type vacuole membrane);GO:0009992(cellular water homeostasis);GO:0015200(methylammonium transmembrane transporter activity);GO:0015250(water channel activity);GO:0015254(glycerol channel activity);GO:0016020(membrane);GO:0042807(central vacuole)	NA	NA	NA	PREDICTED: aquaporin TIP2-3 [Brassica oleracea var. oleracea]	0	83.5026	-inf	-inf	5.64576e-32	4.77972e-30	down	yes
51355	0	A09	-	13390763	13393032	BraA09g020630.3C	4	801	MSTRG.25235	BraA09g020630.3C	GO:0005507(copper ion binding);GO:0005509(calcium ion binding);GO:0005515(protein binding);GO:0005516(calmodulin binding);GO:0005546(phosphatidylinositol-4,5-bisphosphate binding);GO:0005547(phosphatidylinositol-3,4,5-trisphosphate binding);GO:0005773(vacuole);GO:0005881(cytoplasmic microtubule);GO:0005886(plasma membrane);GO:0006499(N-terminal protein myristoylation);GO:0008017(microtubule bindi…	NA	NA	NA	PREDICTED: plasma membrane-associated cation-binding protein 1-like [Brassica rapa]	192.72	0	inf	inf	5.8277e-32	4.9219e-30	up	yes
1183	0	A01	-	4003071	4004051	BraA01g008300.3C	3	405	MSTRG.641	BraA01g008300.3C	GO:0003779(actin binding);GO:0003785(actin monomer binding);GO:0005634(nucleus);GO:0005737(cytoplasm);GO:0005938(cell cortex);GO:0007010(cytoskeleton organization);GO:0015629(actin cytoskeleton);GO:0042989(sequestering of actin monomers);GO:0048046(apoplast)	04130(SNARE interactions in vesicular transport)	K08486	NA	PREDICTED: profilin-3 [Brassica rapa]	376.846	0	inf	inf	6.53009e-32	5.47637e-30	up	yes
7302	0	A02	-	3950572	3952565	BraA02g008290.3C	2	1752	MSTRG.3656	BraA02g008290.3C	GO:0003674(molecular_function);GO:0005576(extracellular region);GO:0008150(biological_process)	NA	NA	NA	BnaA02g04330D [Brassica napus]	368.007	0.029698	12391.6	13.5971	6.58329e-32	5.50802e-30	up	yes
36964	0	A06	+	26083962	26085079	BraA06g039120.3C	2	606	MSTRG.18090	BraA06g039120.3C	GO:0003674(molecular_function);GO:0009507(chloroplast);GO:0009793(embryo development ending in seed dormancy)	NA	NA	NA	PREDICTED: embryonic protein DC-8 isoform X1 [Brassica rapa]	250.928	0	inf	inf	6.77382e-32	5.65415e-30	up	yes
37291	0	A06	+	27326180	27326761	BraA06g041410.3C	1	582	MSTRG.18271	BraA06g041410.3C	GO:0005576(extracellular region);GO:0043086(negative regulation of catalytic activity);GO:0046910(pectinesterase inhibitor activity)	NA	NA	NA	PREDICTED: uncharacterized protein LOC103827679 [Brassica rapa]	260.548	0	inf	inf	6.96386e-32	5.79921e-30	up	yes
17916	0	A03	+	19875186	19876159	BraA03g040040.3C	2	798	MSTRG.8916	BraA03g040040.3C	GO:0003674(molecular_function);GO:0005576(extracellular region);GO:0008150(biological_process)	00010(Glycolysis / Gluconeogenesis);00040(Pentose and glucuronate interconversions);00053(Ascorbate and aldarate metabolism);00620(Pyruvate metabolism);00071(Fatty acid degradation);00561(Glycerolipid metabolism);00280(Valine, leucine and isoleucine degradation);00310(Lysine degradation);00330(Arginine and proline metabolism);00340(Histidine metabolism);00380(Tryptophan metabolism);00410(beta-Ala…	K00128	EC:1.2.1.3	PREDICTED: cysteine-rich repeat secretory protein 26-like [Brassica rapa]	636.353	0.044762	14216.4	13.7953	7.01647e-32	5.82939e-30	up	yes
52238	0	A09	-	18574662	18576108	BraA09g027240.3C	4	981	MSTRG.25618	BraA09g027240.3C	GO:0004601(peroxidase activity);GO:0005576(extracellular region);GO:0006979(response to oxidative stress);GO:0020037(heme binding);GO:0042744(hydrogen peroxide catabolic process);GO:0046872(metal ion binding);GO:0055114(oxidation-reduction process)	00940(Phenylpropanoid biosynthesis)	K00430	EC:1.11.1.7	PREDICTED: peroxidase 39 [Brassica rapa]	0	62.4823	-inf	-inf	7.57889e-32	6.25293e-30	down	yes
20040	0	A03	+	28991228	28993201	BraA03g055510.3C	4	978	MSTRG.9987	BraA03g055510.3C	GO:0004601(peroxidase activity);GO:0005576(extracellular region);GO:0006979(response to oxidative stress);GO:0020037(heme binding);GO:0042744(hydrogen peroxide catabolic process);GO:0046872(metal ion binding);GO:0055114(oxidation-reduction process)	00940(Phenylpropanoid biosynthesis)	K00430	EC:1.11.1.7	PREDICTED: peroxidase 45 [Brassica rapa]	0	62.4201	-inf	-inf	7.88947e-32	6.47918e-30	down	yes
27192	0	A05	-	5718804	5719604	BraA05g010690.3C	1	801	MSTRG.13344	BraA05g010690.3C	GO:0005794(Golgi apparatus);GO:0009416(response to light stimulus);GO:0009507(chloroplast);GO:0009522(photosystem I);GO:0009534(chloroplast thylakoid);GO:0009535(chloroplast thylakoid membrane);GO:0009579(thylakoid);GO:0009768(photosynthesis, light harvesting in photosystem I);GO:0009769(photosynthesis, light harvesting in photosystem II);GO:0009941(chloroplast envelope);GO:0010287(plastoglobule)…	00196(Photosynthesis - antenna proteins)	K08912	NA	PREDICTED: chlorophyll a-b binding protein 1, chloroplastic-like [Brassica napus]	0.090201	273.195	0.000330171	-11.5645	7.95804e-32	6.48388e-30	down	yes
392	0	A01	-	1401644	1402402	BraA01g002820.3C	1	759	MSTRG.223	BraA01g002820.3C	GO:0003676(nucleic acid binding);GO:0003700(transcription factor activity, sequence-specific DNA binding);GO:0005634(nucleus);GO:0006355(regulation of transcription, DNA-templated);GO:0008270(zinc ion binding);GO:0043565(sequence-specific DNA binding);GO:0044212(transcription regulatory region DNA binding);GO:0046872(metal ion binding);GO:0048235(pollen sperm cell differentiation)	NA	NA	NA	PREDICTED: uncharacterized protein LOC103874360 [Brassica rapa]	197.12	0	inf	inf	7.96796e-32	6.48388e-30	up	yes
31355	0	A05	-	27589360	27589842	BraA05g040760.3C	1	483	MSTRG.15307	BraA05g040760.3C	GO:0003674(molecular_function);GO:0008150(biological_process)	NA	NA	NA	PREDICTED: uncharacterized protein LOC103870960 [Brassica rapa]	309.093	0	inf	inf	8.13939e-32	6.60829e-30	up	yes
57437	0	A09	+	44761627	44763260	BraA09g065620.3C	4	1257	MSTRG.28123	BraA09g065620.3C	GO:0004650(polygalacturonase activity);GO:0005576(extracellular region);GO:0005618(cell wall);GO:0005975(carbohydrate metabolic process);GO:0047911(galacturan 1,4-alpha-galacturonidase activity);GO:0071555(cell wall organization)	00040(Pentose and glucuronate interconversions);00500(Starch and sucrose metabolism)	K01213	EC:3.2.1.67	PREDICTED: exopolygalacturonase clone GBGE184-like [Brassica rapa]	118.194	0	inf	inf	8.54271e-32	6.90429e-30	up	yes
5672	0	A01	+	27706965	27708622	BraA01g041270.3C	5	1191	MSTRG.2754	BraA01g041270.3C	GO:0004650(polygalacturonase activity);GO:0005576(extracellular region);GO:0005975(carbohydrate metabolic process);GO:0016829(lyase activity);GO:0071555(cell wall organization)	00040(Pentose and glucuronate interconversions);00500(Starch and sucrose metabolism)	K01213	EC:3.2.1.67	PREDICTED: polygalacturonase [Brassica rapa]	123.202	0	inf	inf	9.6743e-32	7.80116e-30	up	yes
25864	0	A05	+	488699	489349	BraA05g000800.3C	1	651	MSTRG.12639	BraA05g000800.3C	GO:0009507(chloroplast);GO:0043086(negative regulation of catalytic activity);GO:0046910(pectinesterase inhibitor activity)	NA	NA	NA	PREDICTED: pectinesterase 5 [Brassica rapa]	828.09	0.068646	12063.2	13.5583	1.04518e-31	8.39019e-30	up	yes
17733	0	A03	-	19135073	19139144	BraA03g038640.3C	2	3462	MSTRG.8821	BraA03g038640.3C	GO:0005199(structural constituent of cell wall);GO:0005576(extracellular region);GO:0005618(cell wall);GO:0005634(nucleus);GO:0071555(cell wall organization)	03010(Ribosome)	K02984	NA	PREDICTED: pollen-specific leucine-rich repeat extensin-like protein 1 isoform X1 [Brassica napus]	41.7598	0	inf	inf	1.12215e-31	8.98777e-30	up	yes
48282	0	A08	-	22206013	22207284	BraA08g033980.3C	2	1032	MSTRG.23658	BraA08g033980.3C	GO:0005576(extracellular region);GO:0006508(proteolysis);GO:0008234(cysteine-type peptidase activity);GO:0048046(apoplast)	04145(Phagosome)	K01365	EC:3.4.22.15	PREDICTED: ervatamin-B-like [Brassica rapa]	139.597	0	inf	inf	1.16204e-31	9.28645e-30	up	yes
48985	0	A09	+	2060882	2063162	BraA09g003320.3C	3	699	MSTRG.24047	BraA09g003320.3C	GO:0003677(DNA binding);GO:0003700(transcription factor activity, sequence-specific DNA binding);GO:0005634(nucleus);GO:0006351(transcription, DNA-templated);GO:0006355(regulation of transcription, DNA-templated);GO:0009585(red, far-red light phototransduction);GO:0009740(gibberellic acid mediated signaling pathway);GO:0009753(response to jasmonic acid);GO:0009867(jasmonic acid mediated signaling…	04626(Plant-pathogen interaction)	K09422	NA	PREDICTED: transcription factor MYB21 [Brassica rapa]	204.9	0	inf	inf	1.23205e-31	9.80194e-30	up	yes
12307	0	A02	+	30721621	30723215	BraA02g044620.3C	3	1206	MSTRG.5931	BraA02g044620.3C	GO:0003674(molecular_function);GO:0008150(biological_process)	NA	NA	NA	PREDICTED: uncharacterized protein LOC103855243 [Brassica rapa]	117.483	0	inf	inf	1.37237e-31	1.08457e-29	up	yes
22819	0	A04	+	8654619	8655432	BraA04g010950.3C	3	546	MSTRG.11136	BraA04g010950.3C	GO:0004497(monooxygenase activity);GO:0009507(chloroplast);GO:0009570(chloroplast stroma);GO:0009573(chloroplast ribulose bisphosphate carboxylase complex);GO:0009579(thylakoid);GO:0009637(response to blue light);GO:0009853(photorespiration);GO:0009941(chloroplast envelope);GO:0010114(response to red light);GO:0010218(response to far red light);GO:0015977(carbon fixation);GO:0016020(membrane);GO:…	01200(Carbon metabolism);00630(Glyoxylate and dicarboxylate metabolism);00710(Carbon fixation in photosynthetic organisms)	K01602	EC:4.1.1.39	PREDICTED: ribulose bisphosphate carboxylase small chain F1, chloroplastic isoform X1 [Brassica rapa]	2.3249	5003.96	0.000464611	-11.0717	1.5271e-31	1.19887e-29	down	yes
54289	0	A09	+	32916059	32919483	BraA09g042310.3C	5	2847	MSTRG.26508	BraA09g042310.3C	GO:0005789(endoplasmic reticulum membrane);GO:0005794(Golgi apparatus);GO:0016021(integral component of membrane)	NA	NA	NA	PREDICTED: probable methyltransferase PMT27 [Brassica rapa]	48.6347	0	inf	inf	1.72671e-31	1.34668e-29	up	yes
23363	0	A04	-	11590622	11591843	BraA04g015010.3C	2	768	MSTRG.11385	BraA04g015010.3C	GO:0005576(extracellular region);GO:0005618(cell wall);GO:0009664(plant-type cell wall organization);GO:0009826(unidimensional cell growth);GO:0009828(plant-type cell wall loosening);GO:0009831(plant-type cell wall modification involved in multidimensional cell growth);GO:0016020(membrane)	01200(Carbon metabolism);00620(Pyruvate metabolism);00710(Carbon fixation in photosynthetic organisms)	K00051	EC:1.1.1.82	BnaA04g11590D [Brassica napus]	179.073	0	inf	inf	1.84793e-31	1.43494e-29	up	yes
58004	0	A10	+	1649665	1650754	BraA10g003200.3C	3	390	MSTRG.28411	BraA10g003200.3C	GO:0003674(molecular_function);GO:0008150(biological_process)	NA	NA	NA	PREDICTED: uncharacterized protein At4g13230 [Brassica rapa]	347.91	0	inf	inf	2.11477e-31	1.63149e-29	up	yes
31357	0	A05	+	27592484	27592861	BraA05g040780.3C	1	378	MSTRG.15309	BraA05g040780.3C	GO:0003674(molecular_function);GO:0008150(biological_process);GO:0009507(chloroplast)	NA	NA	NA	PREDICTED: uncharacterized protein LOC103870962 [Brassica rapa]	357.503	0	inf	inf	2.20279e-31	1.69207e-29	up	yes
48982	0	A09	+	2050601	2051656	BraA09g003290.3C	2	798	MSTRG.24044	BraA09g003290.3C	GO:0005794(Golgi apparatus);GO:0009507(chloroplast);GO:0009522(photosystem I);GO:0009535(chloroplast thylakoid membrane);GO:0009579(thylakoid);GO:0009637(response to blue light);GO:0009768(photosynthesis, light harvesting in photosystem I);GO:0009941(chloroplast envelope);GO:0010114(response to red light);GO:0010218(response to far red light);GO:0010287(plastoglobule);GO:0015979(photosynthesis);G…	00196(Photosynthesis - antenna proteins)	K08913	NA	PREDICTED: chlorophyll a-b binding protein 36, chloroplastic [Brassica rapa]	0	67.7258	-inf	-inf	2.66679e-31	2.03533e-29	down	yes
49890	0	A09	-	5675457	5676680	BraA09g009990.3C	1	1224	MSTRG.24520	BraA09g009990.3C	GO:0003674(molecular_function);GO:0008150(biological_process)	NA	NA	NA	PREDICTED: uncharacterized protein LOC103837642 [Brassica rapa]	107.889	0	inf	inf	2.77377e-31	2.10729e-29	up	yes
37906	0	A07	+	584364	585337	BraA07g000850.3C	2	591	MSTRG.18603	BraA07g000850.3C	GO:0003674(molecular_function);GO:0005576(extracellular region);GO:0008150(biological_process);GO:0016021(integral component of membrane)	04075(Plant hormone signal transduction);04626(Plant-pathogen interaction)	K13449	NA	PREDICTED: pathogenesis-related protein 1-like [Brassica rapa]	217.16	0	inf	inf	3.68808e-31	2.75001e-29	up	yes
39339	0	A07	-	11493800	11495672	BraA07g011780.3C	3	510	MSTRG.19168	BraA07g011780.3C	GO:0004871(signal transducer activity);GO:0005576(extracellular region);GO:0007267(cell-cell signaling);GO:0009506(plasmodesma);GO:0019722(calcium-mediated signaling);GO:0048046(apoplast)	NA	NA	NA	PREDICTED: protein RALF-like 4 [Brassica rapa]	251.204	0	inf	inf	3.75426e-31	2.79351e-29	up	yes
56316	0	A09	-	40841366	40842154	BraA09g057320.3C	3	552	MSTRG.27558	BraA09g057320.3C	GO:0005886(plasma membrane);GO:0006508(proteolysis);GO:0006869(lipid transport);GO:0008233(peptidase activity);GO:0008289(lipid binding);GO:0031225(anchored component of membrane)	NA	NA	NA	PREDICTED: lipid transfer-like protein VAS [Brassica napus]	231.603	0	inf	inf	3.83253e-31	2.8399e-29	up	yes
80	0	A01	+	268863	271567	BraA01g000550.3C	6	1722	MSTRG.44	BraA01g000550.3C	GO:0003840(gamma-glutamyltransferase activity);GO:0005576(extracellular region);GO:0006751(glutathione catabolic process);GO:0006979(response to oxidative stress);GO:0009505(plant-type cell wall);GO:0009506(plasmodesma);GO:0016756(glutathione gamma-glutamylcysteinyltransferase activity);GO:0036374(glutathione hydrolase activity);GO:0048046(apoplast)	00590(Arachidonic acid metabolism);00430(Taurine and hypotaurine metabolism);00460(Cyanoamino acid metabolism);00480(Glutathione metabolism)	K18592	EC:2.3.2.2;EC:3.4.19.13	PREDICTED: gamma-glutamyltranspeptidase 1-like [Brassica rapa]	73.7083	0	inf	inf	4.12094e-31	3.03468e-29	up	yes
16037	0	A03	+	12948197	12949133	BraA03g026180.3C	2	621	MSTRG.7915	BraA03g026180.3C	GO:0005886(plasma membrane);GO:0009611(response to wounding);GO:0010167(response to nitrate);GO:0015112(nitrate transmembrane transporter activity);GO:0015706(nitrate transport);GO:0016021(integral component of membrane);GO:0042128(nitrate assimilation)	00564(Glycerophospholipid metabolism);00230(Purine metabolism)	K01517	EC:3.6.1.13;EC:3.6.1.16	PREDICTED: high-affinity nitrate transporter 3.1 [Brassica rapa]	0	83.1303	-inf	-inf	4.21334e-31	3.09633e-29	down	yes
12215	0	A02	-	30382419	30384659	BraA02g043930.3C	5	1107	MSTRG.5888	BraA02g043930.3C	GO:0003712(transcription cofactor activity);GO:0004402(histone acetyltransferase activity);GO:0005515(protein binding);GO:0005516(calmodulin binding);GO:0005634(nucleus);GO:0005737(cytoplasm);GO:0006355(regulation of transcription, DNA-templated);GO:0008270(zinc ion binding);GO:0009553(embryo sac development);GO:0009555(pollen development);GO:0009733(response to auxin);GO:0009751(response to sali…	00903(Limonene and pinene degradation);00945(Stilbenoid, diarylheptanoid and gingerol biosynthesis)	K00517	NA	PREDICTED: BTB/POZ and TAZ domain-containing protein 1-like [Brassica rapa]	0	46.5776	-inf	-inf	4.26701e-31	3.12932e-29	down	yes
31302	0	A05	-	27414588	27415230	BraA05g040430.3C	2	567	MSTRG.15278	BraA05g040430.3C	GO:0003674(molecular_function);GO:0005634(nucleus);GO:0008150(biological_process)	NA	NA	NA	PREDICTED: uncharacterized protein LOC103849137 [Brassica rapa]	222.301	0	inf	inf	4.41654e-31	3.2257e-29	up	yes
40544	0	A07	-	17238552	17243367	BraA07g020880.3C	4	2016	MSTRG.19760	BraA07g020880.3C	GO:0005794(Golgi apparatus);GO:0005886(plasma membrane);GO:0009055(electron carrier activity);GO:0009507(chloroplast);GO:0016614(oxidoreductase activity, acting on CH-OH group of donors);GO:0050660(flavin adenine dinucleotide binding);GO:0055114(oxidation-reduction process)	NA	NA	NA	PREDICTED: reticuline oxidase-like protein [Brassica rapa]	186.895	0.017091	10935.3	13.4167	4.56983e-31	3.33083e-29	up	yes
21981	0	A04	+	3213898	3215886	BraA04g005010.3C	1	1989	MSTRG.10768	BraA04g005010.3C	GO:0005524(ATP binding);GO:0005886(plasma membrane);GO:0016021(integral component of membrane);GO:0042626(ATPase activity, coupled to transmembrane movement of substances);GO:0055085(transmembrane transport)	02010(ABC transporters)	K05681	NA	PREDICTED: ABC transporter G family member 17 [Brassica rapa]	63.1261	0	inf	inf	4.59054e-31	3.3391e-29	up	yes
59691	0	A10	-	12434540	12435821	BraA10g015910.3C	2	945	MSTRG.29132	BraA10g015910.3C	GO:0007568(aging);GO:0016021(integral component of membrane)	NA	NA	NA	PREDICTED: tetraspanin-15 [Brassica rapa]	131.609	0	inf	inf	5.04849e-31	3.64986e-29	up	yes
5751	0	A01	-	27968321	27970620	BraA01g041790.3C	2	1683	MSTRG.2790	BraA01g041790.3C	GO:0005576(extracellular region);GO:0005618(cell wall);GO:0009505(plant-type cell wall);GO:0030599(pectinesterase activity);GO:0042545(cell wall modification);GO:0045330(aspartyl esterase activity);GO:0045490(pectin catabolic process);GO:0090406(pollen tube)	00040(Pentose and glucuronate interconversions);00500(Starch and sucrose metabolism)	K01051	EC:3.1.1.11	PREDICTED: probable pectinesterase/pectinesterase inhibitor 23 [Brassica rapa]	73.6824	0	inf	inf	5.19953e-31	3.75145e-29	up	yes
37294	0	A06	+	27336573	27337133	BraA06g041430.3C	1	561	MSTRG.18272	BraA06g041430.3C	GO:0005576(extracellular region);GO:0043086(negative regulation of catalytic activity);GO:0046910(pectinesterase inhibitor activity)	NA	NA	NA	BnaA06g35690D [Brassica napus]	220.263	0	inf	inf	5.38685e-31	3.86314e-29	up	yes
56201	0	A09	+	40429114	40430487	BraA09g056440.3C	3	405	MSTRG.27498	BraA09g056440.3C	GO:0003779(actin binding);GO:0003785(actin monomer binding);GO:0005634(nucleus);GO:0005737(cytoplasm);GO:0005938(cell cortex);GO:0007010(cytoskeleton organization);GO:0009524(phragmoplast);GO:0015629(actin cytoskeleton);GO:0030036(actin cytoskeleton organization);GO:0042989(sequestering of actin monomers)	04130(SNARE interactions in vesicular transport)	K08486	NA	PREDICTED: profilin-4 [Brassica napus]	303.746	0	inf	inf	5.63082e-31	4.02192e-29	up	yes
2296	0	A01	+	8741897	8742505	BraA01g016500.3C	1	609	MSTRG.1163	BraA01g016500.3C	GO:0003674(molecular_function);GO:0005576(extracellular region);GO:0008150(biological_process)	04075(Plant hormone signal transduction);04626(Plant-pathogen interaction)	K13449	NA	PREDICTED: pathogenesis-related protein PR-1 [Brassica rapa]	200.988	0	inf	inf	5.92174e-31	4.21283e-29	up	yes
34389	0	A06	-	11574897	11576273	BraA06g020150.3C	5	975	MSTRG.16817	BraA06g020150.3C	GO:0003674(molecular_function);GO:0005634(nucleus);GO:0008150(biological_process)	NA	NA	NA	PREDICTED: uncharacterized protein LOC103873293 [Brassica rapa]	125.44	0	inf	inf	5.9684e-31	4.23756e-29	up	yes
26108	0	A05	+	1440525	1440710	BraA05g002560.3C	1	186	MSTRG.12770	BraA05g002560.3C	GO:0003674(molecular_function);GO:0005886(plasma membrane);GO:0008150(biological_process);GO:0016020(membrane);GO:0016021(integral component of membrane)	NA	NA	NA	PREDICTED: arabinogalactan peptide 23 [Brassica rapa]	653.967	0	inf	inf	6.30343e-31	4.44006e-29	up	yes
56829	0	A09	+	42703183	42704520	BraA09g061090.3C	1	1338	MSTRG.27815	BraA09g061090.3C	GO:0005618(cell wall);GO:0005886(plasma membrane);GO:0009505(plant-type cell wall);GO:0030246(carbohydrate binding)	NA	NA	NA	PREDICTED: epidermis-specific secreted glycoprotein EP1-like [Brassica rapa]	0	36.7915	-inf	-inf	6.77862e-31	4.72805e-29	down	yes
8503	0	A02	+	9297290	9297586	BraA02g017170.3C	1	297	MSTRG.4253	BraA02g017170.3C	GO:0005576(extracellular region);GO:0006869(lipid transport);GO:0008289(lipid binding)	NA	NA	NA	PREDICTED: non-specific lipid-transfer protein 2-like [Brassica rapa]	405.185	0	inf	inf	7.0163e-31	4.87476e-29	up	yes
16668	0	A03	-	15370729	15373114	BraA03g030670.3C	7	1872	MSTRG.8261	BraA03g030670.3C	GO:0004672(protein kinase activity);GO:0005524(ATP binding);GO:0005886(plasma membrane);GO:0006468(protein phosphorylation);GO:0016301(kinase activity);GO:0016310(phosphorylation)	03022(Basal transcription factors);03420(Nucleotide excision repair)	K02202	EC:2.7.11.22;EC:2.7.11.23	PREDICTED: probable serine/threonine-protein kinase At1g54610 [Brassica rapa]	64.2608	0	inf	inf	7.04436e-31	4.88473e-29	up	yes
23193	0	A04	-	10682029	10685267	BraA04g013720.3C	13	2070	MSTRG.11308	BraA04g013720.3C	GO:0003824(catalytic activity);GO:0009507(chloroplast)	NA	NA	NA	PREDICTED: acyltransferase-like protein At3g26840, chloroplastic isoform X1 [Brassica rapa]	57.8323	0	inf	inf	7.3908e-31	5.11501e-29	up	yes
30053	0	A05	-	23147020	23148114	BraA05g031700.3C	1	1095	MSTRG.14619	BraA05g031700.3C	GO:0003674(molecular_function);GO:0008150(biological_process);GO:0009505(plant-type cell wall)	NA	NA	NA	PREDICTED: RNA polymerase II degradation factor 1 [Brassica rapa]	230.314	0.01246	18484.3	14.174	7.60804e-31	5.25515e-29	up	yes
14725	0	A03	+	7764696	7767536	BraA03g016740.3C	7	1746	MSTRG.7233	BraA03g016740.3C	GO:0004672(protein kinase activity);GO:0004683(calmodulin-dependent protein kinase activity);GO:0005509(calcium ion binding);GO:0005515(protein binding);GO:0005516(calmodulin binding);GO:0005524(ATP binding);GO:0005634(nucleus);GO:0005737(cytoplasm);GO:0005886(plasma membrane);GO:0006468(protein phosphorylation);GO:0009738(abscisic acid-activated signaling pathway);GO:0009931(calcium-dependent pr…	04626(Plant-pathogen interaction)	K13412	EC:2.7.11.1	PREDICTED: calcium-dependent protein kinase 24 isoform X1 [Brassica rapa]	67.8754	0	inf	inf	8.17849e-31	5.63825e-29	up	yes
34417	0	A06	-	11747193	11748411	BraA06g020340.3C	3	999	MSTRG.16833	BraA06g020340.3C	GO:0005200(structural constituent of cytoskeleton);GO:0005524(ATP binding);GO:0005737(cytoplasm);GO:0005739(mitochondrion);GO:0005856(cytoskeleton);GO:0007010(cytoskeleton organization);GO:0009570(chloroplast stroma);GO:0009941(chloroplast envelope)	04145(Phagosome)	K05692	NA	PREDICTED: actin-12-like [Brassica rapa]	118.516	0	inf	inf	8.25341e-31	5.67892e-29	up	yes
51671	0	A09	-	15228299	15231169	BraA09g023050.3C	6	1839	MSTRG.25373	BraA09g023050.3C	GO:0000166(nucleotide binding);GO:0005737(cytoplasm);GO:0005829(cytosol);GO:0008150(biological_process);GO:0080008(Cul4-RING E3 ubiquitin ligase complex)	03040(Spliceosome)	K12816	NA	PREDICTED: 66 kDa stress protein-like [Brassica napus]	64.0047	0	inf	inf	8.75474e-31	5.98919e-29	up	yes
41019	0	A07	+	19109191	19110333	BraA07g024330.3C	4	801	MSTRG.20004	BraA07g024330.3C	GO:0005576(extracellular region);GO:0005618(cell wall);GO:0009826(unidimensional cell growth);GO:0009828(plant-type cell wall loosening);GO:0009831(plant-type cell wall modification involved in multidimensional cell growth);GO:0016020(membrane);GO:0019953(sexual reproduction);GO:0071555(cell wall organization)	NA	NA	NA	expansin-B5 precursor [Brassica rapa]	145.56	0	inf	inf	9.62008e-31	6.56856e-29	up	yes
49042	0	A09	-	2365367	2366284	BraA09g003740.3C	2	696	MSTRG.24082	BraA09g003740.3C	GO:0003674(molecular_function);GO:0005886(plasma membrane);GO:0008150(biological_process)	NA	NA	NA	BnaA09g02540D [Brassica napus]	167.249	0	inf	inf	9.77997e-31	6.66496e-29	up	yes
39884	0	A07	-	14146211	14147888	BraA07g015970.3C	5	888	MSTRG.19433	BraA07g015970.3C	GO:0005576(extracellular region);GO:0016298(lipase activity);GO:0052689(carboxylic ester hydrolase activity)	00561(Glycerolipid metabolism)	K00679	EC:2.3.1.158	PREDICTED: GDSL esterase/lipase At1g20120 [Brassica rapa]	130.829	0	inf	inf	9.97364e-31	6.77106e-29	up	yes
12861	0	A03	+	1317351	1318940	BraA03g002950.3C	5	1086	MSTRG.6225	BraA03g002950.3C	GO:0005576(extracellular region);GO:0005618(cell wall);GO:0009505(plant-type cell wall);GO:0030599(pectinesterase activity);GO:0042545(cell wall modification);GO:0045330(aspartyl esterase activity);GO:0045490(pectin catabolic process)	00040(Pentose and glucuronate interconversions);00500(Starch and sucrose metabolism)	K01051	EC:3.1.1.11	PREDICTED: probable pectinesterase 50 [Brassica rapa]	105.899	0	inf	inf	1.10305e-30	7.47429e-29	up	yes
34468	0	A06	+	12041763	12047543	BraA06g020760.3C	13	2634	MSTRG.16851	BraA06g020760.3C	GO:0004601(peroxidase activity);GO:0005509(calcium ion binding);GO:0005634(nucleus);GO:0016020(membrane);GO:0016021(integral component of membrane);GO:0050664(oxidoreductase activity, acting on NAD(P)H, oxygen as acceptor);GO:0055114(oxidation-reduction process)	04626(Plant-pathogen interaction)	K13447	EC:1.6.3.-;EC:1.11.1.-	PREDICTED: putative respiratory burst oxidase homolog protein J [Brassica rapa]	43.6131	0	inf	inf	1.11637e-30	7.55023e-29	up	yes
15630	0	A03	-	11114295	11119394	BraA03g023120.3C	11	3918	MSTRG.7691	BraA03g023120.3C	GO:0004445(inositol-polyphosphate 5-phosphatase activity);GO:0005634(nucleus);GO:0005737(cytoplasm);GO:0007584(response to nutrient);GO:0009611(response to wounding);GO:0009630(gravitropism);GO:0009637(response to blue light);GO:0009737(response to abscisic acid);GO:0009743(response to carbohydrate);GO:0009846(pollen germination);GO:0010087(phloem or xylem histogenesis);GO:0010182(sugar mediated …	00562(Inositol phosphate metabolism);04070(Phosphatidylinositol signaling system)	K01099	EC:3.1.3.36	PREDICTED: type I inositol polyphosphate 5-phosphatase 12 [Brassica rapa]	29.1742	0	inf	inf	1.1727e-30	7.90122e-29	up	yes
23936	0	A04	-	14536256	14538294	BraA04g019180.3C	6	1575	MSTRG.11653	BraA04g019180.3C	GO:0005516(calmodulin binding);GO:0005634(nucleus);GO:0005737(cytoplasm)	NA	NA	NA	PREDICTED: IQ domain-containing protein IQM4 [Brassica rapa]	0	29.5216	-inf	-inf	1.19931e-30	8.05009e-29	down	yes
22825	0	A04	+	8662800	8663601	BraA04g010970.3C	3	546	MSTRG.11139	BraA04g010970.3C	GO:0004497(monooxygenase activity);GO:0009507(chloroplast);GO:0009570(chloroplast stroma);GO:0009573(chloroplast ribulose bisphosphate carboxylase complex);GO:0009579(thylakoid);GO:0009637(response to blue light);GO:0009853(photorespiration);GO:0009941(chloroplast envelope);GO:0010114(response to red light);GO:0010218(response to far red light);GO:0015977(carbon fixation);GO:0016020(membrane);GO:…	01200(Carbon metabolism);00630(Glyoxylate and dicarboxylate metabolism);00710(Carbon fixation in photosynthetic organisms)	K01602	EC:4.1.1.39	PREDICTED: ribulose bisphosphate carboxylase small chain, chloroplastic [Brassica napus]	1.85674	3279.73	0.000566125	-10.7866	1.20598e-30	8.07961e-29	down	yes
30457	0	A05	+	24587337	24590590	BraA05g034520.3C	3	777	MSTRG.14816	BraA05g034520.3C	GO:0004568(chitinase activity);GO:0005576(extracellular region);GO:0008061(chitin binding);GO:0016998(cell wall macromolecule catabolic process);GO:0050832(defense response to fungus)	00520(Amino sugar and nucleotide sugar metabolism)	K01183	EC:3.2.1.14	PREDICTED: endochitinase CH25 [Brassica rapa]	0	58.6725	-inf	-inf	1.45976e-30	9.725e-29	down	yes
26219	0	A05	+	1837991	1841564	BraA05g003450.3C	2	3219	MSTRG.12831	BraA05g003450.3C	GO:0005199(structural constituent of cell wall);GO:0009664(plant-type cell wall organization)	NA	NA	NA	PREDICTED: extensin-2-like [Brassica napus]	0	14.1369	-inf	-inf	1.4859e-30	9.88067e-29	down	yes
53923	0	A09	+	30989087	30991151	BraA09g039570.3C	5	819	MSTRG.26334	BraA09g039570.3C	GO:0003674(molecular_function);GO:0005634(nucleus);GO:0008150(biological_process)	NA	NA	NA	PREDICTED: uncharacterized protein LOC103840745 [Brassica rapa]	136.007	0	inf	inf	1.51856e-30	1.00791e-28	up	yes
29229	0	A05	+	19399190	19401290	BraA05g025710.3C	4	1611	MSTRG.14201	BraA05g025710.3C	GO:0003674(molecular_function);GO:0005634(nucleus);GO:0008150(biological_process)	04712(Circadian rhythm - plant)	K12125	NA	PREDICTED: protein EARLY FLOWERING 3 [Brassica rapa]	67.9136	0	inf	inf	1.81692e-30	1.19042e-28	up	yes
32474	0	A06	+	3569833	3570387	BraA06g006200.3C	1	555	MSTRG.15866	BraA06g006200.3C	GO:0005634(nucleus);GO:0008150(biological_process);GO:0048046(apoplast)	NA	NA	NA	BnaA06g05360D [Brassica napus]	0	80.2338	-inf	-inf	1.84575e-30	1.20709e-28	down	yes
9860	0	A02	+	16336001	16336555	BraA02g026910.3C	1	555	MSTRG.4867	BraA02g026910.3C	GO:0030599(pectinesterase activity);GO:0046910(pectinesterase inhibitor activity);GO:0071944(cell periphery)	NA	NA	NA	PREDICTED: putative pectinesterase/pectinesterase inhibitor 26 [Brassica rapa]	196.015	0	inf	inf	1.92282e-30	1.25061e-28	up	yes
24417	0	A04	-	16800704	16803514	BraA04g022700.3C	7	1746	MSTRG.11906	BraA04g022700.3C	GO:0004672(protein kinase activity);GO:0004683(calmodulin-dependent protein kinase activity);GO:0005509(calcium ion binding);GO:0005515(protein binding);GO:0005516(calmodulin binding);GO:0005524(ATP binding);GO:0005634(nucleus);GO:0005737(cytoplasm);GO:0005886(plasma membrane);GO:0006468(protein phosphorylation);GO:0009738(abscisic acid-activated signaling pathway);GO:0009931(calcium-dependent pr…	04626(Plant-pathogen interaction)	K13412	EC:2.7.11.1	PREDICTED: calcium-dependent protein kinase 24-like [Brassica rapa]	62.2301	0	inf	inf	1.94631e-30	1.26358e-28	up	yes
38323	0	A07	+	2974742	2976503	BraA07g003910.3C	2	966	MSTRG.18776	BraA07g003910.3C	GO:0003676(nucleic acid binding);GO:0003700(transcription factor activity, sequence-specific DNA binding);GO:0005634(nucleus);GO:0006351(transcription, DNA-templated);GO:0006355(regulation of transcription, DNA-templated);GO:0008270(zinc ion binding);GO:0043565(sequence-specific DNA binding);GO:0044212(transcription regulatory region DNA binding);GO:0046872(metal ion binding);GO:0048235(pollen sp…	NA	NA	NA	PREDICTED: zinc finger protein ZAT2 [Brassica rapa]	112.416	0	inf	inf	1.9571e-30	1.26827e-28	up	yes
22058	0	A04	+	3605799	3607200	BraA04g005470.3C	5	417	MSTRG.10810	BraA04g005470.3C	GO:0003677(DNA binding);GO:0003700(transcription factor activity, sequence-specific DNA binding);GO:0005634(nucleus);GO:0006351(transcription, DNA-templated);GO:0006355(regulation of transcription, DNA-templated);GO:0030154(cell differentiation);GO:0046983(protein dimerization activity)	NA	NA	NA	PREDICTED: floral homeotic protein APETALA 3 [Brassica rapa]	259.217	0	inf	inf	2.0503e-30	1.32281e-28	up	yes
49020	0	A09	-	2200221	2201081	BraA09g003570.3C	1	861	MSTRG.24066	BraA09g003570.3C	GO:0009507(chloroplast)	NA	NA	NA	PREDICTED: uncharacterized protein LOC103837051 [Brassica rapa]	376.536	0.040287	9346.34	13.1902	2.05239e-30	1.32281e-28	up	yes
8592	0	A02	-	9806665	9807489	BraA02g017710.3C	2	744	MSTRG.4301	BraA02g017710.3C	GO:0003674(molecular_function);GO:0005739(mitochondrion);GO:0008150(biological_process);GO:0016021(integral component of membrane)	NA	NA	NA	PREDICTED: uncharacterized protein LOC103852408 [Brassica rapa]	145.052	0	inf	inf	2.0836e-30	1.3405e-28	up	yes
17622	0	A03	-	18702550	18703975	BraA03g037780.3C	5	1035	MSTRG.8763	BraA03g037780.3C	GO:0005576(extracellular region);GO:0005618(cell wall);GO:0009505(plant-type cell wall);GO:0030599(pectinesterase activity);GO:0042545(cell wall modification);GO:0045330(aspartyl esterase activity);GO:0045490(pectin catabolic process)	00040(Pentose and glucuronate interconversions);00500(Starch and sucrose metabolism)	K01051	EC:3.1.1.11	PREDICTED: probable pectinesterase 67 [Brassica rapa]	103.804	0	inf	inf	2.17859e-30	1.39407e-28	up	yes
32316	0	A06	+	3032124	3035006	BraA06g005120.3C	4	1608	MSTRG.15776	BraA06g005120.3C	GO:0005794(Golgi apparatus);GO:0016021(integral component of membrane);GO:0016740(transferase activity);GO:0016757(transferase activity, transferring glycosyl groups)	NA	NA	NA	PREDICTED: uncharacterized protein LOC103871529 [Brassica rapa]	104.551	0.003109	33628.4	15.0374	2.25626e-30	1.43603e-28	up	yes
27434	0	A05	+	6743138	6745114	BraA05g012430.3C	3	1440	MSTRG.13465	BraA05g012430.3C	GO:0003677(DNA binding);GO:0003700(transcription factor activity, sequence-specific DNA binding);GO:0005634(nucleus);GO:0006355(regulation of transcription, DNA-templated);GO:0009555(pollen development);GO:0009740(gibberellic acid mediated signaling pathway);GO:0009789(positive regulation of abscisic acid-activated signaling pathway);GO:0043068(positive regulation of programmed cell death);GO:004…	04626(Plant-pathogen interaction)	K09422	NA	PREDICTED: myb-related protein 306-like [Brassica rapa]	74.1792	0	inf	inf	2.30798e-30	1.46633e-28	up	yes
18781	0	A03	+	23464437	23465991	BraA03g046340.3C	3	582	MSTRG.9369	BraA03g046340.3C	GO:0005768(endosome);GO:0005794(Golgi apparatus);GO:0005802(trans-Golgi network);GO:0005886(plasma membrane);GO:0016021(integral component of membrane)	NA	NA	NA	PREDICTED: CASP-like protein 1D1 [Brassica rapa]	0	74.6408	-inf	-inf	2.36555e-30	1.49756e-28	down	yes
25345	0	A04	+	20465126	20465311	BraA04g029560.3C	1	186	MSTRG.12361	BraA04g029560.3C	GO:0003674(molecular_function);GO:0005886(plasma membrane);GO:0008150(biological_process);GO:0016020(membrane);GO:0016021(integral component of membrane)	NA	NA	NA	BnaC04g48000D [Brassica napus]	571.433	0	inf	inf	2.42524e-30	1.53165e-28	up	yes
17255	0	A03	+	17268185	17269215	BraA03g034940.3C	3	585	MSTRG.8576	BraA03g034940.3C	GO:0003674(molecular_function)	NA	NA	NA	PREDICTED: protein LURP-one-related 10-like [Brassica rapa]	181.666	0	inf	inf	2.42798e-30	1.53165e-28	up	yes
5849	0	A01	-	28334912	28337359	BraA01g042480.3C	2	1848	MSTRG.2843	BraA01g042480.3C	GO:0005618(cell wall);GO:0009505(plant-type cell wall);GO:0016021(integral component of membrane);GO:0030599(pectinesterase activity);GO:0042545(cell wall modification);GO:0045330(aspartyl esterase activity);GO:0045490(pectin catabolic process)	00040(Pentose and glucuronate interconversions);00500(Starch and sucrose metabolism)	K01051	EC:3.1.1.11	PREDICTED: probable pectinesterase/pectinesterase inhibitor 21 [Brassica rapa]	57.4948	0	inf	inf	2.43485e-30	1.53326e-28	up	yes
50424	0	A09	-	8152417	8154750	BraA09g013970.3C	6	1920	MSTRG.24797	BraA09g013970.3C	GO:0004871(signal transducer activity);GO:0005737(cytoplasm);GO:0005834(heterotrimeric G-protein complex);GO:0007165(signal transduction)	NA	NA	NA	PREDICTED: WD repeat-containing protein 44 [Brassica rapa]	55.192	0	inf	inf	2.49902e-30	1.5709e-28	up	yes
2597	0	A01	+	9937636	9939050	BraA01g018680.3C	5	1044	MSTRG.1377	BraA01g018680.3C	GO:0005509(calcium ion binding);GO:0005794(Golgi apparatus);GO:0008150(biological_process)	NA	NA	NA	PREDICTED: calumenin-A [Brassica rapa]	101.096	0	inf	inf	2.60174e-30	1.62686e-28	up	yes
43842	0	A08	+	888276	891892	BraA08g001300.3C	4	1161	MSTRG.21502	BraA08g001300.3C	GO:0000325(plant-type vacuole);GO:0005576(extracellular region);GO:0005773(vacuole);GO:0005774(vacuolar membrane);GO:0009505(plant-type cell wall);GO:0009506(plasmodesma);GO:0016042(lipid catabolic process);GO:0016298(lipase activity);GO:0016788(hydrolase activity, acting on ester bonds);GO:0052689(carboxylic ester hydrolase activity)	NA	NA	NA	PREDICTED: GDSL esterase/lipase 22-like [Brassica rapa]	0	36.4953	-inf	-inf	3.03306e-30	1.88335e-28	down	yes
4949	0	A01	-	24631943	24632423	BraA01g036010.3C	2	321	MSTRG.2379	BraA01g036010.3C	NA	NA	NA	NA	PREDICTED: putative defensin-like protein 233 [Brassica rapa]	322.093	0	inf	inf	3.19758e-30	1.97839e-28	up	yes
61905	0	A10	-	19964582	19972116	BraA10g032170.3C	31	4761	MSTRG.30344	BraA10g032170.3C	GO:0005515(protein binding);GO:0005739(mitochondrion);GO:0005759(mitochondrial matrix);GO:0006537(glutamate biosynthetic process);GO:0009416(response to light stimulus);GO:0009507(chloroplast);GO:0009570(chloroplast stroma);GO:0009744(response to sucrose);GO:0009853(photorespiration);GO:0009941(chloroplast envelope);GO:0016020(membrane);GO:0016041(glutamate synthase (ferredoxin) activity);GO:0019…	00630(Glyoxylate and dicarboxylate metabolism);00910(Nitrogen metabolism)	K00284	EC:1.4.7.1	PREDICTED: ferredoxin-dependent glutamate synthase 1, chloroplastic/mitochondrial [Brassica rapa]	0	8.85179	-inf	-inf	3.20278e-30	1.97839e-28	down	yes
20776	0	A03	-	32697521	32701531	BraA03g061110.3C	6	2106	MSTRG.10336	BraA03g061110.3C	GO:0005737(cytoplasm);GO:0009734(auxin-activated signaling pathway);GO:0010928(regulation of auxin mediated signaling pathway);GO:0071470(cellular response to osmotic stress);GO:2000028(regulation of photoperiodism, flowering)	NA	NA	NA	PREDICTED: glycine-rich domain-containing protein 2-like [Brassica rapa]	48.7434	0	inf	inf	3.43306e-30	2.11697e-28	up	yes
44233	0	A08	-	3154284	3155307	BraA08g004300.3C	3	513	MSTRG.21671	BraA08g004300.3C	GO:0005515(protein binding);GO:0005543(phospholipid binding);GO:0005634(nucleus);GO:0005829(cytosol);GO:0005886(plasma membrane);GO:0006952(defense response);GO:0009651(response to salt stress);GO:0009738(abscisic acid-activated signaling pathway);GO:0009789(positive regulation of abscisic acid-activated signaling pathway);GO:0046872(metal ion binding);GO:1901002(positive regulation of response t…	04144(Endocytosis)	K12486	NA	PREDICTED: protein C2-DOMAIN ABA-RELATED 5 [Brassica rapa]	199.309	0	inf	inf	3.57254e-30	2.19918e-28	up	yes
12505	0	A03	+	92009	94432	BraA03g000260.3C	9	1704	MSTRG.6036	BraA03g000260.3C	GO:0005622(intracellular);GO:0005795(Golgi stack);GO:0006886(intracellular protein transport);GO:0006891(intra-Golgi vesicle-mediated transport);GO:0008565(protein transporter activity);GO:0015031(protein transport)	NA	NA	NA	PREDICTED: target of Myb protein 1 isoform X2 [Brassica rapa]	59.829	0	inf	inf	3.67908e-30	2.26086e-28	up	yes
16172	0	A03	-	13445418	13446868	BraA03g027170.3C	5	972	MSTRG.7999	BraA03g027170.3C	GO:0004747(ribokinase activity);GO:0005524(ATP binding);GO:0006014(D-ribose metabolic process);GO:0008865(fructokinase activity);GO:0009507(chloroplast);GO:0016301(kinase activity);GO:0019252(starch biosynthetic process)	00051(Fructose and mannose metabolism);00500(Starch and sucrose metabolism);00520(Amino sugar and nucleotide sugar metabolism)	K00847	EC:2.7.1.4	PREDICTED: probable fructokinase-5 [Brassica rapa]	104.783	0	inf	inf	3.71391e-30	2.27833e-28	up	yes
38100	0	A07	+	1736435	1738901	BraA07g002250.3C	8	1833	MSTRG.18696	BraA07g002250.3C	GO:0004672(protein kinase activity);GO:0004674(protein serine/threonine kinase activity);GO:0005524(ATP binding);GO:0005886(plasma membrane);GO:0006468(protein phosphorylation);GO:0009738(abscisic acid-activated signaling pathway);GO:0009845(seed germination);GO:0016021(integral component of membrane);GO:0019722(calcium-mediated signaling);GO:0048364(root development)	04626(Plant-pathogen interaction)	K13459	NA	PREDICTED: proline-rich receptor-like protein kinase PERK4 [Brassica rapa]	55.5448	0	inf	inf	3.72706e-30	2.28247e-28	up	yes
57324	0	A09	+	44388434	44392518	BraA09g064860.3C	6	3114	MSTRG.28061	BraA09g064860.3C	GO:0003674(molecular_function);GO:0008150(biological_process)	NA	NA	NA	PREDICTED: uncharacterized protein LOC103843649 [Brassica rapa]	32.6372	0	inf	inf	3.7936e-30	2.31924e-28	up	yes
29858	0	A05	+	22298767	22300236	BraA05g030320.3C	5	1035	MSTRG.14520	BraA05g030320.3C	GO:0005576(extracellular region);GO:0005618(cell wall);GO:0009505(plant-type cell wall);GO:0030599(pectinesterase activity);GO:0042545(cell wall modification);GO:0045330(aspartyl esterase activity);GO:0045490(pectin catabolic process)	00040(Pentose and glucuronate interconversions);00500(Starch and sucrose metabolism)	K01051	EC:3.1.1.11	PREDICTED: probable pectinesterase 67 [Brassica napus]	97.5003	0	inf	inf	4.07313e-30	2.48587e-28	up	yes
46409	0	A08	+	15629561	15634693	BraA08g020380.3C	22	2673	MSTRG.22627	BraA08g020380.3C	GO:0005737(cytoplasm);GO:0043087(regulation of GTPase activity)	NA	NA	NA	PREDICTED: rho GTPase-activating protein REN1-like [Brassica rapa]	37.5252	0	inf	inf	4.32602e-30	2.63119e-28	up	yes
18567	0	A03	-	22576761	22580904	BraA03g044720.3C	16	2757	MSTRG.9258	BraA03g044720.3C	GO:0005215(transporter activity);GO:0005524(ATP binding);GO:0005886(plasma membrane);GO:0006869(lipid transport);GO:0009506(plasmodesma);GO:0016021(integral component of membrane);GO:0042626(ATPase activity, coupled to transmembrane movement of substances);GO:0043231(intracellular membrane-bounded organelle)	02010(ABC transporters)	K05643	NA	PREDICTED: ABC transporter A family member 12 isoform X1 [Brassica rapa]	36.3834	0	inf	inf	4.32602e-30	2.63119e-28	up	yes
5601	0	A01	+	27380639	27382535	BraA01g040730.3C	6	555	MSTRG.2712	BraA01g040730.3C	GO:0005634(nucleus);GO:0005737(cytoplasm);GO:0006259(DNA metabolic process);GO:0007059(chromosome segregation);GO:0009944(polarity specification of adaxial/abaxial axis);GO:0010209(vacuolar sorting signal binding);GO:0016226(iron-sulfur cluster assembly);GO:0042127(regulation of cell proliferation);GO:0051726(regulation of cell cycle);GO:1990067(intrachromosomal DNA recombination);GO:2001022(posi…	NA	NA	NA	BnaC01g44980D [Brassica napus]	180.639	0	inf	inf	4.34677e-30	2.63931e-28	up	yes
21540	0	A04	-	1064930	1066534	BraA04g001690.3C	4	1113	MSTRG.10571	BraA04g001690.3C	GO:0005576(extracellular region);GO:0005618(cell wall);GO:0009826(unidimensional cell growth);GO:0009828(plant-type cell wall loosening);GO:0009831(plant-type cell wall modification involved in multidimensional cell growth);GO:0016020(membrane);GO:0019953(sexual reproduction);GO:0071555(cell wall organization)	NA	NA	NA	PREDICTED: expansin-B5-like [Brassica rapa]	89.6572	0	inf	inf	4.55773e-30	2.74403e-28	up	yes
6090	0	A01	-	29277202	29277708	BraA01g044330.3C	3	207	MSTRG.2986	BraA01g044330.3C	GO:0003674(molecular_function);GO:0005829(cytosol);GO:0009414(response to water deprivation)	NA	NA	NA	PREDICTED: stress-induced protein KIN2-like [Brassica rapa]	479.548	0	inf	inf	4.80027e-30	2.88032e-28	up	yes
49668	0	A09	+	4824792	4827239	BraA09g008430.3C	4	1458	MSTRG.24400	BraA09g008430.3C	GO:0004553(hydrolase activity, hydrolyzing O-glycosyl compounds);GO:0005886(plasma membrane);GO:0005975(carbohydrate metabolic process);GO:0016021(integral component of membrane);GO:0031225(anchored component of membrane)	00500(Starch and sucrose metabolism)	K19893	EC:3.2.1.39	PREDICTED: glucan endo-1,3-beta-glucosidase 8-like [Brassica rapa]	67.5783	0	inf	inf	5.17218e-30	3.08789e-28	up	yes
6129	0	A01	+	29385473	29387956	BraA01g044580.3C	8	1890	MSTRG.3011	BraA01g044580.3C	GO:0004672(protein kinase activity);GO:0005524(ATP binding);GO:0005886(plasma membrane);GO:0006468(protein phosphorylation);GO:0016301(kinase activity);GO:0016310(phosphorylation)	03022(Basal transcription factors);03420(Nucleotide excision repair)	K02202	EC:2.7.11.22;EC:2.7.11.23	PREDICTED: probable serine/threonine-protein kinase At1g54610 [Brassica rapa]	52.1198	0	inf	inf	5.1848e-30	3.09025e-28	up	yes
56590	0	A09	+	41891291	41893107	BraA09g059390.3C	3	1359	MSTRG.27697	BraA09g059390.3C	GO:0005576(extracellular region);GO:0009664(plant-type cell wall organization);GO:0016829(lyase activity);GO:0030570(pectate lyase activity);GO:0045490(pectin catabolic process);GO:0046872(metal ion binding)	00040(Pentose and glucuronate interconversions)	K01728	EC:4.2.2.2	PREDICTED: probable pectate lyase 3 [Brassica rapa]	72.4526	0	inf	inf	5.20696e-30	3.09499e-28	up	yes
40796	0	A07	-	18282623	18283736	BraA07g022770.3C	2	1020	MSTRG.19890	BraA07g022770.3C	GO:0004553(hydrolase activity, hydrolyzing O-glycosyl compounds);GO:0005576(extracellular region);GO:0005618(cell wall);GO:0005773(vacuole);GO:0005783(endoplasmic reticulum);GO:0005975(carbohydrate metabolic process);GO:0008810(cellulase activity);GO:0009617(response to bacterium);GO:0030247(polysaccharide binding);GO:0042973(glucan endo-1,3-beta-D-glucosidase activity);GO:0046658(anchored compon…	00500(Starch and sucrose metabolism)	K19892	EC:3.2.1.39	PREDICTED: probable glucan endo-1,3-beta-glucosidase BG3 [Brassica rapa]	0	39.0934	-inf	-inf	5.56263e-30	3.29184e-28	down	yes
35677	0	A06	-	20514060	20518223	BraA06g029660.3C	5	1053	MSTRG.17394	BraA06g029660.3C	GO:0005576(extracellular region);GO:0016042(lipid catabolic process);GO:0016298(lipase activity);GO:0016788(hydrolase activity, acting on ester bonds)	NA	NA	NA	PREDICTED: GDSL esterase/lipase At2g19050 [Brassica rapa]	92.8757	0	inf	inf	5.56921e-30	3.29184e-28	up	yes
51158	0	A09	+	12274528	12277031	BraA09g019160.3C	4	1968	MSTRG.25135	BraA09g019160.3C	GO:0004842(ubiquitin-protein transferase activity);GO:0005634(nucleus);GO:0005737(cytoplasm);GO:0016567(protein ubiquitination);GO:0016874(ligase activity)	04140(Regulation of autophagy)	K08332	NA	PREDICTED: U-box domain-containing protein 15 [Brassica rapa]	49.5004	0	inf	inf	5.79267e-30	3.4126e-28	up	yes
56819	0	A09	+	42640308	42641722	BraA09g061000.3C	5	675	MSTRG.27810	BraA09g061000.3C	GO:0005094(Rho GDP-dissociation inhibitor activity);GO:0005737(cytoplasm)	04120(Ubiquitin mediated proteolysis)	K10686	EC:6.2.1.45	PREDICTED: rho GDP-dissociation inhibitor 1-like [Brassica rapa]	141.011	0	inf	inf	7.30365e-30	4.26749e-28	up	yes
34696	0	A06	+	14052254	14054989	BraA06g022430.3C	10	1419	MSTRG.16928	BraA06g022430.3C	GO:0005886(plasma membrane);GO:0006508(proteolysis);GO:0031225(anchored component of membrane);GO:0046658(anchored component of plasma membrane)	00904(Diterpenoid biosynthesis)	K04120	EC:5.5.1.13	PREDICTED: aspartic proteinase-like protein 2 [Brassica rapa]	66.252	0	inf	inf	8.2652e-30	4.82141e-28	up	yes
7280	0	A02	-	3872940	3875033	BraA02g008120.3C	7	1554	MSTRG.3641	BraA02g008120.3C	GO:0004674(protein serine/threonine kinase activity);GO:0004683(calmodulin-dependent protein kinase activity);GO:0005509(calcium ion binding);GO:0005516(calmodulin binding);GO:0005524(ATP binding);GO:0005634(nucleus);GO:0005737(cytoplasm);GO:0005886(plasma membrane);GO:0006468(protein phosphorylation);GO:0009738(abscisic acid-activated signaling pathway);GO:0009931(calcium-dependent protein serin…	04626(Plant-pathogen interaction)	K13412	EC:2.7.11.1	PREDICTED: calcium-dependent protein kinase 34 [Brassica rapa]	60.2796	0	inf	inf	8.56647e-30	4.98899e-28	up	yes
47972	0	A08	-	21238776	21239882	BraA08g031740.3C	2	897	MSTRG.23466	BraA08g031740.3C	GO:0000149(SNARE binding);GO:0005484(SNAP receptor activity);GO:0005886(plasma membrane);GO:0006886(intracellular protein transport);GO:0006887(exocytosis);GO:0006906(vesicle fusion);GO:0012505(endomembrane system);GO:0016021(integral component of membrane);GO:0031201(SNARE complex);GO:0048278(vesicle docking);GO:0061025(membrane fusion)	04130(SNARE interactions in vesicular transport)	K08486	NA	PREDICTED: syntaxin-125-like [Brassica rapa]	104.266	0	inf	inf	8.70486e-30	5.05307e-28	up	yes
56888	0	A09	-	42924738	42925244	BraA09g061540.3C	1	507	MSTRG.27847	BraA09g061540.3C	GO:0009860(pollen tube growth);GO:0046910(pectinesterase inhibitor activity)	NA	NA	NA	PREDICTED: uncharacterized protein LOC103843263 [Brassica rapa]	553.255	0.065908	8394.35	13.0352	8.71932e-30	5.05324e-28	up	yes
8367	0	A02	-	8565798	8567086	BraA02g016120.3C	3	831	MSTRG.4180	BraA02g016120.3C	GO:0003674(molecular_function);GO:0005634(nucleus)	NA	NA	NA	PREDICTED: uncharacterized protein LOC103852178 [Brassica rapa]	112.347	0	inf	inf	8.86277e-30	5.11972e-28	up	yes
57256	0	A09	-	44160924	44166080	BraA09g064330.3C	10	3366	MSTRG.28032	BraA09g064330.3C	GO:0004445(inositol-polyphosphate 5-phosphatase activity);GO:0005634(nucleus);GO:0005737(cytoplasm);GO:0007584(response to nutrient);GO:0009611(response to wounding);GO:0009630(gravitropism);GO:0009637(response to blue light);GO:0009737(response to abscisic acid);GO:0009743(response to carbohydrate);GO:0009846(pollen germination);GO:0010087(phloem or xylem histogenesis);GO:0010182(sugar mediated …	00562(Inositol phosphate metabolism);04070(Phosphatidylinositol signaling system)	K01099	EC:3.1.3.36	PREDICTED: type I inositol polyphosphate 5-phosphatase 13-like isoform X2 [Brassica rapa]	27.5373	0	inf	inf	9.52053e-30	5.47307e-28	up	yes
12872	0	A03	+	1350096	1350359	BraA03g003040.3C	1	264	MSTRG.6231	BraA03g003040.3C	GO:0005576(extracellular region);GO:0005578(proteinaceous extracellular matrix);GO:0008289(lipid binding);GO:0009859(pollen hydration);GO:0012511(monolayer-surrounded lipid storage body);GO:0016020(membrane);GO:0016021(integral component of membrane);GO:0019915(lipid storage);GO:0019953(sexual reproduction);GO:0031012(extracellular matrix);GO:0048544(recognition of pollen);GO:0070505(pollen coat)	NA	NA	NA	PREDICTED: oleosin-B6-like [Brassica napus]	739.632	0.056717	13040.7	13.6707	9.80763e-30	5.62905e-28	up	yes
57655	0	A10	-	300063	300782	BraA10g000620.3C	1	720	MSTRG.28243	BraA10g000620.3C	GO:0003674(molecular_function);GO:0005576(extracellular region);GO:0008150(biological_process)	04075(Plant hormone signal transduction);04626(Plant-pathogen interaction)	K13449	NA	PREDICTED: pathogenesis-related protein 1A-like [Brassica rapa]	127.233	0	inf	inf	1.07043e-29	6.1338e-28	up	yes
30215	0	A05	-	23721064	23723049	BraA05g032820.3C	5	1167	MSTRG.14698	BraA05g032820.3C	GO:0005576(extracellular region);GO:0005634(nucleus);GO:0005773(vacuole);GO:0005777(peroxisome);GO:0009409(response to cold);GO:0009506(plasmodesma);GO:0009507(chloroplast);GO:0009625(response to insect);GO:0009941(chloroplast envelope);GO:0016020(membrane);GO:0016042(lipid catabolic process);GO:0016788(hydrolase activity, acting on ester bonds);GO:0019762(glucosinolate catabolic process);GO:0022…	00500(Starch and sucrose metabolism);00460(Cyanoamino acid metabolism);00940(Phenylpropanoid biosynthesis)	K01188	EC:3.2.1.21	PREDICTED: GDSL esterase/lipase ESM1 [Brassica rapa]	0	31.9851	-inf	-inf	1.07695e-29	6.15141e-28	down	yes
12541	0	A03	+	229865	231583	BraA03g000520.3C	5	1032	MSTRG.6051	BraA03g000520.3C	GO:0004693(cyclin-dependent protein serine/threonine kinase activity);GO:0005515(protein binding);GO:0005634(nucleus);GO:0007049(cell cycle);GO:0009793(embryo development ending in seed dormancy);GO:0051301(cell division);GO:0051726(regulation of cell cycle)	04075(Plant hormone signal transduction)	K14505	NA	PREDICTED: putative cyclin-D7-1 [Brassica rapa]	86.8099	0	inf	inf	1.33808e-29	7.54617e-28	up	yes
36989	0	A06	+	26200442	26200975	BraA06g039290.3C	1	534	MSTRG.18099	BraA06g039290.3C	GO:0003674(molecular_function);GO:0005575(cellular_component);GO:0009408(response to heat);GO:0009409(response to cold);GO:0009617(response to bacterium);GO:0009738(abscisic acid-activated signaling pathway)	NA	NA	NA	PREDICTED: nodulin-related protein 1-like [Brassica rapa]	167.577	0	inf	inf	1.3525e-29	7.61546e-28	up	yes
46848	0	A08	+	17410584	17411006	BraA08g023610.3C	1	423	MSTRG.22857	BraA08g023610.3C	GO:0005739(mitochondrion);GO:0008150(biological_process)	NA	NA	NA	BnaC03g59580D [Brassica napus]	210.035	0	inf	inf	1.45346e-29	8.15815e-28	up	yes
26422	0	A05	-	2531306	2533496	BraA05g004950.3C	2	1503	MSTRG.12939	BraA05g004950.3C	GO:0005576(extracellular region);GO:0005618(cell wall);GO:0009505(plant-type cell wall);GO:0009617(response to bacterium);GO:0009620(response to fungus);GO:0016020(membrane);GO:0030599(pectinesterase activity);GO:0042545(cell wall modification);GO:0045330(aspartyl esterase activity);GO:0045490(pectin catabolic process);GO:0046910(pectinesterase inhibitor activity);GO:0050829(defense response to G…	00040(Pentose and glucuronate interconversions);00500(Starch and sucrose metabolism)	K01051	EC:3.1.1.11	PREDICTED: probable pectinesterase/pectinesterase inhibitor 17 [Brassica rapa]	0	24.0497	-inf	-inf	1.48422e-29	8.30464e-28	down	yes
24801	0	A04	-	18363719	18365368	BraA04g025650.3C	6	774	MSTRG.12091	BraA04g025650.3C	GO:0003674(molecular_function);GO:0008150(biological_process)	NA	NA	NA	PREDICTED: HVA22-like protein j [Brassica rapa]	281.125	0.031068	9048.71	13.1435	1.57728e-29	8.79769e-28	up	yes
22005	0	A04	-	3345981	3349760	BraA04g005140.3C	15	2178	MSTRG.10783	BraA04g005140.3C	GO:0007165(signal transduction);GO:0008289(lipid binding);GO:0035091(phosphatidylinositol binding)	NA	NA	NA	PREDICTED: protein ENHANCED DISEASE RESISTANCE 2-like [Brassica rapa]	40.1535	0	inf	inf	1.70207e-29	9.40546e-28	up	yes
16813	0	A03	+	15800222	15801297	BraA03g031800.3C	2	579	MSTRG.8341	BraA03g031800.3C	GO:0003674(molecular_function);GO:0005634(nucleus);GO:0008150(biological_process)	NA	NA	NA	PREDICTED: uncharacterized protein LOC103859053 [Brassica rapa]	236.715	0.009112	25978.4	14.665	1.73579e-29	9.56214e-28	up	yes
29570	0	A05	+	21014679	21017055	BraA05g028130.3C	9	1545	MSTRG.14375	BraA05g028130.3C	GO:0005886(plasma membrane)	04626(Plant-pathogen interaction)	K16224	NA	PREDICTED: putative leucine-rich repeat receptor-like serine/threonine-protein kinase At2g14440 [Brassica rapa]	67.5621	0.002319	29134.1	14.8304	1.74132e-29	9.57778e-28	up	yes
11451	0	A02	-	26772946	26773879	BraA02g038360.3C	3	660	MSTRG.5527	BraA02g038360.3C	GO:0005634(nucleus);GO:0008150(biological_process)	NA	NA	NA	PREDICTED: uncharacterized protein LOC103854182 [Brassica rapa]	131.009	0	inf	inf	1.90596e-29	1.04191e-27	up	yes
60990	0	A10	-	17104827	17107294	BraA10g025420.3C	5	1785	MSTRG.29819	BraA10g025420.3C	GO:0005737(cytoplasm);GO:0005829(cytosol);GO:0009733(response to auxin)	04075(Plant hormone signal transduction)	K14487	NA	PREDICTED: indole-3-acetic acid-amido synthetase GH3.17-like [Brassica rapa]	48.3857	0	inf	inf	1.92859e-29	1.05266e-27	up	yes
60351	0	A10	+	14961654	14963701	BraA10g020770.3C	3	1731	MSTRG.29452	BraA10g020770.3C	GO:0003674(molecular_function);GO:0005576(extracellular region);GO:0008150(biological_process)	NA	NA	NA	PREDICTED: galactose oxidase-like [Brassica napus]	2838.47	0.579687	4896.56	12.2576	2.06217e-29	1.12214e-27	up	yes
32349	0	A06	-	3179020	3180823	BraA06g005350.3C	3	1593	MSTRG.15795	BraA06g005350.3C	GO:0005886(plasma membrane);GO:0010167(response to nitrate);GO:0015112(nitrate transmembrane transporter activity);GO:0015706(nitrate transport);GO:0016020(membrane);GO:0016021(integral component of membrane);GO:0042128(nitrate assimilation);GO:0048527(lateral root development);GO:0055085(transmembrane transport)	00910(Nitrogen metabolism)	K02575	NA	PREDICTED: high-affinity nitrate transporter 2.1-like [Brassica napus]	0	21.8862	-inf	-inf	2.129e-29	1.15673e-27	down	yes
57798	0	A10	+	852880	855193	BraA10g001680.3C	3	1776	MSTRG.28316	BraA10g001680.3C	GO:0005545(1-phosphatidylinositol binding);GO:0005634(nucleus);GO:0005794(Golgi apparatus);GO:0005905(clathrin-coated pit);GO:0006897(endocytosis);GO:0030136(clathrin-coated vesicle);GO:0030276(clathrin binding);GO:0048268(clathrin coat assembly)	NA	NA	NA	PREDICTED: putative clathrin assembly protein At1g03050 [Brassica rapa]	47.8974	0	inf	inf	2.24334e-29	1.217e-27	up	yes
15042	0	A03	-	8852269	8853957	BraA03g018880.3C	4	1434	MSTRG.7393	BraA03g018880.3C	GO:0004553(hydrolase activity, hydrolyzing O-glycosyl compounds);GO:0004575(sucrose alpha-glucosidase activity);GO:0005576(extracellular region);GO:0005618(cell wall);GO:0005982(starch metabolic process);GO:0005987(sucrose catabolic process);GO:0048046(apoplast);GO:0071836(nectar secretion)	00052(Galactose metabolism);00500(Starch and sucrose metabolism)	K01193	EC:3.2.1.26	PREDICTED: beta-fructofuranosidase, insoluble isoenzyme CWINV4-like [Brassica rapa]	59.2882	0	inf	inf	2.25603e-29	1.22203e-27	up	yes
53878	0	A09	-	30806418	30807413	BraA09g039250.3C	1	996	MSTRG.26311	BraA09g039250.3C	GO:0004601(peroxidase activity);GO:0005576(extracellular region);GO:0006979(response to oxidative stress);GO:0020037(heme binding);GO:0042744(hydrogen peroxide catabolic process);GO:0046872(metal ion binding);GO:0055114(oxidation-reduction process)	00940(Phenylpropanoid biosynthesis)	K00430	EC:1.11.1.7	PREDICTED: peroxidase 6 [Brassica rapa]	84.9263	0	inf	inf	2.37391e-29	1.28005e-27	up	yes
50087	0	A09	-	6633787	6636297	BraA09g011410.3C	8	1866	MSTRG.24631	BraA09g011410.3C	GO:0004672(protein kinase activity);GO:0004674(protein serine/threonine kinase activity);GO:0005524(ATP binding);GO:0005886(plasma membrane);GO:0006468(protein phosphorylation);GO:0009738(abscisic acid-activated signaling pathway);GO:0009845(seed germination);GO:0016021(integral component of membrane);GO:0019722(calcium-mediated signaling);GO:0048364(root development)	04626(Plant-pathogen interaction)	K13459	NA	PREDICTED: proline-rich receptor-like protein kinase PERK4 [Brassica rapa]	44.6041	0	inf	inf	2.7882e-29	1.49664e-27	up	yes
58011	0	A10	+	1676608	1680131	BraA10g003240.3C	7	3045	MSTRG.28419	BraA10g003240.3C	GO:0004672(protein kinase activity);GO:0004712(protein serine/threonine/tyrosine kinase activity);GO:0005524(ATP binding);GO:0005829(cytosol);GO:0005886(plasma membrane);GO:0006468(protein phosphorylation)	04075(Plant hormone signal transduction)	K14510	EC:2.7.11.1	PREDICTED: uncharacterized protein LOC103844226 [Brassica rapa]	27.3245	0	inf	inf	2.79827e-29	1.49979e-27	up	yes
56846	0	A09	-	42742387	42744003	BraA09g061210.3C	1	1617	MSTRG.27826	BraA09g061210.3C	GO:0009055(electron carrier activity);GO:0016614(oxidoreductase activity, acting on CH-OH group of donors);GO:0050660(flavin adenine dinucleotide binding);GO:0055114(oxidation-reduction process)	NA	NA	NA	BnaA09g47550D [Brassica napus]	153.738	0.021094	7288.23	12.8314	2.9139e-29	1.55942e-27	up	yes
9297	0	A02	+	13328315	13329136	BraA02g022790.3C	1	822	MSTRG.4606	BraA02g022790.3C	GO:0004176(ATP-dependent peptidase activity);GO:0006508(proteolysis);GO:0009507(chloroplast)	NA	NA	NA	PREDICTED: uncharacterized protein LOC103852953 [Brassica rapa]	0	41.0038	-inf	-inf	2.98309e-29	1.59167e-27	down	yes
57972	0	A10	-	1553784	1559750	BraA10g002990.3C	5	3114	MSTRG.28393	BraA10g002990.3C	GO:0003674(molecular_function);GO:0008150(biological_process)	NA	NA	NA	PREDICTED: uncharacterized protein LOC103844253 [Brassica rapa]	26.5153	0	inf	inf	3.02139e-29	1.60729e-27	up	yes
48093	0	A08	-	21624163	21624910	BraA08g032550.3C	2	663	MSTRG.23540	BraA08g032550.3C	GO:0005576(extracellular region);GO:0005618(cell wall);GO:0005634(nucleus);GO:0009409(response to cold);GO:0009506(plasmodesma);GO:0010497(plasmodesmata-mediated intercellular transport);GO:0030145(manganese ion binding);GO:0033609(oxalate metabolic process);GO:0045735(nutrient reservoir activity);GO:0046564(oxalate decarboxylase activity);GO:0048046(apoplast);GO:2000280(regulation of root develo…	04144(Endocytosis)	K19476	NA	PREDICTED: germin-like protein subfamily 2 member 1 [Brassica rapa]	0	50.5453	-inf	-inf	3.16208e-29	1.67962e-27	down	yes
24520	0	A04	+	17282817	17284352	BraA04g023480.3C	5	663	MSTRG.11952	BraA04g023480.3C	GO:0000149(SNARE binding);GO:0005484(SNAP receptor activity);GO:0005768(endosome);GO:0005886(plasma membrane);GO:0006887(exocytosis);GO:0006906(vesicle fusion);GO:0015031(protein transport);GO:0016020(membrane);GO:0016021(integral component of membrane);GO:0031201(SNARE complex);GO:0031901(early endosome membrane)	04130(SNARE interactions in vesicular transport)	K08515	NA	PREDICTED: vesicle-associated membrane protein 725-like isoform X1 [Brassica rapa]	123.213	0	inf	inf	3.36139e-29	1.78014e-27	up	yes
51589	0	A09	-	14817533	14818075	BraA09g022440.3C	1	543	MSTRG.25325	BraA09g022440.3C	GO:0005576(extracellular region);GO:0016021(integral component of membrane);GO:0043086(negative regulation of catalytic activity);GO:0046910(pectinesterase inhibitor activity)	NA	NA	NA	PREDICTED: putative invertase inhibitor [Brassica rapa]	150.403	0	inf	inf	3.37128e-29	1.78014e-27	up	yes
13500	0	A03	-	3208609	3210682	BraA03g007520.3C	5	1731	MSTRG.6571	BraA03g007520.3C	GO:0004674(protein serine/threonine kinase activity);GO:0005524(ATP binding);GO:0005737(cytoplasm);GO:0005886(plasma membrane);GO:0006468(protein phosphorylation);GO:0010183(pollen tube guidance);GO:0016301(kinase activity);GO:0090404(pollen tube tip)	04626(Plant-pathogen interaction)	K13430	EC:2.7.11.1	PREDICTED: receptor-like kinase LIP1 isoform X1 [Brassica rapa]	47.0745	0	inf	inf	3.44648e-29	1.81447e-27	up	yes
26111	0	A05	+	1449783	1450535	BraA05g002590.3C	1	753	MSTRG.12774	BraA05g002590.3C	GO:0003676(nucleic acid binding);GO:0003700(transcription factor activity, sequence-specific DNA binding);GO:0005634(nucleus);GO:0006351(transcription, DNA-templated);GO:0006355(regulation of transcription, DNA-templated);GO:0007275(multicellular organism development);GO:0008270(zinc ion binding);GO:0010026(trichome differentiation);GO:0044212(transcription regulatory region DNA binding);GO:00468…	NA	NA	NA	PREDICTED: zinc finger protein 8 [Brassica rapa]	0	43.8594	-inf	-inf	3.65828e-29	1.9203e-27	down	yes
17513	0	A03	+	18226714	18228424	BraA03g036870.3C	5	861	MSTRG.8724	BraA03g036870.3C	GO:0004722(protein serine/threonine phosphatase activity);GO:0006470(protein dephosphorylation);GO:0046872(metal ion binding)	NA	NA	NA	PREDICTED: probable protein phosphatase 2C 39 [Brassica rapa]	93.6658	0	inf	inf	3.82267e-29	2.00364e-27	up	yes
27995	0	A05	+	9764453	9768919	BraA05g016470.3C	10	3717	MSTRG.13717	BraA05g016470.3C	GO:0000287(magnesium ion binding);GO:0004012(phospholipid-translocating ATPase activity);GO:0005524(ATP binding);GO:0005802(trans-Golgi network);GO:0005886(plasma membrane);GO:0008270(zinc ion binding);GO:0009860(pollen tube growth);GO:0012505(endomembrane system);GO:0015662(ATPase activity, coupled to transmembrane movement of ions, phosphorylative mechanism);GO:0016021(integral component of mem…	NA	NA	NA	PREDICTED: phospholipid-transporting ATPase 6-like [Brassica rapa]	21.5677	0	inf	inf	4.05776e-29	2.12062e-27	up	yes
12880	0	A03	+	1361923	1362261	BraA03g003080.3C	1	339	MSTRG.6236	BraA03g003080.3C	GO:0003674(molecular_function);GO:0005739(mitochondrion);GO:0012511(monolayer-surrounded lipid storage body);GO:0016021(integral component of membrane)	NA	NA	NA	BnaC03g03160D [Brassica napus]	236.413	0	inf	inf	4.06992e-29	2.12387e-27	up	yes
46946	0	A08	-	17748457	17750022	BraA08g024280.3C	3	1341	MSTRG.22916	BraA08g024280.3C	GO:0004650(polygalacturonase activity);GO:0005576(extracellular region);GO:0005618(cell wall);GO:0005975(carbohydrate metabolic process);GO:0047911(galacturan 1,4-alpha-galacturonidase activity);GO:0071555(cell wall organization)	00040(Pentose and glucuronate interconversions);00500(Starch and sucrose metabolism)	K01213	EC:3.2.1.67	PREDICTED: exopolygalacturonase clone GBGE184-like [Brassica rapa]	59.5952	0	inf	inf	4.18437e-29	2.1804e-27	up	yes
17839	0	A03	-	19524847	19527540	BraA03g039440.3C	3	2007	MSTRG.8875	BraA03g039440.3C	GO:0005886(plasma membrane);GO:0010215(cellulose microfibril organization);GO:0016049(cell growth);GO:0031225(anchored component of membrane)	03060(Protein export);04141(Protein processing in endoplasmic reticulum);04145(Phagosome)	K10956	NA	PREDICTED: COBRA-like protein 10 [Brassica rapa]	39.6609	0	inf	inf	4.35453e-29	2.26575e-27	up	yes
2409	0	A01	-	9224437	9227299	BraA01g017340.3C	5	2274	MSTRG.1284	BraA01g017340.3C	GO:0005737(cytoplasm);GO:0006857(oligopeptide transport);GO:0015031(protein transport);GO:0015198(oligopeptide transporter activity);GO:0015833(peptide transport);GO:0016020(membrane);GO:0016021(integral component of membrane);GO:0055085(transmembrane transport)	NA	NA	NA	PREDICTED: oligopeptide transporter 5 [Brassica rapa]	34.6908	0	inf	inf	4.76498e-29	2.4721e-27	up	yes
38941	0	A07	-	8862101	8862627	BraA07g008840.3C	3	273	MSTRG.18997	BraA07g008840.3C	NA	NA	NA	NA	PREDICTED: late embryogenesis abundant protein 1-like [Brassica rapa]	288.07	0	inf	inf	4.91611e-29	2.54311e-27	up	yes
10732	0	A02	-	23128527	23129102	BraA02g033450.3C	1	576	MSTRG.5194	BraA02g033450.3C	GO:0005576(extracellular region);GO:0043086(negative regulation of catalytic activity);GO:0046910(pectinesterase inhibitor activity)	NA	NA	NA	BnaA02g24870D [Brassica napus]	136.053	0	inf	inf	5.09198e-29	2.61888e-27	up	yes
49275	0	A09	+	3234505	3235233	BraA09g005480.3C	2	654	MSTRG.24199	BraA09g005480.3C	GO:0005576(extracellular region);GO:0030145(manganese ion binding);GO:0045735(nutrient reservoir activity);GO:0048046(apoplast)	04144(Endocytosis)	K19476	NA	PREDICTED: probable germin-like protein subfamily 2 member 5 [Brassica rapa]	118.103	0	inf	inf	5.88166e-29	3.00766e-27	up	yes
34248	0	A06	+	10851936	10853069	BraA06g019090.3C	2	1041	MSTRG.16755	BraA06g019090.3C	GO:0003674(molecular_function);GO:0005634(nucleus);GO:0009555(pollen development);GO:0009556(microsporogenesis);GO:0009786(regulation of asymmetric cell division)	NA	NA	NA	PREDICTED: LOB domain-containing protein 27 [Brassica rapa]	74.1546	0	inf	inf	5.91832e-29	3.02208e-27	up	yes
40295	0	A07	-	16129097	16130398	BraA07g019010.3C	3	1071	MSTRG.19634	BraA07g019010.3C	GO:0005575(cellular_component);GO:0008150(biological_process);GO:0045735(nutrient reservoir activity)	NA	NA	NA	PREDICTED: glutelin type-B 5-like [Brassica rapa]	71.9568	0	inf	inf	6.01577e-29	3.06306e-27	up	yes
55086	0	A09	-	36248607	36252371	BraA09g048100.3C	12	2295	MSTRG.26921	BraA09g048100.3C	GO:0005737(cytoplasm);GO:0006979(response to oxidative stress);GO:0009506(plasmodesma);GO:0016757(transferase activity, transferring glycosyl groups);GO:0034484(raffinose catabolic process);GO:0047274(galactinol-sucrose galactosyltransferase activity);GO:0052692(raffinose alpha-galactosidase activity);GO:0080167(response to karrikin)	00052(Galactose metabolism)	K06617	EC:2.4.1.82	PREDICTED: probable galactinol--sucrose galactosyltransferase 2 [Brassica rapa]	0	13.6823	-inf	-inf	6.04844e-29	3.0753e-27	down	yes
12077	0	A02	+	29825304	29826140	BraA02g043010.3C	2	453	MSTRG.5824	BraA02g043010.3C	GO:0003674(molecular_function);GO:0008150(biological_process);GO:0009507(chloroplast);GO:0016021(integral component of membrane)	NA	NA	NA	PREDICTED: uncharacterized protein LOC103854950 [Brassica rapa]	169.257	0	inf	inf	6.33371e-29	3.21575e-27	up	yes
12833	0	A03	+	1224013	1225412	BraA03g002730.3C	2	1044	MSTRG.6211	BraA03g002730.3C	GO:0005576(extracellular region);GO:0005618(cell wall);GO:0005829(cytosol);GO:0006952(defense response);GO:0007165(signal transduction);GO:0009505(plant-type cell wall);GO:0009506(plasmodesma);GO:0016020(membrane);GO:0090353(polygalacturonase inhibitor activity)	00500(Starch and sucrose metabolism);00460(Cyanoamino acid metabolism);00940(Phenylpropanoid biosynthesis)	K01188	EC:3.2.1.21	PREDICTED: polygalacturonase inhibitor 2-like [Brassica rapa]	155.058	0.016613	9333.54	13.1882	6.38177e-29	3.23555e-27	up	yes
58238	0	A10	+	2658750	2659866	BraA10g004970.3C	2	1035	MSTRG.28516	BraA10g004970.3C	GO:0005576(extracellular region);GO:0006508(proteolysis);GO:0008234(cysteine-type peptidase activity);GO:0048046(apoplast)	04145(Phagosome)	K01365	EC:3.4.22.15	PREDICTED: ervatamin-B [Brassica rapa]	73.9506	0	inf	inf	6.44376e-29	3.25564e-27	up	yes
55760	0	A09	-	38652152	38655535	BraA09g053230.3C	9	1929	MSTRG.27271	BraA09g053230.3C	GO:0003677(DNA binding);GO:0003682(chromatin binding);GO:0004842(ubiquitin-protein transferase activity);GO:0005634(nucleus);GO:0005720(nuclear heterochromatin);GO:0006325(chromatin organization);GO:0006355(regulation of transcription, DNA-templated);GO:0008270(zinc ion binding);GO:0008327(methyl-CpG binding);GO:0010216(maintenance of DNA methylation);GO:0010369(chromocenter);GO:0010385(double-st…	00310(Lysine degradation)	K11420	EC:2.1.1.43	PREDICTED: E3 ubiquitin-protein ligase ORTHRUS 2-like [Brassica napus]	39.6762	0	inf	inf	6.44881e-29	3.25564e-27	up	yes
5679	0	A01	+	27711684	27713344	BraA01g041280.3C	5	1194	MSTRG.2754	BraA01g041280.3C	GO:0004650(polygalacturonase activity);GO:0005576(extracellular region);GO:0005975(carbohydrate metabolic process);GO:0016829(lyase activity);GO:0071555(cell wall organization)	00040(Pentose and glucuronate interconversions);00500(Starch and sucrose metabolism)	K01213	EC:3.2.1.67	PREDICTED: polygalacturonase [Brassica rapa]	64.0092	0	inf	inf	6.54049e-29	3.29726e-27	up	yes
29549	0	A05	-	20932203	20934435	BraA05g027960.3C	8	1224	MSTRG.14367	BraA05g027960.3C	GO:0005886(plasma membrane);GO:0006629(lipid metabolic process);GO:0008081(phosphoric diester hydrolase activity);GO:0016301(kinase activity);GO:0016310(phosphorylation)	NA	NA	NA	PREDICTED: PI-PLC X domain-containing protein At5g67130 [Brassica rapa]	62.3109	0	inf	inf	6.67547e-29	3.35581e-27	up	yes
21475	0	A04	-	741827	743049	BraA04g001140.3C	4	771	MSTRG.10541	BraA04g001140.3C	GO:0005515(protein binding);GO:0009409(response to cold);GO:0009507(chloroplast);GO:0009522(photosystem I);GO:0009534(chloroplast thylakoid);GO:0009535(chloroplast thylakoid membrane);GO:0009579(thylakoid);GO:0009644(response to high light intensity);GO:0009645(response to low light intensity stimulus);GO:0009768(photosynthesis, light harvesting in photosystem I);GO:0009782(photosystem I antenna …	00196(Photosynthesis - antenna proteins)	K08908	NA	PREDICTED: photosystem I chlorophyll a/b-binding protein 2, chloroplastic-like [Brassica rapa]	0.311997	395.221	0.000789424	-10.3069	6.73865e-29	3.3828e-27	down	yes
17640	0	A03	+	18751661	18753546	BraA03g037920.3C	7	1092	MSTRG.8773	BraA03g037920.3C	GO:0004674(protein serine/threonine kinase activity);GO:0005524(ATP binding);GO:0005886(plasma membrane);GO:0006468(protein phosphorylation);GO:0016301(kinase activity)	04626(Plant-pathogen interaction)	K13436	EC:2.7.11.1	PREDICTED: pto-interacting protein 1-like [Brassica rapa]	0	28.2355	-inf	-inf	7.25418e-29	3.62628e-27	down	yes
44514	0	A08	+	5250833	5252054	BraA08g006410.3C	3	330	MSTRG.21791	BraA08g006410.3C	GO:0003674(molecular_function);GO:0005829(cytosol);GO:0009567(double fertilization forming a zygote and endosperm);GO:0009793(embryo development ending in seed dormancy);GO:0048046(apoplast)	NA	NA	NA	PREDICTED: late embryogenesis abundant protein 1-like [Brassica rapa]	229.032	0	inf	inf	7.30457e-29	3.64635e-27	up	yes
38340	0	A07	-	3107084	3109664	BraA07g004050.3C	12	1254	MSTRG.18785	BraA07g004050.3C	GO:0005576(extracellular region);GO:0005618(cell wall);GO:0016787(hydrolase activity);GO:0052689(carboxylic ester hydrolase activity);GO:0071555(cell wall organization)	00600(Sphingolipid metabolism)	K00654	EC:2.3.1.50	PREDICTED: pectin acetylesterase 2-like isoform X1 [Brassica rapa]	60.1708	0	inf	inf	7.42742e-29	3.69732e-27	up	yes
11664	0	A02	+	27782044	27782547	BraA02g039970.3C	1	504	MSTRG.5629	BraA02g039970.3C	GO:0003674(molecular_function);GO:0005634(nucleus);GO:0006950(response to stress)	NA	NA	NA	PREDICTED: universal stress protein PHOS34 [Brassica rapa]	149.313	0	inf	inf	7.63117e-29	3.79345e-27	up	yes
25264	0	A04	+	20141964	20143472	BraA04g028940.3C	1	1509	MSTRG.12314	BraA04g028940.3C	GO:0004430(1-phosphatidylinositol 4-kinase activity);GO:0005524(ATP binding);GO:0005575(cellular_component)	03008(Ribosome biogenesis in eukaryotes)	K14544	NA	PREDICTED: phosphatidylinositol 4-kinase gamma 1 [Brassica rapa]	49.6443	0	inf	inf	7.98669e-29	3.95363e-27	up	yes
57502	0	A09	+	44964966	44965697	BraA09g066100.3C	1	732	MSTRG.28155	BraA09g066100.3C	GO:0003674(molecular_function);GO:0005576(extracellular region);GO:0008150(biological_process)	04075(Plant hormone signal transduction);04626(Plant-pathogen interaction)	K13449	NA	PREDICTED: pathogenesis-related protein 1A-like [Brassica rapa]	101.931	0	inf	inf	8.31359e-29	4.10975e-27	up	yes
10568	0	A02	-	22162998	22164305	BraA02g032170.3C	1	1308	MSTRG.5137	BraA02g032170.3C	GO:0004674(protein serine/threonine kinase activity);GO:0005524(ATP binding);GO:0005829(cytosol);GO:0006468(protein phosphorylation);GO:0007165(signal transduction);GO:0009737(response to abscisic acid);GO:0016301(kinase activity)	04075(Plant hormone signal transduction)	K14498	EC:2.7.11.1	PREDICTED: CBL-interacting serine/threonine-protein kinase 20 [Brassica rapa]	56.9837	0	inf	inf	8.40097e-29	4.14719e-27	up	yes
16387	0	A03	-	14327861	14328325	BraA03g028620.3C	1	465	MSTRG.8107	BraA03g028620.3C	GO:0005509(calcium ion binding)	04626(Plant-pathogen interaction)	K13448	NA	PREDICTED: calmodulin-like protein 6 [Brassica napus]	160.24	0	inf	inf	8.42128e-29	4.15147e-27	up	yes
6211	0	A02	+	147020	149116	BraA02g000170.3C	1	2097	MSTRG.3056	BraA02g000170.3C	GO:0004674(protein serine/threonine kinase activity);GO:0005524(ATP binding);GO:0005886(plasma membrane);GO:0006468(protein phosphorylation);GO:0009738(abscisic acid-activated signaling pathway);GO:0009845(seed germination);GO:0016021(integral component of membrane);GO:0016301(kinase activity);GO:0030246(carbohydrate binding)	04075(Plant hormone signal transduction)	K13415	EC:2.7.10.1;EC:2.7.11.1	PREDICTED: lectin-domain containing receptor kinase VI.3 [Brassica rapa]	0	14.4828	-inf	-inf	8.44791e-29	4.15885e-27	down	yes
8275	0	A02	+	8064229	8065142	BraA02g015420.3C	3	414	MSTRG.4133	BraA02g015420.3C	GO:0003779(actin binding);GO:0005622(intracellular);GO:0005634(nucleus);GO:0005884(actin filament);GO:0030042(actin filament depolymerization);GO:0048046(apoplast)	NA	NA	NA	BnaA02g10950D [Brassica napus]	177.735	0	inf	inf	9.54781e-29	4.68092e-27	up	yes
16975	0	A03	+	16352790	16355340	BraA03g032950.3C	3	1734	MSTRG.8425	BraA03g032950.3C	GO:0005576(extracellular region);GO:0005618(cell wall);GO:0009505(plant-type cell wall);GO:0030599(pectinesterase activity);GO:0042545(cell wall modification);GO:0045330(aspartyl esterase activity);GO:0045490(pectin catabolic process);GO:0090406(pollen tube)	00040(Pentose and glucuronate interconversions);00500(Starch and sucrose metabolism)	K01051	EC:3.1.1.11	PREDICTED: probable pectinesterase/pectinesterase inhibitor 23 [Brassica rapa]	42.3958	0	inf	inf	9.63384e-29	4.71661e-27	up	yes
7149	0	A02	+	3342007	3342246	BraA02g007080.3C	1	240	MSTRG.3568	BraA02g007080.3C	GO:0005509(calcium ion binding);GO:0005737(cytoplasm);GO:0008150(biological_process)	04626(Plant-pathogen interaction)	K13448	NA	PREDICTED: polcalcin Bra r 1 [Brassica rapa]	299.827	0	inf	inf	1.19275e-28	5.79974e-27	up	yes
44591	0	A08	+	5848217	5848675	BraA08g006910.3C	1	459	MSTRG.21820	BraA08g006910.3C	GO:0005509(calcium ion binding);GO:0005737(cytoplasm);GO:0009567(double fertilization forming a zygote and endosperm)	04626(Plant-pathogen interaction)	K13448	NA	PREDICTED: calmodulin-like protein 2 [Brassica rapa]	155.896	0	inf	inf	1.26251e-28	6.13003e-27	up	yes
33470	0	A06	+	7107837	7111180	BraA06g013450.3C	3	3177	MSTRG.16370	BraA06g013450.3C	GO:0004674(protein serine/threonine kinase activity);GO:0005524(ATP binding);GO:0005886(plasma membrane);GO:0006468(protein phosphorylation);GO:0007169(transmembrane receptor protein tyrosine kinase signaling pathway);GO:0009611(response to wounding);GO:0009753(response to jasmonic acid);GO:0016021(integral component of membrane);GO:0016301(kinase activity);GO:0042277(peptide binding);GO:0042742(…	04075(Plant hormone signal transduction)	K13415	EC:2.7.10.1;EC:2.7.11.1	PREDICTED: leucine-rich repeat receptor-like protein kinase PEPR2 [Brassica rapa]	0	9.18169	-inf	-inf	1.26412e-28	6.13003e-27	down	yes
30434	0	A05	-	24529710	24531769	BraA05g034380.3C	2	1350	MSTRG.14801	BraA05g034380.3C	GO:0004190(aspartic-type endopeptidase activity);GO:0005576(extracellular region);GO:0005634(nucleus);GO:0005975(carbohydrate metabolic process);GO:0006508(proteolysis);GO:0009507(chloroplast);GO:0010019(chloroplast-nucleus signaling pathway);GO:0016021(integral component of membrane);GO:0030163(protein catabolic process)	NA	NA	NA	PREDICTED: aspartyl protease family protein 2-like [Brassica rapa]	52.7618	0	inf	inf	1.3211e-28	6.38031e-27	up	yes
36635	0	A06	-	24694572	24696781	BraA06g036800.3C	4	1662	MSTRG.17904	BraA06g036800.3C	GO:0005634(nucleus);GO:0008150(biological_process)	NA	NA	NA	PREDICTED: uncharacterized protein LOC103875130 [Brassica rapa]	42.7154	0	inf	inf	1.36528e-28	6.58474e-27	up	yes
38423	0	A07	-	3582126	3583824	BraA07g004660.3C	3	1536	MSTRG.18820	BraA07g004660.3C	GO:0005351(sugar:proton symporter activity);GO:0005886(plasma membrane);GO:0008643(carbohydrate transport);GO:0015144(carbohydrate transmembrane transporter activity);GO:0015293(symporter activity);GO:0015749(monosaccharide transport);GO:0016020(membrane);GO:0016021(integral component of membrane);GO:0022891(substrate-specific transmembrane transporter activity);GO:0055085(transmembrane transport…	NA	NA	NA	PREDICTED: putative polyol transporter 1 [Brassica napus]	46.0579	0	inf	inf	1.41468e-28	6.79541e-27	up	yes
49748	0	A09	+	5173176	5175344	BraA09g009010.3C	1	2169	MSTRG.24442	BraA09g009010.3C	GO:0004252(serine-type endopeptidase activity);GO:0005576(extracellular region);GO:0005618(cell wall);GO:0006508(proteolysis);GO:0009505(plant-type cell wall);GO:0010214(seed coat development);GO:0048046(apoplast);GO:0048359(mucilage metabolic process involved in seed coat development);GO:0080001(mucilage extrusion from seed coat)	04144(Endocytosis)	K18443	NA	PREDICTED: subtilisin-like protease SBT1.7 [Brassica rapa]	0	13.283	-inf	-inf	1.42998e-28	6.85967e-27	down	yes
57598	0	A10	-	113417	114558	BraA10g000250.3C	5	618	MSTRG.28206	BraA10g000250.3C	GO:0005737(cytoplasm);GO:0005856(cytoskeleton);GO:0008270(zinc ion binding);GO:0051015(actin filament binding);GO:0051017(actin filament bundle assembly)	NA	NA	NA	PREDICTED: LIM domain-containing protein PLIM2b [Brassica rapa]	114.193	0	inf	inf	1.4487e-28	6.93083e-27	up	yes
51479	0	A09	+	14051564	14054271	BraA09g021540.3C	2	525	MSTRG.25288	BraA09g021540.3C	GO:0003674(molecular_function);GO:0005576(extracellular region);GO:0005615(extracellular space);GO:0008150(biological_process)	03050(Proteasome)	K03036	NA	PREDICTED: pollen-specific protein-like At4g18596 [Brassica rapa]	134.423	0	inf	inf	1.4487e-28	6.93083e-27	up	yes
21736	0	A04	-	1925976	1926161	BraA04g003120.3C	1	186	MSTRG.10661	BraA04g003120.3C	GO:0005886(plasma membrane);GO:0008150(biological_process);GO:0031225(anchored component of membrane)	NA	NA	NA	PREDICTED: arabinogalactan peptide 23 [Brassica oleracea var. oleracea]	378.154	0	inf	inf	1.49888e-28	7.16127e-27	up	yes
6509	0	A02	+	1215403	1217978	BraA02g002390.3C	4	738	MSTRG.3210	BraA02g002390.3C	GO:0003674(molecular_function);GO:0005739(mitochondrion);GO:0012511(monolayer-surrounded lipid storage body);GO:0016021(integral component of membrane)	NA	NA	NA	BnaAnng06440D [Brassica napus]	95.0512	0	inf	inf	1.53908e-28	7.34351e-27	up	yes
11892	0	A02	-	28875428	28876468	BraA02g041660.3C	1	1041	MSTRG.5745	BraA02g041660.3C	GO:0005886(plasma membrane);GO:0008514(organic anion transmembrane transporter activity);GO:0008643(carbohydrate transport);GO:0016021(integral component of membrane)	NA	NA	NA	PREDICTED: probable sugar phosphate/phosphate translocator At5g25400 [Brassica rapa]	67.3503	0	inf	inf	1.547e-28	7.37142e-27	up	yes
8394	0	A02	+	8700690	8701824	BraA02g016350.3C	2	849	MSTRG.4191	BraA02g016350.3C	GO:0003674(molecular_function);GO:0005634(nucleus);GO:0008150(biological_process)	NA	NA	NA	PREDICTED: uncharacterized protein LOC103852201 [Brassica rapa]	82.4402	0	inf	inf	1.57372e-28	7.47873e-27	up	yes
6767	0	A02	-	2073929	2077555	BraA02g004290.3C	7	2571	MSTRG.3359	BraA02g004290.3C	GO:0004672(protein kinase activity);GO:0005524(ATP binding);GO:0005634(nucleus);GO:0006468(protein phosphorylation);GO:0006950(response to stress);GO:0016301(kinase activity);GO:0016787(hydrolase activity)	04626(Plant-pathogen interaction)	K13430	EC:2.7.11.1	PREDICTED: U-box domain-containing protein 51 isoform X2 [Brassica rapa]	100.785	0.017053	5910.09	12.529	1.5791e-28	7.49431e-27	up	yes
58611	0	A10	-	5174254	5176522	BraA10g007810.3C	9	1221	MSTRG.28673	BraA10g007810.3C	GO:0004655(porphobilinogen synthase activity);GO:0005829(cytosol);GO:0006779(porphyrin-containing compound biosynthetic process);GO:0006782(protoporphyrinogen IX biosynthetic process);GO:0006783(heme biosynthetic process);GO:0008270(zinc ion binding);GO:0009507(chloroplast);GO:0015995(chlorophyll biosynthetic process)	00860(Porphyrin and chlorophyll metabolism)	K01698	EC:4.2.1.24	PREDICTED: probable delta-aminolevulinic acid dehydratase 2, chloroplastic [Brassica rapa]	56.8064	0	inf	inf	1.72258e-28	8.15352e-27	up	yes
4742	0	A01	+	23623934	23624797	BraA01g034470.3C	1	864	MSTRG.2279	BraA01g034470.3C	GO:0003674(molecular_function);GO:0005634(nucleus);GO:0006952(defense response)	NA	NA	NA	PREDICTED: VQ motif-containing protein 20 [Brassica rapa]	240.375	0.037471	6414.95	12.6472	1.75629e-28	8.29106e-27	up	yes
19671	0	A03	-	27351136	27351808	BraA03g052810.3C	3	327	MSTRG.9801	BraA03g052810.3C	GO:0005773(vacuole);GO:0015992(proton transport);GO:0016471(vacuolar proton-transporting V-type ATPase complex);GO:0016820(hydrolase activity, acting on acid anhydrides, catalyzing transmembrane movement of substances)	00190(Oxidative phosphorylation);04145(Phagosome)	K02152	NA	BnaA03g47680D [Brassica napus]	210.44	0	inf	inf	1.86417e-28	8.78872e-27	up	yes
2649	0	A01	+	10120787	10121518	BraA01g019030.3C	3	480	MSTRG.1402	BraA01g019030.3C	GO:0003674(molecular_function);GO:0005886(plasma membrane);GO:0008150(biological_process);GO:0031225(anchored component of membrane);GO:0090406(pollen tube)	NA	NA	NA	PREDICTED: GPI-anchored protein LORELEI-like [Brassica rapa]	143.143	0	inf	inf	1.89201e-28	8.89646e-27	up	yes
19878	0	A03	+	28184160	28184864	BraA03g054320.3C	3	483	MSTRG.9909	BraA03g054320.3C	GO:0003674(molecular_function);GO:0005886(plasma membrane);GO:0008150(biological_process);GO:0031225(anchored component of membrane);GO:0090406(pollen tube)	NA	NA	NA	PREDICTED: GPI-anchored protein LORELEI-like [Brassica rapa]	141.769	0	inf	inf	1.95935e-28	9.17678e-27	up	yes
37290	0	A06	+	27324349	27325341	BraA06g041400.3C	1	993	MSTRG.18269	BraA06g041400.3C	GO:0004601(peroxidase activity);GO:0005576(extracellular region);GO:0006979(response to oxidative stress);GO:0009044(xylan 1,4-beta-xylosidase activity);GO:0020037(heme binding);GO:0042744(hydrogen peroxide catabolic process);GO:0046872(metal ion binding);GO:0055114(oxidation-reduction process)	00940(Phenylpropanoid biosynthesis)	K00430	EC:1.11.1.7	PREDICTED: peroxidase 65 [Brassica rapa]	278.603	0.052397	5317.16	12.3764	2.02676e-28	9.46759e-27	up	yes
10636	0	A02	+	22569037	22572321	BraA02g032720.3C	4	1398	MSTRG.5164	BraA02g032720.3C	GO:0005794(Golgi apparatus);GO:0009507(chloroplast);GO:0009860(pollen tube growth);GO:0010118(stomatal movement);GO:0016021(integral component of membrane);GO:0016757(transferase activity, transferring glycosyl groups);GO:0071633(dihydroceramidase activity);GO:0090406(pollen tube);GO:1902456(regulation of stomatal opening)	NA	NA	NA	PREDICTED: uncharacterized protein LOC103853693 isoform X1 [Brassica rapa]	48.7183	0	inf	inf	2.06718e-28	9.64378e-27	up	yes
53949	0	A09	+	31106637	31109390	BraA09g039750.3C	2	555	MSTRG.26346	BraA09g039750.3C	GO:0004857(enzyme inhibitor activity);GO:0009507(chloroplast);GO:0043086(negative regulation of catalytic activity);GO:0046910(pectinesterase inhibitor activity)	NA	NA	NA	PREDICTED: pectinesterase inhibitor 1 [Brassica oleracea var. oleracea]	122.137	0	inf	inf	2.16618e-28	1.00661e-26	up	yes
36332	0	A06	+	23447512	23448309	BraA06g034480.3C	2	582	MSTRG.17733	BraA06g034480.3C	GO:0003674(molecular_function);GO:0005634(nucleus);GO:0008150(biological_process)	NA	NA	NA	PREDICTED: uncharacterized protein LOC103874591 [Brassica rapa]	116.335	0	inf	inf	2.19319e-28	1.01784e-26	up	yes
26106	0	A05	-	1433904	1436123	BraA05g002540.3C	8	1599	MSTRG.12771	BraA05g002540.3C	GO:0004672(protein kinase activity);GO:0004683(calmodulin-dependent protein kinase activity);GO:0005509(calcium ion binding);GO:0005516(calmodulin binding);GO:0005524(ATP binding);GO:0005634(nucleus);GO:0005737(cytoplasm);GO:0005886(plasma membrane);GO:0006468(protein phosphorylation);GO:0009738(abscisic acid-activated signaling pathway);GO:0009931(calcium-dependent protein serine/threonine kinas…	04626(Plant-pathogen interaction)	K13412	EC:2.7.11.1	PREDICTED: calcium-dependent protein kinase 14 [Brassica rapa]	42.2943	0	inf	inf	2.21664e-28	1.02605e-26	up	yes
38031	0	A07	-	1286034	1286372	BraA07g001760.3C	1	339	MSTRG.18664	BraA07g001760.3C	GO:0003674(molecular_function);GO:0005576(extracellular region);GO:0008150(biological_process)	NA	NA	NA	PREDICTED: uncharacterized protein LOC103828350 [Brassica rapa]	198.992	0	inf	inf	2.27244e-28	1.04915e-26	up	yes
23759	0	A04	-	13689295	13690152	BraA04g017980.3C	1	858	MSTRG.11567	BraA04g017980.3C	GO:0003674(molecular_function);GO:0005886(plasma membrane);GO:0031225(anchored component of membrane)	NA	NA	NA	PREDICTED: fasciclin-like arabinogalactan protein 3 [Brassica rapa]	78.6066	0	inf	inf	2.27851e-28	1.05059e-26	up	yes
16732	0	A03	-	15529356	15531576	BraA03g031150.3C	5	1707	MSTRG.8298	BraA03g031150.3C	GO:0004674(protein serine/threonine kinase activity);GO:0005524(ATP binding);GO:0005886(plasma membrane);GO:0006468(protein phosphorylation);GO:0010183(pollen tube guidance);GO:0016301(kinase activity);GO:0090404(pollen tube tip)	04626(Plant-pathogen interaction)	K13430	EC:2.7.11.1	PREDICTED: receptor-like kinase LIP2 [Brassica rapa]	39.4401	0	inf	inf	2.31943e-28	1.06808e-26	up	yes
6184	0	A01	-	29588684	29589157	BraA01g044970.3C	1	474	MSTRG.3043	BraA01g044970.3C	GO:0003674(molecular_function);GO:0008150(biological_process)	NA	NA	NA	PREDICTED: uncharacterized protein LOC103850083 [Brassica rapa]	141.84	0	inf	inf	2.35065e-28	1.07966e-26	up	yes
50673	0	A09	+	9528678	9530469	BraA09g015840.3C	5	675	MSTRG.24921	BraA09g015840.3C	GO:0005094(Rho GDP-dissociation inhibitor activity);GO:0005737(cytoplasm)	04120(Ubiquitin mediated proteolysis)	K10686	EC:6.2.1.45	PREDICTED: rho GDP-dissociation inhibitor 1 [Brassica rapa]	99.3614	0	inf	inf	2.41017e-28	1.10558e-26	up	yes
6156	0	A01	-	29475500	29478516	BraA01g044790.3C	8	2238	MSTRG.3025	BraA01g044790.3C	GO:0005634(nucleus);GO:0010088(phloem development);GO:0042803(protein homodimerization activity);GO:0043621(protein self-association)	NA	NA	NA	PREDICTED: protein SIEVE ELEMENT OCCLUSION B [Brassica rapa]	0	12.2159	-inf	-inf	2.41418e-28	1.10599e-26	down	yes
16626	0	A03	-	15253909	15254319	BraA03g030350.3C	1	411	MSTRG.8235	BraA03g030350.3C	NA	NA	NA	NA	PREDICTED: uncharacterized protein LOC106442072 [Brassica napus]	2565.19	0.626504	4094.45	11.9995	2.41781e-28	1.10623e-26	up	yes
9824	0	A02	+	15996283	15997707	BraA02g026630.3C	1	1425	MSTRG.4855	BraA02g026630.3C	GO:0005634(nucleus);GO:0006805(xenobiotic metabolic process);GO:0008152(metabolic process);GO:0008194(UDP-glycosyltransferase activity);GO:0009636(response to toxic substance);GO:0009651(response to salt stress);GO:0009813(flavonoid biosynthetic process);GO:0016757(transferase activity, transferring glycosyl groups);GO:0016758(transferase activity, transferring hexosyl groups);GO:0035251(UDP-gluc…	03013(RNA transport)	K14299	NA	PREDICTED: UDP-glycosyltransferase 72B1-like [Brassica rapa]	46.902	0	inf	inf	2.49585e-28	1.14004e-26	up	yes
22546	0	A04	+	6499815	6500273	BraA04g009040.3C	1	459	MSTRG.11028	BraA04g009040.3C	GO:0005509(calcium ion binding);GO:0005737(cytoplasm);GO:0009567(double fertilization forming a zygote and endosperm)	04626(Plant-pathogen interaction)	K13448	NA	PREDICTED: calmodulin-like protein 2 [Brassica rapa]	145.586	0	inf	inf	2.49809e-28	1.14004e-26	up	yes
60855	0	A10	+	16693352	16696556	BraA10g024360.3C	7	2145	MSTRG.29729	BraA10g024360.3C	GO:0005216(ion channel activity);GO:0005249(voltage-gated potassium channel activity);GO:0005262(calcium channel activity);GO:0005516(calmodulin binding);GO:0005886(plasma membrane);GO:0005887(integral component of plasma membrane);GO:0006874(cellular calcium ion homeostasis);GO:0009860(pollen tube growth);GO:0016324(apical plasma membrane);GO:0030551(cyclic nucleotide binding);GO:0030552(cAMP bi…	04626(Plant-pathogen interaction)	K05391	NA	PREDICTED: cyclic nucleotide-gated ion channel 18 [Brassica rapa]	31.1242	0	inf	inf	2.52289e-28	1.14988e-26	up	yes
20550	0	A03	-	31508159	31509037	BraA03g059370.3C	1	879	MSTRG.10228	BraA03g059370.3C	GO:0003676(nucleic acid binding);GO:0003700(transcription factor activity, sequence-specific DNA binding);GO:0005634(nucleus);GO:0006351(transcription, DNA-templated);GO:0006355(regulation of transcription, DNA-templated);GO:0008270(zinc ion binding);GO:0043565(sequence-specific DNA binding);GO:0044212(transcription regulatory region DNA binding);GO:0046872(metal ion binding);GO:0048235(pollen sp…	NA	NA	NA	PREDICTED: zinc finger protein ZAT3-like [Brassica napus]	75.6833	0	inf	inf	2.613e-28	1.18943e-26	up	yes
10349	0	A02	-	20722216	20725316	BraA02g030540.3C	7	1098	MSTRG.5057	BraA02g030540.3C	GO:0005737(cytoplasm);GO:0006071(glycerol metabolic process);GO:0008889(glycerophosphodiester phosphodiesterase activity);GO:0030643(cellular phosphate ion homeostasis);GO:0046475(glycerophospholipid catabolic process)	00564(Glycerophospholipid metabolism)	K18696	EC:3.1.4.46	PREDICTED: glycerophosphodiester phosphodiesterase GDPD3-like isoform X1 [Brassica rapa]	60.5211	0	inf	inf	2.64143e-28	1.20084e-26	up	yes
50383	0	A09	+	7975130	7975678	BraA09g013620.3C	1	549	MSTRG.24776	BraA09g013620.3C	GO:0005576(extracellular region);GO:0006952(defense response);GO:0009807(lignan biosynthetic process);GO:0042349(guiding stereospecific synthesis activity);GO:0048046(apoplast);GO:1901599((-)-pinoresinol biosynthetic process)	NA	NA	NA	PREDICTED: dirigent protein 5 [Brassica rapa]	0	49.2934	-inf	-inf	2.67256e-28	1.2119e-26	down	yes
19591	0	A03	+	26978964	26980116	BraA03g052210.3C	3	513	MSTRG.9759	BraA03g052210.3C	GO:0005886(plasma membrane);GO:0016021(integral component of membrane)	NA	NA	NA	PREDICTED: CASP-like protein 1F1 [Brassica rapa]	129.287	0	inf	inf	2.69202e-28	1.21608e-26	up	yes
21433	0	A04	+	478658	479311	BraA04g000810.3C	1	654	MSTRG.10516	BraA04g000810.3C	GO:0009507(chloroplast);GO:0043086(negative regulation of catalytic activity);GO:0046910(pectinesterase inhibitor activity)	NA	NA	NA	PREDICTED: probable pectinesterase/pectinesterase inhibitor [Brassica rapa]	101.323	0	inf	inf	2.71648e-28	1.22403e-26	up	yes
29284	0	A05	-	19691487	19692746	BraA05g026100.3C	1	1260	MSTRG.14237	BraA05g026100.3C	GO:0003674(molecular_function);GO:0005634(nucleus);GO:0008150(biological_process)	NA	NA	NA	PREDICTED: uncharacterized protein LOC106451879 [Brassica napus]	52.4789	0	inf	inf	2.77619e-28	1.24778e-26	up	yes
51245	0	A09	-	12730743	12732443	BraA09g019760.3C	2	1566	MSTRG.25178	BraA09g019760.3C	GO:0005315(inorganic phosphate transmembrane transporter activity);GO:0005351(sugar:proton symporter activity);GO:0005737(cytoplasm);GO:0005886(plasma membrane);GO:0005887(integral component of plasma membrane);GO:0006817(phosphate ion transport);GO:0015114(phosphate ion transmembrane transporter activity);GO:0015144(carbohydrate transmembrane transporter activity);GO:0015293(symporter activity);…	NA	NA	NA	PREDICTED: probable inorganic phosphate transporter 1-3 [Brassica rapa]	0	17.1974	-inf	-inf	2.80495e-28	1.25912e-26	down	yes
14846	0	A03	+	8175714	8175941	BraA03g017550.3C	1	228	MSTRG.7288	BraA03g017550.3C	GO:0004871(signal transducer activity);GO:0005576(extracellular region);GO:0007267(cell-cell signaling);GO:0048046(apoplast)	NA	NA	NA	PREDICTED: protein RALF-like 17 [Brassica rapa]	289.571	0	inf	inf	2.8168e-28	1.26285e-26	up	yes
20008	0	A03	-	28852660	28853943	BraA03g055310.3C	3	1101	MSTRG.9973	BraA03g055310.3C	GO:0005739(mitochondrion)	NA	NA	NA	PREDICTED: plant intracellular Ras-group-related LRR protein 7 [Brassica rapa]	148.032	0.022559	6562.01	12.6799	2.82836e-28	1.26644e-26	up	yes
41225	0	A07	-	19821281	19826641	BraA07g025830.3C	24	3375	MSTRG.20127	BraA07g025830.3C	GO:0005515(protein binding);GO:0005634(nucleus);GO:0005829(cytosol);GO:0006351(transcription, DNA-templated);GO:0006355(regulation of transcription, DNA-templated);GO:0010072(primary shoot apical meristem specification)	03008(Ribosome biogenesis in eukaryotes)	K14558	NA	PREDICTED: topless-related protein 1 isoform X1 [Brassica napus]	0	7.9666	-inf	-inf	2.84737e-28	1.27305e-26	down	yes
11829	0	A02	-	28574821	28577986	BraA02g041170.3C	8	1734	MSTRG.5712	BraA02g041170.3C	GO:0004672(protein kinase activity);GO:0005524(ATP binding);GO:0005886(plasma membrane);GO:0006468(protein phosphorylation);GO:0016301(kinase activity);GO:0016310(phosphorylation)	00500(Starch and sucrose metabolism)	K01176	EC:3.2.1.1	PREDICTED: U-box domain-containing protein 51 [Brassica rapa]	37.8797	0	inf	inf	2.96686e-28	1.32181e-26	up	yes
13000	0	A03	-	1673291	1674059	BraA03g003900.3C	4	450	MSTRG.6295	BraA03g003900.3C	GO:0003723(RNA binding);GO:0003735(structural constituent of ribosome);GO:0005730(nucleolus);GO:0005737(cytoplasm);GO:0005774(vacuolar membrane);GO:0005794(Golgi apparatus);GO:0005829(cytosol);GO:0006412(translation);GO:0009506(plasmodesma);GO:0009507(chloroplast);GO:0015935(small ribosomal subunit);GO:0022626(cytosolic ribosome);GO:0022627(cytosolic small ribosomal subunit)	03010(Ribosome)	K02958	NA	PREDICTED: 40S ribosomal protein S15-4-like [Brassica rapa]	145.826	0	inf	inf	2.99408e-28	1.33227e-26	up	yes
32485	0	A06	-	3611457	3614415	BraA06g006300.3C	7	1158	MSTRG.15871	BraA06g006300.3C	GO:0005886(plasma membrane);GO:0006810(transport);GO:0016020(membrane);GO:0016021(integral component of membrane);GO:0022857(transmembrane transporter activity)	01200(Carbon metabolism);01230(Biosynthesis of amino acids);00010(Glycolysis / Gluconeogenesis);00030(Pentose phosphate pathway);00051(Fructose and mannose metabolism);00710(Carbon fixation in photosynthetic organisms)	K01623	EC:4.1.2.13	PREDICTED: WAT1-related protein At1g09380 [Brassica rapa]	56.6632	0	inf	inf	2.99956e-28	1.33305e-26	up	yes
19464	0	A03	-	26455614	26458319	BraA03g051330.3C	8	1599	MSTRG.9700	BraA03g051330.3C	GO:0004672(protein kinase activity);GO:0004674(protein serine/threonine kinase activity);GO:0004683(calmodulin-dependent protein kinase activity);GO:0005509(calcium ion binding);GO:0005515(protein binding);GO:0005516(calmodulin binding);GO:0005524(ATP binding);GO:0005634(nucleus);GO:0005773(vacuole);GO:0005829(cytosol);GO:0005886(plasma membrane);GO:0006468(protein phosphorylation);GO:0009507(chl…	04626(Plant-pathogen interaction)	K13412	EC:2.7.11.1	PREDICTED: calcium-dependent protein kinase 3-like [Brassica rapa]	0.004589	21.2466	0.000215987	-12.1768	3.02435e-28	1.34239e-26	down	yes
4674	0	A01	+	23250564	23253086	BraA01g033950.3C	1	2523	MSTRG.2248	BraA01g033950.3C	GO:0005199(structural constituent of cell wall);GO:0005576(extracellular region);GO:0005618(cell wall);GO:0005634(nucleus);GO:0071555(cell wall organization)	03010(Ribosome)	K02984	NA	BnaA01g26320D [Brassica napus]	54.8567	0.006874	7980.32	12.9622	3.05293e-28	1.35339e-26	up	yes
4439	0	A01	+	21916088	21916504	BraA01g032120.3C	1	417	MSTRG.2137	BraA01g032120.3C	GO:0003674(molecular_function);GO:0005634(nucleus);GO:0008150(biological_process)	NA	NA	NA	PREDICTED: uncharacterized protein LOC103835075 [Brassica rapa]	156.644	0	inf	inf	3.13438e-28	1.38777e-26	up	yes
17656	0	A03	+	18828672	18831739	BraA03g038060.3C	11	2043	MSTRG.8780	BraA03g038060.3C	GO:0005216(ion channel activity);GO:0005249(voltage-gated potassium channel activity);GO:0005516(calmodulin binding);GO:0005886(plasma membrane);GO:0005887(integral component of plasma membrane);GO:0009535(chloroplast thylakoid membrane);GO:0009624(response to nematode);GO:0030551(cyclic nucleotide binding);GO:0030552(cAMP binding);GO:0030553(cGMP binding);GO:0042391(regulation of membrane potent…	04626(Plant-pathogen interaction)	K05391	NA	PREDICTED: probable cyclic nucleotide-gated ion channel 20, chloroplastic [Brassica rapa]	0	12.9872	-inf	-inf	3.25496e-28	1.43937e-26	down	yes
47965	0	A08	+	21210752	21214207	BraA08g031690.3C	14	1662	MSTRG.23465	BraA08g031690.3C	GO:0005516(calmodulin binding);GO:0005794(Golgi apparatus);GO:0005886(plasma membrane);GO:0006952(defense response);GO:0008219(cell death);GO:0009506(plasmodesma);GO:0009607(response to biotic stimulus);GO:0009620(response to fungus);GO:0009817(defense response to fungus, incompatible interaction);GO:0016021(integral component of membrane);GO:0031348(negative regulation of defense response)	NA	NA	NA	PREDICTED: MLO-like protein 2 [Brassica rapa]	0	15.9558	-inf	-inf	3.27025e-28	1.44434e-26	down	yes
23346	0	A04	-	11439356	11440144	BraA04g014860.3C	3	546	MSTRG.11381	BraA04g014860.3C	GO:0004497(monooxygenase activity);GO:0009507(chloroplast);GO:0009570(chloroplast stroma);GO:0009573(chloroplast ribulose bisphosphate carboxylase complex);GO:0009579(thylakoid);GO:0009637(response to blue light);GO:0009853(photorespiration);GO:0009941(chloroplast envelope);GO:0010114(response to red light);GO:0010218(response to far red light);GO:0015977(carbon fixation);GO:0016020(membrane);GO:…	01200(Carbon metabolism);00630(Glyoxylate and dicarboxylate metabolism);00710(Carbon fixation in photosynthetic organisms)	K01602	EC:4.1.1.39	virus-resistance protein [Brassica rapa subsp. chinensis]	2.00576	2008.66	0.000998557	-9.96787	3.31872e-28	1.46393e-26	down	yes
42339	0	A07	+	24058679	24059170	BraA07g033720.3C	1	492	MSTRG.20690	BraA07g033720.3C	GO:0003674(molecular_function);GO:0005886(plasma membrane);GO:0016021(integral component of membrane);GO:0048235(pollen sperm cell differentiation)	04141(Protein processing in endoplasmic reticulum)	K14006	NA	PREDICTED: protein PLANT CADMIUM RESISTANCE 11 [Brassica rapa]	131.603	0	inf	inf	3.42448e-28	1.50872e-26	up	yes
150	0	A01	+	518566	521307	BraA01g001110.3C	15	1554	MSTRG.89	BraA01g001110.3C	GO:0004372(glycine hydroxymethyltransferase activity);GO:0005515(protein binding);GO:0005634(nucleus);GO:0005739(mitochondrion);GO:0005759(mitochondrial matrix);GO:0005829(cytosol);GO:0005886(plasma membrane);GO:0006544(glycine metabolic process);GO:0006563(L-serine metabolic process);GO:0007623(circadian rhythm);GO:0008266(poly(U) RNA binding);GO:0009409(response to cold);GO:0009416(response to …	01200(Carbon metabolism);01230(Biosynthesis of amino acids);00630(Glyoxylate and dicarboxylate metabolism);00260(Glycine, serine and threonine metabolism);00460(Cyanoamino acid metabolism);00670(One carbon pool by folate)	K00600	EC:2.1.2.1	BnaA01g00170D [Brassica napus]	0.097698	113.708	0.000859199	-10.1847	3.49477e-28	1.53589e-26	down	yes
17793	0	A03	+	19346636	19348563	BraA03g039110.3C	4	1545	MSTRG.8849	BraA03g039110.3C	GO:0005351(sugar:proton symporter activity);GO:0005355(glucose transmembrane transporter activity);GO:0005886(plasma membrane);GO:0005887(integral component of plasma membrane);GO:0008506(sucrose:proton symporter activity);GO:0015144(carbohydrate transmembrane transporter activity);GO:0015145(monosaccharide transmembrane transporter activity);GO:0015770(sucrose transport);GO:0016020(membrane);GO:…	NA	NA	NA	PREDICTED: sugar transport protein 4-like [Brassica rapa]	118.043	0.017568	6719.22	12.7141	3.50966e-28	1.5389e-26	up	yes
39675	0	A07	-	13037912	13038701	BraA07g014300.3C	2	486	MSTRG.19326	BraA07g014300.3C	GO:0003674(molecular_function);GO:0006952(defense response);GO:0009507(chloroplast);GO:0009607(response to biotic stimulus)	NA	NA	NA	PREDICTED: MLP-like protein 31 [Brassica rapa]	0	53.8471	-inf	-inf	3.73652e-28	1.63007e-26	down	yes
33963	0	A06	-	9405176	9408215	BraA06g017050.3C	2	1647	MSTRG.16614	BraA06g017050.3C	GO:0005739(mitochondrion);GO:0006631(fatty acid metabolic process);GO:0016874(ligase activity)	00360(Phenylalanine metabolism);00130(Ubiquinone and other terpenoid-quinone biosynthesis);00940(Phenylpropanoid biosynthesis)	K01904	EC:6.2.1.12	PREDICTED: probable acyl-activating enzyme 9 [Brassica rapa]	38.7748	0	inf	inf	3.92761e-28	1.70509e-26	up	yes
5962	0	A01	-	28817388	28819156	BraA01g043400.3C	8	1236	MSTRG.2909	BraA01g043400.3C	GO:0004353(glutamate dehydrogenase [NAD(P)+] activity);GO:0005739(mitochondrion);GO:0006520(cellular amino acid metabolic process);GO:0016491(oxidoreductase activity);GO:0051171(regulation of nitrogen compound metabolic process);GO:0055114(oxidation-reduction process)	01200(Carbon metabolism);00910(Nitrogen metabolism);00250(Alanine, aspartate and glutamate metabolism);00220(Arginine biosynthesis);00471(D-Glutamine and D-glutamate metabolism)	K00261	EC:1.4.1.3	PREDICTED: probable glutamate dehydrogenase 3 [Brassica rapa]	51.4182	0	inf	inf	4.12463e-28	1.78844e-26	up	yes
53033	0	A09	+	25766490	25767951	BraA09g033130.3C	6	978	MSTRG.25912	BraA09g033130.3C	GO:0004022(alcohol dehydrogenase (NAD) activity);GO:0050662(coenzyme binding);GO:0055114(oxidation-reduction process)	00940(Phenylpropanoid biosynthesis)	K09753	EC:1.2.1.44	PREDICTED: cinnamoyl-CoA reductase 1-like [Brassica rapa]	64.3161	0	inf	inf	4.56949e-28	1.97413e-26	up	yes
32529	0	A06	-	3752057	3755118	BraA06g006660.3C	9	1551	MSTRG.15902	BraA06g006660.3C	GO:0003674(molecular_function);GO:0005886(plasma membrane);GO:0010215(cellulose microfibril organization);GO:0016049(cell growth);GO:0031225(anchored component of membrane)	01200(Carbon metabolism);01230(Biosynthesis of amino acids);00010(Glycolysis / Gluconeogenesis);00260(Glycine, serine and threonine metabolism)	K15633	EC:5.4.2.12	PREDICTED: COBRA-like protein 6 [Brassica rapa]	40.4669	0	inf	inf	4.67089e-28	2.0155e-26	up	yes
24459	0	A04	+	16977173	16979089	BraA04g023010.3C	2	1578	MSTRG.11924	BraA04g023010.3C	GO:0004674(protein serine/threonine kinase activity);GO:0004713(protein tyrosine kinase activity);GO:0004714(transmembrane receptor protein tyrosine kinase activity);GO:0005524(ATP binding);GO:0005886(plasma membrane);GO:0006468(protein phosphorylation);GO:0006952(defense response);GO:0007169(transmembrane receptor protein tyrosine kinase signaling pathway);GO:0010942(positive regulation of cell …	04075(Plant hormone signal transduction)	K13415	EC:2.7.10.1;EC:2.7.11.1	PREDICTED: leucine-rich repeat receptor-like serine/threonine/tyrosine-protein kinase SOBIR1 [Brassica napus]	0	16.2017	-inf	-inf	4.71146e-28	2.03054e-26	down	yes
6495	0	A02	-	1199186	1200187	BraA02g002370.3C	2	606	MSTRG.3207	BraA02g002370.3C	GO:0005576(extracellular region);GO:0005578(proteinaceous extracellular matrix);GO:0008289(lipid binding);GO:0009859(pollen hydration);GO:0012511(monolayer-surrounded lipid storage body);GO:0016020(membrane);GO:0016021(integral component of membrane);GO:0019915(lipid storage);GO:0019953(sexual reproduction);GO:0031012(extracellular matrix);GO:0048544(recognition of pollen);GO:0070505(pollen coat)	NA	NA	NA	PREDICTED: oleosin-B6-like [Brassica napus]	103.428	0	inf	inf	4.73383e-28	2.03772e-26	up	yes
38463	0	A07	+	3847105	3850093	BraA07g004970.3C	2	2352	MSTRG.18836	BraA07g004970.3C	GO:0005199(structural constituent of cell wall);GO:0005576(extracellular region);GO:0005618(cell wall);GO:0005634(nucleus);GO:0071555(cell wall organization)	03010(Ribosome)	K02984	NA	PREDICTED: pollen-specific leucine-rich repeat extensin-like protein 3 [Brassica rapa]	26.6035	0	inf	inf	4.81612e-28	2.07064e-26	up	yes
57308	0	A09	+	44324729	44326561	BraA09g064710.3C	5	1323	MSTRG.28051	BraA09g064710.3C	GO:0003700(transcription factor activity, sequence-specific DNA binding);GO:0005634(nucleus);GO:0006351(transcription, DNA-templated);GO:0006355(regulation of transcription, DNA-templated);GO:0044212(transcription regulatory region DNA binding)	NA	NA	NA	PREDICTED: high mobility group B protein 15-like [Brassica rapa]	47.24	0	inf	inf	4.87185e-28	2.09208e-26	up	yes
116	0	A01	+	408320	410126	BraA01g000830.3C	2	1623	MSTRG.65	BraA01g000830.3C	GO:0002229(defense response to oomycetes);GO:0005506(iron ion binding);GO:0006569(tryptophan catabolic process);GO:0006952(defense response);GO:0009414(response to water deprivation);GO:0009507(chloroplast);GO:0009617(response to bacterium);GO:0009625(response to insect);GO:0009682(induced systemic resistance);GO:0009684(indoleacetic acid biosynthetic process);GO:0010120(camalexin biosynthetic pr…	01210(2-Oxocarboxylic acid metabolism);00380(Tryptophan metabolism);00966(Glucosinolate biosynthesis)	K11812	EC:1.14.13.125	cytochrome P450 79b2 [Brassica rapa subsp. pekinensis]	0.015885	31.2771	0.000507879	-10.9432	4.96816e-28	2.12957e-26	down	yes
59875	0	A10	+	13054818	13056538	BraA10g017240.3C	4	1134	MSTRG.29228	BraA10g017240.3C	GO:0005200(structural constituent of cytoskeleton);GO:0005524(ATP binding);GO:0005737(cytoplasm);GO:0005739(mitochondrion);GO:0005856(cytoskeleton);GO:0007010(cytoskeleton organization);GO:0009570(chloroplast stroma);GO:0009941(chloroplast envelope)	04145(Phagosome)	K05692	NA	PREDICTED: actin-12-like [Brassica rapa]	55.0014	0	inf	inf	4.9711e-28	2.12957e-26	up	yes
56139	0	A09	+	40247584	40248027	BraA09g055990.3C	1	444	MSTRG.27460	BraA09g055990.3C	GO:0003674(molecular_function);GO:0005576(extracellular region);GO:0005618(cell wall);GO:0005886(plasma membrane);GO:0008150(biological_process)	NA	NA	NA	PREDICTED: putative cell wall protein [Brassica rapa]	140.419	0	inf	inf	4.99506e-28	2.13726e-26	up	yes
20357	0	A03	+	30453021	30456806	BraA03g057840.3C	7	2472	MSTRG.10147	BraA03g057840.3C	GO:0003674(molecular_function)	NA	NA	NA	PREDICTED: protein WEAK CHLOROPLAST MOVEMENT UNDER BLUE LIGHT-like 1 [Brassica rapa]	25.1818	0	inf	inf	5.07258e-28	2.16783e-26	up	yes
48091	0	A08	-	21622277	21623603	BraA08g032540.3C	4	636	MSTRG.23537	BraA08g032540.3C	GO:0005789(endoplasmic reticulum membrane);GO:0006886(intracellular protein transport);GO:0008320(protein transmembrane transporter activity);GO:0015031(protein transport);GO:0016020(membrane);GO:0016021(integral component of membrane);GO:0016192(vesicle-mediated transport)	NA	NA	NA	PREDICTED: transmembrane emp24 domain-containing protein p24delta3-like [Brassica rapa]	97.6946	0	inf	inf	5.16636e-28	2.20526e-26	up	yes
61093	0	A10	-	17447911	17449932	BraA10g026140.3C	6	1569	MSTRG.29877	BraA10g026140.3C	GO:0004674(protein serine/threonine kinase activity);GO:0004683(calmodulin-dependent protein kinase activity);GO:0005509(calcium ion binding);GO:0005516(calmodulin binding);GO:0005524(ATP binding);GO:0005634(nucleus);GO:0005737(cytoplasm);GO:0005886(plasma membrane);GO:0006468(protein phosphorylation);GO:0009738(abscisic acid-activated signaling pathway);GO:0009931(calcium-dependent protein serin…	04626(Plant-pathogen interaction)	K13412	EC:2.7.11.1	PREDICTED: calcium-dependent protein kinase 17 [Brassica oleracea var. oleracea]	39.354	0	inf	inf	5.49656e-28	2.33781e-26	up	yes
11721	0	A02	-	28053980	28056745	BraA02g040360.3C	6	717	MSTRG.5663	BraA02g040360.3C	GO:0005509(calcium ion binding);GO:0005634(nucleus);GO:0008150(biological_process);GO:0016021(integral component of membrane)	00073(Cutin, suberine and wax biosynthesis)	K17991	EC:1.11.2.3	PREDICTED: peroxygenase 2 [Brassica rapa]	424.221	0.096514	4395.44	12.1018	5.53382e-28	2.34486e-26	up	yes
29046	0	A05	+	18394155	18396031	BraA05g024480.3C	6	1137	MSTRG.14116	BraA05g024480.3C	GO:0004672(protein kinase activity);GO:0005524(ATP binding);GO:0005634(nucleus);GO:0005886(plasma membrane);GO:0006468(protein phosphorylation);GO:0016301(kinase activity)	04075(Plant hormone signal transduction)	K14510	EC:2.7.11.1	serine/threonine-protein kinase HT1-like [Brassica napus]	113.411	0.015207	7457.79	12.8645	6.1889e-28	2.61047e-26	up	yes
33664	0	A06	+	7953446	7954349	BraA06g014920.3C	2	741	MSTRG.16456	BraA06g014920.3C	GO:0003674(molecular_function);GO:0005576(extracellular region);GO:0051707(response to other organism)	NA	NA	NA	PREDICTED: pathogenesis-related protein 5-like [Brassica rapa]	0	33.5657	-inf	-inf	6.20122e-28	2.61258e-26	down	yes
5542	0	A01	-	27160629	27161027	BraA01g040300.3C	1	399	MSTRG.2680	BraA01g040300.3C	GO:0005737(cytoplasm)	NA	NA	NA	BnaA01g31720D [Brassica napus]	152.792	0	inf	inf	6.24727e-28	2.62577e-26	up	yes
43951	0	A08	+	1514580	1518050	BraA08g002130.3C	3	2439	MSTRG.21542	BraA08g002130.3C	GO:0004630(phospholipase D activity);GO:0005509(calcium ion binding);GO:0005773(vacuole);GO:0009738(abscisic acid-activated signaling pathway);GO:0009873(ethylene-activated signaling pathway);GO:0009941(chloroplast envelope);GO:0016020(membrane);GO:0016042(lipid catabolic process);GO:0030136(clathrin-coated vesicle);GO:0046470(phosphatidylcholine metabolic process);GO:0070290(N-acylphosphatidylet…	00564(Glycerophospholipid metabolism);00565(Ether lipid metabolism);04144(Endocytosis)	K01115	EC:3.1.4.4	PREDICTED: phospholipase D alpha 2-like [Brassica rapa]	24.9688	0	inf	inf	6.31526e-28	2.65122e-26	up	yes
591	0	A01	+	2058063	2060147	BraA01g004250.3C	1	2085	MSTRG.342	BraA01g004250.3C	GO:0005199(structural constituent of cell wall);GO:0005576(extracellular region);GO:0005618(cell wall);GO:0005634(nucleus);GO:0071555(cell wall organization)	03010(Ribosome)	K02984	NA	leucine-rich repeat (LRR) family protein [Brassica napus]	95.967	0.016636	5768.64	12.494	7.71884e-28	3.22905e-26	up	yes
46854	0	A08	-	17431324	17432127	BraA08g023650.3C	1	804	MSTRG.22863	BraA08g023650.3C	GO:0005794(Golgi apparatus);GO:0009416(response to light stimulus);GO:0009507(chloroplast);GO:0009522(photosystem I);GO:0009523(photosystem II);GO:0009534(chloroplast thylakoid);GO:0009535(chloroplast thylakoid membrane);GO:0009579(thylakoid);GO:0009768(photosynthesis, light harvesting in photosystem I);GO:0009941(chloroplast envelope);GO:0010287(plastoglobule);GO:0015979(photosynthesis);GO:00160…	00196(Photosynthesis - antenna proteins)	K08912	NA	PREDICTED: chlorophyll a-b binding protein 1, chloroplastic [Brassica oleracea var. oleracea]	1.14064	1048.63	0.00108775	-9.84444	8.0421e-28	3.35248e-26	down	yes
58038	0	A10	-	1781193	1783067	BraA10g003430.3C	3	1569	MSTRG.28429	BraA10g003430.3C	GO:0003674(molecular_function);GO:0005737(cytoplasm);GO:0008150(biological_process)	NA	NA	NA	PREDICTED: golgin subfamily A member 4 [Brassica rapa]	37.4536	0	inf	inf	9.01383e-28	3.73673e-26	up	yes
38877	0	A07	+	8437203	8439540	BraA07g008350.3C	7	1566	MSTRG.18969	BraA07g008350.3C	GO:0005085(guanyl-nucleotide exchange factor activity);GO:0005089(Rho guanyl-nucleotide exchange factor activity);GO:0005515(protein binding);GO:0005886(plasma membrane);GO:0042802(identical protein binding)	NA	NA	NA	PREDICTED: rho guanine nucleotide exchange factor 8 [Brassica rapa]	37.5093	0	inf	inf	9.0507e-28	3.74663e-26	up	yes
31868	0	A06	-	1089613	1090702	BraA06g001770.3C	3	966	MSTRG.15574	BraA06g001770.3C	GO:0005737(cytoplasm);GO:0008150(biological_process);GO:0016491(oxidoreductase activity);GO:0055114(oxidation-reduction process)	00904(Diterpenoid biosynthesis)	K04124	EC:1.14.11.15	PREDICTED: probable 2-oxoglutarate-dependent dioxygenase AOP1 [Brassica rapa]	0	24.7233	-inf	-inf	9.30059e-28	3.84561e-26	down	yes
61018	0	A10	+	17214581	17216509	BraA10g025600.3C	1	1929	MSTRG.29836	BraA10g025600.3C	GO:0000145(exocyst);GO:0005634(nucleus);GO:0006887(exocytosis);GO:0006904(vesicle docking involved in exocytosis);GO:0090406(pollen tube)	NA	NA	NA	PREDICTED: exocyst complex component EXO70B1-like [Brassica rapa]	30.2587	0	inf	inf	9.6439e-28	3.98294e-26	up	yes
33797	0	A06	-	8613137	8613637	BraA06g015860.3C	1	501	MSTRG.16525	BraA06g015860.3C	GO:0005507(copper ion binding);GO:0009411(response to UV);GO:0009507(chloroplast);GO:0009534(chloroplast thylakoid);GO:0009535(chloroplast thylakoid membrane);GO:0009543(chloroplast thylakoid lumen);GO:0009570(chloroplast stroma);GO:0009579(thylakoid);GO:0017148(negative regulation of translation);GO:0031977(thylakoid lumen);GO:0046688(response to copper ion);GO:0055035(plastid thylakoid membrane…	00195(Photosynthesis)	K02638	NA	PREDICTED: plastocyanin-like [Brassica napus]	0.144214	168.955	0.000853566	-10.1942	1.05301e-27	4.33889e-26	down	yes
56314	0	A09	-	40836430	40837293	BraA09g057300.3C	3	546	MSTRG.27556	BraA09g057300.3C	GO:0005886(plasma membrane);GO:0006508(proteolysis);GO:0006869(lipid transport);GO:0008233(peptidase activity);GO:0008289(lipid binding);GO:0031225(anchored component of membrane)	NA	NA	NA	PREDICTED: lipid transfer-like protein VAS isoform X1 [Brassica napus]	105.482	0	inf	inf	1.10201e-27	4.51999e-26	up	yes
51016	0	A09	-	11466722	11469668	BraA09g018160.3C	2	2829	MSTRG.25059	BraA09g018160.3C	GO:0005886(plasma membrane);GO:0009793(embryo development ending in seed dormancy)	03013(RNA transport)	K09291	NA	PREDICTED: protein NETWORKED 2A-like [Brassica rapa]	46.6558	0.006131	7609.82	12.8936	1.10204e-27	4.51999e-26	up	yes
17652	0	A03	+	18802508	18805331	BraA03g038020.3C	2	2400	MSTRG.8778	BraA03g038020.3C	GO:0005451(monovalent cation:proton antiporter activity);GO:0005770(late endosome);GO:0006812(cation transport);GO:0006813(potassium ion transport);GO:0006885(regulation of pH);GO:0009507(chloroplast);GO:0015385(sodium:proton antiporter activity);GO:0016021(integral component of membrane)	NA	NA	NA	PREDICTED: cation/H(+) antiporter 19-like [Brassica napus]	118.235	0.028906	4090.31	11.998	1.10724e-27	4.52784e-26	up	yes
13952	0	A03	+	4749054	4751097	BraA03g010990.3C	3	1641	MSTRG.6878	BraA03g010990.3C	GO:0016021(integral component of membrane)	NA	NA	NA	PREDICTED: ankyrin repeat-containing protein At5g02620 [Brassica rapa]	35.0799	0	inf	inf	1.10776e-27	4.52784e-26	up	yes
22176	0	A04	-	4304652	4305200	BraA04g006390.3C	2	465	MSTRG.10861	BraA04g006390.3C	GO:0004553(hydrolase activity, hydrolyzing O-glycosyl compounds);GO:0005576(extracellular region);GO:0005975(carbohydrate metabolic process);GO:0030246(carbohydrate binding)	NA	NA	NA	BnaC02g09660D [Brassica napus]	123.344	0	inf	inf	1.14896e-27	4.69087e-26	up	yes
28528	0	A05	-	13537293	13538868	BraA05g020600.3C	3	930	MSTRG.13929	BraA05g020600.3C	GO:0003674(molecular_function);GO:0005576(extracellular region);GO:0008150(biological_process)	00511(Other glycan degradation)	K01206	EC:3.2.1.51	PREDICTED: desiccation-related protein PCC13-62-like [Brassica rapa]	61.6104	0	inf	inf	1.15983e-27	4.72982e-26	up	yes
15376	0	A03	+	10159139	10161740	BraA03g021270.3C	9	1839	MSTRG.7564	BraA03g021270.3C	GO:0004435(phosphatidylinositol phospholipase C activity);GO:0004871(signal transducer activity);GO:0005622(intracellular);GO:0005634(nucleus);GO:0005886(plasma membrane);GO:0006629(lipid metabolic process);GO:0007165(signal transduction);GO:0016042(lipid catabolic process);GO:0035556(intracellular signal transduction)	00562(Inositol phosphate metabolism)	K19006	EC:3.1.4.11	PREDICTED: phosphoinositide phospholipase C 6-like [Brassica rapa]	31.0634	0	inf	inf	1.19562e-27	4.86463e-26	up	yes
39666	0	A07	+	13000780	13002330	BraA07g014240.3C	6	612	MSTRG.19328	BraA07g014240.3C	GO:0005576(extracellular region);GO:0016298(lipase activity);GO:0046872(metal ion binding);GO:0055114(oxidation-reduction process);GO:1990137(plant seed peroxidase activity)	00073(Cutin, suberine and wax biosynthesis)	K17991	EC:1.11.2.3	PREDICTED: probable peroxygenase 7 [Brassica rapa]	92.9929	0	inf	inf	1.24174e-27	5.04079e-26	up	yes
24587	0	A04	+	17553949	17557878	BraA04g024000.3C	6	3111	MSTRG.11982	BraA04g024000.3C	GO:0003674(molecular_function);GO:0005739(mitochondrion);GO:0008150(biological_process)	NA	NA	NA	PREDICTED: uncharacterized protein LOC103865268 [Brassica rapa]	18.1203	0	inf	inf	1.3644e-27	5.51361e-26	up	yes
39078	0	A07	-	9718481	9720026	BraA07g009740.3C	4	837	MSTRG.19058	BraA07g009740.3C	GO:0003674(molecular_function);GO:0005634(nucleus);GO:0008150(biological_process)	04144(Endocytosis)	K12471	NA	PREDICTED: epsin-1 [Brassica rapa]	67.304	0	inf	inf	1.3746e-27	5.54226e-26	up	yes
57767	0	A10	-	761405	762930	BraA10g001430.3C	4	1227	MSTRG.28297	BraA10g001430.3C	GO:0004650(polygalacturonase activity);GO:0005576(extracellular region);GO:0005618(cell wall);GO:0005975(carbohydrate metabolic process);GO:0047911(galacturan 1,4-alpha-galacturonidase activity);GO:0071555(cell wall organization)	00040(Pentose and glucuronate interconversions);00500(Starch and sucrose metabolism)	K01213	EC:3.2.1.67	PREDICTED: exopolygalacturonase clone GBGE184-like [Brassica rapa]	45.5031	0	inf	inf	1.50214e-27	6.02241e-26	up	yes
14596	0	A03	-	7242349	7243618	BraA03g015830.3C	3	828	MSTRG.7167	BraA03g015830.3C	GO:0003674(molecular_function);GO:0005634(nucleus)	NA	NA	NA	PREDICTED: mitotic apparatus protein p62-like [Brassica napus]	67.3637	0	inf	inf	1.51673e-27	6.07408e-26	up	yes
38424	0	A07	-	3595810	3597508	BraA07g004670.3C	3	1536	MSTRG.18819	BraA07g004670.3C	GO:0005351(sugar:proton symporter activity);GO:0005886(plasma membrane);GO:0008643(carbohydrate transport);GO:0015144(carbohydrate transmembrane transporter activity);GO:0015293(symporter activity);GO:0015749(monosaccharide transport);GO:0016020(membrane);GO:0016021(integral component of membrane);GO:0022891(substrate-specific transmembrane transporter activity);GO:0055085(transmembrane transport…	NA	NA	NA	PREDICTED: putative polyol transporter 1 [Brassica napus]	36.2155	0	inf	inf	1.55809e-27	6.23272e-26	up	yes
32711	0	A06	+	4353995	4354964	BraA06g007930.3C	2	897	MSTRG.15986	BraA06g007930.3C	GO:0000149(SNARE binding);GO:0005484(SNAP receptor activity);GO:0005886(plasma membrane);GO:0006886(intracellular protein transport);GO:0006887(exocytosis);GO:0006906(vesicle fusion);GO:0012505(endomembrane system);GO:0016021(integral component of membrane);GO:0031201(SNARE complex);GO:0048278(vesicle docking);GO:0061025(membrane fusion)	04130(SNARE interactions in vesicular transport)	K08486	NA	PREDICTED: syntaxin-125 [Brassica rapa]	61.8775	0	inf	inf	1.5938e-27	6.3684e-26	up	yes
28945	0	A05	+	17656579	17658662	BraA05g023760.3C	7	1617	MSTRG.14073	BraA05g023760.3C	GO:0005886(plasma membrane);GO:0009507(chloroplast);GO:0009658(chloroplast organization);GO:0009706(chloroplast inner membrane);GO:0009941(chloroplast envelope);GO:0016020(membrane);GO:0016021(integral component of membrane)	NA	NA	NA	PREDICTED: plastidal glycolate/glycerate translocator 1, chloroplastic [Brassica rapa]	0	13.9668	-inf	-inf	1.62673e-27	6.48546e-26	down	yes
48192	0	A08	-	21935966	21937974	BraA08g033290.3C	3	1593	MSTRG.23596	BraA08g033290.3C	GO:0005886(plasma membrane);GO:0010167(response to nitrate);GO:0015112(nitrate transmembrane transporter activity);GO:0015706(nitrate transport);GO:0016020(membrane);GO:0016021(integral component of membrane);GO:0042128(nitrate assimilation);GO:0048527(lateral root development);GO:0055085(transmembrane transport)	00910(Nitrogen metabolism)	K02575	NA	PREDICTED: high-affinity nitrate transporter 2.1-like [Brassica napus]	0	14.1682	-inf	-inf	1.63571e-27	6.5067e-26	down	yes
61048	0	A10	+	17310584	17312711	BraA10g025820.3C	2	843	MSTRG.29850	BraA10g025820.3C	GO:0003677(DNA binding);GO:0003700(transcription factor activity, sequence-specific DNA binding);GO:0005634(nucleus);GO:0006351(transcription, DNA-templated);GO:0006355(regulation of transcription, DNA-templated);GO:0009751(response to salicylic acid);GO:0009834(plant-type secondary cell wall biogenesis);GO:0045893(positive regulation of transcription, DNA-templated);GO:0050832(defense response t…	00190(Oxidative phosphorylation);00860(Porphyrin and chlorophyll metabolism)	K02259	NA	PREDICTED: transcription factor MYB46 [Brassica rapa]	65.6072	0	inf	inf	1.65174e-27	6.56312e-26	up	yes
20174	0	A03	-	29669201	29671094	BraA03g056520.3C	2	939	MSTRG.10059	BraA03g056520.3C	GO:0003674(molecular_function);GO:0005886(plasma membrane);GO:0031225(anchored component of membrane)	NA	NA	NA	PREDICTED: fasciclin-like arabinogalactan protein 5 [Brassica napus]	196.777	0.03694	5326.93	12.3791	1.7099e-27	6.78667e-26	up	yes
15186	0	A03	+	9509147	9512411	BraA03g019980.3C	4	2781	MSTRG.7458	BraA03g019980.3C	GO:0005634(nucleus);GO:0009693(ethylene biosynthetic process);GO:0010182(sugar mediated signaling pathway);GO:0010364(regulation of ethylene biosynthetic process);GO:0016036(cellular response to phosphate starvation);GO:0017145(stem cell division);GO:0030674(protein binding, bridging);GO:0043161(proteasome-mediated ubiquitin-dependent protein catabolic process);GO:2000069(regulation of post-embry…	NA	NA	NA	PREDICTED: ethylene-overproduction protein 1-like [Brassica rapa]	19.8029	0	inf	inf	1.72321e-27	6.8319e-26	up	yes
30024	0	A05	+	23022400	23024271	BraA05g031490.3C	2	1320	MSTRG.14601	BraA05g031490.3C	GO:0004871(signal transducer activity);GO:0005886(plasma membrane);GO:0009416(response to light stimulus)	00902(Monoterpenoid biosynthesis)	K15095	EC:1.1.1.208	PREDICTED: coleoptile phototropism protein 1 [Brassica rapa]	0	17.0054	-inf	-inf	1.72616e-27	6.83599e-26	down	yes
58157	0	A10	-	2302146	2303564	BraA10g004380.3C	1	1419	MSTRG.28482	BraA10g004380.3C	GO:0005515(protein binding);GO:0005794(Golgi apparatus);GO:0005856(cytoskeleton);GO:0008194(UDP-glycosyltransferase activity);GO:0009507(chloroplast);GO:0009524(phragmoplast);GO:0009751(response to salicylic acid);GO:0009813(flavonoid biosynthetic process);GO:0009920(cell plate formation involved in plant-type cell wall biogenesis);GO:0010294(abscisic acid glucosyltransferase activity);GO:0016757…	00942(Anthocyanin biosynthesis)	K12338	EC:2.4.1.298	PREDICTED: UDP-glycosyltransferase 75B1 [Brassica rapa]	38.4987	0	inf	inf	1.86633e-27	7.3747e-26	up	yes
9541	0	A02	+	14633542	14635981	BraA02g024590.3C	5	1641	MSTRG.4716	BraA02g024590.3C	GO:0003723(RNA binding);GO:0003729(mRNA binding);GO:0005737(cytoplasm);GO:0006417(regulation of translation);GO:0009507(chloroplast)	NA	NA	NA	PREDICTED: putative pumilio homolog 7, chloroplastic [Brassica rapa]	33.2306	0	inf	inf	1.90151e-27	7.49706e-26	up	yes
44045	0	A08	+	2157003	2158414	BraA08g002870.3C	5	978	MSTRG.21588	BraA08g002870.3C	GO:0004022(alcohol dehydrogenase (NAD) activity);GO:0050662(coenzyme binding);GO:0055114(oxidation-reduction process)	00940(Phenylpropanoid biosynthesis)	K09753	EC:1.2.1.44	PREDICTED: cinnamoyl-CoA reductase 1 [Brassica rapa]	55.6692	0	inf	inf	1.93102e-27	7.60502e-26	up	yes
518	0	A01	-	1872973	1875769	BraA01g003800.3C	8	2019	MSTRG.300	BraA01g003800.3C	GO:0004674(protein serine/threonine kinase activity);GO:0005524(ATP binding);GO:0005886(plasma membrane);GO:0016021(integral component of membrane);GO:0016301(kinase activity);GO:0046777(protein autophosphorylation)	04626(Plant-pathogen interaction)	K13459	NA	BnaA01g02680D [Brassica napus]	26.897	0	inf	inf	1.98061e-27	7.77455e-26	up	yes
4865	0	A01	+	24206643	24207167	BraA01g035360.3C	1	525	MSTRG.2341	BraA01g035360.3C	GO:0009507(chloroplast);GO:0009860(pollen tube growth);GO:0012505(endomembrane system);GO:0046910(pectinesterase inhibitor activity);GO:0071944(cell periphery);GO:0090404(pollen tube tip)	NA	NA	NA	PREDICTED: pectinesterase inhibitor 2-like [Brassica rapa]	103.385	0	inf	inf	1.99157e-27	7.80041e-26	up	yes
15044	0	A03	-	8872806	8875900	BraA03g018900.3C	5	1764	MSTRG.7390	BraA03g018900.3C	GO:0004553(hydrolase activity, hydrolyzing O-glycosyl compounds);GO:0004575(sucrose alpha-glucosidase activity);GO:0005576(extracellular region);GO:0005618(cell wall);GO:0005982(starch metabolic process);GO:0005987(sucrose catabolic process);GO:0048046(apoplast);GO:0071836(nectar secretion)	00052(Galactose metabolism);00500(Starch and sucrose metabolism)	K01193	EC:3.2.1.26	PREDICTED: beta-fructofuranosidase, insoluble isoenzyme CWINV4-like [Brassica rapa]	30.7164	0	inf	inf	2.02711e-27	7.93088e-26	up	yes
22021	0	A04	+	3428042	3429655	BraA04g005250.3C	1	1614	MSTRG.10789	BraA04g005250.3C	GO:0005315(inorganic phosphate transmembrane transporter activity);GO:0005351(sugar:proton symporter activity);GO:0005576(extracellular region);GO:0005886(plasma membrane);GO:0005887(integral component of plasma membrane);GO:0006817(phosphate ion transport);GO:0015114(phosphate ion transmembrane transporter activity);GO:0015144(carbohydrate transmembrane transporter activity);GO:0015293(symporter…	NA	NA	NA	BnaA04g04020D [Brassica napus]	33.46	0	inf	inf	2.09332e-27	8.14519e-26	up	yes
53588	0	A09	-	29429665	29431852	BraA09g037210.3C	8	762	MSTRG.26168	BraA09g037210.3C	GO:0001708(cell fate specification);GO:0003677(DNA binding);GO:0003700(transcription factor activity, sequence-specific DNA binding);GO:0005515(protein binding);GO:0005634(nucleus);GO:0006351(transcription, DNA-templated);GO:0006355(regulation of transcription, DNA-templated);GO:0009908(flower development);GO:0010093(specification of floral organ identity);GO:0046983(protein dimerization activity…	03060(Protein export)	K03217	NA	BnaA09g28040D [Brassica napus]	70.7592	0	inf	inf	2.12849e-27	8.25502e-26	up	yes
62147	0	A10	+	20699580	20700692	BraA10g033760.3C	3	513	MSTRG.30480	BraA10g033760.3C	GO:0008150(biological_process)	NA	NA	NA	PREDICTED: uncharacterized protein At5g01610-like [Brassica rapa]	105.097	0	inf	inf	2.12849e-27	8.25502e-26	up	yes
14999	0	A03	+	8705940	8709066	BraA03g018600.3C	11	1995	MSTRG.7371	BraA03g018600.3C	GO:0000062(fatty-acyl-CoA binding);GO:0002213(defense response to insect);GO:0003995(acyl-CoA dehydrogenase activity);GO:0003997(acyl-CoA oxidase activity);GO:0005777(peroxisome);GO:0006635(fatty acid beta-oxidation);GO:0009055(electron carrier activity);GO:0009555(pollen development);GO:0009695(jasmonic acid biosynthetic process);GO:0033539(fatty acid beta-oxidation using acyl-CoA dehydrogenase)…	01212(Fatty acid metabolism);00071(Fatty acid degradation);00592(alpha-Linolenic acid metabolism);01040(Biosynthesis of unsaturated fatty acids);04146(Peroxisome)	K00232	EC:1.3.3.6	PREDICTED: putative peroxisomal acyl-coenzyme A oxidase 1.2 [Brassica rapa]	27.0127	0	inf	inf	2.14036e-27	8.28581e-26	up	yes
21249	0	A03	+	37540551	37543531	BraA03g065120.3C	7	2463	MSTRG.10439	BraA03g065120.3C	GO:0005524(ATP binding);GO:0005886(plasma membrane);GO:0016021(integral component of membrane);GO:0016301(kinase activity);GO:0030246(carbohydrate binding);GO:0048544(recognition of pollen)	00520(Amino sugar and nucleotide sugar metabolism)	K01183	EC:3.2.1.14	PREDICTED: G-type lectin S-receptor-like serine/threonine-protein kinase At1g61360 [Brassica rapa]	0	8.92003	-inf	-inf	2.14108e-27	8.28581e-26	down	yes
59182	0	A10	-	10117473	10118000	BraA10g012210.3C	2	408	MSTRG.28891	BraA10g012210.3C	GO:0003674(molecular_function)	NA	NA	NA	PREDICTED: thioredoxin domain-containing protein 3 homolog [Brassica napus]	372.509	0.069061	5393.92	12.3971	2.16759e-27	8.3793e-26	up	yes
57013	0	A09	+	43334649	43335095	BraA09g062450.3C	1	447	MSTRG.27905	BraA09g062450.3C	GO:0003674(molecular_function);GO:0005576(extracellular region);GO:0008150(biological_process)	NA	NA	NA	BnaA09g48520D [Brassica napus]	120.349	0	inf	inf	2.1764e-27	8.40427e-26	up	yes
47827	0	A08	+	20726171	20727751	BraA08g030610.3C	1	1581	MSTRG.23391	BraA08g030610.3C	GO:0004497(monooxygenase activity);GO:0005506(iron ion binding);GO:0016021(integral component of membrane);GO:0016705(oxidoreductase activity, acting on paired donors, with incorporation or reduction of molecular oxygen);GO:0019825(oxygen binding);GO:0020037(heme binding);GO:0055114(oxidation-reduction process)	00073(Cutin, suberine and wax biosynthesis)	K15402	EC:1.14.-.-	PREDICTED: cytochrome P450 86B1 [Brassica rapa]	33.9975	0	inf	inf	2.1959e-27	8.47038e-26	up	yes
15147	0	A03	+	9306023	9307769	BraA03g019620.3C	4	1134	MSTRG.7439	BraA03g019620.3C	GO:0005200(structural constituent of cytoskeleton);GO:0005524(ATP binding);GO:0005618(cell wall);GO:0005737(cytoplasm);GO:0005829(cytosol);GO:0005856(cytoskeleton);GO:0005886(plasma membrane);GO:0007010(cytoskeleton organization);GO:0009506(plasmodesma);GO:0048589(developmental growth);GO:0048767(root hair elongation)	04145(Phagosome)	K05692	NA	PREDICTED: actin-1-like [Brassica rapa]	47.0832	0	inf	inf	2.34576e-27	9.02891e-26	up	yes
5820	0	A01	+	28226746	28228407	BraA01g042240.3C	3	702	MSTRG.2831	BraA01g042240.3C	GO:0005576(extracellular region);GO:0030145(manganese ion binding);GO:0045735(nutrient reservoir activity);GO:0048046(apoplast)	NA	NA	NA	PREDICTED: germin-like protein subfamily 1 member 7 [Brassica rapa]	0	30.9788	-inf	-inf	2.37176e-27	9.10931e-26	down	yes
40827	0	A07	+	18436638	18436823	BraA07g023010.3C	1	186	MSTRG.19901	BraA07g023010.3C	GO:0005886(plasma membrane);GO:0008150(biological_process);GO:0031225(anchored component of membrane)	NA	NA	NA	BnaAnng40690D [Brassica napus]	284.779	0	inf	inf	2.54121e-27	9.72866e-26	up	yes
31046	0	A05	-	26408797	26411007	BraA05g038690.3C	3	1710	MSTRG.15144	BraA05g038690.3C	GO:0005576(extracellular region);GO:0005618(cell wall);GO:0009505(plant-type cell wall);GO:0030599(pectinesterase activity);GO:0042545(cell wall modification);GO:0045330(aspartyl esterase activity);GO:0045490(pectin catabolic process);GO:0090406(pollen tube)	00040(Pentose and glucuronate interconversions);00500(Starch and sucrose metabolism)	K01051	EC:3.1.1.11	PREDICTED: probable pectinesterase/pectinesterase inhibitor 23 [Brassica rapa]	30.9778	0	inf	inf	2.54121e-27	9.72866e-26	up	yes
17850	0	A03	-	19589356	19589913	BraA03g039500.3C	2	183	MSTRG.8884	BraA03g039500.3C	NA	NA	NA	NA	BnaA03g35940D [Brassica napus]	288.671	0	inf	inf	2.60831e-27	9.97483e-26	up	yes
58778	0	A10	+	7035376	7036860	BraA10g009200.3C	3	867	MSTRG.28726	BraA10g009200.3C	GO:0003674(molecular_function);GO:0005634(nucleus)	NA	NA	NA	PREDICTED: uncharacterized protein LOC103864877 [Brassica rapa]	128.554	0.017155	7493.65	12.8715	2.65332e-27	1.01361e-25	up	yes
25790	0	A05	-	132842	133657	BraA05g000250.3C	3	651	MSTRG.12593	BraA05g000250.3C	GO:0004364(glutathione transferase activity);GO:0004601(peroxidase activity);GO:0005634(nucleus);GO:0005774(vacuolar membrane);GO:0005829(cytosol);GO:0006749(glutathione metabolic process);GO:0006952(defense response);GO:0009407(toxin catabolic process);GO:0009409(response to cold);GO:0009507(chloroplast);GO:0009570(chloroplast stroma);GO:0009579(thylakoid);GO:0009651(response to salt stress);GO:…	00480(Glutathione metabolism)	K00799	EC:2.5.1.18	PREDICTED: glutathione S-transferase F8, chloroplastic [Brassica rapa]	80.9316	0	inf	inf	2.68042e-27	1.02177e-25	up	yes
17237	0	A03	+	17195952	17197321	BraA03g034810.3C	3	996	MSTRG.8566	BraA03g034810.3C	GO:0005634(nucleus);GO:0006952(defense response);GO:0008757(S-adenosylmethionine-dependent methyltransferase activity);GO:0009611(response to wounding);GO:0032259(methylation);GO:0046872(metal ion binding);GO:0051707(response to other organism);GO:0052624(2-phytyl-1,4-naphthoquinone methyltransferase activity);GO:0080150(S-adenosyl-L-methionine:benzoic acid carboxyl methyl transferase activity)	00592(alpha-Linolenic acid metabolism)	K08241	EC:2.1.1.141	PREDICTED: salicylate/benzoate carboxyl methyltransferase-like [Brassica rapa]	52.773	0	inf	inf	2.74531e-27	1.04539e-25	up	yes
44003	0	A08	-	1805921	1806582	BraA08g002500.3C	2	213	MSTRG.21569	BraA08g002500.3C	GO:0000275(mitochondrial proton-transporting ATP synthase complex, catalytic core F(1));GO:0005739(mitochondrion);GO:0005753(mitochondrial proton-transporting ATP synthase complex);GO:0006754(ATP biosynthetic process);GO:0015986(ATP synthesis coupled proton transport);GO:0046933(proton-transporting ATP synthase activity, rotational mechanism);GO:0046961(proton-transporting ATPase activity, rotati…	00190(Oxidative phosphorylation)	K02135	NA	PREDICTED: ATP synthase subunit epsilon, mitochondrial-like [Brassica rapa]	246.672	0	inf	inf	2.75472e-27	1.04785e-25	up	yes
7134	0	A02	-	3299043	3299540	BraA02g006990.3C	1	498	MSTRG.3559	BraA02g006990.3C	GO:0003674(molecular_function);GO:0005576(extracellular region);GO:0008150(biological_process)	NA	NA	NA	PREDICTED: uncharacterized protein LOC103851101 [Brassica rapa]	105.393	0	inf	inf	2.78316e-27	1.05642e-25	up	yes
13997	0	A03	-	4925717	4927419	BraA03g011370.3C	4	1134	MSTRG.6798	BraA03g011370.3C	GO:0005200(structural constituent of cytoskeleton);GO:0005524(ATP binding);GO:0005737(cytoplasm);GO:0005739(mitochondrion);GO:0005856(cytoskeleton);GO:0007010(cytoskeleton organization);GO:0009570(chloroplast stroma);GO:0009941(chloroplast envelope)	04145(Phagosome)	K05692	NA	PREDICTED: actin-12-like [Brassica rapa]	46.1972	0	inf	inf	2.83453e-27	1.07477e-25	up	yes
43591	0	A07	-	28526121	28527511	BraA07g042740.3C	2	882	MSTRG.21367	BraA07g042740.3C	GO:0003723(RNA binding);GO:0004535(poly(A)-specific ribonuclease activity);GO:0004540(ribonuclease activity);GO:0005634(nucleus);GO:0005737(cytoplasm);GO:0006351(transcription, DNA-templated);GO:0006355(regulation of transcription, DNA-templated);GO:0009451(RNA modification);GO:0046872(metal ion binding)	03018(RNA degradation)	K12581	NA	PREDICTED: probable CCR4-associated factor 1 homolog 6 [Brassica rapa]	0	24.1941	-inf	-inf	2.86491e-27	1.08513e-25	down	yes
48486	0	A08	-	22780059	22781989	BraA08g035510.3C	3	1773	MSTRG.23771	BraA08g035510.3C	GO:0005545(1-phosphatidylinositol binding);GO:0005634(nucleus);GO:0005794(Golgi apparatus);GO:0005905(clathrin-coated pit);GO:0006897(endocytosis);GO:0030136(clathrin-coated vesicle);GO:0030276(clathrin binding);GO:0048268(clathrin coat assembly)	NA	NA	NA	PREDICTED: putative clathrin assembly protein At1g03050 [Brassica rapa]	29.4749	0	inf	inf	2.90688e-27	1.09753e-25	up	yes
46520	0	A08	-	16076731	16078626	BraA08g021190.3C	2	1521	MSTRG.22683	BraA08g021190.3C	GO:0005351(sugar:proton symporter activity);GO:0005355(glucose transmembrane transporter activity);GO:0005886(plasma membrane);GO:0005887(integral component of plasma membrane);GO:0015144(carbohydrate transmembrane transporter activity);GO:0016020(membrane);GO:0035428(hexose transmembrane transport);GO:0046323(glucose import)	NA	NA	NA	PREDICTED: probable polyol transporter 6 [Brassica rapa]	205.102	0.056747	3614.33	11.8195	2.94617e-27	1.11119e-25	up	yes
29617	0	A05	+	21250623	21253559	BraA05g028500.3C	7	1992	MSTRG.14404	BraA05g028500.3C	GO:0004672(protein kinase activity);GO:0004674(protein serine/threonine kinase activity);GO:0005524(ATP binding);GO:0005886(plasma membrane);GO:0006468(protein phosphorylation);GO:0016021(integral component of membrane)	04626(Plant-pathogen interaction)	K13459	NA	BnaA05g21310D [Brassica napus]	26.1407	0	inf	inf	3.01229e-27	1.13493e-25	up	yes
31101	0	A05	+	26656942	26657755	BraA05g039030.3C	3	618	MSTRG.15170	BraA05g039030.3C	GO:0005634(nucleus);GO:0005886(plasma membrane);GO:0016021(integral component of membrane)	NA	NA	NA	PREDICTED: CASP-like protein 1D2 [Brassica rapa]	0	34.2864	-inf	-inf	3.07751e-27	1.15828e-25	down	yes
54460	0	A09	-	33571779	33573164	BraA09g043480.3C	6	777	MSTRG.26596	BraA09g043480.3C	GO:0000991(transcription factor activity, core RNA polymerase II binding);GO:0005674(transcription factor TFIIF complex);GO:0032968(positive regulation of transcription elongation from RNA polymerase II promoter);GO:0060261(positive regulation of transcription initiation from RNA polymerase II promoter)	03022(Basal transcription factors)	K03139	EC:3.6.4.12	PREDICTED: transcription initiation factor IIF subunit beta-like [Brassica rapa]	66.8499	0	inf	inf	3.08608e-27	1.16028e-25	up	yes
50118	0	A09	+	6838575	6838895	BraA09g011670.3C	1	321	MSTRG.24643	BraA09g011670.3C	GO:0003674(molecular_function);GO:0005576(extracellular region);GO:0008150(biological_process)	NA	NA	NA	PREDICTED: uncharacterized protein LOC106374635 [Brassica napus]	161.155	0	inf	inf	3.21726e-27	1.20705e-25	up	yes
18908	0	A03	-	23886664	23888261	BraA03g047260.3C	4	753	MSTRG.9440	BraA03g047260.3C	GO:0005576(extracellular region);GO:0009826(unidimensional cell growth);GO:0009828(plant-type cell wall loosening);GO:0019953(sexual reproduction)	NA	NA	NA	PREDICTED: expansin-like B1 [Brassica rapa]	0	27.9954	-inf	-inf	3.23999e-27	1.2143e-25	down	yes
53195	0	A09	-	26918983	26920817	BraA09g034290.3C	2	1593	MSTRG.25995	BraA09g034290.3C	GO:0009055(electron carrier activity);GO:0009507(chloroplast);GO:0016614(oxidoreductase activity, acting on CH-OH group of donors);GO:0050660(flavin adenine dinucleotide binding);GO:0055114(oxidation-reduction process)	NA	NA	NA	PREDICTED: reticuline oxidase-like protein [Brassica rapa]	0	13.2217	-inf	-inf	3.26396e-27	1.222e-25	down	yes
24568	0	A04	+	17486930	17488244	BraA04g023860.3C	4	819	MSTRG.11971	BraA04g023860.3C	GO:0000103(sulfate assimilation);GO:0005515(protein binding);GO:0005739(mitochondrion);GO:0006457(protein folding);GO:0006662(glycerol ether metabolic process);GO:0009507(chloroplast);GO:0015035(protein disulfide oxidoreductase activity);GO:0016671(oxidoreductase activity, acting on a sulfur group of donors, disulfide as acceptor);GO:0034599(cellular response to oxidative stress);GO:0045454(cell …	04120(Ubiquitin mediated proteolysis);03420(Nucleotide excision repair)	K10610	NA	PREDICTED: thioredoxin-like 1-3, chloroplastic [Brassica rapa]	62.9792	0	inf	inf	3.31196e-27	1.23737e-25	up	yes
51917	0	A09	+	16712616	16714288	BraA09g024880.3C	8	1017	MSTRG.25479	BraA09g024880.3C	GO:0005096(GTPase activator activity);GO:0005634(nucleus);GO:0009555(pollen development);GO:0046872(metal ion binding)	04144(Endocytosis)	K12486	NA	PREDICTED: probable ADP-ribosylation factor GTPase-activating protein AGD13 [Brassica rapa]	50.721	0	inf	inf	3.31196e-27	1.23737e-25	up	yes
39416	0	A07	-	11811319	11812416	BraA07g012290.3C	2	597	MSTRG.19206	BraA07g012290.3C	GO:0005515(protein binding);GO:0005634(nucleus);GO:0005768(endosome);GO:0005794(Golgi apparatus);GO:0005802(trans-Golgi network);GO:0008150(biological_process);GO:0016021(integral component of membrane)	NA	NA	NA	PREDICTED: uncharacterized protein LOC103829075 [Brassica rapa]	103.325	0.003473	29750.9	14.8606	3.32748e-27	1.24187e-25	up	yes
25524	0	A04	-	21112399	21113336	BraA04g030880.3C	2	513	MSTRG.12447	BraA04g030880.3C	NA	NA	NA	NA	PREDICTED: uncharacterized protein LOC103866182 [Brassica rapa]	99.9831	0	inf	inf	3.50249e-27	1.30173e-25	up	yes
49898	0	A09	+	5710355	5712889	BraA09g010040.3C	2	2445	MSTRG.24524	BraA09g010040.3C	GO:0005451(monovalent cation:proton antiporter activity);GO:0006812(cation transport);GO:0006813(potassium ion transport);GO:0006885(regulation of pH);GO:0009507(chloroplast);GO:0012505(endomembrane system);GO:0015385(sodium:proton antiporter activity);GO:0016021(integral component of membrane)	03013(RNA transport);04120(Ubiquitin mediated proteolysis)	K10577	NA	PREDICTED: cation/H(+) antiporter 15 [Brassica rapa]	20.9023	0	inf	inf	3.63194e-27	1.34563e-25	up	yes
56005	0	A09	-	39780506	39781372	BraA09g055050.3C	1	867	MSTRG.27403	BraA09g055050.3C	GO:0003674(molecular_function);GO:0005634(nucleus);GO:0008150(biological_process);GO:0016021(integral component of membrane)	NA	NA	NA	PREDICTED: uncharacterized protein LOC103837908 [Brassica rapa]	58.3395	0	inf	inf	4.02421e-27	1.48172e-25	up	yes
14579	0	A03	+	7180254	7181635	BraA03g015700.3C	4	933	MSTRG.7152	BraA03g015700.3C	GO:0005737(cytoplasm);GO:0016491(oxidoreductase activity);GO:0055114(oxidation-reduction process)	00590(Arachidonic acid metabolism)	K00079	EC:1.1.1.184;EC:1.1.1.189	PREDICTED: (+)-neomenthol dehydrogenase [Brassica rapa]	54.015	0	inf	inf	4.17506e-27	1.5341e-25	up	yes
12160	0	A02	-	30171274	30172402	BraA02g043580.3C	2	684	MSTRG.5862	BraA02g043580.3C	GO:0003674(molecular_function);GO:0031225(anchored component of membrane);GO:0080167(response to karrikin)	NA	NA	NA	PREDICTED: espin [Brassica rapa]	1219.3	0.404006	3018.02	11.5594	4.30261e-27	1.57609e-25	up	yes
51590	0	A09	-	14836030	14837013	BraA09g022450.3C	1	984	MSTRG.25326	BraA09g022450.3C	GO:0004601(peroxidase activity);GO:0005576(extracellular region);GO:0006979(response to oxidative stress);GO:0009044(xylan 1,4-beta-xylosidase activity);GO:0020037(heme binding);GO:0042744(hydrogen peroxide catabolic process);GO:0046872(metal ion binding);GO:0055114(oxidation-reduction process)	00940(Phenylpropanoid biosynthesis)	K00430	EC:1.11.1.7	PREDICTED: peroxidase 65-like [Brassica rapa]	251.337	0.069797	3600.97	11.8142	4.37035e-27	1.59926e-25	up	yes
24663	0	A04	-	17850380	17851183	BraA04g024630.3C	1	804	MSTRG.12021	BraA04g024630.3C	GO:0005794(Golgi apparatus);GO:0009416(response to light stimulus);GO:0009507(chloroplast);GO:0009522(photosystem I);GO:0009523(photosystem II);GO:0009534(chloroplast thylakoid);GO:0009535(chloroplast thylakoid membrane);GO:0009579(thylakoid);GO:0009768(photosynthesis, light harvesting in photosystem I);GO:0009941(chloroplast envelope);GO:0010287(plastoglobule);GO:0015979(photosynthesis);GO:00160…	00196(Photosynthesis - antenna proteins)	K08912	NA	PREDICTED: chlorophyll a-b binding protein 1, chloroplastic-like [Brassica napus]	3.91772	2969.84	0.00131917	-9.56616	4.46616e-27	1.63264e-25	down	yes
48224	0	A08	+	22044487	22047039	BraA08g033550.3C	9	1824	MSTRG.23618	BraA08g033550.3C	GO:0000783(nuclear telomere cap complex);GO:0003677(DNA binding);GO:0003691(double-stranded telomeric DNA binding);GO:0005634(nucleus);GO:0006351(transcription, DNA-templated);GO:0006355(regulation of transcription, DNA-templated);GO:0031627(telomeric loop formation)	NA	NA	NA	PREDICTED: telomere repeat-binding protein 5-like [Brassica rapa]	27.3466	0	inf	inf	4.62712e-27	1.68975e-25	up	yes
15739	0	A03	-	11806225	11807133	BraA03g023970.3C	4	681	MSTRG.7751	BraA03g023970.3C	GO:0005737(cytoplasm);GO:0005856(cytoskeleton);GO:0008270(zinc ion binding);GO:0051015(actin filament binding);GO:0051017(actin filament bundle assembly)	NA	NA	NA	BnaAnng26690D [Brassica napus]	154.649	0.02136	7240.1	12.8218	4.67132e-27	1.7024e-25	up	yes
37693	0	A06	+	28899976	28901106	BraA06g044400.3C	1	1131	MSTRG.18495	BraA06g044400.3C	GO:0003674(molecular_function);GO:0005634(nucleus);GO:0008150(biological_process)	NA	NA	NA	PREDICTED: F-box/kelch-repeat protein At4g39240 [Brassica rapa]	43.8948	0	inf	inf	4.84965e-27	1.76379e-25	up	yes
21683	0	A04	-	1663702	1666341	BraA04g002750.3C	8	1692	MSTRG.10639	BraA04g002750.3C	GO:0005516(calmodulin binding);GO:0005634(nucleus);GO:0005737(cytoplasm);GO:0008150(biological_process)	NA	NA	NA	PREDICTED: IQ domain-containing protein IQM6 [Brassica rapa]	29.2781	0	inf	inf	4.95631e-27	1.80074e-25	up	yes
23973	0	A04	-	14680485	14685107	BraA04g019420.3C	22	2772	MSTRG.11677	BraA04g019420.3C	GO:0003682(chromatin binding);GO:0005515(protein binding);GO:0005634(nucleus);GO:0005654(nucleoplasm);GO:0005719(nuclear euchromatin);GO:0005730(nucleolus);GO:0005829(cytosol);GO:0006306(DNA methylation);GO:0006342(chromatin silencing);GO:0006351(transcription, DNA-templated);GO:0006417(regulation of translation);GO:0009816(defense response to bacterium, incompatible interaction);GO:0010495(long-…	00500(Starch and sucrose metabolism);00460(Cyanoamino acid metabolism);00940(Phenylpropanoid biosynthesis)	K01188	EC:3.2.1.21	PREDICTED: protein argonaute 4 [Brassica rapa]	0	7.28054	-inf	-inf	4.99918e-27	1.81262e-25	down	yes
58968	0	A10	-	8806570	8807320	BraA10g010680.3C	3	414	MSTRG.28798	BraA10g010680.3C	GO:0003779(actin binding);GO:0005622(intracellular);GO:0005634(nucleus);GO:0005884(actin filament);GO:0030042(actin filament depolymerization)	NA	NA	NA	PREDICTED: actin-depolymerizing factor 7 [Brassica rapa]	119.391	0	inf	inf	5.0717e-27	1.83332e-25	up	yes
32997	0	A06	-	5435370	5437968	BraA06g010040.3C	2	2040	MSTRG.16122	BraA06g010040.3C	GO:0003993(acid phosphatase activity);GO:0004722(protein serine/threonine phosphatase activity);GO:0005515(protein binding);GO:0005576(extracellular region);GO:0005622(intracellular);GO:0005623(cell);GO:0005737(cytoplasm);GO:0005739(mitochondrion);GO:0005740(mitochondrial envelope);GO:0005768(endosome);GO:0005794(Golgi apparatus);GO:0005802(trans-Golgi network);GO:0006109(regulation of carbohydra…	03015(mRNA surveillance pathway)	K14407	NA	PREDICTED: probable inactive purple acid phosphatase 2 [Brassica napus]	118.996	0.034007	3499.17	11.7728	5.26399e-27	1.89898e-25	up	yes
2634	0	A01	-	10060250	10060586	BraA01g018900.3C	2	234	MSTRG.1390	BraA01g018900.3C	GO:0008150(biological_process);GO:0016021(integral component of membrane)	NA	NA	NA	PREDICTED: UPF0057 membrane protein At2g24040 [Brassica rapa]	210.223	0	inf	inf	5.31144e-27	1.91416e-25	up	yes
29154	0	A05	-	18963065	18963975	BraA05g025240.3C	2	774	MSTRG.14166	BraA05g025240.3C	GO:0003674(molecular_function);GO:0005576(extracellular region);GO:0008150(biological_process)	00010(Glycolysis / Gluconeogenesis);00040(Pentose and glucuronate interconversions);00053(Ascorbate and aldarate metabolism);00620(Pyruvate metabolism);00071(Fatty acid degradation);00561(Glycerolipid metabolism);00280(Valine, leucine and isoleucine degradation);00310(Lysine degradation);00330(Arginine and proline metabolism);00340(Histidine metabolism);00380(Tryptophan metabolism);00410(beta-Ala…	K00128	EC:1.2.1.3	PREDICTED: putative cysteine-rich repeat secretory protein 17 [Brassica rapa]	63.441	0	inf	inf	5.40948e-27	1.94752e-25	up	yes
46360	0	A08	+	15371544	15372904	BraA08g020020.3C	3	411	MSTRG.22601	BraA08g020020.3C	GO:0003779(actin binding);GO:0005622(intracellular);GO:0005634(nucleus);GO:0005884(actin filament);GO:0030042(actin filament depolymerization)	NA	NA	NA	PREDICTED: actin-depolymerizing factor-like [Brassica rapa]	119.082	0	inf	inf	5.59102e-27	2.00277e-25	up	yes
55465	0	A09	+	37599535	37600918	BraA09g050970.3C	4	861	MSTRG.27105	BraA09g050970.3C	GO:0005739(mitochondrion);GO:0005773(vacuole);GO:0005886(plasma membrane);GO:0005887(integral component of plasma membrane);GO:0006810(transport);GO:0006833(water transport);GO:0009414(response to water deprivation);GO:0009506(plasmodesma);GO:0009941(chloroplast envelope);GO:0009992(cellular water homeostasis);GO:0015250(water channel activity);GO:0015254(glycerol channel activity);GO:0016020(mem…	00531(Glycosaminoglycan degradation)	K10532	EC:2.3.1.78	BnaA09g39170D [Brassica napus]	0.028602	46.0759	0.000620759	-10.6537	5.8251e-27	2.08243e-25	down	yes
40003	0	A07	+	14741405	14744688	BraA07g016880.3C	16	2010	MSTRG.19499	BraA07g016880.3C	GO:0006970(response to osmotic stress);GO:0009408(response to heat);GO:0009414(response to water deprivation);GO:0009507(chloroplast);GO:0009535(chloroplast thylakoid membrane);GO:0009540(zeaxanthin epoxidase [overall] activity);GO:0009688(abscisic acid biosynthetic process);GO:0009941(chloroplast envelope);GO:0010114(response to red light);GO:0010182(sugar mediated signaling pathway);GO:0016123(…	00906(Carotenoid biosynthesis)	K09838	EC:1.14.13.90	PREDICTED: zeaxanthin epoxidase, chloroplastic [Brassica rapa]	0	9.87942	-inf	-inf	5.87456e-27	2.09801e-25	down	yes
24612	0	A04	+	17641034	17641252	BraA04g024200.3C	1	219	MSTRG.11998	BraA04g024200.3C	GO:0003674(molecular_function);GO:0005829(cytosol);GO:0008150(biological_process)	NA	NA	NA	PREDICTED: uncharacterized protein LOC103865288 [Brassica rapa]	222.119	0	inf	inf	5.94516e-27	2.12109e-25	up	yes
48798	0	A09	-	1173696	1174250	BraA09g001900.3C	1	555	MSTRG.23947	BraA09g001900.3C	GO:0030599(pectinesterase activity);GO:0046910(pectinesterase inhibitor activity);GO:0071944(cell periphery)	NA	NA	NA	PREDICTED: putative pectinesterase/pectinesterase inhibitor 26 [Brassica rapa]	87.4693	0	inf	inf	6.06364e-27	2.15904e-25	up	yes
45575	0	A08	-	11826145	11826699	BraA08g014210.3C	1	555	MSTRG.22231	BraA08g014210.3C	GO:0005509(calcium ion binding);GO:0005515(protein binding);GO:0010091(trichome branching)	04626(Plant-pathogen interaction)	K13448	NA	PREDICTED: calcium-binding protein CML42-like [Brassica rapa]	323.764	0.085103	3804.38	11.8934	6.11073e-27	2.17364e-25	up	yes
49784	0	A09	-	5300817	5303043	BraA09g009290.3C	7	1626	MSTRG.24460	BraA09g009290.3C	GO:0005507(copper ion binding);GO:0005576(extracellular region);GO:0005618(cell wall);GO:0009505(plant-type cell wall);GO:0009506(plasmodesma);GO:0016722(oxidoreductase activity, oxidizing metal ions);GO:0055114(oxidation-reduction process);GO:0080167(response to karrikin)	00053(Ascorbate and aldarate metabolism)	K00423	EC:1.10.3.3	PREDICTED: L-ascorbate oxidase homolog [Brassica rapa]	0	12.1602	-inf	-inf	6.12851e-27	2.17779e-25	down	yes
17042	0	A03	-	16546050	16547793	BraA03g033440.3C	5	1140	MSTRG.8465	BraA03g033440.3C	GO:0004650(polygalacturonase activity);GO:0005576(extracellular region);GO:0005975(carbohydrate metabolic process);GO:0016829(lyase activity);GO:0071555(cell wall organization)	00040(Pentose and glucuronate interconversions);00500(Starch and sucrose metabolism)	K01213	EC:3.2.1.67	PREDICTED: polygalacturonase-like [Brassica napus]	42.4163	0	inf	inf	6.30847e-27	2.23283e-25	up	yes
61265	0	A10	-	17997291	17999918	BraA10g027390.3C	2	2565	MSTRG.29981	BraA10g027390.3C	GO:0003779(actin binding)	03013(RNA transport)	K09291	NA	PREDICTED: protein NETWORKED 2C [Brassica rapa]	18.8288	0	inf	inf	6.38719e-27	2.25845e-25	up	yes
2268	0	A01	-	8665488	8667649	BraA01g016320.3C	3	411	MSTRG.1255	BraA01g016320.3C	GO:0003779(actin binding);GO:0005622(intracellular);GO:0005634(nucleus);GO:0005884(actin filament);GO:0030042(actin filament depolymerization)	NA	NA	NA	PREDICTED: actin-depolymerizing factor [Brassica rapa]	117.486	0	inf	inf	6.40306e-27	2.26182e-25	up	yes
53184	0	A09	+	26852082	26853219	BraA09g034220.3C	4	813	MSTRG.25984	BraA09g034220.3C	GO:0003674(molecular_function);GO:0005634(nucleus);GO:0008150(biological_process)	NA	NA	NA	PREDICTED: uncharacterized protein LOC103840304 isoform X1 [Brassica rapa]	59.3493	0	inf	inf	6.44294e-27	2.27366e-25	up	yes
54168	0	A09	-	32206939	32209694	BraA09g041330.3C	12	1878	MSTRG.26455	BraA09g041330.3C	GO:0006508(proteolysis);GO:0009507(chloroplast);GO:0016021(integral component of membrane)	NA	NA	NA	PREDICTED: protein ASPARTIC PROTEASE IN GUARD CELL 2-like isoform X2 [Brassica rapa]	25.5618	0	inf	inf	6.78042e-27	2.38802e-25	up	yes
57005	0	A09	+	43312618	43316433	BraA09g062400.3C	7	1095	MSTRG.27903	BraA09g062400.3C	GO:0005886(plasma membrane);GO:0006810(transport);GO:0016020(membrane);GO:0016021(integral component of membrane);GO:0022857(transmembrane transporter activity)	01200(Carbon metabolism);01230(Biosynthesis of amino acids);00010(Glycolysis / Gluconeogenesis);00030(Pentose phosphate pathway);00051(Fructose and mannose metabolism);00710(Carbon fixation in photosynthetic organisms)	K01623	EC:4.1.2.13	PREDICTED: WAT1-related protein At1g09380-like [Brassica rapa]	43.8291	0	inf	inf	6.79737e-27	2.39163e-25	up	yes
35810	0	A06	-	21229722	21231207	BraA06g030690.3C	2	780	MSTRG.17461	BraA06g030690.3C	GO:0003674(molecular_function);GO:0005576(extracellular region);GO:0008150(biological_process)	00010(Glycolysis / Gluconeogenesis);00040(Pentose and glucuronate interconversions);00053(Ascorbate and aldarate metabolism);00620(Pyruvate metabolism);00071(Fatty acid degradation);00561(Glycerolipid metabolism);00280(Valine, leucine and isoleucine degradation);00310(Lysine degradation);00330(Arginine and proline metabolism);00340(Histidine metabolism);00380(Tryptophan metabolism);00410(beta-Ala…	K00128	EC:1.2.1.3	PREDICTED: putative cysteine-rich repeat secretory protein 61 [Brassica rapa]	61.3886	0	inf	inf	6.95206e-27	2.44123e-25	up	yes
9759	0	A02	-	15670654	15671462	BraA02g026120.3C	3	504	MSTRG.4826	BraA02g026120.3C	GO:0004462(lactoylglutathione lyase activity);GO:0005737(cytoplasm);GO:0005975(carbohydrate metabolic process)	NA	NA	NA	PREDICTED: uncharacterized protein LOC103853278 [Brassica rapa]	94.8711	0	inf	inf	7.05733e-27	2.47333e-25	up	yes
57664	0	A10	+	337143	338839	BraA10g000700.3C	2	1623	MSTRG.28240	BraA10g000700.3C	GO:0005506(iron ion binding);GO:0016020(membrane);GO:0016021(integral component of membrane);GO:0016709(oxidoreductase activity, acting on paired donors, with incorporation or reduction of molecular oxygen, NAD(P)H as one donor, and incorporation of one atom of oxygen);GO:0019825(oxygen binding);GO:0020037(heme binding);GO:0044550(secondary metabolite biosynthetic process);GO:0055114(oxidation-re…	00903(Limonene and pinene degradation);00945(Stilbenoid, diarylheptanoid and gingerol biosynthesis)	K00517	NA	PREDICTED: cytochrome P450 78A6 [Brassica rapa]	0	11.9902	-inf	-inf	7.17979e-27	2.51377e-25	down	yes
27644	0	A05	-	7705201	7708001	BraA05g013750.3C	2	2136	MSTRG.13552	BraA05g013750.3C	GO:0003674(molecular_function);GO:0005634(nucleus);GO:0008150(biological_process);GO:0012505(endomembrane system);GO:0016021(integral component of membrane)	00073(Cutin, suberine and wax biosynthesis)	K13407	EC:1.14.-.-	PREDICTED: probable myosin-binding protein 4 [Brassica rapa]	22.3249	0	inf	inf	7.24581e-27	2.5344e-25	up	yes
42850	0	A07	-	25973400	25974008	BraA07g037410.3C	1	609	MSTRG.20972	BraA07g037410.3C	GO:0004866(endopeptidase inhibitor activity);GO:0005576(extracellular region);GO:0005739(mitochondrion);GO:0009651(response to salt stress);GO:0009751(response to salicylic acid);GO:0012501(programmed cell death);GO:0042542(response to hydrogen peroxide);GO:0042742(defense response to bacterium)	NA	NA	NA	BnaA07g30710D [Brassica napus]	0.056818	78.3637	0.000725055	-10.4296	7.34271e-27	2.56577e-25	down	yes
23336	0	A04	+	11383264	11385777	BraA04g014780.3C	5	831	MSTRG.11377	BraA04g014780.3C	GO:0005737(cytoplasm);GO:0005887(integral component of plasma membrane);GO:0006810(transport);GO:0009992(cellular water homeostasis);GO:0015250(water channel activity);GO:0015254(glycerol channel activity);GO:0016020(membrane);GO:0034220(ion transmembrane transport)	NA	NA	NA	PREDICTED: putative aquaporin NIP4-1 [Brassica rapa]	57.0889	0	inf	inf	7.62995e-27	2.66353e-25	up	yes
58222	0	A10	-	2608835	2610283	BraA10g004880.3C	3	1284	MSTRG.28504	BraA10g004880.3C	GO:0003677(DNA binding);GO:0003700(transcription factor activity, sequence-specific DNA binding);GO:0005634(nucleus);GO:0006351(transcription, DNA-templated);GO:0006355(regulation of transcription, DNA-templated);GO:0009555(pollen development);GO:0046983(protein dimerization activity);GO:0048658(anther wall tapetum development);GO:0052543(callose deposition in cell wall)	NA	NA	NA	PREDICTED: transcription factor bHLH89 [Brassica rapa]	36.7039	0	inf	inf	8.14973e-27	2.83112e-25	up	yes
51598	0	A09	-	14923906	14924676	BraA09g022520.3C	2	699	MSTRG.25331	BraA09g022520.3C	NA	NA	NA	NA	PREDICTED: uncharacterized protein LOC103839552 [Brassica rapa]	0	27.4563	-inf	-inf	8.25712e-27	2.86563e-25	down	yes
54771	0	A09	-	34899148	34900491	BraA09g045720.3C	4	726	MSTRG.26757	BraA09g045720.3C	GO:0005515(protein binding);GO:0009409(response to cold);GO:0009507(chloroplast);GO:0009522(photosystem I);GO:0009534(chloroplast thylakoid);GO:0009535(chloroplast thylakoid membrane);GO:0009579(thylakoid);GO:0009637(response to blue light);GO:0009644(response to high light intensity);GO:0009645(response to low light intensity stimulus);GO:0009765(photosynthesis, light harvesting);GO:0009768(phot…	00196(Photosynthesis - antenna proteins)	K08907	NA	PREDICTED: chlorophyll a-b binding protein 6, chloroplastic isoform X1 [Brassica rapa]	0.172196	147.629	0.00116641	-9.74371	8.44967e-27	2.92676e-25	down	yes
6498	0	A02	-	1204661	1211702	BraA02g002380.3C	3	6144	MSTRG.3214	BraA02g002380.3C	GO:0005576(extracellular region);GO:0005578(proteinaceous extracellular matrix);GO:0008289(lipid binding);GO:0009859(pollen hydration);GO:0012511(monolayer-surrounded lipid storage body);GO:0016020(membrane);GO:0016021(integral component of membrane);GO:0019915(lipid storage);GO:0019953(sexual reproduction);GO:0031012(extracellular matrix);GO:0048544(recognition of pollen);GO:0070505(pollen coat)	NA	NA	NA	BnaAnng13740D [Brassica napus]	37.5959	0.011291	3329.72	11.7012	8.64329e-27	2.98801e-25	up	yes
1151	0	A01	-	3902070	3904017	BraA01g008050.3C	6	906	MSTRG.623	BraA01g008050.3C	GO:0003674(molecular_function);GO:0005634(nucleus);GO:0008150(biological_process)	NA	NA	NA	PREDICTED: UPF0725 protein At4g29550-like [Brassica rapa]	51.6681	0	inf	inf	8.71988e-27	3.01157e-25	up	yes
61312	0	A10	+	18146719	18148648	BraA10g027750.3C	4	1683	MSTRG.30007	BraA10g027750.3C	GO:0005634(nucleus);GO:0008150(biological_process)	NA	NA	NA	PREDICTED: inactive TPR repeat-containing thioredoxin TTL3 [Brassica rapa]	27.8014	0	inf	inf	8.76466e-27	3.02118e-25	up	yes
6799	0	A02	-	2182980	2184980	BraA02g004540.3C	2	840	MSTRG.3376	BraA02g004540.3C	GO:0003677(DNA binding);GO:0003700(transcription factor activity, sequence-specific DNA binding);GO:0005634(nucleus);GO:0006351(transcription, DNA-templated);GO:0006355(regulation of transcription, DNA-templated);GO:0009751(response to salicylic acid);GO:0009834(plant-type secondary cell wall biogenesis);GO:0045893(positive regulation of transcription, DNA-templated);GO:0050832(defense response t…	00190(Oxidative phosphorylation);00860(Porphyrin and chlorophyll metabolism)	K02259	NA	PREDICTED: transcription factor MYB46-like [Brassica rapa]	55.6291	0	inf	inf	8.87772e-27	3.05719e-25	up	yes
55675	0	A09	-	38374934	38376331	BraA09g052630.3C	1	1398	MSTRG.27224	BraA09g052630.3C	GO:0000166(nucleotide binding);GO:0005737(cytoplasm);GO:0005834(heterotrimeric G-protein complex);GO:0008150(biological_process)	00565(Ether lipid metabolism)	K16794	NA	PREDICTED: E3 ubiquitin-protein ligase TRAF7 [Brassica rapa]	33.2791	0	inf	inf	9.27428e-27	3.19067e-25	up	yes
15105	0	A03	-	9138608	9140307	BraA03g019340.3C	5	993	MSTRG.7416	BraA03g019340.3C	GO:0004601(peroxidase activity);GO:0005576(extracellular region);GO:0005829(cytosol);GO:0006979(response to oxidative stress);GO:0020037(heme binding);GO:0042744(hydrogen peroxide catabolic process);GO:0046872(metal ion binding);GO:0048511(rhythmic process);GO:0050832(defense response to fungus);GO:0055114(oxidation-reduction process)	00940(Phenylpropanoid biosynthesis)	K00430	EC:1.11.1.7	PREDICTED: peroxidase 21 isoform X1 [Brassica rapa]	0.118662	102.029	0.00116302	-9.74791	9.88689e-27	3.39161e-25	down	yes
48252	0	A08	-	22128931	22132122	BraA08g033780.3C	3	2493	MSTRG.23635	BraA08g033780.3C	GO:0005451(monovalent cation:proton antiporter activity);GO:0005886(plasma membrane);GO:0006812(cation transport);GO:0006813(potassium ion transport);GO:0006885(regulation of pH);GO:0012505(endomembrane system);GO:0015385(sodium:proton antiporter activity);GO:0016021(integral component of membrane)	NA	NA	NA	PREDICTED: cation/H(+) antiporter 14 [Brassica rapa]	18.5278	0	inf	inf	9.95767e-27	3.41261e-25	up	yes
33903	0	A06	+	9140552	9143308	BraA06g016660.3C	3	2214	MSTRG.16587	BraA06g016660.3C	GO:0004674(protein serine/threonine kinase activity);GO:0005509(calcium ion binding);GO:0005524(ATP binding);GO:0005623(cell);GO:0005886(plasma membrane);GO:0006468(protein phosphorylation);GO:0007166(cell surface receptor signaling pathway);GO:0009311(oligosaccharide metabolic process);GO:0009751(response to salicylic acid);GO:0009826(unidimensional cell growth);GO:0009992(cellular water homeost…	04626(Plant-pathogen interaction)	K13417	EC:2.7.10.1;EC:2.7.11.1	PREDICTED: wall-associated receptor kinase 2-like isoform X1 [Brassica rapa]	0	8.48968	-inf	-inf	1.0146e-26	3.47383e-25	down	yes
48239	0	A08	-	22079537	22081767	BraA08g033660.3C	4	1497	MSTRG.23626	BraA08g033660.3C	GO:0005351(sugar:proton symporter activity);GO:0005355(glucose transmembrane transporter activity);GO:0005886(plasma membrane);GO:0005887(integral component of plasma membrane);GO:0009555(pollen development);GO:0015144(carbohydrate transmembrane transporter activity);GO:0015145(monosaccharide transmembrane transporter activity);GO:0015749(monosaccharide transport);GO:0016020(membrane);GO:0035428(…	NA	NA	NA	PREDICTED: sugar transport protein 2 [Brassica rapa]	30.6066	0	inf	inf	1.07952e-26	3.68899e-25	up	yes
12675	0	A03	+	732772	733851	BraA03g001560.3C	1	1080	MSTRG.6123	BraA03g001560.3C	GO:0003676(nucleic acid binding);GO:0005634(nucleus);GO:0008150(biological_process);GO:0008270(zinc ion binding);GO:0046872(metal ion binding)	NA	NA	NA	PREDICTED: zinc finger protein ZAT5-like [Brassica rapa]	42.4033	0	inf	inf	1.08518e-26	3.7048e-25	up	yes
57543	0	A09	-	45095805	45096581	BraA09g066390.3C	1	777	MSTRG.28178	BraA09g066390.3C	GO:0003676(nucleic acid binding);GO:0003700(transcription factor activity, sequence-specific DNA binding);GO:0005634(nucleus);GO:0006355(regulation of transcription, DNA-templated);GO:0008270(zinc ion binding);GO:0046872(metal ion binding)	NA	NA	NA	PREDICTED: zinc finger protein ZAT2-like [Brassica oleracea var. oleracea]	58.7147	0	inf	inf	1.12723e-26	3.841e-25	up	yes
13469	0	A03	+	3134902	3137539	BraA03g007320.3C	13	1647	MSTRG.6560	BraA03g007320.3C	GO:0005351(sugar:proton symporter activity);GO:0005355(glucose transmembrane transporter activity);GO:0005886(plasma membrane);GO:0005887(integral component of plasma membrane);GO:0009706(chloroplast inner membrane);GO:0009941(chloroplast envelope);GO:0015144(carbohydrate transmembrane transporter activity);GO:0016020(membrane);GO:0035428(hexose transmembrane transport);GO:0046323(glucose import)	NA	NA	NA	PREDICTED: plastidic glucose transporter 4-like isoform X1 [Brassica rapa]	0.005625	14.3555	0.000391835	-11.3175	1.12723e-26	3.841e-25	down	yes
1606	0	A01	+	5886515	5890728	BraA01g011290.3C	7	3711	MSTRG.860	BraA01g011290.3C	GO:0005634(nucleus);GO:0009507(chloroplast)	NA	NA	NA	PREDICTED: transcriptional regulator ATRX isoform X1 [Brassica rapa]	12.2813	0	inf	inf	1.13765e-26	3.8691e-25	up	yes
61572	0	A10	+	18928213	18929107	BraA10g029750.3C	2	528	MSTRG.30160	BraA10g029750.3C	GO:0005576(extracellular region);GO:0008289(lipid binding);GO:0012511(monolayer-surrounded lipid storage body);GO:0016020(membrane);GO:0016021(integral component of membrane);GO:0019915(lipid storage);GO:0019953(sexual reproduction);GO:0045735(nutrient reservoir activity)	NA	NA	NA	PREDICTED: oleosin-B2-like [Brassica rapa]	86.0487	0	inf	inf	1.17418e-26	3.98572e-25	up	yes
53440	0	A09	+	28537700	28538424	BraA09g036160.3C	2	657	MSTRG.26093	BraA09g036160.3C	GO:0003924(GTPase activity);GO:0005525(GTP binding);GO:0005622(intracellular);GO:0005886(plasma membrane);GO:0006886(intracellular protein transport);GO:0006913(nucleocytoplasmic transport);GO:0007264(small GTPase mediated signal transduction);GO:0042546(cell wall biogenesis)	04144(Endocytosis)	K07904	NA	PREDICTED: ras-related protein RABA1i [Brassica rapa]	68.9579	0	inf	inf	1.2088e-26	4.09543e-25	up	yes
36083	0	A06	+	22397649	22398662	BraA06g032650.3C	5	624	MSTRG.17607	BraA06g032650.3C	GO:0003674(molecular_function);GO:0005634(nucleus)	00190(Oxidative phosphorylation);00195(Photosynthesis)	K02109	NA	PREDICTED: uncharacterized protein LOC103874396 [Brassica rapa]	72.2375	0	inf	inf	1.27127e-26	4.30299e-25	up	yes
32165	0	A06	+	2396620	2397855	BraA06g004010.3C	1	1236	MSTRG.15714	BraA06g004010.3C	GO:0003674(molecular_function);GO:0005634(nucleus);GO:0008150(biological_process)	NA	NA	NA	PREDICTED: uncharacterized protein LOC103871416 [Brassica rapa]	217.59	0.070019	3107.58	11.6016	1.2965e-26	4.38422e-25	up	yes
395	0	A01	+	1411996	1412802	BraA01g002850.3C	1	807	MSTRG.224	BraA01g002850.3C	GO:0003700(transcription factor activity, sequence-specific DNA binding);GO:0005634(nucleus);GO:0006355(regulation of transcription, DNA-templated);GO:0046872(metal ion binding)	NA	NA	NA	PREDICTED: uncharacterized protein LOC103874642 [Brassica rapa]	55.7128	0	inf	inf	1.30383e-26	4.40484e-25	up	yes
35959	0	A06	-	21862808	21864174	BraA06g031750.3C	3	783	MSTRG.17544	BraA06g031750.3C	GO:0005829(cytosol);GO:0005975(carbohydrate metabolic process);GO:0006098(pentose-phosphate shunt);GO:0009507(chloroplast);GO:0017057(6-phosphogluconolactonase activity)	01200(Carbon metabolism);00030(Pentose phosphate pathway)	K01057	EC:3.1.1.31	PREDICTED: probable 6-phosphogluconolactonase 4 [Brassica rapa]	0	23.3421	-inf	-inf	1.3444e-26	4.53369e-25	down	yes
13457	0	A03	+	3097876	3098967	BraA03g007250.3C	1	1092	MSTRG.6550	BraA03g007250.3C	GO:0004014(adenosylmethionine decarboxylase activity);GO:0005634(nucleus);GO:0006557(S-adenosylmethioninamine biosynthetic process)	00270(Cysteine and methionine metabolism);00330(Arginine and proline metabolism)	K01611	EC:4.1.1.50	PREDICTED: S-adenosylmethionine decarboxylase proenzyme 2-like [Brassica oleracea var. oleracea]	40.8983	0	inf	inf	1.39398e-26	4.69606e-25	up	yes
6158	0	A01	+	29518958	29521894	BraA01g044810.3C	9	1002	MSTRG.3027	BraA01g044810.3C	GO:0004089(carbonate dehydratase activity);GO:0005886(plasma membrane);GO:0008270(zinc ion binding);GO:0009409(response to cold);GO:0009507(chloroplast);GO:0009535(chloroplast thylakoid membrane);GO:0009570(chloroplast stroma);GO:0009579(thylakoid);GO:0009817(defense response to fungus, incompatible interaction);GO:0009941(chloroplast envelope);GO:0010037(response to carbon dioxide);GO:0010119(re…	00910(Nitrogen metabolism)	K01673	EC:4.2.1.1	BnaCnng05580D [Brassica napus]	0	18.1247	-inf	-inf	1.43191e-26	4.81929e-25	down	yes
6110	0	A01	+	29320513	29322414	BraA01g044460.3C	7	759	MSTRG.2997	BraA01g044460.3C	GO:0003677(DNA binding);GO:0003700(transcription factor activity, sequence-specific DNA binding);GO:0005515(protein binding);GO:0005634(nucleus);GO:0006351(transcription, DNA-templated);GO:0006355(regulation of transcription, DNA-templated);GO:0009908(flower development);GO:0030154(cell differentiation);GO:0046983(protein dimerization activity);GO:0048481(plant ovule development)	03060(Protein export)	K03217	NA	PREDICTED: developmental protein SEPALLATA 2 [Brassica rapa]	58.6766	0	inf	inf	1.43387e-26	4.82133e-25	up	yes
205	0	A01	-	744013	745766	BraA01g001490.3C	2	1506	MSTRG.119	BraA01g001490.3C	GO:0004497(monooxygenase activity);GO:0005506(iron ion binding);GO:0005783(endoplasmic reticulum);GO:0016020(membrane);GO:0016021(integral component of membrane);GO:0016709(oxidoreductase activity, acting on paired donors, with incorporation or reduction of molecular oxygen, NAD(P)H as one donor, and incorporation of one atom of oxygen);GO:0019825(oxygen binding);GO:0020037(heme binding);GO:00423…	00903(Limonene and pinene degradation);00945(Stilbenoid, diarylheptanoid and gingerol biosynthesis)	K00517	NA	cytochrome P450 81F1-like [Brassica rapa]	0	11.9961	-inf	-inf	1.51007e-26	5.06799e-25	down	yes
45224	0	A08	-	10098173	10101509	BraA08g011580.3C	4	2214	MSTRG.22070	BraA08g011580.3C	GO:0005618(cell wall);GO:0009505(plant-type cell wall);GO:0030599(pectinesterase activity);GO:0042545(cell wall modification);GO:0045330(aspartyl esterase activity);GO:0045490(pectin catabolic process);GO:0048046(apoplast)	00040(Pentose and glucuronate interconversions);00500(Starch and sucrose metabolism)	K01051	EC:3.1.1.11	BnaAnng21510D [Brassica napus]	19.8484	0	inf	inf	1.63741e-26	5.47471e-25	up	yes
37933	0	A07	+	758328	759522	BraA07g001050.3C	3	405	MSTRG.18613	BraA07g001050.3C	GO:0003779(actin binding);GO:0003785(actin monomer binding);GO:0005634(nucleus);GO:0005737(cytoplasm);GO:0005938(cell cortex);GO:0007010(cytoskeleton organization);GO:0009524(phragmoplast);GO:0015629(actin cytoskeleton);GO:0030036(actin cytoskeleton organization);GO:0042989(sequestering of actin monomers)	04130(SNARE interactions in vesicular transport)	K08486	NA	PREDICTED: profilin-4 [Brassica rapa]	108.232	0	inf	inf	1.67814e-26	5.6004e-25	up	yes
38809	0	A07	+	8002675	8002899	BraA07g007880.3C	1	225	MSTRG.18937	BraA07g007880.3C	GO:0004871(signal transducer activity);GO:0005576(extracellular region);GO:0007267(cell-cell signaling);GO:0009506(plasmodesma);GO:0019722(calcium-mediated signaling);GO:0048046(apoplast)	NA	NA	NA	PREDICTED: protein RALF-like 26 [Brassica rapa]	194.507	0	inf	inf	1.70825e-26	5.69023e-25	up	yes
26381	0	A05	-	2361408	2362367	BraA05g004650.3C	2	621	MSTRG.12917	BraA05g004650.3C	GO:0005507(copper ion binding);GO:0005576(extracellular region);GO:0009055(electron carrier activity);GO:0009506(plasmodesma);GO:0031225(anchored component of membrane);GO:0046658(anchored component of plasma membrane);GO:0046872(metal ion binding);GO:0055114(oxidation-reduction process)	NA	NA	NA	PREDICTED: uclacyanin-2-like [Brassica rapa]	0	28.7171	-inf	-inf	1.7193e-26	5.72169e-25	down	yes
62132	0	A10	-	20643174	20645129	BraA10g033660.3C	4	1704	MSTRG.30471	BraA10g033660.3C	GO:0005215(transporter activity);GO:0005886(plasma membrane);GO:0006857(oligopeptide transport);GO:0009860(pollen tube growth);GO:0015031(protein transport);GO:0016020(membrane);GO:0016021(integral component of membrane);GO:0042936(dipeptide transporter activity);GO:0042938(dipeptide transport)	NA	NA	NA	PREDICTED: protein NRT1/ PTR FAMILY 8.2 [Brassica rapa]	54.1819	0.010076	5377.32	12.3927	1.73878e-26	5.78113e-25	up	yes
61251	0	A10	-	17941037	17942101	BraA10g027270.3C	1	1065	MSTRG.29973	BraA10g027270.3C	GO:0008150(biological_process)	NA	NA	NA	BnaA10g21610D [Brassica napus]	40.9423	0	inf	inf	1.77027e-26	5.87487e-25	up	yes
18403	0	A03	-	21983608	21986364	BraA03g043540.3C	4	1944	MSTRG.9173	BraA03g043540.3C	GO:0005351(sugar:proton symporter activity);GO:0005355(glucose transmembrane transporter activity);GO:0005887(integral component of plasma membrane);GO:0015144(carbohydrate transmembrane transporter activity);GO:0016020(membrane);GO:0035428(hexose transmembrane transport);GO:0046323(glucose import)	NA	NA	NA	PREDICTED: sugar transport protein 11 [Brassica rapa]	22.4151	0	inf	inf	1.78003e-26	5.90176e-25	up	yes
24456	0	A04	+	16963507	16965414	BraA04g023000.3C	2	1569	MSTRG.11920	BraA04g023000.3C	GO:0004674(protein serine/threonine kinase activity);GO:0004713(protein tyrosine kinase activity);GO:0004714(transmembrane receptor protein tyrosine kinase activity);GO:0005524(ATP binding);GO:0005886(plasma membrane);GO:0006468(protein phosphorylation);GO:0006952(defense response);GO:0007169(transmembrane receptor protein tyrosine kinase signaling pathway);GO:0010942(positive regulation of cell …	04075(Plant hormone signal transduction)	K13415	EC:2.7.10.1;EC:2.7.11.1	BnaA04g18590D [Brassica napus]	0	11.313	-inf	-inf	1.80227e-26	5.96994e-25	down	yes
27395	0	A05	+	6559326	6559838	BraA05g012110.3C	2	411	MSTRG.13447	BraA05g012110.3C	GO:0004869(cysteine-type endopeptidase inhibitor activity);GO:0005576(extracellular region);GO:0006952(defense response)	NA	NA	NA	PREDICTED: cysteine proteinase inhibitor 2 [Brassica rapa]	185.587	0.025281	7340.98	12.8418	1.81058e-26	5.98635e-25	up	yes
36110	0	A06	+	22482443	22483702	BraA06g032830.3C	1	1260	MSTRG.17619	BraA06g032830.3C	GO:0005199(structural constituent of cell wall);GO:0005576(extracellular region);GO:0005618(cell wall);GO:0071555(cell wall organization)	03010(Ribosome)	K02984	NA	BnaA06g27810D [Brassica napus]	34.4739	0	inf	inf	1.83731e-26	6.06909e-25	up	yes
42503	0	A07	-	24753004	24754374	BraA07g034940.3C	1	1371	MSTRG.20781	BraA07g034940.3C	GO:0005618(cell wall);GO:0005829(cytosol);GO:0005886(plasma membrane);GO:0006952(defense response);GO:0007165(signal transduction);GO:0009505(plant-type cell wall);GO:0009507(chloroplast);GO:0080167(response to karrikin)	04626(Plant-pathogen interaction)	K13420	EC:2.7.11.1	PREDICTED: polygalacturonase inhibitor-like [Brassica rapa]	0	12.9111	-inf	-inf	1.85026e-26	6.1062e-25	down	yes
17100	0	A03	-	16732940	16734802	BraA03g033800.3C	1	1863	MSTRG.8497	BraA03g033800.3C	GO:0000145(exocyst);GO:0005739(mitochondrion);GO:0006887(exocytosis);GO:0006904(vesicle docking involved in exocytosis);GO:0090406(pollen tube)	NA	NA	NA	PREDICTED: exocyst complex component EXO70B1 [Brassica rapa]	23.2125	0	inf	inf	1.92307e-26	6.33476e-25	up	yes
8113	0	A02	+	7279034	7279515	BraA02g014170.3C	2	390	MSTRG.4055	BraA02g014170.3C	NA	NA	NA	NA	NA	252.635	0.044471	5680.89	12.4719	2.04161e-26	6.6943e-25	up	yes
31474	0	A05	-	27934311	27935373	BraA05g041570.3C	2	975	MSTRG.15375	BraA05g041570.3C	GO:0003674(molecular_function);GO:0005615(extracellular space);GO:0008150(biological_process);GO:0009507(chloroplast);GO:0048046(apoplast)	NA	NA	NA	PREDICTED: protein EXORDIUM-like 6 [Brassica rapa]	43.9617	0	inf	inf	2.10222e-26	6.88671e-25	up	yes
55019	0	A09	+	35944406	35947453	BraA09g047600.3C	8	2346	MSTRG.26884	BraA09g047600.3C	GO:0005524(ATP binding);GO:0005829(cytosol);GO:0005886(plasma membrane);GO:0006897(endocytosis);GO:0007164(establishment of tissue polarity);GO:0009827(plant-type cell wall modification);GO:0009846(pollen germination);GO:0009860(pollen tube growth);GO:0010118(stomatal movement);GO:0016308(1-phosphatidylinositol-4-phosphate 5-kinase activity);GO:0016324(apical plasma membrane);GO:0046488(phosphati…	00562(Inositol phosphate metabolism);04070(Phosphatidylinositol signaling system);04144(Endocytosis)	K00889	EC:2.7.1.68	PREDICTED: phosphatidylinositol 4-phosphate 5-kinase 4 [Brassica rapa]	18.238	0	inf	inf	2.13781e-26	6.99688e-25	up	yes
39921	0	A07	+	14346897	14349214	BraA07g016240.3C	4	1182	MSTRG.19453	BraA07g016240.3C	GO:0005634(nucleus);GO:0005737(cytoplasm);GO:0009611(response to wounding);GO:0009694(jasmonic acid metabolic process);GO:0009695(jasmonic acid biosynthetic process);GO:0009867(jasmonic acid mediated signaling pathway);GO:0030795(jasmonate O-methyltransferase activity);GO:0031408(oxylipin biosynthetic process);GO:0032259(methylation)	00592(alpha-Linolenic acid metabolism)	K08241	EC:2.1.1.141	PREDICTED: jasmonate O-methyltransferase-like [Brassica rapa]	36.05	0	inf	inf	2.2266e-26	7.2741e-25	up	yes
39644	0	A07	+	12940486	12942060	BraA07g014080.3C	6	939	MSTRG.19311	BraA07g014080.3C	GO:0003674(molecular_function);GO:0008150(biological_process);GO:0009507(chloroplast)	NA	NA	NA	PREDICTED: uncharacterized protein LOC103829263 [Brassica rapa]	45.3185	0	inf	inf	2.25497e-26	7.36005e-25	up	yes
9954	0	A02	+	16916151	16917275	BraA02g027600.3C	1	1125	MSTRG.4913	BraA02g027600.3C	GO:0006754(ATP biosynthetic process);GO:0009507(chloroplast);GO:0009534(chloroplast thylakoid);GO:0009535(chloroplast thylakoid membrane);GO:0009544(chloroplast ATP synthase complex);GO:0009579(thylakoid);GO:0009772(photosynthetic electron transport in photosystem II);GO:0009941(chloroplast envelope);GO:0015986(ATP synthesis coupled proton transport);GO:0016020(membrane);GO:0030234(enzyme regulat…	00190(Oxidative phosphorylation);00195(Photosynthesis)	K02115	NA	PREDICTED: ATP synthase gamma chain 1, chloroplastic-like [Brassica rapa]	0.092528	75.8271	0.00122025	-9.67861	2.32228e-26	7.56589e-25	down	yes
57313	0	A09	-	44348128	44349064	BraA09g064750.3C	3	390	MSTRG.28056	BraA09g064750.3C	GO:0003674(molecular_function);GO:0008150(biological_process)	NA	NA	NA	PREDICTED: uncharacterized protein LOC103843636 [Brassica rapa]	108.238	0	inf	inf	2.44417e-26	7.92676e-25	up	yes
42155	0	A07	+	23406061	23406351	BraA07g032420.3C	1	291	MSTRG.20590	BraA07g032420.3C	GO:0005576(extracellular region);GO:0006869(lipid transport);GO:0008289(lipid binding)	NA	NA	NA	PREDICTED: non-specific lipid-transfer protein 2-like [Brassica napus]	144.97	0	inf	inf	2.46158e-26	7.97597e-25	up	yes
10719	0	A02	-	23038421	23038933	BraA02g033340.3C	1	513	MSTRG.5191	BraA02g033340.3C	GO:0009507(chloroplast);GO:0043086(negative regulation of catalytic activity);GO:0046910(pectinesterase inhibitor activity)	NA	NA	NA	PREDICTED: putative invertase inhibitor [Brassica rapa]	82.2261	0	inf	inf	2.46508e-26	7.98005e-25	up	yes
9641	0	A02	+	15115898	15119372	BraA02g025240.3C	4	2346	MSTRG.4765	BraA02g025240.3C	GO:0005451(monovalent cation:proton antiporter activity);GO:0006812(cation transport);GO:0006813(potassium ion transport);GO:0006885(regulation of pH);GO:0012505(endomembrane system);GO:0015385(sodium:proton antiporter activity);GO:0016021(integral component of membrane)	NA	NA	NA	PREDICTED: cation/H(+) antiporter 2-like [Brassica rapa]	17.8625	0	inf	inf	2.63209e-26	8.48985e-25	up	yes
13318	0	A03	-	2741503	2741931	BraA03g006290.3C	1	429	MSTRG.6481	BraA03g006290.3C	NA	NA	NA	NA	NA	411.799	0.129908	3169.93	11.6302	2.72528e-26	8.78251e-25	up	yes
35163	0	A06	+	18117674	18122766	BraA06g025850.3C	17	3390	MSTRG.17125	BraA06g025850.3C	GO:0004674(protein serine/threonine kinase activity);GO:0005524(ATP binding);GO:0005622(intracellular);GO:0005634(nucleus);GO:0009826(unidimensional cell growth);GO:0016301(kinase activity);GO:0016310(phosphorylation);GO:0018105(peptidyl-serine phosphorylation);GO:0035556(intracellular signal transduction);GO:0040008(regulation of growth);GO:0046872(metal ion binding)	04140(Regulation of autophagy)	K08269	EC:2.7.11.1	PREDICTED: probable serine/threonine protein kinase IRE [Brassica rapa]	12.3023	0	inf	inf	2.75956e-26	8.8769e-25	up	yes
1145	0	A01	+	3877407	3878756	BraA01g007990.3C	1	1350	MSTRG.614	BraA01g007990.3C	GO:0005576(extracellular region);GO:0005773(vacuole);GO:0008152(metabolic process);GO:0009117(nucleotide metabolic process);GO:0016787(hydrolase activity);GO:0035529(NADH pyrophosphatase activity)	00500(Starch and sucrose metabolism);00230(Purine metabolism);00760(Nicotinate and nicotinamide metabolism);00770(Pantothenate and CoA biosynthesis)	K01513	EC:3.1.4.1;EC:3.6.1.9	PREDICTED: venom phosphodiesterase 2-like [Brassica rapa]	0	12.5785	-inf	-inf	2.79825e-26	8.98514e-25	down	yes
16923	0	A03	-	16172608	16173648	BraA03g032610.3C	1	1041	MSTRG.8397	BraA03g032610.3C	GO:0000139(Golgi membrane);GO:0000271(polysaccharide biosynthetic process);GO:0005794(Golgi apparatus);GO:0016021(integral component of membrane);GO:0016051(carbohydrate biosynthetic process);GO:0016757(transferase activity, transferring glycosyl groups);GO:0016758(transferase activity, transferring hexosyl groups);GO:0045489(pectin biosynthetic process);GO:0047262(polygalacturonate 4-alpha-galac…	00500(Starch and sucrose metabolism);00520(Amino sugar and nucleotide sugar metabolism)	K13648	EC:2.4.1.43	PREDICTED: probable galacturonosyltransferase-like 4 [Brassica rapa]	39.8797	0	inf	inf	2.88551e-26	9.257e-25	up	yes
21865	0	A04	-	2593353	2594157	BraA04g004210.3C	3	615	MSTRG.10715	BraA04g004210.3C	GO:0003674(molecular_function);GO:0005634(nucleus)	NA	NA	NA	PREDICTED: protein LURP-one-related 14-like isoform X2 [Brassica rapa]	67.4496	0	inf	inf	2.91061e-26	9.32913e-25	up	yes
44803	0	A08	-	7563340	7566456	BraA08g008560.3C	4	1095	MSTRG.21899	BraA08g008560.3C	GO:0005829(cytosol);GO:0008171(O-methyltransferase activity);GO:0009507(chloroplast);GO:0009809(lignin biosynthetic process);GO:0032259(methylation);GO:0046983(protein dimerization activity)	00940(Phenylpropanoid biosynthesis)	K13066	EC:2.1.1.68	PREDICTED: caffeic acid 3-O-methyltransferase-like [Brassica rapa]	80.0096	0.013	6154.58	12.5874	2.93411e-26	9.396e-25	up	yes
48302	0	A08	-	22241183	22241638	BraA08g034120.3C	1	456	MSTRG.23667	BraA08g034120.3C	GO:0005509(calcium ion binding);GO:0005575(cellular_component)	04626(Plant-pathogen interaction)	K13448	NA	PREDICTED: calmodulin-like protein 7 [Brassica rapa]	90.8196	0	inf	inf	2.96153e-26	9.45833e-25	up	yes
53294	0	A09	-	27697599	27698862	BraA09g034970.3C	2	1194	MSTRG.26040	BraA09g034970.3C	GO:0003674(molecular_function);GO:0005634(nucleus);GO:0008150(biological_process)	NA	NA	NA	PREDICTED: uncharacterized protein LOC103840438 [Brassica rapa]	34.6858	0	inf	inf	2.96153e-26	9.45833e-25	up	yes
57088	0	A09	+	43584100	43585959	BraA09g062960.3C	3	1590	MSTRG.27947	BraA09g062960.3C	GO:0005886(plasma membrane);GO:0010167(response to nitrate);GO:0015112(nitrate transmembrane transporter activity);GO:0015706(nitrate transport);GO:0016020(membrane);GO:0016021(integral component of membrane);GO:0042128(nitrate assimilation);GO:0048527(lateral root development);GO:0055085(transmembrane transport)	00910(Nitrogen metabolism)	K02575	NA	PREDICTED: high-affinity nitrate transporter 2.1 [Brassica rapa]	0	10.567	-inf	-inf	3.1073e-26	9.90611e-25	down	yes
18958	0	A03	+	24077461	24078450	BraA03g047640.3C	1	990	MSTRG.9470	BraA03g047640.3C	GO:0004601(peroxidase activity);GO:0005576(extracellular region);GO:0006979(response to oxidative stress);GO:0020037(heme binding);GO:0042744(hydrogen peroxide catabolic process);GO:0046872(metal ion binding);GO:0055114(oxidation-reduction process)	00940(Phenylpropanoid biosynthesis)	K00430	EC:1.11.1.7	PREDICTED: peroxidase 41-like [Brassica rapa]	41.4888	0	inf	inf	3.21251e-26	1.02232e-24	up	yes
55433	0	A09	+	37488393	37490880	BraA09g050710.3C	12	1350	MSTRG.27093	BraA09g050710.3C	GO:0004672(protein kinase activity);GO:0004674(protein serine/threonine kinase activity);GO:0005524(ATP binding);GO:0005634(nucleus);GO:0005829(cytosol);GO:0006468(protein phosphorylation);GO:0046777(protein autophosphorylation)	04075(Plant hormone signal transduction)	K14502	EC:2.7.11.1	PREDICTED: shaggy-related protein kinase beta isoform X2 [Brassica rapa]	128.348	0.038541	3330.17	11.7014	3.30755e-26	1.05061e-24	up	yes
9266	0	A02	+	13196857	13199160	BraA02g022620.3C	3	1185	MSTRG.4594	BraA02g022620.3C	GO:0003674(molecular_function);GO:0005634(nucleus);GO:0008150(biological_process)	NA	NA	NA	PREDICTED: uncharacterized protein LOC106327114 [Brassica oleracea var. oleracea]	34.4923	0	inf	inf	3.3713e-26	1.06809e-24	up	yes
30832	0	A05	-	25750807	25752027	BraA05g037290.3C	1	1221	MSTRG.15024	BraA05g037290.3C	GO:0005794(Golgi apparatus);GO:0016021(integral component of membrane);GO:0016740(transferase activity);GO:0016757(transferase activity, transferring glycosyl groups)	00603(Glycosphingolipid biosynthesis - globo series)	K01988	EC:2.4.1.228	PREDICTED: lactosylceramide 4-alpha-galactosyltransferase-like [Brassica rapa]	0	13.6375	-inf	-inf	3.40314e-26	1.07722e-24	down	yes
38623	0	A07	-	5375112	5377699	BraA07g006330.3C	2	2460	MSTRG.18881	BraA07g006330.3C	GO:0005451(monovalent cation:proton antiporter activity);GO:0006812(cation transport);GO:0006813(potassium ion transport);GO:0006885(regulation of pH);GO:0009507(chloroplast);GO:0012505(endomembrane system);GO:0015385(sodium:proton antiporter activity);GO:0016021(integral component of membrane)	03013(RNA transport);04120(Ubiquitin mediated proteolysis)	K10577	NA	PREDICTED: cation/H(+) antiporter 15 [Brassica rapa]	16.5495	0	inf	inf	3.51282e-26	1.10996e-24	up	yes
57267	0	A09	+	44184202	44185891	BraA09g064390.3C	6	1092	MSTRG.28036	BraA09g064390.3C	GO:0003674(molecular_function);GO:0005575(cellular_component);GO:0008150(biological_process)	NA	NA	NA	PREDICTED: uncharacterized protein LOC103843599 isoform X2 [Brassica rapa]	37.0183	0	inf	inf	3.76529e-26	1.18449e-24	up	yes
38122	0	A07	-	1828192	1829815	BraA07g002410.3C	2	1443	MSTRG.18703	BraA07g002410.3C	GO:0003674(molecular_function);GO:0005576(extracellular region);GO:0005773(vacuole);GO:0005783(endoplasmic reticulum);GO:0009793(embryo development ending in seed dormancy)	NA	NA	NA	PREDICTED: embryonic protein DC-8-like [Brassica napus]	28.0022	0	inf	inf	3.78207e-26	1.18872e-24	up	yes
24313	0	A04	-	16322599	16325143	BraA04g021900.3C	8	1647	MSTRG.11858	BraA04g021900.3C	GO:0005524(ATP binding);GO:0005634(nucleus);GO:0016021(integral component of membrane);GO:0016301(kinase activity)	NA	NA	NA	PREDICTED: uncharacterized protein LOC106350570 [Brassica napus]	24.4352	0	inf	inf	3.93684e-26	1.23518e-24	up	yes
59127	0	A10	+	9779257	9782462	BraA10g011850.3C	6	2193	MSTRG.28866	BraA10g011850.3C	GO:0005737(cytoplasm);GO:0006857(oligopeptide transport);GO:0015031(protein transport);GO:0015198(oligopeptide transporter activity);GO:0016020(membrane);GO:0016021(integral component of membrane);GO:0055085(transmembrane transport)	NA	NA	NA	PREDICTED: oligopeptide transporter 9 [Brassica rapa]	18.3012	0	inf	inf	4.04993e-26	1.26955e-24	up	yes
49043	0	A09	+	2372103	2373773	BraA09g003750.3C	6	954	MSTRG.24084	BraA09g003750.3C	GO:0005618(cell wall);GO:0005634(nucleus);GO:0009505(plant-type cell wall);GO:0030599(pectinesterase activity);GO:0042545(cell wall modification);GO:0045330(aspartyl esterase activity);GO:0045488(pectin metabolic process);GO:0045490(pectin catabolic process);GO:0050829(defense response to Gram-negative bacterium)	00040(Pentose and glucuronate interconversions);00500(Starch and sucrose metabolism)	K01051	EC:3.1.1.11	PREDICTED: pectinesterase 31-like [Brassica rapa]	41.8988	0	inf	inf	4.21052e-26	1.31757e-24	up	yes
61108	0	A10	+	17488437	17491163	BraA10g026270.3C	7	2097	MSTRG.29888	BraA10g026270.3C	GO:0004672(protein kinase activity);GO:0005524(ATP binding);GO:0005634(nucleus);GO:0006468(protein phosphorylation);GO:0006950(response to stress);GO:0016301(kinase activity);GO:0016787(hydrolase activity)	04626(Plant-pathogen interaction)	K13430	EC:2.7.11.1	PREDICTED: U-box domain-containing protein 51-like isoform X1 [Brassica rapa]	18.9505	0	inf	inf	4.46469e-26	1.39344e-24	up	yes
36151	0	A06	-	22653565	22654029	BraA06g033110.3C	1	465	MSTRG.17640	BraA06g033110.3C	GO:0003674(molecular_function);GO:0005576(extracellular region);GO:0008150(biological_process)	NA	NA	NA	PREDICTED: uncharacterized protein LOC103874446 [Brassica rapa]	85.3991	0	inf	inf	4.49847e-26	1.40275e-24	up	yes
657	0	A01	-	2245297	2250563	BraA01g004670.3C	11	3486	MSTRG.381	BraA01g004670.3C	GO:0005794(Golgi apparatus);GO:0016021(integral component of membrane)	NA	NA	NA	BnaA01g03550D [Brassica napus]	25.9732	0.005099	5093.78	12.3145	4.74457e-26	1.47562e-24	up	yes
37043	0	A06	-	26386907	26388979	BraA06g039690.3C	4	1380	MSTRG.18129	BraA06g039690.3C	GO:0005886(plasma membrane);GO:0016829(lyase activity);GO:0030570(pectate lyase activity);GO:0045490(pectin catabolic process);GO:0046872(metal ion binding)	00040(Pentose and glucuronate interconversions)	K01728	EC:4.2.2.2	PREDICTED: probable pectate lyase 6 [Brassica rapa]	28.5578	0	inf	inf	4.85227e-26	1.5078e-24	up	yes
52980	0	A09	-	25420192	25421025	BraA09g032770.3C	1	834	MSTRG.25885	BraA09g032770.3C	GO:0005634(nucleus);GO:0008270(zinc ion binding);GO:0016021(integral component of membrane);GO:0016567(protein ubiquitination)	00563(Glycosylphosphatidylinositol(GPI)-anchor biosynthesis)	K05283	EC:2.3.-.-	PREDICTED: RING-H2 finger protein ATL81 [Brassica rapa]	47.0656	0	inf	inf	5.04826e-26	1.56597e-24	up	yes
50220	0	A09	+	7276402	7278552	BraA09g012390.3C	7	1575	MSTRG.24697	BraA09g012390.3C	GO:0005085(guanyl-nucleotide exchange factor activity);GO:0005089(Rho guanyl-nucleotide exchange factor activity);GO:0005515(protein binding);GO:0005886(plasma membrane);GO:0042802(identical protein binding)	NA	NA	NA	PREDICTED: rho guanine nucleotide exchange factor 8-like [Brassica rapa]	24.8687	0	inf	inf	5.16527e-26	1.60061e-24	up	yes
9746	0	A02	-	15624177	15625314	BraA02g026020.3C	3	996	MSTRG.4819	BraA02g026020.3C	GO:0005737(cytoplasm);GO:0055114(oxidation-reduction process)	00904(Diterpenoid biosynthesis)	K05282	EC:1.14.11.12	PREDICTED: probable 2-oxoglutarate-dependent dioxygenase AOP1 [Brassica rapa]	0	16.0325	-inf	-inf	5.17339e-26	1.60061e-24	down	yes
49838	0	A09	-	5475935	5477464	BraA09g009660.3C	4	1014	MSTRG.24487	BraA09g009660.3C	GO:0004601(peroxidase activity);GO:0005576(extracellular region);GO:0006979(response to oxidative stress);GO:0009809(lignin biosynthetic process);GO:0020037(heme binding);GO:0042744(hydrogen peroxide catabolic process);GO:0046872(metal ion binding);GO:0055114(oxidation-reduction process)	00940(Phenylpropanoid biosynthesis)	K00430	EC:1.11.1.7	PREDICTED: peroxidase 72-like [Brassica rapa]	0	15.72	-inf	-inf	5.26479e-26	1.62747e-24	down	yes
18313	0	A03	-	21582687	21585260	BraA03g042940.3C	1	2574	MSTRG.9122	BraA03g042940.3C	GO:0005199(structural constituent of cell wall);GO:0005576(extracellular region);GO:0005618(cell wall);GO:0005634(nucleus);GO:0071555(cell wall organization)	03010(Ribosome)	K02984	NA	BnaA03g38910D [Brassica napus]	34.8012	0.007322	4752.97	12.2146	5.28123e-26	1.63114e-24	up	yes
17919	0	A03	+	19901234	19902669	BraA03g040060.3C	2	786	MSTRG.8918	BraA03g040060.3C	GO:0003674(molecular_function);GO:0005576(extracellular region);GO:0008150(biological_process)	00010(Glycolysis / Gluconeogenesis);00040(Pentose and glucuronate interconversions);00053(Ascorbate and aldarate metabolism);00620(Pyruvate metabolism);00071(Fatty acid degradation);00561(Glycerolipid metabolism);00280(Valine, leucine and isoleucine degradation);00310(Lysine degradation);00330(Arginine and proline metabolism);00340(Histidine metabolism);00380(Tryptophan metabolism);00410(beta-Ala…	K00128	EC:1.2.1.3	PREDICTED: putative cysteine-rich repeat secretory protein 13 [Brassica napus]	183.935	0.060092	3060.89	11.5797	5.35768e-26	1.65167e-24	up	yes
16284	0	A03	+	13965347	13966701	BraA03g027980.3C	2	681	MSTRG.8059	BraA03g027980.3C	GO:0005576(extracellular region);GO:0006869(lipid transport);GO:0008289(lipid binding);GO:0009733(response to auxin);GO:0010102(lateral root morphogenesis)	03010(Ribosome)	K02883	NA	PREDICTED: putative lipid-binding protein AIR1 [Brassica rapa]	0	23.3581	-inf	-inf	5.37892e-26	1.65557e-24	down	yes
19470	0	A03	-	26478854	26482136	BraA03g051370.3C	3	2472	MSTRG.9694	BraA03g051370.3C	GO:0005451(monovalent cation:proton antiporter activity);GO:0005634(nucleus);GO:0005770(late endosome);GO:0006623(protein targeting to vacuole);GO:0006812(cation transport);GO:0006813(potassium ion transport);GO:0006885(regulation of pH);GO:0015385(sodium:proton antiporter activity);GO:0016021(integral component of membrane)	NA	NA	NA	PREDICTED: cation/H(+) antiporter 17 [Brassica rapa]	0	6.43302	-inf	-inf	5.38943e-26	1.65738e-24	down	yes
29888	0	A05	+	22436252	22437309	BraA05g030540.3C	4	507	MSTRG.14533	BraA05g030540.3C	GO:0001558(regulation of cell growth);GO:0005634(nucleus);GO:0005737(cytoplasm);GO:0005774(vacuolar membrane);GO:0005794(Golgi apparatus);GO:0005829(cytosol);GO:0005886(plasma membrane);GO:0007346(regulation of mitotic cell cycle);GO:0008017(microtubule binding);GO:0008283(cell proliferation);GO:0009506(plasmodesma);GO:0009507(chloroplast);GO:0009579(thylakoid);GO:0009735(response to cytokinin);G…	NA	NA	NA	PREDICTED: translationally-controlled tumor protein 1 [Brassica rapa]	76.6913	0	inf	inf	5.55169e-26	1.7014e-24	up	yes
30080	0	A05	+	23225343	23225932	BraA05g031890.3C	2	462	MSTRG.14634	BraA05g031890.3C	GO:0003674(molecular_function)	NA	NA	NA	PREDICTED: uncharacterized protein LOC103869941 [Brassica rapa]	146.359	0.022899	6391.5	12.6419	6.02319e-26	1.83643e-24	up	yes
47439	0	A08	-	19527255	19530473	BraA08g027750.3C	8	1479	MSTRG.23171	BraA08g027750.3C	GO:0004096(catalase activity);GO:0005515(protein binding);GO:0005618(cell wall);GO:0005634(nucleus);GO:0005739(mitochondrion);GO:0005773(vacuole);GO:0005777(peroxisome);GO:0005886(plasma membrane);GO:0006979(response to oxidative stress);GO:0006995(cellular response to nitrogen starvation);GO:0009409(response to cold);GO:0009416(response to light stimulus);GO:0009506(plasmodesma);GO:0009507(chlor…	01200(Carbon metabolism);00630(Glyoxylate and dicarboxylate metabolism);00380(Tryptophan metabolism);04146(Peroxisome)	K03781	EC:1.11.1.6	PREDICTED: catalase-3 [Brassica rapa]	1.23223	721.446	0.001708	-9.19347	6.31256e-26	1.92301e-24	down	yes
23527	0	A04	+	12376807	12379017	BraA04g016310.3C	2	1632	MSTRG.11453	BraA04g016310.3C	GO:0002229(defense response to oomycetes);GO:0005506(iron ion binding);GO:0006569(tryptophan catabolic process);GO:0006952(defense response);GO:0009507(chloroplast);GO:0009611(response to wounding);GO:0009617(response to bacterium);GO:0009625(response to insect);GO:0009682(induced systemic resistance);GO:0009684(indoleacetic acid biosynthetic process);GO:0010112(regulation of systemic acquired re…	01210(2-Oxocarboxylic acid metabolism);00380(Tryptophan metabolism);00966(Glucosinolate biosynthesis)	K11813	EC:1.14.13.125	PREDICTED: tryptophan N-monooxygenase 2 [Brassica rapa]	0	9.56611	-inf	-inf	6.48601e-26	1.97416e-24	down	yes
21576	0	A04	-	1200993	1207026	BraA04g001980.3C	9	4941	MSTRG.10588	BraA04g001980.3C	GO:0003743(translation initiation factor activity);GO:0005576(extracellular region);GO:0005737(cytoplasm);GO:0006413(translational initiation);GO:0006417(regulation of translation);GO:0009615(response to virus);GO:0009737(response to abscisic acid)	03013(RNA transport)	K03260	NA	PREDICTED: eukaryotic translation initiation factor 4G isoform X2 [Brassica rapa]	7.73105	0	inf	inf	6.61747e-26	2.00903e-24	up	yes
27337	0	A05	+	6303772	6307802	BraA05g011700.3C	6	2976	MSTRG.13419	BraA05g011700.3C	GO:0000139(Golgi membrane);GO:0000271(polysaccharide biosynthetic process);GO:0005794(Golgi apparatus);GO:0009832(plant-type cell wall biogenesis);GO:0009846(pollen germination);GO:0016021(integral component of membrane);GO:0016757(transferase activity, transferring glycosyl groups);GO:0016759(cellulose synthase activity);GO:0016760(cellulose synthase (UDP-forming) activity);GO:0030244(cellulose …	00500(Starch and sucrose metabolism);00520(Amino sugar and nucleotide sugar metabolism)	K00770	EC:2.4.2.24	PREDICTED: cellulose synthase-like protein D1 [Brassica rapa]	51.956	0.016251	3197.1	11.6425	6.75841e-26	2.05007e-24	up	yes
30263	0	A05	-	23915024	23915797	BraA05g033170.3C	1	774	MSTRG.14722	BraA05g033170.3C	GO:0005634(nucleus);GO:0008150(biological_process)	00511(Other glycan degradation)	K01227	EC:3.2.1.96	PREDICTED: LOB domain-containing protein 22 [Brassica rapa]	49.1785	0	inf	inf	6.8609e-26	2.07939e-24	up	yes
1871	0	A01	+	6957600	6959174	BraA01g013280.3C	1	1575	MSTRG.986	BraA01g013280.3C	GO:0005506(iron ion binding);GO:0005618(cell wall);GO:0005739(mitochondrion);GO:0005774(vacuolar membrane);GO:0005794(Golgi apparatus);GO:0005886(plasma membrane);GO:0009507(chloroplast);GO:0016709(oxidoreductase activity, acting on paired donors, with incorporation or reduction of molecular oxygen, NAD(P)H as one donor, and incorporation of one atom of oxygen);GO:0019825(oxygen binding);GO:00200…	00941(Flavonoid biosynthesis);00944(Flavone and flavonol biosynthesis)	K05280	EC:1.14.13.21	PREDICTED: geraniol 8-hydroxylase-like [Brassica napus]	0.106272	70.3688	0.00151021	-9.37103	6.98672e-26	2.11393e-24	down	yes
4886	0	A01	+	24298451	24299433	BraA01g035500.3C	2	510	MSTRG.2351	BraA01g035500.3C	GO:0003674(molecular_function);GO:0005576(extracellular region);GO:0008150(biological_process);GO:0016021(integral component of membrane)	NA	NA	NA	PREDICTED: phylloplanin-like [Brassica rapa]	0	30.3482	-inf	-inf	7.06765e-26	2.1366e-24	down	yes
5460	0	A01	-	26761924	26764379	BraA01g039750.3C	4	1173	MSTRG.2635	BraA01g039750.3C	GO:0005506(iron ion binding);GO:0005737(cytoplasm);GO:0055114(oxidation-reduction process);GO:0080167(response to karrikin)	00941(Flavonoid biosynthesis)	K05277	EC:1.14.11.19	PREDICTED: leucoanthocyanidin dioxygenase-like [Brassica rapa]	199.02	0.077096	2581.45	11.334	7.0968e-26	2.1436e-24	up	yes
20633	0	A03	-	31894448	31896341	BraA03g059950.3C	7	1383	MSTRG.10275	BraA03g059950.3C	GO:0003993(acid phosphatase activity);GO:0004722(protein serine/threonine phosphatase activity);GO:0005576(extracellular region);GO:0016311(dephosphorylation);GO:0046872(metal ion binding)	03015(mRNA surveillance pathway)	K14407	NA	PREDICTED: purple acid phosphatase 6 [Brassica napus]	27.3731	0	inf	inf	7.25044e-26	2.1863e-24	up	yes
20387	0	A03	+	30574098	30574586	BraA03g058090.3C	1	489	MSTRG.10160	BraA03g058090.3C	GO:0003674(molecular_function);GO:0005576(extracellular region);GO:0008150(biological_process)	04075(Plant hormone signal transduction);04626(Plant-pathogen interaction)	K13449	NA	PREDICTED: pathogenesis-related protein 1-like [Brassica rapa]	0.303028	204.499	0.00148181	-9.39842	7.35228e-26	2.21513e-24	down	yes
27875	0	A05	+	9081746	9083249	BraA05g015530.3C	6	1095	MSTRG.13665	BraA05g015530.3C	GO:0004712(protein serine/threonine/tyrosine kinase activity);GO:0005524(ATP binding);GO:0005634(nucleus);GO:0006468(protein phosphorylation);GO:0016301(kinase activity)	04075(Plant hormone signal transduction)	K14510	EC:2.7.11.1	PREDICTED: serine/threonine-protein kinase HT1 isoform X1 [Brassica rapa]	34.4757	0	inf	inf	7.44837e-26	2.24219e-24	up	yes
18988	0	A03	-	24200083	24203219	BraA03g047870.3C	5	1800	MSTRG.9487	BraA03g047870.3C	GO:0005634(nucleus);GO:0008270(zinc ion binding);GO:0016021(integral component of membrane);GO:0016567(protein ubiquitination)	03440(Homologous recombination)	K10875	EC:3.6.4.-	BnaA03g43460D [Brassica napus]	20.8438	0	inf	inf	7.9253e-26	2.37772e-24	up	yes
48240	0	A08	-	22082835	22085252	BraA08g033670.3C	3	2217	MSTRG.23627	BraA08g033670.3C	GO:0003674(molecular_function);GO:0005634(nucleus);GO:0008150(biological_process)	NA	NA	NA	PREDICTED: uncharacterized protein LOC103836680 [Brassica rapa]	16.8927	0	inf	inf	8.06582e-26	2.41785e-24	up	yes
22067	0	A04	-	3650869	3652258	BraA04g005550.3C	3	1053	MSTRG.10813	BraA04g005550.3C	GO:0016787(hydrolase activity)	NA	NA	NA	PREDICTED: uncharacterized protein LOC103863247 [Brassica rapa]	75.0645	0.013331	5630.82	12.4591	8.19163e-26	2.44733e-24	up	yes
50399	0	A09	+	8019435	8021662	BraA09g013760.3C	2	2145	MSTRG.24784	BraA09g013760.3C	GO:0004712(protein serine/threonine/tyrosine kinase activity);GO:0005524(ATP binding);GO:0006468(protein phosphorylation);GO:0016301(kinase activity)	04626(Plant-pathogen interaction)	K13420	EC:2.7.11.1	PREDICTED: mitogen-activated protein kinase kinase kinase 7-like [Brassica rapa]	17.4267	0	inf	inf	8.22225e-26	2.45442e-24	up	yes
24991	0	A04	+	19121222	19125090	BraA04g027030.3C	8	1467	MSTRG.12182	BraA04g027030.3C	GO:0001736(establishment of planar polarity);GO:0003333(amino acid transmembrane transport);GO:0005215(transporter activity);GO:0005768(endosome);GO:0005794(Golgi apparatus);GO:0005886(plasma membrane);GO:0006865(amino acid transport);GO:0009624(response to nematode);GO:0009723(response to ethylene);GO:0009733(response to auxin);GO:0009734(auxin-activated signaling pathway);GO:0009926(auxin polar…	04075(Plant hormone signal transduction)	K13946	NA	PREDICTED: auxin transporter protein 1-like [Brassica napus]	0	10.3781	-inf	-inf	8.32559e-26	2.47987e-24	down	yes
30844	0	A05	-	25779387	25780331	BraA05g037360.3C	2	867	MSTRG.15030	BraA05g037360.3C	GO:0009507(chloroplast);GO:0009522(photosystem I);GO:0009523(photosystem II);GO:0009534(chloroplast thylakoid);GO:0009535(chloroplast thylakoid membrane);GO:0009579(thylakoid);GO:0009637(response to blue light);GO:0009735(response to cytokinin);GO:0009768(photosynthesis, light harvesting in photosystem I);GO:0009941(chloroplast envelope);GO:0010114(response to red light);GO:0010218(response to fa…	00196(Photosynthesis - antenna proteins)	K08915	NA	PREDICTED: chlorophyll a-b binding protein CP29.2, chloroplastic [Brassica rapa]	0.750541	438.648	0.00171103	-9.19092	8.63977e-26	2.57044e-24	down	yes
6977	0	A02	+	2739189	2739452	BraA02g005800.3C	1	264	MSTRG.3476	BraA02g005800.3C	GO:0005576(extracellular region)	NA	NA	NA	PREDICTED: uncharacterized protein LOC108870919 [Brassica rapa]	140.303	0	inf	inf	8.99774e-26	2.67248e-24	up	yes
56650	0	A09	-	42053709	42055106	BraA09g059840.3C	5	801	MSTRG.27730	BraA09g059840.3C	GO:0005484(SNAP receptor activity);GO:0005634(nucleus);GO:0005737(cytoplasm);GO:0005886(plasma membrane);GO:0015031(protein transport);GO:0016192(vesicle-mediated transport);GO:0061025(membrane fusion)	04130(SNARE interactions in vesicular transport)	K08509	NA	PREDICTED: putative SNAP25 homologous protein SNAP30 [Brassica rapa]	46.1243	0	inf	inf	9.23383e-26	2.74032e-24	up	yes
49073	0	A09	-	2486239	2488685	BraA09g003980.3C	4	1497	MSTRG.24098	BraA09g003980.3C	GO:0004657(proline dehydrogenase activity);GO:0005739(mitochondrion);GO:0006537(glutamate biosynthetic process);GO:0006562(proline catabolic process);GO:0006979(response to oxidative stress);GO:0009414(response to water deprivation);GO:0010133(proline catabolic process to glutamate);GO:0042742(defense response to bacterium);GO:0055114(oxidation-reduction process)	00330(Arginine and proline metabolism)	K00318	EC:1.5.-.-	PREDICTED: proline dehydrogenase 1, mitochondrial-like [Brassica rapa]	82.2903	0.023171	3551.44	11.7942	9.79005e-26	2.89574e-24	up	yes
22886	0	A04	+	9050142	9052799	BraA04g011410.3C	1	2658	MSTRG.11171	BraA04g011410.3C	GO:0004674(protein serine/threonine kinase activity);GO:0005524(ATP binding);GO:0005576(extracellular region);GO:0006468(protein phosphorylation);GO:0016021(integral component of membrane);GO:0016301(kinase activity);GO:0016310(phosphorylation)	04626(Plant-pathogen interaction)	K13430	EC:2.7.11.1	PREDICTED: putative receptor-like protein kinase At5g39000 isoform X1 [Brassica rapa]	0.006531	9.90688	0.000659239	-10.5669	9.96045e-26	2.94126e-24	down	yes
38204	0	A07	+	2302800	2305780	BraA07g003030.3C	12	1725	MSTRG.18735	BraA07g003030.3C	GO:0004672(protein kinase activity);GO:0004683(calmodulin-dependent protein kinase activity);GO:0005509(calcium ion binding);GO:0005516(calmodulin binding);GO:0005524(ATP binding);GO:0005634(nucleus);GO:0005737(cytoplasm);GO:0005886(plasma membrane);GO:0006468(protein phosphorylation);GO:0009507(chloroplast);GO:0009738(abscisic acid-activated signaling pathway);GO:0009931(calcium-dependent protei…	04626(Plant-pathogen interaction)	K13412	EC:2.7.11.1	PREDICTED: calcium-dependent protein kinase 16 isoform X1 [Brassica rapa]	21.236	0	inf	inf	1.00659e-25	2.96994e-24	up	yes
13793	0	A03	+	4193408	4198109	BraA03g009760.3C	11	2412	MSTRG.6726	BraA03g009760.3C	GO:0005768(endosome);GO:0005794(Golgi apparatus);GO:0005802(trans-Golgi network);GO:0016021(integral component of membrane);GO:0016413(O-acetyltransferase activity);GO:0071554(cell wall organization or biogenesis)	03060(Protein export);04141(Protein processing in endoplasmic reticulum)	K09490	NA	PREDICTED: protein trichome birefringence-like 16 isoform X2 [Brassica rapa]	15.1679	0	inf	inf	1.01818e-25	2.99918e-24	up	yes
30484	0	A05	+	24657270	24658631	BraA05g034740.3C	2	972	MSTRG.14834	BraA05g034740.3C	GO:0004857(enzyme inhibitor activity);GO:0008134(transcription factor binding);GO:0010228(vegetative to reproductive phase transition of meristem)	NA	NA	NA	BnaA05g26860D [Brassica napus]	37.0282	0	inf	inf	1.20089e-25	3.5228e-24	up	yes
45746	0	A08	+	12738520	12739515	BraA08g015460.3C	2	822	MSTRG.22303	BraA08g015460.3C	GO:0005634(nucleus);GO:0005737(cytoplasm);GO:0005829(cytosol);GO:0017096(acetylserotonin O-methyltransferase activity);GO:0030187(melatonin biosynthetic process);GO:0032259(methylation);GO:0046983(protein dimerization activity);GO:0047763(caffeate O-methyltransferase activity)	00943(Isoflavonoid biosynthesis)	K13262	EC:2.1.1.150	PREDICTED: (R,S)-reticuline 7-O-methyltransferase-like [Brassica rapa]	0	17.7815	-inf	-inf	1.24915e-25	3.66136e-24	down	yes
41691	0	A07	-	21538342	21540557	BraA07g029130.3C	2	1959	MSTRG.20363	BraA07g029130.3C	GO:0004672(protein kinase activity);GO:0004674(protein serine/threonine kinase activity);GO:0005524(ATP binding);GO:0006468(protein phosphorylation);GO:0007169(transmembrane receptor protein tyrosine kinase signaling pathway);GO:0009507(chloroplast);GO:0016021(integral component of membrane);GO:0016301(kinase activity);GO:0016310(phosphorylation)	04075(Plant hormone signal transduction)	K13415	EC:2.7.10.1;EC:2.7.11.1	PREDICTED: pollen receptor-like kinase 3 [Brassica rapa]	18.2171	0	inf	inf	1.30553e-25	3.81721e-24	up	yes
16763	0	A03	-	15598584	15600774	BraA03g031370.3C	3	972	MSTRG.8314	BraA03g031370.3C	GO:0004601(peroxidase activity);GO:0005576(extracellular region);GO:0006979(response to oxidative stress);GO:0009505(plant-type cell wall);GO:0020037(heme binding);GO:0042744(hydrogen peroxide catabolic process);GO:0046872(metal ion binding);GO:0055114(oxidation-reduction process);GO:0071456(cellular response to hypoxia)	00940(Phenylpropanoid biosynthesis)	K00430	EC:1.11.1.7	PREDICTED: peroxidase 28-like [Brassica rapa]	0	14.9617	-inf	-inf	1.31183e-25	3.83247e-24	down	yes
19961	0	A03	+	28598939	28600215	BraA03g054930.3C	6	642	MSTRG.9944	BraA03g054930.3C	GO:0000815(ESCRT III complex);GO:0005515(protein binding);GO:0005737(cytoplasm);GO:0005886(plasma membrane);GO:0007034(vacuolar transport);GO:0015031(protein transport);GO:0016192(vesicle-mediated transport)	04144(Endocytosis)	K12194	NA	PREDICTED: vacuolar protein sorting-associated protein 32 homolog 2 [Brassica rapa]	86.9059	0.011365	7646.8	12.9006	1.36774e-25	3.98928e-24	up	yes
56871	0	A09	-	42842596	42845400	BraA09g061400.3C	4	1566	MSTRG.27838	BraA09g061400.3C	GO:0005351(sugar:proton symporter activity);GO:0005355(glucose transmembrane transporter activity);GO:0005634(nucleus);GO:0005737(cytoplasm);GO:0005773(vacuole);GO:0005886(plasma membrane);GO:0005887(integral component of plasma membrane);GO:0009506(plasmodesma);GO:0015144(carbohydrate transmembrane transporter activity);GO:0015145(monosaccharide transmembrane transporter activity);GO:0015749(mon…	NA	NA	NA	PREDICTED: sugar transport protein 1 [Brassica rapa]	0	9.24489	-inf	-inf	1.37208e-25	3.99867e-24	down	yes
46458	0	A08	-	15834541	15836252	BraA08g020740.3C	4	1107	MSTRG.22653	BraA08g020740.3C	GO:0000287(magnesium ion binding);GO:0004449(isocitrate dehydrogenase (NAD+) activity);GO:0005515(protein binding);GO:0005739(mitochondrion);GO:0006099(tricarboxylic acid cycle);GO:0006102(isocitrate metabolic process);GO:0048046(apoplast);GO:0051287(NAD binding)	01200(Carbon metabolism);01210(2-Oxocarboxylic acid metabolism);01230(Biosynthesis of amino acids);00020(Citrate cycle (TCA cycle))	K00030	EC:1.1.1.41	PREDICTED: isocitrate dehydrogenase [NAD] regulatory subunit 3, mitochondrial [Brassica rapa]	31.9403	0	inf	inf	1.43237e-25	4.17097e-24	up	yes
28141	0	A05	-	10679763	10681178	BraA05g017660.3C	5	939	MSTRG.13773	BraA05g017660.3C	GO:0004252(serine-type endopeptidase activity);GO:0016021(integral component of membrane);GO:0016485(protein processing)	00240(Pyrimidine metabolism);00760(Nicotinate and nicotinamide metabolism)	K01240	EC:3.2.2.3	PREDICTED: RHOMBOID-like protein 5 [Brassica rapa]	37.5146	0	inf	inf	1.48686e-25	4.31551e-24	up	yes
60766	0	A10	+	16410444	16412529	BraA10g023780.3C	7	759	MSTRG.29686	BraA10g023780.3C	GO:0003677(DNA binding);GO:0003700(transcription factor activity, sequence-specific DNA binding);GO:0005515(protein binding);GO:0005634(nucleus);GO:0006351(transcription, DNA-templated);GO:0006355(regulation of transcription, DNA-templated);GO:0009908(flower development);GO:0030154(cell differentiation);GO:0046983(protein dimerization activity);GO:0048481(plant ovule development)	03060(Protein export)	K03217	NA	PREDICTED: developmental protein SEPALLATA 1 [Brassica rapa]	46.323	0	inf	inf	1.51495e-25	4.3899e-24	up	yes
15448	0	A03	+	10438240	10441261	BraA03g021840.3C	7	2322	MSTRG.7600	BraA03g021840.3C	GO:0005524(ATP binding);GO:0005829(cytosol);GO:0009827(plant-type cell wall modification);GO:0009846(pollen germination);GO:0009860(pollen tube growth);GO:0016308(1-phosphatidylinositol-4-phosphate 5-kinase activity);GO:0016324(apical plasma membrane);GO:0046488(phosphatidylinositol metabolic process);GO:0090406(pollen tube)	00562(Inositol phosphate metabolism);04070(Phosphatidylinositol signaling system);04144(Endocytosis)	K00889	EC:2.7.1.68	PREDICTED: phosphatidylinositol 4-phosphate 5-kinase 5 [Brassica rapa]	15.0556	0	inf	inf	1.60279e-25	4.6369e-24	up	yes
23510	0	A04	+	12249871	12250737	BraA04g016150.3C	1	867	MSTRG.11448	BraA04g016150.3C	GO:0003674(molecular_function);GO:0005634(nucleus);GO:0008150(biological_process);GO:0016021(integral component of membrane)	NA	NA	NA	PREDICTED: uncharacterized protein LOC106420736 [Brassica napus]	40.3146	0	inf	inf	1.60554e-25	4.64108e-24	up	yes
22279	0	A04	-	4941349	4943968	BraA04g007230.3C	4	2406	MSTRG.10908	BraA04g007230.3C	GO:0005451(monovalent cation:proton antiporter activity);GO:0006812(cation transport);GO:0006813(potassium ion transport);GO:0006885(regulation of pH);GO:0012505(endomembrane system);GO:0016020(membrane);GO:0016021(integral component of membrane)	03013(RNA transport);04120(Ubiquitin mediated proteolysis)	K10577	NA	PREDICTED: cation/H(+) antiporter 28-like [Brassica rapa]	14.4441	0	inf	inf	1.70212e-25	4.91628e-24	up	yes
7774	0	A02	+	5689039	5691892	BraA02g011760.3C	8	2259	MSTRG.3886	BraA02g011760.3C	GO:0005886(plasma membrane);GO:0006071(glycerol metabolic process);GO:0006629(lipid metabolic process);GO:0008889(glycerophosphodiester phosphodiesterase activity);GO:0031225(anchored component of membrane);GO:0048046(apoplast)	00564(Glycerophospholipid metabolism)	K01126	EC:3.1.4.46	PREDICTED: glycerophosphodiester phosphodiesterase GDPDL6-like [Brassica napus]	15.3754	0	inf	inf	1.71094e-25	4.93777e-24	up	yes
7417	0	A02	-	4344617	4347945	BraA02g009240.3C	9	1905	MSTRG.3717	BraA02g009240.3C	GO:0004553(hydrolase activity, hydrolyzing O-glycosyl compounds);GO:0005576(extracellular region);GO:0005618(cell wall);GO:0005829(cytosol);GO:0005975(carbohydrate metabolic process);GO:0009505(plant-type cell wall);GO:0009506(plasmodesma);GO:0016020(membrane)	00500(Starch and sucrose metabolism);00460(Cyanoamino acid metabolism);00940(Phenylpropanoid biosynthesis)	K05349	EC:3.2.1.21	BnaA02g05160D [Brassica napus]	0	7.36004	-inf	-inf	1.894e-25	5.45283e-24	down	yes
35064	0	A06	+	17516031	17516450	BraA06g025130.3C	1	420	MSTRG.17078	BraA06g025130.3C	GO:0003674(molecular_function);GO:0005634(nucleus)	NA	NA	NA	PREDICTED: enolase-phosphatase E1-like [Brassica napus]	81.8414	0	inf	inf	1.89843e-25	5.46116e-24	up	yes
42280	0	A07	+	23810263	23813068	BraA07g033280.3C	3	1086	MSTRG.20654	BraA07g033280.3C	GO:0005634(nucleus);GO:0008168(methyltransferase activity);GO:0008757(S-adenosylmethionine-dependent methyltransferase activity);GO:0032259(methylation)	00592(alpha-Linolenic acid metabolism)	K08241	EC:2.1.1.141	PREDICTED: probable S-adenosylmethionine-dependent methyltransferase At5g38100 [Brassica rapa]	0	12.9038	-inf	-inf	1.90663e-25	5.48032e-24	down	yes
16775	0	A03	-	15657220	15659965	BraA03g031480.3C	2	2442	MSTRG.8319	BraA03g031480.3C	GO:0005886(plasma membrane);GO:0006952(defense response);GO:0007165(signal transduction);GO:0016301(kinase activity)	NA	NA	NA	PREDICTED: LRR receptor-like serine/threonine-protein kinase GSO1 [Brassica rapa]	0	5.73593	-inf	-inf	1.91086e-25	5.48805e-24	down	yes
40330	0	A07	-	16349770	16352424	BraA07g019300.3C	2	2100	MSTRG.19653	BraA07g019300.3C	GO:0000139(Golgi membrane);GO:0003824(catalytic activity);GO:0005794(Golgi apparatus);GO:0008150(biological_process);GO:0016020(membrane);GO:0016021(integral component of membrane);GO:0016757(transferase activity, transferring glycosyl groups)	NA	NA	NA	PREDICTED: probable xyloglucan galactosyltransferase GT11 isoform X1 [Brassica rapa]	16.3176	0	inf	inf	1.959e-25	5.60374e-24	up	yes
13065	0	A03	+	1886979	1888229	BraA03g004390.3C	1	1251	MSTRG.6335	BraA03g004390.3C	GO:0008150(biological_process)	NA	NA	NA	PREDICTED: myb-like protein X [Brassica rapa]	42.9271	0.006932	6192.6	12.5963	2.00394e-25	5.72312e-24	up	yes
41290	0	A07	-	20042971	20045090	BraA07g026230.3C	8	1029	MSTRG.20156	BraA07g026230.3C	GO:0000139(Golgi membrane);GO:0005789(endoplasmic reticulum membrane);GO:0005794(Golgi apparatus);GO:0005886(plasma membrane);GO:0008150(biological_process);GO:0009543(chloroplast thylakoid lumen);GO:0016020(membrane);GO:0016021(integral component of membrane);GO:0031902(late endosome membrane)	NA	NA	NA	PREDICTED: ALA-interacting subunit 5 [Brassica rapa]	33.0532	0	inf	inf	2.10876e-25	6.00803e-24	up	yes
23671	0	A04	-	13236299	13237225	BraA04g017370.3C	1	927	MSTRG.11521	BraA04g017370.3C	GO:0005634(nucleus);GO:0008150(biological_process)	00511(Other glycan degradation)	K01227	EC:3.2.1.96	PREDICTED: LOB domain-containing protein 10 [Brassica rapa]	36.6123	0	inf	inf	2.15383e-25	6.13154e-24	up	yes
25015	0	A04	+	19214043	19215886	BraA04g027190.3C	4	1053	MSTRG.12196	BraA04g027190.3C	GO:0004601(peroxidase activity);GO:0005576(extracellular region);GO:0005773(vacuole);GO:0006979(response to oxidative stress);GO:0009505(plant-type cell wall);GO:0009651(response to salt stress);GO:0010043(response to zinc ion);GO:0020037(heme binding);GO:0042744(hydrogen peroxide catabolic process);GO:0046872(metal ion binding);GO:0055114(oxidation-reduction process)	00940(Phenylpropanoid biosynthesis)	K00430	EC:1.11.1.7	PREDICTED: peroxidase C3 [Brassica rapa]	0.06594	47.0298	0.00140209	-9.47821	2.22258e-25	6.30209e-24	down	yes
35960	0	A06	-	21868834	21870886	BraA06g031760.3C	6	1227	MSTRG.17545	BraA06g031760.3C	GO:0005829(cytosol);GO:0005975(carbohydrate metabolic process);GO:0006098(pentose-phosphate shunt);GO:0009507(chloroplast);GO:0017057(6-phosphogluconolactonase activity)	01200(Carbon metabolism);00030(Pentose phosphate pathway)	K01057	EC:3.1.1.31	PREDICTED: probable 6-phosphogluconolactonase 3 [Brassica rapa]	27.562	0	inf	inf	2.23132e-25	6.32184e-24	up	yes
19359	0	A03	+	25973755	25975413	BraA03g050570.3C	9	963	MSTRG.9657	BraA03g050570.3C	GO:0005515(protein binding);GO:0009507(chloroplast);GO:0009534(chloroplast thylakoid);GO:0009535(chloroplast thylakoid membrane);GO:0009579(thylakoid);GO:0009773(photosynthetic electron transport in photosystem I);GO:0015979(photosynthesis);GO:0016021(integral component of membrane);GO:0016730(oxidoreductase activity, acting on iron-sulfur proteins as donors);GO:0042802(identical protein binding)	NA	NA	NA	PREDICTED: PGR5-like protein 1A, chloroplastic isoform X1 [Brassica rapa]	0	14.318	-inf	-inf	2.23414e-25	6.3248e-24	down	yes
19794	0	A03	-	27802217	27803713	BraA03g053720.3C	4	1272	MSTRG.9864	BraA03g053720.3C	GO:0005794(Golgi apparatus);GO:0008375(acetylglucosaminyltransferase activity);GO:0016020(membrane);GO:0016021(integral component of membrane);GO:0016051(carbohydrate biosynthetic process);GO:0016757(transferase activity, transferring glycosyl groups)	00601(Glycosphingolipid biosynthesis - lacto and neolacto series)	K00742	EC:2.4.1.150	PREDICTED: beta-glucuronosyltransferase GlcAT14A-like [Brassica rapa]	26.5558	0	inf	inf	2.25916e-25	6.39057e-24	up	yes
44150	0	A08	-	2645109	2647875	BraA08g003660.3C	4	1110	MSTRG.21632	BraA08g003660.3C	GO:0004601(peroxidase activity);GO:0005576(extracellular region);GO:0006979(response to oxidative stress);GO:0020037(heme binding);GO:0042744(hydrogen peroxide catabolic process);GO:0046872(metal ion binding);GO:0055114(oxidation-reduction process)	00940(Phenylpropanoid biosynthesis)	K00430	EC:1.11.1.7	PREDICTED: peroxidase 10 [Brassica rapa]	0	12.3662	-inf	-inf	2.34252e-25	6.62111e-24	down	yes
5974	0	A01	-	28846306	28851523	BraA01g043470.3C	7	1584	MSTRG.2913	BraA01g043470.3C	GO:0005634(nucleus);GO:0009753(response to jasmonic acid);GO:0009867(jasmonic acid mediated signaling pathway);GO:1900150(regulation of defense response to fungus)	00511(Other glycan degradation)	K01227	EC:3.2.1.96	PREDICTED: uncharacterized protein LOC103828215 isoform X1 [Brassica rapa]	21.2228	0	inf	inf	2.36597e-25	6.6821e-24	up	yes
46875	0	A08	-	17503986	17507654	BraA08g023800.3C	5	1095	MSTRG.22873	BraA08g023800.3C	GO:0005576(extracellular region);GO:0005634(nucleus);GO:0009627(systemic acquired resistance);GO:0016042(lipid catabolic process);GO:0016788(hydrolase activity, acting on ester bonds);GO:0048046(apoplast);GO:0052689(carboxylic ester hydrolase activity)	00561(Glycerolipid metabolism)	K00679	EC:2.3.1.158	PREDICTED: GDSL esterase/lipase At1g29660 [Brassica rapa]	0	12.5048	-inf	-inf	2.39073e-25	6.74668e-24	down	yes
17703	0	A03	+	19027779	19028425	BraA03g038420.3C	2	558	MSTRG.8800	BraA03g038420.3C	GO:0005507(copper ion binding);GO:0005886(plasma membrane);GO:0009055(electron carrier activity);GO:0016021(integral component of membrane);GO:0031225(anchored component of membrane);GO:0046658(anchored component of plasma membrane)	NA	NA	NA	PREDICTED: mavicyanin-like [Brassica rapa]	59.9689	0	inf	inf	2.47837e-25	6.98292e-24	up	yes
54781	0	A09	-	34946139	34947769	BraA09g045800.3C	2	1479	MSTRG.26762	BraA09g045800.3C	GO:0000159(protein phosphatase type 2A complex);GO:0005634(nucleus);GO:0007165(signal transduction);GO:0008601(protein phosphatase type 2A regulator activity)	03015(mRNA surveillance pathway)	K11584	NA	PREDICTED: serine/threonine protein phosphatase 2A 57 kDa regulatory subunit B' epsilon isoform [Brassica rapa]	22.5599	0	inf	inf	2.55502e-25	7.19321e-24	up	yes
10070	0	A02	-	17736195	17738385	BraA02g028450.3C	6	1464	MSTRG.4964	BraA02g028450.3C	GO:0004197(cysteine-type endopeptidase activity);GO:0005576(extracellular region);GO:0005615(extracellular space);GO:0005764(lysosome);GO:0006508(proteolysis);GO:0008234(cysteine-type peptidase activity);GO:0051603(proteolysis involved in cellular protein catabolic process)	04145(Phagosome)	K01365	EC:3.4.22.15	PREDICTED: probable cysteine protease RDL5 [Brassica rapa]	0	9.26425	-inf	-inf	2.63062e-25	7.40019e-24	down	yes
17549	0	A03	+	18385672	18387328	BraA03g037190.3C	5	1122	MSTRG.8740	BraA03g037190.3C	GO:0006636(unsaturated fatty acid biosynthetic process);GO:0009507(chloroplast);GO:0009579(thylakoid);GO:0009979(16:0 monogalactosyldiacylglycerol desaturase activity);GO:0010205(photoinhibition);GO:0016021(integral component of membrane);GO:0016491(oxidoreductase activity);GO:0016717(oxidoreductase activity, acting on paired donors, with oxidation of a pair of donors resulting in the reduction o…	01212(Fatty acid metabolism);01040(Biosynthesis of unsaturated fatty acids)	K00507	EC:1.14.19.1	PREDICTED: palmitoyl-monogalactosyldiacylglycerol delta-7 desaturase, chloroplastic-like [Brassica rapa]	29.6288	0	inf	inf	2.64856e-25	7.4448e-24	up	yes
10259	0	A02	-	19779751	19783938	BraA02g029820.3C	12	3183	MSTRG.5034	BraA02g029820.3C	GO:0003777(microtubule motor activity);GO:0005524(ATP binding);GO:0005737(cytoplasm);GO:0005874(microtubule);GO:0008017(microtubule binding)	04144(Endocytosis)	K10396	NA	PREDICTED: kinesin-like protein KIN-7J isoform X1 [Brassica rapa]	10.3893	0	inf	inf	2.78591e-25	7.81238e-24	up	yes
31680	0	A06	+	309507	309992	BraA06g000430.3C	1	486	MSTRG.15476	BraA06g000430.3C	GO:0009507(chloroplast);GO:0009522(photosystem I);GO:0009534(chloroplast thylakoid);GO:0009535(chloroplast thylakoid membrane);GO:0009579(thylakoid);GO:0009773(photosynthetic electron transport in photosystem I);GO:0009780(photosynthetic NADP+ reduction);GO:0009941(chloroplast envelope);GO:0015979(photosynthesis);GO:0016020(membrane);GO:0016021(integral component of membrane);GO:0016168(chlorophy…	00195(Photosynthesis)	K08905	NA	PREDICTED: photosystem I reaction center subunit V, chloroplastic-like [Brassica rapa]	0.066467	61.6126	0.00107879	-9.85637	2.88819e-25	8.09284e-24	down	yes
29035	0	A05	-	18292924	18293909	BraA05g024410.3C	2	777	MSTRG.14111	BraA05g024410.3C	GO:0003674(molecular_function);GO:0005576(extracellular region);GO:0008150(biological_process)	00010(Glycolysis / Gluconeogenesis);00040(Pentose and glucuronate interconversions);00053(Ascorbate and aldarate metabolism);00620(Pyruvate metabolism);00071(Fatty acid degradation);00561(Glycerolipid metabolism);00280(Valine, leucine and isoleucine degradation);00310(Lysine degradation);00330(Arginine and proline metabolism);00340(Histidine metabolism);00380(Tryptophan metabolism);00410(beta-Ala…	K00128	EC:1.2.1.3	PREDICTED: putative cysteine-rich repeat secretory protein 17 [Brassica rapa]	42.2497	0	inf	inf	3.00137e-25	8.39676e-24	up	yes
3021	0	A01	-	11971855	11972476	BraA01g021790.3C	3	441	MSTRG.1567	BraA01g021790.3C	GO:0006508(proteolysis);GO:0006869(lipid transport);GO:0008233(peptidase activity);GO:0008289(lipid binding);GO:0016021(integral component of membrane);GO:0031225(anchored component of membrane)	NA	NA	NA	PREDICTED: non-specific lipid-transfer protein-like protein At2g13820 isoform X1 [Brassica rapa]	74.3887	0	inf	inf	3.02335e-25	8.445e-24	up	yes
40050	0	A07	-	14946388	14947918	BraA07g017220.3C	3	1110	MSTRG.19518	BraA07g017220.3C	GO:0003674(molecular_function);GO:0005634(nucleus);GO:0008150(biological_process)	NA	NA	NA	PREDICTED: uncharacterized protein LOC103829573 [Brassica rapa]	29.497	0	inf	inf	3.07909e-25	8.58051e-24	up	yes
54521	0	A09	-	33912190	33915352	BraA09g043900.3C	6	1344	MSTRG.26627	BraA09g043900.3C	GO:0003993(acid phosphatase activity);GO:0004722(protein serine/threonine phosphatase activity);GO:0005576(extracellular region);GO:0016311(dephosphorylation);GO:0046872(metal ion binding)	NA	NA	NA	PREDICTED: purple acid phosphatase 22 [Brassica rapa]	24.3251	0	inf	inf	3.13022e-25	8.70938e-24	up	yes
39290	0	A07	+	11197950	11199203	BraA07g011410.3C	2	1047	MSTRG.19141	BraA07g011410.3C	GO:0005576(extracellular region);GO:0006508(proteolysis);GO:0008234(cysteine-type peptidase activity)	04145(Phagosome)	K01365	EC:3.4.22.15	PREDICTED: ervatamin-B [Brassica rapa]	31.1124	0	inf	inf	3.24125e-25	9.01128e-24	up	yes
23477	0	A04	+	12092544	12095338	BraA04g015890.3C	9	1944	MSTRG.11433	BraA04g015890.3C	GO:0016021(integral component of membrane)	NA	NA	NA	BnaC04g33280D [Brassica napus]	16.7003	0	inf	inf	3.35663e-25	9.31753e-24	up	yes
15465	0	A03	-	10536466	10537865	BraA03g021960.3C	4	984	MSTRG.7610	BraA03g021960.3C	GO:0004601(peroxidase activity);GO:0009505(plant-type cell wall);GO:0009664(plant-type cell wall organization)	00940(Phenylpropanoid biosynthesis)	K00430	EC:1.11.1.7	PREDICTED: peroxidase 25-like [Brassica rapa]	0	13.4354	-inf	-inf	3.3942e-25	9.41449e-24	down	yes
16413	0	A03	-	14427312	14431295	BraA03g028830.3C	11	2310	MSTRG.8120	BraA03g028830.3C	GO:0005576(extracellular region);GO:0006811(ion transport);GO:0016021(integral component of membrane)	NA	NA	NA	PREDICTED: CSC1-like protein At4g02900 [Brassica rapa]	13.9964	0	inf	inf	3.49591e-25	9.68152e-24	up	yes
34699	0	A06	-	14094460	14094819	BraA06g022460.3C	1	360	MSTRG.16927	BraA06g022460.3C	GO:0003677(DNA binding);GO:0003700(transcription factor activity, sequence-specific DNA binding);GO:0005634(nucleus);GO:0006355(regulation of transcription, DNA-templated)	NA	NA	NA	PREDICTED: uncharacterized protein LOC103848110 [Brassica rapa]	89.6889	0	inf	inf	3.54155e-25	9.8003e-24	up	yes
32931	0	A06	+	5241328	5244012	BraA06g009600.3C	10	1863	MSTRG.16099	BraA06g009600.3C	GO:0005886(plasma membrane);GO:0008150(biological_process);GO:0016021(integral component of membrane);GO:0016757(transferase activity, transferring glycosyl groups)	NA	NA	NA	PREDICTED: uncharacterized protein At1g04910 [Brassica rapa]	17.314	0	inf	inf	3.57455e-25	9.87629e-24	up	yes
28173	0	A05	+	10877181	10879185	BraA05g017870.3C	5	1614	MSTRG.13791	BraA05g017870.3C	GO:0005089(Rho guanyl-nucleotide exchange factor activity);GO:0005634(nucleus);GO:0005737(cytoplasm);GO:0005875(microtubule associated complex);GO:0007017(microtubule-based process);GO:0048364(root development);GO:0080147(root hair cell development)	NA	NA	NA	PREDICTED: rop guanine nucleotide exchange factor 11 [Brassica rapa]	19.9063	0	inf	inf	3.72383e-25	1.02649e-23	up	yes
31849	0	A06	+	1032216	1032575	BraA06g001650.3C	1	360	MSTRG.15561	BraA06g001650.3C	NA	NA	NA	NA	BnaA06g01700D [Brassica napus]	89.1396	0	inf	inf	3.76572e-25	1.03643e-23	up	yes
43935	0	A08	+	1439493	1440332	BraA08g002000.3C	3	327	MSTRG.21539	BraA08g002000.3C	GO:0003674(molecular_function);GO:0008150(biological_process)	NA	NA	NA	PREDICTED: late embryogenesis abundant protein 1-like [Brassica rapa]	97.9925	0	inf	inf	3.81525e-25	1.04925e-23	up	yes
16283	0	A03	+	13958901	13959284	BraA03g027970.3C	1	384	MSTRG.8058	BraA03g027970.3C	GO:0005576(extracellular region);GO:0006869(lipid transport);GO:0008289(lipid binding);GO:0009733(response to auxin);GO:0010102(lateral root morphogenesis)	03010(Ribosome)	K02883	NA	PREDICTED: putative lipid-binding protein AIR1 [Brassica rapa]	0	33.9603	-inf	-inf	3.90198e-25	1.07228e-23	down	yes
48283	0	A08	+	22207516	22209195	BraA08g033990.3C	3	1227	MSTRG.23659	BraA08g033990.3C	GO:0004806(triglyceride lipase activity);GO:0006629(lipid metabolic process);GO:0009507(chloroplast);GO:0016042(lipid catabolic process)	00564(Glycerophospholipid metabolism);00592(alpha-Linolenic acid metabolism)	K16818	EC:3.1.1.32	PREDICTED: phospholipase A1-IIalpha-like [Brassica rapa]	25.9751	0	inf	inf	4.02822e-25	1.10527e-23	up	yes
27648	0	A05	+	7724342	7726535	BraA05g013780.3C	8	1599	MSTRG.13555	BraA05g013780.3C	GO:0005524(ATP binding);GO:0005634(nucleus);GO:0016021(integral component of membrane);GO:0016301(kinase activity)	NA	NA	NA	PREDICTED: uncharacterized protein LOC103867941 [Brassica rapa]	19.8717	0	inf	inf	4.1513e-25	1.13728e-23	up	yes
24813	0	A04	-	18422692	18425806	BraA04g025740.3C	5	1770	MSTRG.12095	BraA04g025740.3C	GO:0004553(hydrolase activity, hydrolyzing O-glycosyl compounds);GO:0004575(sucrose alpha-glucosidase activity);GO:0005576(extracellular region);GO:0005618(cell wall);GO:0005982(starch metabolic process);GO:0005987(sucrose catabolic process);GO:0048046(apoplast);GO:0071836(nectar secretion)	00052(Galactose metabolism);00500(Starch and sucrose metabolism)	K01193	EC:3.2.1.26	PREDICTED: beta-fructofuranosidase, insoluble isoenzyme CWINV4 [Brassica rapa]	17.8838	0	inf	inf	4.31916e-25	1.18236e-23	up	yes
5732	0	A01	-	27881796	27882836	BraA01g041640.3C	1	1041	MSTRG.2785	BraA01g041640.3C	GO:0005634(nucleus);GO:0008270(zinc ion binding)	NA	NA	NA	PREDICTED: LON peptidase N-terminal domain and RING finger protein 3-like [Brassica rapa]	64.249	0.01666	3856.48	11.9131	4.33846e-25	1.18582e-23	up	yes
37557	0	A06	-	28339703	28341424	BraA06g043410.3C	3	813	MSTRG.18419	BraA06g043410.3C	GO:0003993(acid phosphatase activity);GO:0005576(extracellular region);GO:0005773(vacuole);GO:0009506(plasmodesma);GO:0009507(chloroplast);GO:0016020(membrane)	00900(Terpenoid backbone biosynthesis)	K12742	EC:4.2.3.27	PREDICTED: acid phosphatase 1-like [Brassica napus]	0	15.7865	-inf	-inf	4.56019e-25	1.24262e-23	down	yes
30437	0	A05	+	24542900	24545178	BraA05g034400.3C	2	1716	MSTRG.14803	BraA05g034400.3C	GO:0004674(protein serine/threonine kinase activity);GO:0005515(protein binding);GO:0005524(ATP binding);GO:0005634(nucleus);GO:0005737(cytoplasm);GO:0005886(plasma membrane);GO:0006468(protein phosphorylation);GO:0009826(unidimensional cell growth);GO:0009860(pollen tube growth);GO:0016301(kinase activity);GO:0035556(intracellular signal transduction)	00010(Glycolysis / Gluconeogenesis);00562(Inositol phosphate metabolism)	K03103	EC:3.1.3.62;EC:3.1.3.80	PREDICTED: serine/threonine-protein kinase AGC1-5 [Brassica rapa]	18.3405	0	inf	inf	4.57205e-25	1.2449e-23	up	yes
29174	0	A05	-	19060331	19061693	BraA05g025370.3C	4	981	MSTRG.14174	BraA05g025370.3C	GO:0004601(peroxidase activity);GO:0005576(extracellular region);GO:0005618(cell wall);GO:0005634(nucleus);GO:0005737(cytoplasm);GO:0006979(response to oxidative stress);GO:0009505(plant-type cell wall);GO:0009506(plasmodesma);GO:0016757(transferase activity, transferring glycosyl groups);GO:0020037(heme binding);GO:0042744(hydrogen peroxide catabolic process);GO:0046872(metal ion binding);GO:005…	00940(Phenylpropanoid biosynthesis)	K00430	EC:1.11.1.7	PREDICTED: peroxidase 30-like [Brassica napus]	0	13.0469	-inf	-inf	4.70597e-25	1.27843e-23	down	yes
50237	0	A09	-	7357689	7359051	BraA09g012530.3C	5	660	MSTRG.24708	BraA09g012530.3C	GO:0005094(Rho GDP-dissociation inhibitor activity);GO:0005737(cytoplasm)	04120(Ubiquitin mediated proteolysis)	K10686	EC:6.2.1.45	PREDICTED: rho GDP-dissociation inhibitor 1-like [Brassica rapa]	47.4573	0	inf	inf	4.79526e-25	1.3017e-23	up	yes
60834	0	A10	-	16641780	16643587	BraA10g024240.3C	4	1422	MSTRG.29722	BraA10g024240.3C	GO:0005886(plasma membrane);GO:0016829(lyase activity);GO:0030570(pectate lyase activity);GO:0045490(pectin catabolic process);GO:0046872(metal ion binding)	00040(Pentose and glucuronate interconversions)	K01728	EC:4.2.2.2	PREDICTED: probable pectate lyase 19 [Brassica napus]	21.9994	0	inf	inf	4.8506e-25	1.31572e-23	up	yes
12870	0	A03	+	1347315	1347951	BraA03g003030.3C	2	453	MSTRG.6229	BraA03g003030.3C	GO:0003674(molecular_function);GO:0008150(biological_process);GO:0016021(integral component of membrane)	NA	NA	NA	PREDICTED: uncharacterized protein LOC103855732 [Brassica rapa]	206.33	0.076572	2694.59	11.3959	5.08449e-25	1.37393e-23	up	yes
5631	0	A01	-	27519552	27522123	BraA01g040980.3C	4	1803	MSTRG.2726	BraA01g040980.3C	GO:0000287(magnesium ion binding);GO:0004737(pyruvate decarboxylase activity);GO:0005575(cellular_component);GO:0030976(thiamine pyrophosphate binding)	00010(Glycolysis / Gluconeogenesis)	K01568	EC:4.1.1.1	PREDICTED: pyruvate decarboxylase 1-like [Brassica rapa]	17.2362	0	inf	inf	5.18773e-25	1.40076e-23	up	yes
7331	0	A02	-	4053621	4055173	BraA02g008560.3C	4	936	MSTRG.3669	BraA02g008560.3C	GO:0004601(peroxidase activity);GO:0005576(extracellular region);GO:0005634(nucleus);GO:0005737(cytoplasm);GO:0006979(response to oxidative stress);GO:0020037(heme binding);GO:0042744(hydrogen peroxide catabolic process);GO:0046872(metal ion binding);GO:0055114(oxidation-reduction process)	00940(Phenylpropanoid biosynthesis)	K00430	EC:1.11.1.7	PREDICTED: peroxidase N-like isoform X1 [Brassica rapa]	0	13.5314	-inf	-inf	5.21316e-25	1.40657e-23	down	yes
31903	0	A06	+	1247115	1248417	BraA06g002040.3C	2	705	MSTRG.15591	BraA06g002040.3C	GO:0003674(molecular_function);GO:0008150(biological_process);GO:0016021(integral component of membrane)	NA	NA	NA	PREDICTED: uncharacterized protein LOC103871213 [Brassica rapa]	131.903	0.046964	2808.59	11.4556	5.34932e-25	1.44112e-23	up	yes
31518	0	A05	+	28077821	28078072	BraA05g041890.3C	1	252	MSTRG.15398	BraA05g041890.3C	GO:0005509(calcium ion binding);GO:0005737(cytoplasm);GO:0008150(biological_process)	04626(Plant-pathogen interaction)	K13448	NA	PREDICTED: polcalcin Bra n 2-like [Brassica rapa]	122.62	0	inf	inf	5.48663e-25	1.47588e-23	up	yes
6893	0	A02	-	2493437	2496085	BraA02g005200.3C	14	1560	MSTRG.3433	BraA02g005200.3C	GO:0004177(aminopeptidase activity);GO:0005886(plasma membrane);GO:0016021(integral component of membrane)	NA	NA	NA	PREDICTED: uncharacterized protein LOC103850906 isoform X1 [Brassica rapa]	19.7692	0	inf	inf	5.59406e-25	1.50365e-23	up	yes
39458	0	A07	+	12033190	12034329	BraA07g012630.3C	1	1140	MSTRG.19231	BraA07g012630.3C	GO:0005545(1-phosphatidylinositol binding);GO:0005739(mitochondrion);GO:0005794(Golgi apparatus);GO:0005905(clathrin-coated pit);GO:0006897(endocytosis);GO:0030136(clathrin-coated vesicle);GO:0030276(clathrin binding);GO:0048268(clathrin coat assembly)	NA	NA	NA	PREDICTED: putative clathrin assembly protein At1g25240 [Brassica rapa]	57.1833	0.013946	4100.33	12.0015	5.60344e-25	1.50503e-23	up	yes
15086	0	A03	+	9079065	9084370	BraA03g019210.3C	10	4023	MSTRG.7409	BraA03g019210.3C	GO:0005515(protein binding);GO:0005516(calmodulin binding);GO:0005524(ATP binding);GO:0005886(plasma membrane);GO:0008361(regulation of cell size);GO:0009506(plasmodesma);GO:0009624(response to nematode);GO:0009637(response to blue light);GO:0009639(response to red or far red light);GO:0009640(photomorphogenesis);GO:0009733(response to auxin);GO:0009734(auxin-activated signaling pathway);GO:00099…	02010(ABC transporters)	K05658	EC:3.6.3.44	BnaA03g16880D [Brassica napus]	0.008724	7.64275	0.00114147	-9.77489	5.90417e-25	1.58461e-23	down	yes
24262	0	A04	-	16113084	16115149	BraA04g021510.3C	5	1713	MSTRG.11828	BraA04g021510.3C	GO:0005507(copper ion binding);GO:0005576(extracellular region);GO:0016722(oxidoreductase activity, oxidizing metal ions);GO:0046274(lignin catabolic process);GO:0048046(apoplast);GO:0052716(hydroquinone:oxygen oxidoreductase activity);GO:0055114(oxidation-reduction process)	00053(Ascorbate and aldarate metabolism)	K00423	EC:1.10.3.3	PREDICTED: laccase-3 [Brassica rapa]	0	7.28488	-inf	-inf	6.04508e-25	1.62121e-23	down	yes
12006	0	A02	+	29521943	29522410	BraA02g042500.3C	1	468	MSTRG.5792	BraA02g042500.3C	GO:0009107(lipoate biosynthetic process);GO:0009249(protein lipoylation);GO:0009507(chloroplast);GO:0015979(photosynthesis);GO:0016992(lipoate synthase activity);GO:0019684(photosynthesis, light reaction);GO:0030385(ferredoxin:thioredoxin reductase activity);GO:0051539(4 iron, 4 sulfur cluster binding)	00785(Lipoic acid metabolism)	K03644	EC:2.8.1.8	PREDICTED: ferredoxin-thioredoxin reductase, variable chain-like [Brassica rapa]	0.048979	53.1899	0.000920833	-10.0848	6.09019e-25	1.62963e-23	down	yes
36269	0	A06	-	23187336	23190553	BraA06g034040.3C	18	1677	MSTRG.17698	BraA06g034040.3C	GO:0003824(catalytic activity);GO:0005737(cytoplasm);GO:0005739(mitochondrion);GO:0008152(metabolic process);GO:0008483(transaminase activity)	01210(2-Oxocarboxylic acid metabolism);01230(Biosynthesis of amino acids);00270(Cysteine and methionine metabolism);00280(Valine, leucine and isoleucine degradation);00290(Valine, leucine and isoleucine biosynthesis);00770(Pantothenate and CoA biosynthesis)	K00826	EC:2.6.1.42	PREDICTED: branched-chain-amino-acid aminotransferase-like protein 2 [Brassica rapa]	18.2255	0	inf	inf	6.11892e-25	1.63609e-23	up	yes
42950	0	A07	-	26315984	26317001	BraA07g038170.3C	2	927	MSTRG.21025	BraA07g038170.3C	GO:0003674(molecular_function);GO:0005634(nucleus);GO:0008150(biological_process)	NA	NA	NA	PREDICTED: uncharacterized protein DDB_G0271670 [Brassica rapa]	32.7902	0	inf	inf	6.45207e-25	1.72001e-23	up	yes
16463	0	A03	-	14626641	14627570	BraA03g029150.3C	2	567	MSTRG.8146	BraA03g029150.3C	GO:0030599(pectinesterase activity);GO:0046910(pectinesterase inhibitor activity);GO:0071944(cell periphery)	NA	NA	NA	PREDICTED: putative pectinesterase/pectinesterase inhibitor 26 [Brassica rapa]	53.5753	0	inf	inf	6.50311e-25	1.73231e-23	up	yes
35240	0	A06	-	18496007	18496387	BraA06g026400.3C	1	381	MSTRG.17149	BraA06g026400.3C	GO:0003674(molecular_function);GO:0005886(plasma membrane);GO:0008150(biological_process)	NA	NA	NA	PREDICTED: protein PXR1 [Brassica rapa]	79.6661	0	inf	inf	6.55458e-25	1.74472e-23	up	yes
24730	0	A04	-	18093464	18094474	BraA04g025110.3C	1	1011	MSTRG.12052	BraA04g025110.3C	GO:0005634(nucleus);GO:0008270(zinc ion binding);GO:0016021(integral component of membrane);GO:0016567(protein ubiquitination)	00563(Glycosylphosphatidylinositol(GPI)-anchor biosynthesis)	K05283	EC:2.3.-.-	PREDICTED: RING-H2 finger protein ATL28-like [Brassica rapa]	68.8153	0.017155	4011.39	11.9699	6.57589e-25	1.74909e-23	up	yes
23963	0	A04	+	14635843	14637192	BraA04g019340.3C	1	1350	MSTRG.11663	BraA04g019340.3C	GO:0000166(nucleotide binding);GO:0005737(cytoplasm);GO:0005834(heterotrimeric G-protein complex);GO:0008150(biological_process)	00565(Ether lipid metabolism)	K16794	NA	PREDICTED: uncharacterized protein LOC103864738 [Brassica rapa]	22.4152	0	inf	inf	6.75165e-25	1.79316e-23	up	yes
12069	0	A02	+	29801663	29803298	BraA02g042960.3C	4	885	MSTRG.5821	BraA02g042960.3C	GO:0000911(cytokinesis by cell plate formation);GO:0005484(SNAP receptor activity);GO:0005515(protein binding);GO:0005634(nucleus);GO:0005886(plasma membrane);GO:0009504(cell plate);GO:0009507(chloroplast);GO:0009612(response to mechanical stimulus);GO:0009737(response to abscisic acid);GO:0015031(protein transport);GO:0016021(integral component of membrane);GO:0016192(vesicle-mediated transport)…	04130(SNARE interactions in vesicular transport)	K08509	NA	PREDICTED: SNAP25 homologous protein SNAP33-like [Brassica rapa]	0	13.9228	-inf	-inf	6.86779e-25	1.82265e-23	down	yes
53595	0	A09	-	29470004	29472207	BraA09g037270.3C	7	1326	MSTRG.26174	BraA09g037270.3C	GO:0003333(amino acid transmembrane transport);GO:0005886(plasma membrane);GO:0006865(amino acid transport);GO:0015171(amino acid transmembrane transporter activity);GO:0015172(acidic amino acid transmembrane transporter activity);GO:0015175(neutral amino acid transmembrane transporter activity);GO:0015293(symporter activity);GO:0015804(neutral amino acid transport);GO:0016020(membrane);GO:001602…	NA	NA	NA	PREDICTED: lysine histidine transporter 2-like [Brassica rapa]	22.771	0	inf	inf	6.9003e-25	1.82991e-23	up	yes
10698	0	A02	-	22929756	22930780	BraA02g033210.3C	4	564	MSTRG.5184	BraA02g033210.3C	GO:0003674(molecular_function);GO:0009507(chloroplast);GO:0009555(pollen development)	NA	NA	NA	PREDICTED: uncharacterized protein LOC103853742 isoform X1 [Brassica rapa]	53.255	0	inf	inf	7.28067e-25	1.92649e-23	up	yes
5448	0	A01	-	26689112	26691257	BraA01g039660.3C	3	1530	MSTRG.2627	BraA01g039660.3C	GO:0005886(plasma membrane);GO:0008150(biological_process);GO:0016021(integral component of membrane);GO:0016740(transferase activity);GO:0016757(transferase activity, transferring glycosyl groups)	NA	NA	NA	PREDICTED: uncharacterized protein LOC103845975 [Brassica rapa]	19.6098	0	inf	inf	7.35361e-25	1.9429e-23	up	yes
40294	0	A07	-	16126870	16128087	BraA07g019000.3C	1	1218	MSTRG.19633	BraA07g019000.3C	GO:0003674(molecular_function);GO:0005576(extracellular region);GO:0008150(biological_process)	NA	NA	NA	PREDICTED: dirigent protein 10-like [Brassica rapa]	0	10.0281	-inf	-inf	7.4844e-25	1.97599e-23	down	yes
27251	0	A05	-	5989415	5989747	BraA05g011180.3C	1	333	MSTRG.13372	BraA05g011180.3C	GO:0004871(signal transducer activity);GO:0005576(extracellular region);GO:0007267(cell-cell signaling);GO:0048046(apoplast)	NA	NA	NA	PREDICTED: protein RALF-like 19 [Brassica rapa]	89.2848	0	inf	inf	8.06369e-25	2.12421e-23	up	yes
48824	0	A09	-	1247623	1253201	BraA09g002070.3C	13	4143	MSTRG.23971	BraA09g002070.3C	GO:0000302(response to reactive oxygen species);GO:0004854(xanthine dehydrogenase activity);GO:0005506(iron ion binding);GO:0005829(cytosol);GO:0006145(purine nucleobase catabolic process);GO:0009055(electron carrier activity);GO:0009115(xanthine catabolic process);GO:0009414(response to water deprivation);GO:0016614(oxidoreductase activity, acting on CH-OH group of donors);GO:0016903(oxidoreduct…	00230(Purine metabolism);00232(Caffeine metabolism);04146(Peroxisome)	K00106	EC:1.17.1.4;EC:1.17.3.2	BnaA09g00610D [Brassica napus]	0	2.91683	-inf	-inf	8.31029e-25	2.17977e-23	down	yes
25134	0	A04	-	19709492	19711833	BraA04g028070.3C	10	1017	MSTRG.12257	BraA04g028070.3C	GO:0003735(structural constituent of ribosome);GO:0005739(mitochondrion);GO:0005743(mitochondrial inner membrane);GO:0005774(vacuolar membrane);GO:0005777(peroxisome);GO:0005778(peroxisomal membrane);GO:0006412(translation);GO:0006810(transport);GO:0009514(glyoxysome);GO:0015297(antiporter activity);GO:0016021(integral component of membrane);GO:0043132(NAD transport);GO:0044375(regulation of pero…	04146(Peroxisome)	K13354	NA	PREDICTED: LOW QUALITY PROTEIN: peroxisomal nicotinamide adenine dinucleotide carrier-like [Brassica rapa]	34.5457	0.00061	56632.2	15.7893	9.12351e-25	2.38227e-23	up	yes
61580	0	A10	-	18954334	18955974	BraA10g029810.3C	5	1086	MSTRG.30165	BraA10g029810.3C	GO:0005576(extracellular region);GO:0005618(cell wall);GO:0009505(plant-type cell wall);GO:0030599(pectinesterase activity);GO:0042545(cell wall modification);GO:0045330(aspartyl esterase activity);GO:0045490(pectin catabolic process)	00040(Pentose and glucuronate interconversions);00500(Starch and sucrose metabolism)	K01051	EC:3.1.1.11	PREDICTED: probable pectinesterase 49 [Brassica rapa]	27.0115	0	inf	inf	9.21774e-25	2.40512e-23	up	yes
36715	0	A06	-	24967249	24969523	BraA06g037380.3C	3	699	MSTRG.17955	BraA06g037380.3C	GO:0003677(DNA binding);GO:0003700(transcription factor activity, sequence-specific DNA binding);GO:0005634(nucleus);GO:0006351(transcription, DNA-templated);GO:0006355(regulation of transcription, DNA-templated);GO:0009585(red, far-red light phototransduction);GO:0009740(gibberellic acid mediated signaling pathway);GO:0009753(response to jasmonic acid);GO:0009867(jasmonic acid mediated signaling…	04626(Plant-pathogen interaction)	K09422	NA	PREDICTED: transcription factor MYB21-like [Brassica napus]	41.9411	0	inf	inf	9.27435e-25	2.41812e-23	up	yes
60970	0	A10	-	17031783	17033968	BraA10g025240.3C	3	1824	MSTRG.29803	BraA10g025240.3C	GO:0004871(signal transducer activity);GO:0005886(plasma membrane);GO:0009416(response to light stimulus);GO:0016020(membrane);GO:0016567(protein ubiquitination)	00902(Monoterpenoid biosynthesis)	K15095	EC:1.1.1.208	PREDICTED: putative BTB/POZ domain-containing protein At5g13600 [Brassica rapa]	16.0339	0	inf	inf	9.48522e-25	2.47129e-23	up	yes
39965	0	A07	+	14576694	14578267	BraA07g016600.3C	2	1497	MSTRG.19471	BraA07g016600.3C	GO:0005506(iron ion binding);GO:0005739(mitochondrion);GO:0016020(membrane);GO:0016709(oxidoreductase activity, acting on paired donors, with incorporation or reduction of molecular oxygen, NAD(P)H as one donor, and incorporation of one atom of oxygen);GO:0019825(oxygen binding);GO:0020037(heme binding);GO:0042343(indole glucosinolate metabolic process);GO:0044550(secondary metabolite biosyntheti…	00903(Limonene and pinene degradation);00945(Stilbenoid, diarylheptanoid and gingerol biosynthesis)	K00517	NA	PREDICTED: cytochrome P450 81D1-like isoform X1 [Brassica rapa]	0	7.96488	-inf	-inf	9.53002e-25	2.48115e-23	down	yes
37392	0	A06	+	27716284	27717179	BraA06g042170.3C	2	525	MSTRG.18336	BraA06g042170.3C	GO:0003674(molecular_function);GO:0005576(extracellular region);GO:0005615(extracellular space);GO:0008150(biological_process)	03050(Proteasome)	K03036	NA	PREDICTED: pollen-specific protein-like At4g18596 [Brassica rapa]	55.463	0	inf	inf	9.92296e-25	2.5778e-23	up	yes
47182	0	A08	-	18578556	18579731	BraA08g025850.3C	4	645	MSTRG.23049	BraA08g025850.3C	GO:0005576(extracellular region);GO:0005789(endoplasmic reticulum membrane);GO:0006886(intracellular protein transport);GO:0008320(protein transmembrane transporter activity);GO:0015031(protein transport);GO:0016020(membrane);GO:0016021(integral component of membrane);GO:0016192(vesicle-mediated transport);GO:0032580(Golgi cisterna membrane);GO:0033116(endoplasmic reticulum-Golgi intermediate com…	NA	NA	NA	PREDICTED: transmembrane emp24 domain-containing protein p24delta9-like [Brassica rapa]	238.205	0.107601	2213.78	11.1123	1.00233e-24	2.60196e-23	up	yes
12825	0	A03	-	1183220	1183788	BraA03g002690.3C	2	480	MSTRG.6203	BraA03g002690.3C	GO:0003674(molecular_function);GO:0005829(cytosol);GO:0006970(response to osmotic stress);GO:0009409(response to cold);GO:0009414(response to water deprivation);GO:0009790(embryo development);GO:0009793(embryo development ending in seed dormancy);GO:0048316(seed development)	NA	NA	NA	PREDICTED: 18 kDa seed maturation protein-like [Brassica rapa]	127.893	0.029026	4406.14	12.1053	1.01935e-24	2.64422e-23	up	yes
40357	0	A07	-	16449761	16450565	BraA07g019510.3C	3	546	MSTRG.19666	BraA07g019510.3C	GO:0004497(monooxygenase activity);GO:0009507(chloroplast);GO:0009570(chloroplast stroma);GO:0009573(chloroplast ribulose bisphosphate carboxylase complex);GO:0009579(thylakoid);GO:0009637(response to blue light);GO:0009853(photorespiration);GO:0009941(chloroplast envelope);GO:0010114(response to red light);GO:0010218(response to far red light);GO:0015977(carbon fixation);GO:0016020(membrane);GO:…	01200(Carbon metabolism);00630(Glyoxylate and dicarboxylate metabolism);00710(Carbon fixation in photosynthetic organisms)	K01602	EC:4.1.1.39	PREDICTED: ribulose bisphosphate carboxylase small chain F1, chloroplastic-like [Brassica rapa]	1.00041	455.708	0.00219528	-8.83138	1.06262e-24	2.75247e-23	down	yes
41857	0	A07	+	22191929	22193642	BraA07g030330.3C	2	1161	MSTRG.20451	BraA07g030330.3C	GO:0003677(DNA binding);GO:0003700(transcription factor activity, sequence-specific DNA binding);GO:0005634(nucleus);GO:0006351(transcription, DNA-templated);GO:0006355(regulation of transcription, DNA-templated);GO:0009908(flower development);GO:0046872(metal ion binding)	04712(Circadian rhythm - plant)	K16222	NA	PREDICTED: cyclic dof factor 5 [Brassica rapa]	24.8997	0	inf	inf	1.06659e-24	2.76073e-23	up	yes
50121	0	A09	-	6852625	6854687	BraA09g011690.3C	2	1356	MSTRG.24647	BraA09g011690.3C	GO:0005737(cytoplasm);GO:0009555(pollen development);GO:0010584(pollen exine formation);GO:0016410(N-acyltransferase activity);GO:0050734(hydroxycinnamoyltransferase activity);GO:0080072(spermidine:sinapoyl CoA N-acyltransferase activity);GO:0080073(spermidine:coumaroyl CoA N-acyltransferase activity);GO:0080074(spermidine:caffeoyl CoA N-acyltransferase activity);GO:0080075(spermidine:feruloyl Co…	00940(Phenylpropanoid biosynthesis);00945(Stilbenoid, diarylheptanoid and gingerol biosynthesis);00941(Flavonoid biosynthesis)	K13065	EC:2.3.1.133	PREDICTED: spermidine hydroxycinnamoyl transferase-like [Brassica rapa]	21.3118	0	inf	inf	1.0688e-24	2.76445e-23	up	yes
36130	0	A06	+	22552839	22556070	BraA06g032940.3C	4	2988	MSTRG.17633	BraA06g032940.3C	GO:0003690(double-stranded DNA binding);GO:0003697(single-stranded DNA binding);GO:0003723(RNA binding);GO:0005515(protein binding);GO:0005634(nucleus);GO:0009791(post-embryonic development);GO:0009910(negative regulation of flower development);GO:0010022(meristem determinacy);GO:0016571(histone methylation);GO:0042538(hyperosmotic salinity response);GO:0045892(negative regulation of transcriptio…	NA	NA	NA	PREDICTED: protein EMBRYONIC FLOWER 1-like [Brassica rapa]	9.65438	0	inf	inf	1.08892e-24	2.81242e-23	up	yes
14928	0	A03	-	8434314	8435114	BraA03g018080.3C	1	801	MSTRG.7335	BraA03g018080.3C	GO:0005794(Golgi apparatus);GO:0009416(response to light stimulus);GO:0009507(chloroplast);GO:0009522(photosystem I);GO:0009534(chloroplast thylakoid);GO:0009535(chloroplast thylakoid membrane);GO:0009579(thylakoid);GO:0009768(photosynthesis, light harvesting in photosystem I);GO:0009769(photosynthesis, light harvesting in photosystem II);GO:0009941(chloroplast envelope);GO:0010287(plastoglobule)…	00196(Photosynthesis - antenna proteins)	K08912	NA	PREDICTED: chlorophyll a-b binding protein 1, chloroplastic [Brassica napus]	1.58702	702.172	0.00226016	-8.78936	1.09805e-24	2.83393e-23	down	yes
6779	0	A02	+	2112744	2115047	BraA02g004380.3C	5	1569	MSTRG.3367	BraA02g004380.3C	GO:0004674(protein serine/threonine kinase activity);GO:0004683(calmodulin-dependent protein kinase activity);GO:0005509(calcium ion binding);GO:0005516(calmodulin binding);GO:0005524(ATP binding);GO:0005634(nucleus);GO:0005737(cytoplasm);GO:0005886(plasma membrane);GO:0006468(protein phosphorylation);GO:0009738(abscisic acid-activated signaling pathway);GO:0009931(calcium-dependent protein serin…	04626(Plant-pathogen interaction)	K13412	EC:2.7.11.1	PREDICTED: calcium-dependent protein kinase 17-like [Brassica rapa]	18.3559	0	inf	inf	1.10716e-24	2.85332e-23	up	yes
57425	0	A09	-	44721736	44724735	BraA09g065530.3C	8	2217	MSTRG.28118	BraA09g065530.3C	GO:0000151(ubiquitin ligase complex);GO:0000794(condensed nuclear chromosome);GO:0005515(protein binding);GO:0005634(nucleus);GO:0005737(cytoplasm);GO:0005819(spindle);GO:0005829(cytosol);GO:0007049(cell cycle);GO:0009524(phragmoplast);GO:0009733(response to auxin);GO:0009734(auxin-activated signaling pathway);GO:0009753(response to jasmonic acid);GO:0009793(embryo development ending in seed dorm…	04141(Protein processing in endoplasmic reticulum);04120(Ubiquitin mediated proteolysis)	K03347	NA	PREDICTED: cullin-1-like isoform X1 [Brassica rapa]	12.9244	0	inf	inf	1.16392e-24	2.99743e-23	up	yes
58093	0	A10	-	2019536	2020857	BraA10g003860.3C	4	963	MSTRG.28460	BraA10g003860.3C	GO:0004601(peroxidase activity);GO:0005576(extracellular region);GO:0006979(response to oxidative stress);GO:0009505(plant-type cell wall);GO:0009506(plasmodesma);GO:0020037(heme binding);GO:0042744(hydrogen peroxide catabolic process);GO:0046872(metal ion binding);GO:0055114(oxidation-reduction process)	00940(Phenylpropanoid biosynthesis)	K00430	EC:1.11.1.7	PREDICTED: peroxidase 2-like [Brassica rapa]	0	12.1298	-inf	-inf	1.16676e-24	3.00259e-23	down	yes
29157	0	A05	-	18976319	18976992	BraA05g025260.3C	2	516	MSTRG.14167	BraA05g025260.3C	GO:0003674(molecular_function);GO:0005576(extracellular region);GO:0008150(biological_process)	00010(Glycolysis / Gluconeogenesis);00040(Pentose and glucuronate interconversions);00053(Ascorbate and aldarate metabolism);00620(Pyruvate metabolism);00071(Fatty acid degradation);00561(Glycerolipid metabolism);00280(Valine, leucine and isoleucine degradation);00310(Lysine degradation);00330(Arginine and proline metabolism);00340(Histidine metabolism);00380(Tryptophan metabolism);00410(beta-Ala…	K00128	EC:1.2.1.3	PREDICTED: putative cysteine-rich repeat secretory protein 17 [Brassica rapa]	55.5033	0	inf	inf	1.16879e-24	3.00564e-23	up	yes
18429	0	A03	+	22080355	22081539	BraA03g043720.3C	5	777	MSTRG.9193	BraA03g043720.3C	GO:0005515(protein binding);GO:0005739(mitochondrion);GO:0008219(cell death);GO:0009507(chloroplast);GO:0009534(chloroplast thylakoid);GO:0009535(chloroplast thylakoid membrane);GO:0009536(plastid);GO:0009570(chloroplast stroma);GO:0009658(chloroplast organization);GO:0009704(de-etiolation);GO:0009706(chloroplast inner membrane);GO:0009793(embryo development ending in seed dormancy);GO:0009941(ch…	NA	NA	NA	PREDICTED: protein CHAPERONE-LIKE PROTEIN OF POR1, chloroplastic [Brassica napus]	0.000336	15.0138	2.23794e-05	-15.4475	1.18237e-24	3.03835e-23	down	yes
30214	0	A05	+	23718664	23720099	BraA05g032810.3C	4	1122	MSTRG.14697	BraA05g032810.3C	GO:0005576(extracellular region);GO:0016042(lipid catabolic process);GO:0016298(lipase activity);GO:0052689(carboxylic ester hydrolase activity)	00561(Glycerolipid metabolism)	K00679	EC:2.3.1.158	PREDICTED: GDSL esterase/lipase 4 [Brassica rapa]	0	10.3923	-inf	-inf	1.18867e-24	3.05235e-23	down	yes
49040	0	A09	-	2355005	2358634	BraA09g003720.3C	13	2388	MSTRG.24083	BraA09g003720.3C	GO:0005886(plasma membrane);GO:0006817(phosphate ion transport);GO:0016021(integral component of membrane)	NA	NA	NA	PREDICTED: phosphate transporter PHO1 homolog 9-like [Brassica rapa]	11.9242	0	inf	inf	1.23682e-24	3.17142e-23	up	yes
60827	0	A10	-	16590263	16593355	BraA10g024180.3C	4	990	MSTRG.29718	BraA10g024180.3C	GO:0004601(peroxidase activity);GO:0005576(extracellular region);GO:0006979(response to oxidative stress);GO:0009505(plant-type cell wall);GO:0009664(plant-type cell wall organization);GO:0020037(heme binding);GO:0042744(hydrogen peroxide catabolic process);GO:0046872(metal ion binding);GO:0055114(oxidation-reduction process)	00940(Phenylpropanoid biosynthesis)	K00430	EC:1.11.1.7	PREDICTED: peroxidase 56 [Brassica rapa]	0	11.7253	-inf	-inf	1.24378e-24	3.18469e-23	down	yes
31322	0	A05	+	27493599	27497253	BraA05g040570.3C	9	1029	MSTRG.15288	BraA05g040570.3C	GO:0004089(carbonate dehydratase activity);GO:0005886(plasma membrane);GO:0008270(zinc ion binding);GO:0009409(response to cold);GO:0009507(chloroplast);GO:0009535(chloroplast thylakoid membrane);GO:0009570(chloroplast stroma);GO:0009579(thylakoid);GO:0009817(defense response to fungus, incompatible interaction);GO:0009941(chloroplast envelope);GO:0010037(response to carbon dioxide);GO:0010119(re…	00910(Nitrogen metabolism)	K01673	EC:4.2.1.1	PREDICTED: beta carbonic anhydrase 1, chloroplastic [Brassica rapa]	0	11.2823	-inf	-inf	1.24378e-24	3.18469e-23	down	yes
5709	0	A01	-	27807973	27808422	BraA01g041480.3C	1	450	MSTRG.2768	BraA01g041480.3C	GO:0005509(calcium ion binding)	04626(Plant-pathogen interaction)	K13448	NA	PREDICTED: calmodulin-like protein 3 [Brassica rapa]	189.616	0.076954	2464.02	11.2668	1.26157e-24	3.22792e-23	up	yes
27620	0	A05	+	7530404	7531888	BraA05g013560.3C	3	1227	MSTRG.13541	BraA05g013560.3C	GO:0004806(triglyceride lipase activity);GO:0006629(lipid metabolic process);GO:0009507(chloroplast);GO:0016042(lipid catabolic process)	00564(Glycerophospholipid metabolism);00592(alpha-Linolenic acid metabolism)	K16818	EC:3.1.1.32	PREDICTED: phospholipase A1-IIbeta-like [Brassica rapa]	23.1496	0	inf	inf	1.27112e-24	3.25001e-23	up	yes
35326	0	A06	+	18970381	18972159	BraA06g027040.3C	2	1281	MSTRG.17193	BraA06g027040.3C	GO:0005737(cytoplasm);GO:0016740(transferase activity);GO:0090430(caffeoyl-CoA: alcohol caffeoyl transferase activity);GO:0090431(alkyl caffeate ester biosynthetic process)	00073(Cutin, suberine and wax biosynthesis)	K15400	EC:2.3.1.188	PREDICTED: omega-hydroxypalmitate O-feruloyl transferase [Brassica rapa]	0	9.01729	-inf	-inf	1.30522e-24	3.33481e-23	down	yes
[truncated: 8,282 more rows]

## Sheet: Sheet3
Summary of DElncRNAs identified in this study
t_id	class_code	chr	strand	start	end	t_name	num_exons	length	gene_id	gene_name	FPKM.Ant	FPKM.Mix	fc	log2(fc)	pval	qval	regulation	significant
18382	u	A03	-	21894470	21895672	MSTRG.9161.1	2	429	MSTRG.9161	.	3268	0	inf	inf	1.53605e-41	1.1173e-38	up	yes
42122	u	A07	-	23298595	23299336	MSTRG.20577.1	2	652	MSTRG.20577	.	1537.66	0	inf	inf	4.39121e-40	2.40787e-37	up	yes
[truncated: 1,342 more rows]

## Sheet: Sheet4
Summary of DEcircRNAs identified in this study
[truncated: 166 more rows]
