# Supplementary material for: Whole-transcriptome analysis and construction of an anther development-related ceRNA network in Chinese cabbage (Brassica campestris L. ssp. pekinensis)
Source: Sci Rep. 2022 Feb 17;12:2667. doi: 10.1038/s41598-022-06556-2 (PMC8854722; doi:10.1038/s41598-022-06556-2)
Supplement: Supplementary file 11 — Supplementary Information 11. [file 41598_2022_6556_MOESM11_ESM.xls]

## Sheet: Target_predict_annotation
Table S6 Summary of miRNA target gene prediction
miRNA ID	Transcript ID	Gene ID	Gene Annoation	Score	Range	Strand	GO	KEGG
PC-3p-105782_17	BraA09g024770.3C	BraA09g024770.3C	auxin response factor 22-like	3.5	439-459	1	GO:0003677(DNA binding);GO:0003700(transcription factor activity, sequence-specific DNA binding);GO:0005634(nucleus);GO:0006351(transcription, DNA-templated);GO:0006355(regulation of transcription, DNA-templated);GO:0009734(auxin-activated signaling pathway)	ko04075(Plant hormone signal transduction)
PC-3p-105782_17	BraA03g057300.3C	BraA03g057300.3C	-	4	496-515	1	GO:0003674(molecular_function);GO:0005634(nucleus)
PC-3p-105782_17	BraA03g009330.3C	BraA03g009330.3C	-	4	555-574	1	GO:0000139(Golgi membrane);GO:0005794(Golgi apparatus);GO:0005886(plasma membrane);GO:0008643(carbohydrate transport);GO:0015780(nucleotide-sugar transport);GO:0016020(membrane);GO:0016021(integral component of membrane)
PC-3p-105782_17	BraA01g010810.3C	BraA01g010810.3C	hypothetical protein	4	1086-1105	1	GO:0005524(ATP binding);GO:0005634(nucleus);GO:0006952(defense response);GO:0007165(signal transduction);GO:0016021(integral component of membrane);GO:0043531(ADP binding)	ko04626(Plant-pathogen interaction)
PC-3p-12682_140	BraA01g030980.3C	BraA01g030980.3C	ethylene receptor 2	3	1203-1224	1	GO:0000155(phosphorelay sensor kinase activity);GO:0004673(protein histidine kinase activity);GO:0004674(protein serine/threonine kinase activity);GO:0004872(receptor activity);GO:0005515(protein binding);GO:0005524(ATP binding);GO:0005783(endoplasmic reticulum);GO:0005789(endoplasmic reticulum membrane);GO:0009873(ethylene-activated signaling pathway);GO:0010105(negative regulation of ethylene-a…	ko04075(Plant hormone signal transduction)
PC-3p-12682_140	BraA04g014390.3C	BraA04g014390.3C	cysteine-rich receptor-like protein kinase 15	4	1243-1264	1	GO:0004712(protein serine/threonine/tyrosine kinase activity);GO:0005524(ATP binding);GO:0006468(protein phosphorylation);GO:0016301(kinase activity)	ko00520(Amino sugar and nucleotide sugar metabolism)
PC-3p-12682_140	BraA06g002310.3C	BraA06g002310.3C	FLG22-induced receptor-like kinase 1	4	1169-1190	1	GO:0004674(protein serine/threonine kinase activity);GO:0005524(ATP binding);GO:0005576(extracellular region);GO:0006468(protein phosphorylation);GO:0016021(integral component of membrane);GO:0016301(kinase activity);GO:0016310(phosphorylation)	ko04626(Plant-pathogen interaction)
PC-3p-12682_140	BraA10g007060.3C			4	312-332	1
PC-3p-77907_24	BraA07g005490.3C	BraA07g005490.3C	-	4	331-351	1	GO:0005634(nucleus)
PC-3p-784790_3	BraA05g015070.3C	BraA05g015070.3C	-	4	158-178	1	GO:0003677(DNA binding);GO:0005634(nucleus);GO:0006355(regulation of transcription, DNA-templated);GO:0008150(biological_process);GO:0016021(integral component of membrane)
PC-3p-784790_3	BraA01g036230.3C	BraA01g036230.3C	-	4	615-635	1	GO:0003677(DNA binding);GO:0005634(nucleus);GO:0009507(chloroplast);GO:0009534(chloroplast thylakoid);GO:0009535(chloroplast thylakoid membrane);GO:0016363(nuclear matrix);GO:0042646(plastid nucleoid)
PC-3p-784790_3	BraA07g034850.3C	BraA07g034850.3C	ABC transporter B family member 21-like	4	213-232	1	GO:0000977(RNA polymerase II regulatory region sequence-specific DNA binding);GO:0003700(transcription factor activity, sequence-specific DNA binding);GO:0005634(nucleus);GO:0006357(regulation of transcription from RNA polymerase II promoter)	ko02010(ABC transporters)
PC-3p-784790_3	BraA10g010640.3C	BraA10g010640.3C	-	4	47-68	1	GO:0005634(nucleus);GO:0006351(transcription, DNA-templated);GO:0006355(regulation of transcription, DNA-templated);GO:0008327(methyl-CpG binding)
PC-3p-79725_23	BraA09g032230.3C	BraA09g032230.3C	ABC transporter B family member 11-like	3	100-119	1	GO:0003677(DNA binding);GO:0005634(nucleus);GO:0008150(biological_process);GO:0046983(protein dimerization activity)	ko02010(ABC transporters)
PC-3p-79725_23	BraA03g060790.3C	BraA03g060790.3C	V-type proton ATPase subunit a3-like	4	296-315	1	GO:0000325(plant-type vacuole);GO:0007035(vacuolar acidification);GO:0015986(ATP synthesis coupled proton transport);GO:0016471(vacuolar proton-transporting V-type ATPase complex);GO:0046961(proton-transporting ATPase activity, rotational mechanism);GO:0051117(ATPase binding);GO:0070072(vacuolar proton-transporting V-type ATPase complex assembly)	ko00190(Oxidative phosphorylation);ko04145(Phagosome)
PC-3p-82800_22	BraA03g010120.3C	BraA03g010120.3C	chaperone protein dnaJ 3-like	3.5	783-804	1	GO:0005524(ATP binding);GO:0005737(cytoplasm);GO:0005829(cytosol);GO:0005886(plasma membrane);GO:0006457(protein folding);GO:0009408(response to heat);GO:0009506(plasmodesma);GO:0031072(heat shock protein binding);GO:0046872(metal ion binding);GO:0051082(unfolded protein binding)	ko04141(Protein processing in endoplasmic reticulum)
PC-3p-82800_22	BraA01g009290.3C	BraA01g009290.3C	-	4	363-384	1
PC-3p-82800_22	BraA09g061400.3C	BraA09g061400.3C	-	4	342-361	1	GO:0005351(sugar:proton symporter activity);GO:0005355(glucose transmembrane transporter activity);GO:0005634(nucleus);GO:0005737(cytoplasm);GO:0005773(vacuole);GO:0005886(plasma membrane);GO:0005887(integral component of plasma membrane);GO:0009506(plasmodesma);GO:0015144(carbohydrate transmembrane transporter activity);GO:0015145(monosaccharide transmembrane transporter activity);GO:0015749(mon…
PC-3p-82800_22	BraA09g055090.3C	BraA09g055090.3C	hypothetical protein	4	1212-1232	1	GO:0005634(nucleus);GO:0005737(cytoplasm);GO:0005829(cytosol);GO:0005886(plasma membrane);GO:0009506(plasmodesma);GO:0030244(cellulose biosynthetic process);GO:0051211(anisotropic cell growth)	ko04141(Protein processing in endoplasmic reticulum)
PC-3p-82800_22	BraA03g049500.3C	BraA03g049500.3C	peptidase	4	376-395	1	GO:0004252(serine-type endopeptidase activity);GO:0005576(extracellular region);GO:0005618(cell wall);GO:0006508(proteolysis);GO:0008152(metabolic process);GO:0009860(pollen tube growth)	ko04144(Endocytosis)
PC-3p-84517_22	BraA03g000320.3C	BraA03g000320.3C	receptor serine-threonine protein kinase	4	1979-1998	1	GO:0004674(protein serine/threonine kinase activity);GO:0005524(ATP binding);GO:0005886(plasma membrane);GO:0006468(protein phosphorylation);GO:0007169(transmembrane receptor protein tyrosine kinase signaling pathway);GO:0009507(chloroplast);GO:0016021(integral component of membrane);GO:0016301(kinase activity)	ko04626(Plant-pathogen interaction)
PC-3p-889057_3	BraA03g056890.3C	BraA03g056890.3C	-	3	1860-1879	1	GO:0004970(ionotropic glutamate receptor activity);GO:0005217(intracellular ligand-gated ion channel activity);GO:0005515(protein binding);GO:0005576(extracellular region);GO:0006874(cellular calcium ion homeostasis);GO:0009416(response to light stimulus);GO:0016021(integral component of membrane)
PC-3p-889057_3	BraA05g030070.3C	BraA05g030070.3C	50S ribosomal protein L3-2	4	19-38	1	GO:0003735(structural constituent of ribosome);GO:0005739(mitochondrion);GO:0005840(ribosome);GO:0006412(translation);GO:0009507(chloroplast);GO:0019843(rRNA binding)	ko03010(Ribosome)
PC-3p-889057_3	BraA03g044350.3C	BraA03g044350.3C	-	4	177-196	1	GO:0003674(molecular_function);GO:0005739(mitochondrion);GO:0008150(biological_process)
PC-3p-889057_3	BraA07g021560.3C	BraA07g021560.3C	-	4	1053-1072	1	GO:0003674(molecular_function);GO:0005634(nucleus);GO:0008150(biological_process)
PC-3p-89717_21	BraA06g026820.3C	BraA06g026820.3C	-	4	152-173	1	GO:0003674(molecular_function);GO:0005737(cytoplasm)
PC-3p-89717_21	BraA10g018230.3C	BraA10g018230.3C	auxin response factor 3	4	393-412	1	GO:0003677(DNA binding);GO:0003700(transcription factor activity, sequence-specific DNA binding);GO:0005515(protein binding);GO:0005634(nucleus);GO:0006351(transcription, DNA-templated);GO:0006355(regulation of transcription, DNA-templated);GO:0009734(auxin-activated signaling pathway);GO:0010050(vegetative phase change);GO:0010158(abaxial cell fate specification)	ko04075(Plant hormone signal transduction)
PC-3p-909008_3	BraA10g024930.3C	BraA10g024930.3C	-	3.5	739-760	1	GO:0005773(vacuole)
PC-3p-909008_3	BraA04g010570.3C	BraA04g010570.3C	geranylgeranyl diphosphate reductase	4	168-189	1	GO:0005576(extracellular region);GO:0016042(lipid catabolic process);GO:0016298(lipase activity);GO:0016788(hydrolase activity, acting on ester bonds)	ko00860(Porphyrin and chlorophyll metabolism);ko00900(Terpenoid backbone biosynthesis)
PC-3p-93803_20	BraA03g027920.3C	BraA03g027920.3C	hypothetical protein	4	1251-1270	1	GO:0005634(nucleus);GO:0005886(plasma membrane);GO:0006869(lipid transport);GO:0008142(oxysterol binding);GO:0008202(steroid metabolic process);GO:0008289(lipid binding)	ko00500(Starch and sucrose metabolism);ko00520(Amino sugar and nucleotide sugar metabolism)
PC-3p-95558_19	BraA06g018560.3C	BraA06g018560.3C	-	4	332-351	1	GO:0009507(chloroplast);GO:0009626(plant-type hypersensitive response)
PC-3p-95558_19	BraA02g024740.3C	BraA02g024740.3C	-	4	606-625	1	GO:0003674(molecular_function);GO:0005634(nucleus);GO:0008150(biological_process)
PC-3p-96652_19	BraA01g021750.3C	BraA01g021750.3C	cysteine synthase	3	316-336	1	GO:0004124(cysteine synthase activity);GO:0005515(protein binding);GO:0005634(nucleus);GO:0005737(cytoplasm);GO:0005774(vacuolar membrane);GO:0005777(peroxisome);GO:0005829(cytosol);GO:0005886(plasma membrane);GO:0006535(cysteine biosynthetic process from serine);GO:0007568(aging);GO:0009507(chloroplast);GO:0009567(double fertilization forming a zygote and endosperm);GO:0009570(chloroplast stroma…	ko01200(Carbon metabolism);ko01230(Biosynthesis of amino acids);ko00920(Sulfur metabolism);ko00270(Cysteine and methionine metabolism)
PC-3p-96652_19	BraA08g010980.3C	BraA08g010980.3C	cysteine synthase	3.5	316-336	1	GO:0004124(cysteine synthase activity);GO:0005515(protein binding);GO:0005634(nucleus);GO:0005737(cytoplasm);GO:0005774(vacuolar membrane);GO:0005777(peroxisome);GO:0005829(cytosol);GO:0005886(plasma membrane);GO:0006535(cysteine biosynthetic process from serine);GO:0007568(aging);GO:0009507(chloroplast);GO:0009567(double fertilization forming a zygote and endosperm);GO:0009570(chloroplast stroma…	ko01200(Carbon metabolism);ko01230(Biosynthesis of amino acids);ko00920(Sulfur metabolism);ko00270(Cysteine and methionine metabolism)
PC-3p-96652_19	BraA06g002480.3C	BraA06g002480.3C	cysteine-rich receptor-like protein kinase 15	3.5	863-883	1	GO:0005524(ATP binding);GO:0005886(plasma membrane);GO:0016021(integral component of membrane);GO:0016301(kinase activity);GO:0030246(carbohydrate binding);GO:0048544(recognition of pollen)	ko00520(Amino sugar and nucleotide sugar metabolism)
PC-3p-96652_19	BraA03g026380.3C	BraA03g026380.3C	-	4	588-609	1	GO:0006810(transport);GO:0016020(membrane);GO:0016021(integral component of membrane)
PC-3p-998150_3	BraA03g055170.3C	BraA03g055170.3C	cytokinin dehydrogenase 4	4	834-855	1	GO:0005576(extracellular region);GO:0005615(extracellular space);GO:0008131(primary amine oxidase activity);GO:0009690(cytokinin metabolic process);GO:0009823(cytokinin catabolic process);GO:0016614(oxidoreductase activity, acting on CH-OH group of donors);GO:0019139(cytokinin dehydrogenase activity);GO:0050660(flavin adenine dinucleotide binding);GO:0055114(oxidation-reduction process)	ko00908(Zeatin biosynthesis)
PC-5p-100385_18	BraA03g005130.3C	BraA03g005130.3C	omega-amidase	3.5	379-398	1	GO:0005829(cytosol);GO:0006107(oxaloacetate metabolic process);GO:0006108(malate metabolic process);GO:0006807(nitrogen compound metabolic process);GO:0008270(zinc ion binding);GO:0009507(chloroplast);GO:0009570(chloroplast stroma);GO:0016810(hydrolase activity, acting on carbon-nitrogen );GO:0050152(omega-amidase activity)	ko00250(Alanine,ko aspartate and glutamate metabolism)
PC-5p-100385_18	BraA02g016280.3C	BraA02g016280.3C	SKU5 similar 13	4	190-209	1	GO:0005507(copper ion binding);GO:0005576(extracellular region);GO:0009505(plant-type cell wall);GO:0009506(plasmodesma);GO:0016722(oxidoreductase activity, oxidizing metal ions);GO:0055114(oxidation-reduction process)	ko00053(Ascorbate and aldarate metabolism)
PC-5p-100385_18	BraA03g038640.3C	BraA03g038640.3C	hypothetical protein	4	2203-2224	1	GO:0005199(structural constituent of cell wall);GO:0005576(extracellular region);GO:0005618(cell wall);GO:0005634(nucleus);GO:0071555(cell wall organization)	ko03010(Ribosome)
PC-5p-103398_18	BraA02g022160.3C	BraA02g022160.3C	-	2.5	4873-4892	1	GO:0007165(signal transduction);GO:0016021(integral component of membrane)
PC-5p-103398_18	BraA02g012480.3C	BraA02g012480.3C	-	4	262-282	1	GO:0005575(cellular_component);GO:0006351(transcription, DNA-templated);GO:0006355(regulation of transcription, DNA-templated);GO:0019538(protein metabolic process)
PC-5p-106606_17	BraA03g022430.3C	BraA03g022430.3C	-	4	26-46	1
PC-5p-106606_17	BraA09g045480.3C	BraA09g045480.3C	-	4	1502-1521	1	GO:0001673(male germ cell nucleus);GO:0004842(ubiquitin-protein transferase activity);GO:0005515(protein binding);GO:0006511(ubiquitin-dependent protein catabolic process);GO:0009507(chloroplast);GO:0009555(pollen development);GO:0009793(embryo development ending in seed dormancy);GO:0016567(protein ubiquitination);GO:0019005(SCF ubiquitin ligase complex);GO:0031146(SCF-dependent proteasomal ubiq…
PC-5p-1111070_3	BraA03g034460.3C	BraA03g034460.3C	alpha-L-arabinofuranosidase 1-like	2	1306-1326	1	GO:0005576(extracellular region);GO:0005578(proteinaceous extracellular matrix);GO:0005773(vacuole);GO:0009044(xylan 1,4-beta-xylosidase activity);GO:0009505(plant-type cell wall);GO:0016798(hydrolase activity, acting on glycosyl bonds);GO:0045493(xylan catabolic process);GO:0046373(L-arabinose metabolic process);GO:0046556(alpha-L-arabinofuranosidase activity);GO:0048046(apoplast)	ko00520(Amino sugar and nucleotide sugar metabolism)
PC-5p-119169_15	BraA01g010580.3C	BraA01g010580.3C	probable fructose-bisphosphate aldolase 3	4	440-461	1	GO:0005794(Golgi apparatus);GO:0016020(membrane);GO:0016021(integral component of membrane);GO:0022857(transmembrane transporter activity)	ko01200(Carbon metabolism);ko01230(Biosynthesis of amino acids);ko00010(Glycolysis / Gluconeogenesis);ko00030(Pentose phosphate pathway);ko00051(Fructose and mannose metabolism);ko00710(Carbon fixation in photosynthetic organisms)
PC-5p-12419_142	BraA02g022160.3C	BraA02g022160.3C	-	3	4872-4891	1	GO:0007165(signal transduction);GO:0016021(integral component of membrane)
PC-5p-12419_142	BraA09g011300.3C	BraA09g011300.3C	hypothetical protein	3.5	1078-1099	1	GO:0005524(ATP binding);GO:0005783(endoplasmic reticulum);GO:0016021(integral component of membrane);GO:0016887(ATPase activity)	ko03008(Ribosome biogenesis in eukaryotes)
PC-5p-12419_142	BraA09g011260.3C	BraA09g011260.3C	mitogen-activated protein kinase 8	3.5	1561-1582	1	GO:0005524(ATP binding);GO:0005783(endoplasmic reticulum);GO:0016021(integral component of membrane);GO:0016887(ATPase activity)	ko04075(Plant hormone signal transduction)
PC-5p-12419_142	BraA06g002370.3C	BraA06g002370.3C	-	4	1144-1165	1	GO:0005783(endoplasmic reticulum);GO:0005788(endoplasmic reticulum lumen);GO:0005886(plasma membrane);GO:0006508(proteolysis);GO:0008152(metabolic process);GO:0008237(metallopeptidase activity);GO:0009507(chloroplast);GO:0009611(response to wounding);GO:0010179(IAA-Ala conjugate hydrolase activity)
PC-5p-12419_142	BraA08g015630.3C	BraA08g015630.3C	DEAD/DEAH box helicase family protein	4	1621-1641	1	GO:0003723(RNA binding);GO:0005524(ATP binding);GO:0005634(nucleus);GO:0008026(ATP-dependent helicase activity)	ko03040(Spliceosome)
PC-5p-12419_142	BraA02g012480.3C	BraA02g012480.3C	-	4	261-281	1	GO:0005575(cellular_component);GO:0006351(transcription, DNA-templated);GO:0006355(regulation of transcription, DNA-templated);GO:0019538(protein metabolic process)
PC-5p-1336_912	BraA07g027850.3C	BraA07g027850.3C	5' nucleotidase family protein	3	275-295	1	GO:0008150(biological_process);GO:0008253(5'-nucleotidase activity);GO:0009507(chloroplast)	ko00230(Purine metabolism);ko00240(Pyrimidine metabolism);ko00760(Nicotinate and nicotinamide metabolism)
PC-5p-1413184_2	BraA07g004050.3C	BraA07g004050.3C	long chain base biosynthesis protein 2a-like	4	787-809	1	GO:0005576(extracellular region);GO:0005618(cell wall);GO:0016787(hydrolase activity);GO:0052689(carboxylic ester hydrolase activity);GO:0071555(cell wall organization)	ko00600(Sphingolipid metabolism)
PC-5p-146269_13	BraA07g041350.3C	BraA07g041350.3C	-	4	620-640	1	GO:0005737(cytoplasm);GO:0016787(hydrolase activity)
PC-5p-146269_13	BraA01g007780.3C	BraA01g007780.3C	-	4	539-559	1	GO:0003674(molecular_function);GO:0005634(nucleus);GO:0008150(biological_process)
PC-5p-149015_12	BraA09g045560.3C	BraA09g045560.3C	-	3.5	1467-1487	1
PC-5p-149015_12	BraA06g042710.3C	BraA06g042710.3C	regulatory protein NPR3	4	1458-1478	1	GO:0005515(protein binding);GO:0005634(nucleus);GO:0009627(systemic acquired resistance);GO:0009816(defense response to bacterium, incompatible interaction);GO:0009817(defense response to fungus, incompatible interaction);GO:0016567(protein ubiquitination);GO:0080185(effector dependent induction by symbiont of host immune response);GO:1901149(salicylic acid binding)	ko04075(Plant hormone signal transduction)
PC-3p-134624_14	BraA10g004690.3C	BraA10g004690.3C	cell division cycle protein 48 homolog	3	3303-3323	1	GO:0005524(ATP binding);GO:0005634(nucleus)	ko04141(Protein processing in endoplasmic reticulum)
PC-3p-134624_14	BraA09g064250.3C	BraA09g064250.3C	cell division cycle protein 48 homolog	3	3606-3626	1	GO:0005524(ATP binding);GO:0005634(nucleus)	ko04141(Protein processing in endoplasmic reticulum)
PC-3p-134624_14	BraA08g028180.3C	BraA08g028180.3C	-	4	514-534	1	GO:0004089(carbonate dehydratase activity);GO:0005737(cytoplasm);GO:0005739(mitochondrion);GO:0005747(mitochondrial respiratory chain complex I);GO:0009853(photorespiration);GO:0031966(mitochondrial membrane);GO:0045271(respiratory chain complex I);GO:0046872(metal ion binding)
PC-5p-152837_12	BraA03g039470.3C			3.5	154-173	1
PC-5p-152837_12	BraA06g005740.3C	BraA06g005740.3C	protein CHROMATIN REMODELING 25	3.5	7386-7406	1	GO:0003700(transcription factor activity, sequence-specific DNA binding);GO:0005634(nucleus);GO:0006351(transcription, DNA-templated);GO:0006355(regulation of transcription, DNA-templated);GO:0016568(chromatin modification);GO:0046872(metal ion binding);GO:0051213(dioxygenase activity);GO:0055114(oxidation-reduction process)	ko03440(Homologous recombination)
PC-5p-152837_12	BraA07g037800.3C	BraA07g037800.3C	-	4	171-191	1	GO:0002229(defense response to oomycetes);GO:0003700(transcription factor activity, sequence-specific DNA binding);GO:0005516(calmodulin binding);GO:0005634(nucleus);GO:0006355(regulation of transcription, DNA-templated);GO:0009617(response to bacterium);GO:0010112(regulation of systemic acquired resistance);GO:0010224(response to UV-B);GO:0042742(defense response to bacterium);GO:0043565(sequenc…
PC-5p-152837_12	BraA04g030440.3C	BraA04g030440.3C	O-acyltransferase WSD1	4	972-992	1	GO:0004144(diacylglycerol O-acyltransferase activity);GO:0005634(nucleus);GO:0005783(endoplasmic reticulum);GO:0005789(endoplasmic reticulum membrane);GO:0005886(plasma membrane);GO:0010025(wax biosynthetic process);GO:0016021(integral component of membrane);GO:0019432(triglyceride biosynthetic process);GO:0047196(long-chain-alcohol O-fatty-acyltransferase activity)	ko00073(Cutin,ko suberine and wax biosynthesis)
PC-5p-152837_12	BraA08g033080.3C	BraA08g033080.3C	-	4	3000-3020	1	GO:0003700(transcription factor activity, sequence-specific DNA binding);GO:0005634(nucleus);GO:0006351(transcription, DNA-templated);GO:0006355(regulation of transcription, DNA-templated);GO:0016568(chromatin modification);GO:0046872(metal ion binding);GO:0051213(dioxygenase activity);GO:0055114(oxidation-reduction process)
PC-5p-156972_12	BraA03g063360.3C	BraA03g063360.3C	-	4	1765-1786	1	GO:0000151(ubiquitin ligase complex);GO:0003824(catalytic activity);GO:0004842(ubiquitin-protein transferase activity);GO:0008270(zinc ion binding);GO:0010029(regulation of seed germination);GO:0043130(ubiquitin binding);GO:0046982(protein heterodimerization activity)
PC-5p-171243_11	BraA05g041940.3C	BraA05g041940.3C	uncharacterized LOC100839967	3	728-747	1	GO:0004871(signal transducer activity);GO:0005886(plasma membrane);GO:0009416(response to light stimulus);GO:0016567(protein ubiquitination)	ko00902(Monoterpenoid biosynthesis)
PC-5p-171243_11	BraA03g043510.3C	BraA03g043510.3C	-	3.5	85-105	1	GO:0003674(molecular_function);GO:0009507(chloroplast)
PC-5p-171243_11	BraA02g031680.3C	BraA02g031680.3C	Transducin/WD40 repeat-like superfamily protein	4	444-464	1		ko04120(Ubiquitin mediated proteolysis)
PC-5p-171243_11	BraA08g026810.3C	BraA08g026810.3C	cytochrome c oxidase subunit 6b-3-like	4	72-93	1	GO:0004129(cytochrome-c oxidase activity);GO:0005507(copper ion binding);GO:0005739(mitochondrion);GO:0009507(chloroplast);GO:0009535(chloroplast thylakoid membrane);GO:0009579(thylakoid);GO:0009651(response to salt stress);GO:0055114(oxidation-reduction process)	ko00190(Oxidative phosphorylation)
PC-5p-171243_11	BraA04g021550.3C	BraA04g021550.3C	probable WRKY transcription factor 25	4	351-371	1	GO:0003700(transcription factor activity, sequence-specific DNA binding);GO:0005515(protein binding);GO:0005634(nucleus);GO:0006351(transcription, DNA-templated);GO:0006355(regulation of transcription, DNA-templated);GO:0006970(response to osmotic stress);GO:0009409(response to cold);GO:0009651(response to salt stress);GO:0034605(cellular response to heat);GO:0043565(sequence-specific DNA binding…	ko04626(Plant-pathogen interaction)
PC-5p-171243_11	BraA06g038030.3C	BraA06g038030.3C	-	4	1618-1638	1	GO:0003674(molecular_function);GO:0008150(biological_process);GO:0009507(chloroplast)
PC-5p-171243_11	BraA10g030230.3C	BraA10g030230.3C	-	4	1114-1134	1	GO:0003674(molecular_function);GO:0005634(nucleus);GO:0008150(biological_process);GO:0009506(plasmodesma)
PC-5p-171243_11	BraA02g040140.3C	BraA02g040140.3C	beta-D-xylosidase 1	4	822-842	1	GO:0004553(hydrolase activity, hydrolyzing O-glycosyl compounds);GO:0005576(extracellular region);GO:0005578(proteinaceous extracellular matrix);GO:0009044(xylan 1,4-beta-xylosidase activity);GO:0009505(plant-type cell wall);GO:0010214(seed coat development);GO:0031222(arabinan catabolic process);GO:0045493(xylan catabolic process);GO:0046556(alpha-L-arabinofuranosidase activity);GO:0048046(apopl…	ko00500(Starch and sucrose metabolism);ko00520(Amino sugar and nucleotide sugar metabolism)
PC-5p-171243_11	BraA06g034760.3C	BraA06g034760.3C	beta-D-xylosidase 1	4	822-842	1	GO:0004553(hydrolase activity, hydrolyzing O-glycosyl compounds);GO:0005576(extracellular region);GO:0005578(proteinaceous extracellular matrix);GO:0009044(xylan 1,4-beta-xylosidase activity);GO:0009505(plant-type cell wall);GO:0010214(seed coat development);GO:0031222(arabinan catabolic process);GO:0045493(xylan catabolic process);GO:0046556(alpha-L-arabinofuranosidase activity);GO:0048046(apopl…	ko00500(Starch and sucrose metabolism);ko00520(Amino sugar and nucleotide sugar metabolism)
PC-5p-171243_11	BraA09g004510.3C	BraA09g004510.3C	beta-D-xylosidase 1	4	819-839	1	GO:0004553(hydrolase activity, hydrolyzing O-glycosyl compounds);GO:0005576(extracellular region);GO:0005578(proteinaceous extracellular matrix);GO:0009044(xylan 1,4-beta-xylosidase activity);GO:0009505(plant-type cell wall);GO:0010214(seed coat development);GO:0031222(arabinan catabolic process);GO:0045493(xylan catabolic process);GO:0046556(alpha-L-arabinofuranosidase activity);GO:0048046(apopl…	ko00500(Starch and sucrose metabolism);ko00520(Amino sugar and nucleotide sugar metabolism)
PC-5p-171243_11	BraA04g017440.3C	BraA04g017440.3C	hypothetical protein	4	1847-1868	1	GO:0005634(nucleus);GO:0005694(chromosome);GO:0008168(methyltransferase activity);GO:0008270(zinc ion binding);GO:0016740(transferase activity);GO:0018024(histone-lysine N-methyltransferase activity);GO:0032259(methylation);GO:0034968(histone lysine methylation)	ko00310(Lysine degradation)
PC-5p-171243_11	BraA10g012310.3C	BraA10g012310.3C	flavone 3'-O-methyltransferase 1-like	4	397-416	1	GO:0005634(nucleus);GO:0005737(cytoplasm);GO:0005829(cytosol);GO:0005886(plasma membrane);GO:0009506(plasmodesma);GO:0009809(lignin biosynthetic process);GO:0030744(luteolin O-methyltransferase activity);GO:0030755(quercetin 3-O-methyltransferase activity);GO:0032259(methylation);GO:0033799(myricetin 3'-O-methyltransferase activity);GO:0046983(protein dimerization activity);GO:0047763(caffeate O-…	ko00940(Phenylpropanoid biosynthesis)
PC-5p-172518_11	BraA01g029860.3C	BraA01g029860.3C	putative dihydroxy-acid dehydratase	4	1197-1219	1	GO:0003824(catalytic activity);GO:0004160(dihydroxy-acid dehydratase activity);GO:0005507(copper ion binding);GO:0005829(cytosol);GO:0009082(branched-chain amino acid biosynthetic process);GO:0009097(isoleucine biosynthetic process);GO:0009099(valine biosynthetic process);GO:0009507(chloroplast);GO:0009536(plastid);GO:0009553(embryo sac development);GO:0009555(pollen development);GO:0009570(chlor…	ko01210(2-Oxocarboxylic acid metabolism);ko01230(Biosynthesis of amino acids);ko00290(Valine,ko leucine and isoleucine biosynthesis);ko00770(Pantothenate and CoA biosynthesis)
PC-5p-172518_11	BraA07g008830.3C	BraA07g008830.3C	putative dihydroxy-acid dehydratase	4	1203-1225	1	GO:0003824(catalytic activity);GO:0004160(dihydroxy-acid dehydratase activity);GO:0005507(copper ion binding);GO:0005829(cytosol);GO:0009082(branched-chain amino acid biosynthetic process);GO:0009097(isoleucine biosynthetic process);GO:0009099(valine biosynthetic process);GO:0009507(chloroplast);GO:0009536(plastid);GO:0009553(embryo sac development);GO:0009555(pollen development);GO:0009570(chlor…	ko01210(2-Oxocarboxylic acid metabolism);ko01230(Biosynthesis of amino acids);ko00290(Valine,ko leucine and isoleucine biosynthesis);ko00770(Pantothenate and CoA biosynthesis)
PC-5p-172518_11	BraA02g036990.3C	BraA02g036990.3C	putative two-component response regulator ARR21	4	262-282	1	GO:0005634(nucleus);GO:0008150(biological_process)	ko04075(Plant hormone signal transduction)
PC-5p-17265_106	BraA05g027000.3C	BraA05g027000.3C	-	3	579-600	1	GO:0005576(extracellular region);GO:0005615(extracellular space);GO:0005634(nucleus);GO:0008150(biological_process);GO:0008289(lipid binding)
PC-5p-17265_106	BraA07g033950.3C	BraA07g033950.3C	-	3.5	946-966	1	GO:0003674(molecular_function);GO:0005634(nucleus);GO:0008150(biological_process);GO:0016021(integral component of membrane)
PC-5p-17265_106	BraA10g014080.3C	BraA10g014080.3C	-	3.5	1337-1358	1	GO:0003676(nucleic acid binding);GO:0003700(transcription factor activity, sequence-specific DNA binding);GO:0005634(nucleus);GO:0006355(regulation of transcription, DNA-templated);GO:0008270(zinc ion binding);GO:0046872(metal ion binding)
PC-5p-17265_106	BraA02g026400.3C	BraA02g026400.3C	-	3.5	19-39	1	GO:0005576(extracellular region);GO:0005634(nucleus);GO:0005783(endoplasmic reticulum);GO:0008150(biological_process);GO:0016021(integral component of membrane);GO:0016757(transferase activity, transferring glycosyl groups)
PC-5p-17265_106	BraA08g003390.3C	BraA08g003390.3C	-	4	335-354	1	GO:0005634(nucleus);GO:0008270(zinc ion binding)
PC-5p-17265_106	BraA05g019540.3C	BraA05g019540.3C	-	4	356-375	1	GO:0005634(nucleus);GO:0008270(zinc ion binding)
PC-5p-17265_106	BraA05g032880.3C	BraA05g032880.3C	dnaJ protein P58IPK homolog	4	340-361	1	GO:0006457(protein folding)	ko04141(Protein processing in endoplasmic reticulum)
PC-5p-17265_106	BraA10g026800.3C	BraA10g026800.3C	-	4	595-615	1	GO:0005739(mitochondrion);GO:0016491(oxidoreductase activity);GO:0055114(oxidation-reduction process);GO:0071949(FAD binding)
PC-5p-17265_106	BraA04g017370.3C	BraA04g017370.3C	uncharacterized LOC102704525	4	802-821	1	GO:0005634(nucleus);GO:0008150(biological_process)	ko00511(Other glycan degradation)
PC-5p-1815_688	BraAnng000820.3C	BraAnng000820.3C	-	3.5	179-199	1
PC-5p-1815_688	BraA05g004750.3C	BraA05g004750.3C	-	3.5	689-709	1
PC-5p-1815_688	BraAnng003580.3C	BraAnng003580.3C	-	3.5	689-709	1
PC-5p-1815_688	BraA07g029570.3C	BraA07g029570.3C	uncharacterized LOC104602841	3.5	689-709	1	GO:0003676(nucleic acid binding);GO:0003723(RNA binding);GO:0003964(RNA-directed DNA polymerase activity);GO:0005737(cytoplasm);GO:0006278(RNA-dependent DNA biosynthetic process);GO:0015074(DNA integration)	ko04070(Phosphatidylinositol signaling system)
PC-3p-136074_14	BraA09g056380.3C	BraA09g056380.3C	-	2	671-692	1	GO:0003723(RNA binding);GO:0003968(RNA-directed RNA polymerase activity);GO:0005575(cellular_component);GO:0016441(posttranscriptional gene silencing);GO:0031047(gene silencing by RNA)
PC-3p-136074_14	BraA10g027930.3C	BraA10g027930.3C	-	4	343-365	1	GO:0003723(RNA binding);GO:0003968(RNA-directed RNA polymerase activity);GO:0005575(cellular_component);GO:0016441(posttranscriptional gene silencing);GO:0031047(gene silencing by RNA)
PC-5p-19857_93	BraA09g041630.3C	BraA09g041630.3C	glucan endo-1	3.5	510-532	1	GO:0003674(molecular_function);GO:0005886(plasma membrane);GO:0008150(biological_process)	ko00500(Starch and sucrose metabolism)
PC-5p-205963_9	BraA06g031880.3C	BraA06g031880.3C	uncharacterized LOC106392594	2.5	2121-2140	1	GO:0009267(cellular response to starvation);GO:0036170(filamentous growth of a population of unicellular organisms in response to starvation);GO:0036180(filamentous growth of a population of unicellular organisms in response to biotic stimulus);GO:0071216(cellular response to biotic stimulus)	ko01210(2-Oxocarboxylic acid metabolism);ko01230(Biosynthesis of amino acids);ko00220(Arginine biosynthesis)
PC-5p-205963_9	BraA04g024180.3C	BraA04g024180.3C	-	4	276-296	1	GO:0005516(calmodulin binding);GO:0005886(plasma membrane);GO:0006952(defense response);GO:0008219(cell death);GO:0009607(response to biotic stimulus);GO:0016021(integral component of membrane)
PC-5p-205963_9	BraA06g010810.3C	BraA06g010810.3C	-	4	772-793	1	GO:0005886(plasma membrane);GO:0006814(sodium ion transport);GO:0010348(lithium:proton antiporter activity);GO:0010351(lithium ion transport);GO:0010352(lithium ion export);GO:0015081(sodium ion transmembrane transporter activity);GO:0015299(solute:proton antiporter activity);GO:0015385(sodium:proton antiporter activity);GO:0016021(integral component of membrane)
PC-5p-2059_620	BraA03g062470.3C	BraA03g062470.3C	uncharacterized LOC106358575	3	6-26	1		ko03030(DNA replication);ko03420(Nucleotide excision repair);ko03430(Mismatch repair);ko03440(Homologous recombination)
PC-5p-2059_620	BraA06g037830.3C	BraA06g037830.3C	-	4	1121-1141	1	GO:0005247(voltage-gated chloride channel activity);GO:0005253(anion channel activity);GO:0005622(intracellular);GO:0005634(nucleus);GO:0006821(chloride transport);GO:0009671(nitrate:proton symporter activity);GO:0009705(plant-type vacuole membrane);GO:0034707(chloride channel complex)
PC-5p-2059_620	BraA02g010500.3C	BraA02g010500.3C	L-ascorbate oxidase-like	4	217-236	1	GO:0005507(copper ion binding);GO:0005576(extracellular region);GO:0009698(phenylpropanoid metabolic process);GO:0009809(lignin biosynthetic process);GO:0016491(oxidoreductase activity);GO:0016722(oxidoreductase activity, oxidizing metal ions);GO:0046274(lignin catabolic process);GO:0048046(apoplast);GO:0052716(hydroquinone:oxygen oxidoreductase activity);GO:0055114(oxidation-reduction process)	ko00053(Ascorbate and aldarate metabolism)
PC-5p-2133029_2	BraA03g041240.3C	BraA03g041240.3C	PXMP2/4 family protein 2-like	3.5	623-647	1	GO:0003674(molecular_function);GO:0005739(mitochondrion);GO:0005778(peroxisomal membrane);GO:0008150(biological_process);GO:0016021(integral component of membrane)	ko04146(Peroxisome)
PC-3p-136228_13	BraA07g032220.3C	BraA07g032220.3C	E3 ubiquitin-protein ligase SINA-like 5	3	979-999	1	GO:0005634(nucleus);GO:0006511(ubiquitin-dependent protein catabolic process);GO:0007275(multicellular organism development);GO:0008270(zinc ion binding);GO:0016874(ligase activity)	ko04120(Ubiquitin mediated proteolysis)
PC-5p-228318_8	BraA07g020480.3C	BraA07g020480.3C	glutathione S-transferase T1-like	4	26-46	1	GO:0004364(glutathione transferase activity);GO:0004601(peroxidase activity);GO:0005634(nucleus);GO:0005737(cytoplasm);GO:0005777(peroxisome);GO:0006749(glutathione metabolic process);GO:0009407(toxin catabolic process);GO:0055114(oxidation-reduction process)	ko00480(Glutathione metabolism)
PC-5p-22903_82	BraA09g041630.3C	BraA09g041630.3C	glucan endo-1	2.5	511-532	1	GO:0003674(molecular_function);GO:0005886(plasma membrane);GO:0008150(biological_process)	ko00500(Starch and sucrose metabolism)
PC-5p-22903_82	BraA03g056010.3C	BraA03g056010.3C	-	3.5	203-223	1	GO:0004842(ubiquitin-protein transferase activity);GO:0005634(nucleus);GO:0006511(ubiquitin-dependent protein catabolic process)
PC-5p-22903_82	BraA02g045800.3C	BraA02g045800.3C	-	4	27-46	1	GO:0005737(cytoplasm);GO:0008168(methyltransferase activity);GO:0032259(methylation)
PC-5p-246181_8	BraA03g033030.3C	BraA03g033030.3C	-	3.5	689-710	1	GO:0001522(pseudouridine synthesis);GO:0003723(RNA binding);GO:0008033(tRNA processing);GO:0009507(chloroplast);GO:0009982(pseudouridine synthase activity)
PC-5p-246181_8	BraA09g039630.3C	BraA09g039630.3C	T4O12.15	4	835-857	1	GO:0005576(extracellular region);GO:0016042(lipid catabolic process);GO:0016298(lipase activity);GO:0052689(carboxylic ester hydrolase activity)	ko00500(Starch and sucrose metabolism);ko00460(Cyanoamino acid metabolism);ko00940(Phenylpropanoid biosynthesis)
PC-5p-247806_8	BraA03g035050.3C			3	30-52	1
PC-5p-252919_8	BraA08g029430.3C	BraA08g029430.3C	elongation factor 1-alpha	4	868-888	1	GO:0003674(molecular_function);GO:0005634(nucleus);GO:0005886(plasma membrane);GO:0090404(pollen tube tip);GO:2000012(regulation of auxin polar transport)	ko03013(RNA transport)
PC-5p-252919_8	BraA03g057250.3C	BraA03g057250.3C	uncharacterized LOC101254423	4	230-250	1	GO:0004672(protein kinase activity);GO:0004674(protein serine/threonine kinase activity);GO:0005524(ATP binding);GO:0005886(plasma membrane);GO:0016021(integral component of membrane);GO:0016301(kinase activity);GO:0030246(carbohydrate binding);GO:0031625(ubiquitin protein ligase binding);GO:0046777(protein autophosphorylation)	ko00260(Glycine,ko serine and threonine metabolism);ko00350(Tyrosine metabolism);ko00360(Phenylalanine metabolism);ko00410(beta-Alanine metabolism);ko00950(Isoquinoline alkaloid biosynthesis);ko00960(Tropane,ko piperidine and pyridine alkaloid biosynthesis)
PC-5p-26053_73	BraA06g015480.3C	BraA06g015480.3C	probable E3 ubiquitin-protein ligase HERC4	3.5	1907-1928	1	GO:0005634(nucleus);GO:0008536(Ran GTPase binding)	ko04120(Ubiquitin mediated proteolysis)
PC-5p-26053_73	BraA05g005030.3C	BraA05g005030.3C	hypothetical protein	4	24-45	1	GO:0000215(tRNA 2'-phosphotransferase activity);GO:0006388(tRNA splicing, via endonucleolytic cleavage and ligation);GO:0009507(chloroplast);GO:0009793(embryo development ending in seed dormancy);GO:0016772(transferase activity, transferring phosphorus-containing groups)	ko04140(Regulation of autophagy)
PC-5p-26053_73	BraA06g033110.3C	BraA06g033110.3C	-	4	363-382	1	GO:0003674(molecular_function);GO:0005576(extracellular region);GO:0008150(biological_process)
PC-3p-136960_13	BraA01g005870.3C	BraA01g005870.3C	-	4	39-59	1	GO:0005783(endoplasmic reticulum);GO:0005789(endoplasmic reticulum membrane);GO:0008150(biological_process);GO:0009507(chloroplast);GO:0016021(integral component of membrane);GO:0030246(carbohydrate binding)
PC-3p-136960_13	BraA03g045280.3C	BraA03g045280.3C	-	4	304-324	1	GO:0000977(RNA polymerase II regulatory region sequence-specific DNA binding);GO:0001085(RNA polymerase II transcription factor binding);GO:0001228(transcriptional activator activity, RNA polymerase II transcription regulatory region sequence-specific binding);GO:0003682(chromatin binding);GO:0003700(transcription factor activity, sequence-specific DNA binding);GO:0005634(nucleus);GO:0005667(tran…
PC-3p-136960_13	BraA09g009940.3C	BraA09g009940.3C	-	4	85-104	1	GO:0003674(molecular_function);GO:0005576(extracellular region);GO:0008150(biological_process);GO:0009506(plasmodesma);GO:0016021(integral component of membrane)
PC-5p-274278_7	BraA06g006610.3C	BraA06g006610.3C	nuclear-pore anchor	4	2523-2547	1	GO:0003779(actin binding)	ko03013(RNA transport)
PC-5p-276233_7	BraA04g027110.3C	BraA04g027110.3C	flavonol synthase/flavanone 3-hydroxylase	4	539-563	1	GO:0005737(cytoplasm);GO:0046872(metal ion binding);GO:0055114(oxidation-reduction process)	ko00941(Flavonoid biosynthesis)
PC-5p-280829_7	BraA10g012870.3C	BraA10g012870.3C	beta-glucosidase 46-like	3.5	812-834	1	GO:0005315(inorganic phosphate transmembrane transporter activity);GO:0007033(vacuole organization);GO:0009507(chloroplast);GO:0009536(plastid);GO:0009553(embryo sac development);GO:0009624(response to nematode);GO:0009793(embryo development ending in seed dormancy);GO:0010152(pollen maturation);GO:0015120(phosphoglycerate transmembrane transporter activity);GO:0015152(glucose-6-phosphate transme…	ko00500(Starch and sucrose metabolism);ko00460(Cyanoamino acid metabolism);ko00940(Phenylpropanoid biosynthesis)
PC-5p-280829_7	BraA07g006070.3C	BraA07g006070.3C	somatic embryogenesis receptor kinase 4-like	4	157-179	1	GO:0004672(protein kinase activity);GO:0004675(transmembrane receptor protein serine/threonine kinase activity);GO:0004714(transmembrane receptor protein tyrosine kinase activity);GO:0005524(ATP binding);GO:0005886(plasma membrane);GO:0006468(protein phosphorylation);GO:0008219(cell death);GO:0009742(brassinosteroid mediated signaling pathway);GO:0010150(leaf senescence);GO:0010200(response to ch…	ko04075(Plant hormone signal transduction);ko04626(Plant-pathogen interaction)
PC-5p-280829_7	BraA02g004490.3C	BraA02g004490.3C	-	4	3885-3905	1	GO:0003677(DNA binding);GO:0005634(nucleus);GO:0006355(regulation of transcription, DNA-templated);GO:0008270(zinc ion binding)
PC-5p-298727_7	BraA05g013230.3C	BraA05g013230.3C	probable disease resistance protein At5g63020	4	1662-1684	1	GO:0005524(ATP binding);GO:0005634(nucleus);GO:0006952(defense response);GO:0043531(ADP binding)	ko04626(Plant-pathogen interaction)
PC-5p-34355_55	BraA07g018450.3C	BraA07g018450.3C	-	3.5	95-115	1	GO:0005319(lipid transporter activity);GO:0005886(plasma membrane);GO:0008158(hedgehog receptor activity);GO:0009506(plasmodesma);GO:0009555(pollen development);GO:0016020(membrane);GO:0016021(integral component of membrane);GO:0090153(regulation of sphingolipid biosynthetic process)
PC-5p-34355_55	BraA09g061710.3C	BraA09g061710.3C	-	4	398-418	1	GO:0005739(mitochondrion)
PC-5p-34355_55	BraA10g026760.3C	BraA10g026760.3C	-	4	581-601	1	GO:0005515(protein binding);GO:0005635(nuclear envelope);GO:0008150(biological_process);GO:0016021(integral component of membrane);GO:0031965(nuclear membrane)
PC-5p-34355_55	BraA07g037570.3C	BraA07g037570.3C	shaggy-related protein kinase eta-like	4	1875-1894	1	GO:0004672(protein kinase activity);GO:0005524(ATP binding);GO:0005634(nucleus);GO:0005737(cytoplasm);GO:0005829(cytosol);GO:0005886(plasma membrane);GO:0006468(protein phosphorylation);GO:0016301(kinase activity)	ko04075(Plant hormone signal transduction)
PC-5p-34355_55	BraA09g000420.3C	BraA09g000420.3C	uncharacterized LOC100813101	4	1207-1226	1	GO:0003700(transcription factor activity, sequence-specific DNA binding);GO:0005634(nucleus);GO:0006351(transcription, DNA-templated);GO:0006355(regulation of transcription, DNA-templated);GO:0008289(lipid binding);GO:0009827(plant-type cell wall modification);GO:0042335(cuticle development);GO:0043481(anthocyanin accumulation in tissues in response to UV light);GO:0043565(sequence-specific DNA b…	ko00130(Ubiquinone and other terpenoid-quinone biosynthesis)
PC-5p-3551425_1	BraA07g021090.3C	BraA07g021090.3C	carotene epsilon-monooxygenase	4	3719-3741	1	GO:0004356(glutamate-ammonia ligase activity);GO:0005737(cytoplasm);GO:0005829(cytosol);GO:0006542(glutamine biosynthetic process);GO:0008017(microtubule binding);GO:0009399(nitrogen fixation);GO:0009617(response to bacterium);GO:0009737(response to abscisic acid);GO:0010311(lateral root formation);GO:0016787(hydrolase activity);GO:0043015(gamma-tubulin binding);GO:0043621(protein self-associatio…	ko00906(Carotenoid biosynthesis)
PC-5p-35800_53	BraA09g025350.3C	BraA09g025350.3C	-	3	512-531	1	GO:0003674(molecular_function);GO:0007568(aging);GO:0009507(chloroplast);GO:0016021(integral component of membrane)
PC-5p-36064_53	BraA05g011390.3C	BraA05g011390.3C	-	4	209-229	1	GO:0000902(cell morphogenesis);GO:0005515(protein binding);GO:0007275(multicellular organism development);GO:0009860(pollen tube growth);GO:0010005(cortical microtubule, transverse to long axis);GO:0010215(cellulose microfibril organization);GO:0016324(apical plasma membrane);GO:0031122(cytoplasmic microtubule organization);GO:0040008(regulation of growth)
PC-5p-36064_53	BraA10g021890.3C	BraA10g021890.3C	glucan endo-1	4	540-561	1	GO:0004553(hydrolase activity, hydrolyzing O-glycosyl compounds);GO:0005975(carbohydrate metabolic process);GO:0031225(anchored component of membrane)	ko00500(Starch and sucrose metabolism)
PC-5p-363858_6	BraA02g010680.3C	BraA02g010680.3C	peptidase	3	388-409	1	GO:0004252(serine-type endopeptidase activity);GO:0005618(cell wall);GO:0005783(endoplasmic reticulum);GO:0005886(plasma membrane);GO:0006508(proteolysis);GO:0008152(metabolic process);GO:0010074(maintenance of meristem identity);GO:0040008(regulation of growth)	ko04144(Endocytosis)
PC-5p-363858_6	BraA03g043910.3C	BraA03g043910.3C	cleavage stimulation factor subunit 1	3.5	1004-1024	1	GO:0000166(nucleotide binding);GO:0005634(nucleus);GO:0005737(cytoplasm);GO:0005834(heterotrimeric G-protein complex);GO:0080008(Cul4-RING E3 ubiquitin ligase complex)	ko03015(mRNA surveillance pathway)
PC-5p-363858_6	BraA06g043540.3C	BraA06g043540.3C	enhancer of mRNA-decapping protein 4-like	3.5	344-364	1	GO:0003674(molecular_function);GO:0005739(mitochondrion);GO:0008150(biological_process)	ko03018(RNA degradation)
PC-5p-363858_6	BraA03g018000.3C	BraA03g018000.3C	-	3.5	1956-1976	1	GO:0003735(structural constituent of ribosome);GO:0005634(nucleus);GO:0005840(ribosome);GO:0006351(transcription, DNA-templated);GO:0006352(DNA-templated transcription, initiation);GO:0006357(regulation of transcription from RNA polymerase II promoter);GO:0006412(translation);GO:0032784(regulation of DNA-templated transcription, elongation)
PC-5p-363858_6	BraA07g038800.3C	BraA07g038800.3C	-	3.5	1849-1869	1	GO:0003674(molecular_function);GO:0005634(nucleus);GO:0008150(biological_process)
PC-5p-363858_6	BraA08g009370.3C	BraA08g009370.3C	-	4	1322-1342	1	GO:0005634(nucleus);GO:0005829(cytosol);GO:0005886(plasma membrane);GO:0007165(signal transduction);GO:0008289(lipid binding);GO:0035091(phosphatidylinositol binding)
PC-5p-363858_6	BraA09g061520.3C	BraA09g061520.3C	-	4	686-706	1	GO:0005739(mitochondrion);GO:0016021(integral component of membrane)
PC-5p-363858_6	BraA03g056510.3C	BraA03g056510.3C	-	4	994-1014	1	GO:0003674(molecular_function);GO:0005739(mitochondrion);GO:0008150(biological_process);GO:0016021(integral component of membrane)
PC-5p-36549_52	BraA08g000940.3C	BraA08g000940.3C	DEAD-box ATP-dependent RNA helicase 20	4	1331-1350	1	GO:0000184(nuclear-transcribed mRNA catabolic process, nonsense-mediated decay);GO:0003723(RNA binding);GO:0004004(ATP-dependent RNA helicase activity);GO:0005524(ATP binding);GO:0005634(nucleus);GO:0005829(cytosol);GO:0006364(rRNA processing);GO:0008026(ATP-dependent helicase activity);GO:0010501(RNA secondary structure unwinding)	ko03040(Spliceosome)
PC-5p-36549_52	BraA04g023260.3C	BraA04g023260.3C	exosome component 10-like	4	1501-1520	1	GO:0000166(nucleotide binding);GO:0003676(nucleic acid binding);GO:0005576(extracellular region);GO:0005622(intracellular);GO:0005737(cytoplasm);GO:0008408(3'-5' exonuclease activity);GO:0016021(integral component of membrane);GO:0016740(transferase activity)	ko03018(RNA degradation)
PC-5p-46180_41	BraA06g016370.3C	BraA06g016370.3C	DEAD-box ATP-dependent RNA helicase 42	4	2466-2486	1	GO:0003723(RNA binding);GO:0005524(ATP binding);GO:0005634(nucleus);GO:0008026(ATP-dependent helicase activity)	ko03040(Spliceosome)
PC-5p-46180_41	BraA07g026930.3C	BraA07g026930.3C	auxin transporter-like protein 3	4	472-491	1	GO:0003333(amino acid transmembrane transport);GO:0005215(transporter activity);GO:0005886(plasma membrane);GO:0006865(amino acid transport);GO:0009733(response to auxin);GO:0009734(auxin-activated signaling pathway);GO:0009926(auxin polar transport);GO:0010311(lateral root formation);GO:0010328(auxin influx transmembrane transporter activity);GO:0015171(amino acid transmembrane transporter activ…	ko04075(Plant hormone signal transduction)
PC-5p-488936_4	BraA02g043050.3C	BraA02g043050.3C	LysM domain-containing receptor-like kinase 4 family protein	2.5	301-321	1	GO:0004674(protein serine/threonine kinase activity);GO:0004842(ubiquitin-protein transferase activity);GO:0005515(protein binding);GO:0005524(ATP binding);GO:0005634(nucleus);GO:0006468(protein phosphorylation);GO:0006950(response to stress);GO:0016301(kinase activity);GO:0016567(protein ubiquitination);GO:0016874(ligase activity)	ko04626(Plant-pathogen interaction)
PC-5p-488936_4	BraA10g008160.3C	BraA10g008160.3C	hypothetical protein	3	305-325	1		ko04141(Protein processing in endoplasmic reticulum);ko04120(Ubiquitin mediated proteolysis)
PC-5p-488936_4	BraA01g024630.3C	BraA01g024630.3C	hypothetical protein	3	305-325	1		ko04141(Protein processing in endoplasmic reticulum);ko04120(Ubiquitin mediated proteolysis)
PC-5p-488936_4	BraA07g006270.3C	BraA07g006270.3C	hypothetical protein	3	305-325	1		ko04141(Protein processing in endoplasmic reticulum);ko04120(Ubiquitin mediated proteolysis)
PC-5p-488936_4	BraA09g021870.3C	BraA09g021870.3C	hypothetical protein	3	305-325	1		ko04141(Protein processing in endoplasmic reticulum);ko04120(Ubiquitin mediated proteolysis)
PC-5p-488936_4	BraA03g058200.3C	BraA03g058200.3C	hypothetical protein	3	2318-2338	1		ko04141(Protein processing in endoplasmic reticulum);ko04120(Ubiquitin mediated proteolysis)
PC-5p-488936_4	BraA03g061930.3C	BraA03g061930.3C	hypothetical protein	3	2408-2428	1		ko04141(Protein processing in endoplasmic reticulum);ko04120(Ubiquitin mediated proteolysis)
PC-5p-488936_4	BraA05g025050.3C	BraA05g025050.3C	ABC transporter B family member 11-like	3.5	112-132	1	GO:0003677(DNA binding);GO:0005634(nucleus);GO:0008150(biological_process);GO:0009506(plasmodesma);GO:0046983(protein dimerization activity)	ko02010(ABC transporters)
PC-5p-488936_4	BraA07g037200.3C	BraA07g037200.3C	-	3.5	626-646	1	GO:0000139(Golgi membrane);GO:0003924(GTPase activity);GO:0005525(GTP binding);GO:0005634(nucleus);GO:0005737(cytoplasm);GO:0005774(vacuolar membrane);GO:0005783(endoplasmic reticulum);GO:0005789(endoplasmic reticulum membrane);GO:0005886(plasma membrane);GO:0006888(ER to Golgi vesicle-mediated transport);GO:0009832(plant-type cell wall biogenesis);GO:0009932(cell tip growth);GO:0010053(root epid…
PC-5p-488936_4	BraA06g042670.3C	BraA06g042670.3C	-	3.5	560-580	1	GO:0003924(GTPase activity);GO:0005525(GTP binding);GO:0005634(nucleus);GO:0005783(endoplasmic reticulum);GO:0005789(endoplasmic reticulum membrane);GO:0016021(integral component of membrane)
PC-5p-488936_4	BraA02g016300.3C	BraA02g016300.3C	-	3.5	174-194	1	GO:0003674(molecular_function);GO:0005634(nucleus);GO:0008150(biological_process)
PC-5p-488936_4	BraA05g033160.3C	BraA05g033160.3C	-	3.5	653-673	1	GO:0000139(Golgi membrane);GO:0003924(GTPase activity);GO:0005525(GTP binding);GO:0005634(nucleus);GO:0005737(cytoplasm);GO:0005774(vacuolar membrane);GO:0005783(endoplasmic reticulum);GO:0005789(endoplasmic reticulum membrane);GO:0005886(plasma membrane);GO:0006888(ER to Golgi vesicle-mediated transport);GO:0009832(plant-type cell wall biogenesis);GO:0009932(cell tip growth);GO:0010053(root epid…
PC-5p-488936_4	BraA03g021470.3C	BraA03g021470.3C	uncharacterized LOC102704525	3.5	32-51	1	GO:0005515(protein binding);GO:0005634(nucleus);GO:0008150(biological_process)	ko00511(Other glycan degradation)
PC-5p-488936_4	BraA05g013990.3C	BraA05g013990.3C	-	4	235-255	1	GO:0003682(chromatin binding);GO:0003700(transcription factor activity, sequence-specific DNA binding);GO:0003713(transcription coactivator activity);GO:0004402(histone acetyltransferase activity);GO:0005634(nucleus);GO:0006338(chromatin remodeling);GO:0006357(regulation of transcription from RNA polymerase II promoter);GO:0035066(positive regulation of histone acetylation)
PC-5p-488936_4	BraA05g010890.3C	BraA05g010890.3C	serine/threonine-protein kinase SAPK10	4	769-789	1	GO:0004674(protein serine/threonine kinase activity);GO:0005515(protein binding);GO:0005524(ATP binding);GO:0005886(plasma membrane);GO:0006468(protein phosphorylation);GO:0007165(signal transduction);GO:0016301(kinase activity)	ko04075(Plant hormone signal transduction)
PC-5p-488936_4	BraA07g029480.3C	BraA07g029480.3C	peroxidase 12-like	4	199-219	1	GO:0004601(peroxidase activity);GO:0005576(extracellular region);GO:0005618(cell wall);GO:0005773(vacuole);GO:0006979(response to oxidative stress);GO:0009505(plant-type cell wall);GO:0009506(plasmodesma);GO:0016020(membrane);GO:0020037(heme binding);GO:0042744(hydrogen peroxide catabolic process);GO:0046872(metal ion binding);GO:0055114(oxidation-reduction process)	ko00940(Phenylpropanoid biosynthesis)
PC-5p-488936_4	BraA04g007380.3C	BraA04g007380.3C	hypothetical protein	4	523-543	1	GO:0005215(transporter activity);GO:0005739(mitochondrion);GO:0005743(mitochondrial inner membrane);GO:0006810(transport);GO:0009507(chloroplast);GO:0009624(response to nematode);GO:0009941(chloroplast envelope);GO:0016021(integral component of membrane);GO:0031969(chloroplast membrane);GO:0055085(transmembrane transport)	ko04146(Peroxisome)
PC-5p-488936_4	BraA02g043070.3C	BraA02g043070.3C	-	4	268-288	1	GO:0004674(protein serine/threonine kinase activity);GO:0004842(ubiquitin-protein transferase activity);GO:0005515(protein binding);GO:0005524(ATP binding);GO:0005634(nucleus);GO:0006468(protein phosphorylation);GO:0006950(response to stress);GO:0016301(kinase activity);GO:0016567(protein ubiquitination);GO:0016874(ligase activity)
PC-5p-488936_4	BraA05g012500.3C	BraA05g012500.3C	-	4	2676-2697	1	GO:0004970(ionotropic glutamate receptor activity);GO:0005217(intracellular ligand-gated ion channel activity);GO:0005515(protein binding);GO:0005576(extracellular region);GO:0006874(cellular calcium ion homeostasis);GO:0009416(response to light stimulus);GO:0009506(plasmodesma);GO:0016021(integral component of membrane)
PC-5p-488936_4	BraA01g029770.3C	BraA01g029770.3C	3-hydroxyisobutyryl-CoA hydrolase-like protein 3	4	701-720	1	GO:0005737(cytoplasm);GO:0016787(hydrolase activity)	ko01200(Carbon metabolism);ko00640(Propanoate metabolism);ko00280(Valine,ko leucine and isoleucine degradation);ko00410(beta-Alanine metabolism)
PC-5p-488936_4	BraA09g007020.3C	BraA09g007020.3C	LysM domain-containing receptor-like kinase 4 family protein	4	325-345	1	GO:0004674(protein serine/threonine kinase activity);GO:0004842(ubiquitin-protein transferase activity);GO:0005515(protein binding);GO:0005524(ATP binding);GO:0005634(nucleus);GO:0006468(protein phosphorylation);GO:0006950(response to stress);GO:0016301(kinase activity);GO:0016567(protein ubiquitination);GO:0016874(ligase activity)	ko04626(Plant-pathogen interaction)
PC-5p-488936_4	BraA03g017180.3C	BraA03g017180.3C	-	4	2676-2697	1	GO:0004970(ionotropic glutamate receptor activity);GO:0005217(intracellular ligand-gated ion channel activity);GO:0005515(protein binding);GO:0005576(extracellular region);GO:0006874(cellular calcium ion homeostasis);GO:0009416(response to light stimulus);GO:0009506(plasmodesma);GO:0016021(integral component of membrane)
PC-5p-488936_4	BraA03g059870.3C	BraA03g059870.3C	auxin-induced protein 15A-like	4	50-69	1	GO:0003674(molecular_function);GO:0009733(response to auxin)	ko04075(Plant hormone signal transduction)
PC-5p-488936_4	BraA05g033100.3C	BraA05g033100.3C	dihydrolipoyllysine-residue acetyltransferase component 2 of pyruvate dehydrogenase complex	4	563-583	1	GO:0004742(dihydrolipoyllysine-residue acetyltransferase activity);GO:0005507(copper ion binding);GO:0005739(mitochondrion);GO:0005759(mitochondrial matrix);GO:0006096(glycolytic process);GO:0009507(chloroplast);GO:0009941(chloroplast envelope);GO:0045254(pyruvate dehydrogenase complex)	ko01200(Carbon metabolism);ko00010(Glycolysis / Gluconeogenesis);ko00020(Citrate cycle );ko00620(Pyruvate metabolism)
PC-5p-488936_4	BraA07g028980.3C	BraA07g028980.3C	animal HSPA9 nucleotide-binding domain protein	4	1790-1810	1	GO:0000139(Golgi membrane);GO:0003924(GTPase activity);GO:0005525(GTP binding);GO:0005634(nucleus);GO:0005737(cytoplasm);GO:0005774(vacuolar membrane);GO:0005783(endoplasmic reticulum);GO:0005789(endoplasmic reticulum membrane);GO:0005886(plasma membrane);GO:0006888(ER to Golgi vesicle-mediated transport);GO:0009832(plant-type cell wall biogenesis);GO:0009932(cell tip growth);GO:0010053(root epid…	ko03040(Spliceosome);ko04141(Protein processing in endoplasmic reticulum);ko04144(Endocytosis)
PC-5p-488936_4	BraA09g045850.3C	BraA09g045850.3C	-	4	2113-2132	1	GO:0005739(mitochondrion)
PC-5p-488936_4	BraA03g028920.3C	BraA03g028920.3C	ent-copalyl diphosphate synthase	4	461-481	1	GO:0000287(magnesium ion binding);GO:0009507(chloroplast);GO:0009686(gibberellin biosynthetic process);GO:0009740(gibberellic acid mediated signaling pathway);GO:0009905(ent-copalyl diphosphate synthase activity);GO:0010333(terpene synthase activity)	ko00904(Diterpenoid biosynthesis)
PC-5p-488936_4	BraA05g020770.3C	BraA05g020770.3C	-	4	941-960	1	GO:0004722(protein serine/threonine phosphatase activity);GO:0005739(mitochondrion);GO:0005829(cytosol);GO:0006470(protein dephosphorylation);GO:0046872(metal ion binding)
PC-5p-495882_4	BraA07g008090.3C	BraA07g008090.3C	-	4	3419-3440	1	GO:0003677(DNA binding);GO:0005515(protein binding);GO:0005634(nucleus);GO:0035267(NuA4 histone acetyltransferase complex)
PC-5p-505128_4	BraA03g019080.3C	BraA03g019080.3C	probable disease resistance protein At1g12280	3.5	1247-1267	1	GO:0004672(protein kinase activity);GO:0004674(protein serine/threonine kinase activity);GO:0005524(ATP binding);GO:0005886(plasma membrane);GO:0006468(protein phosphorylation);GO:0007169(transmembrane receptor protein tyrosine kinase signaling pathway);GO:0009834(plant-type secondary cell wall biogenesis);GO:0016021(integral component of membrane);GO:0016301(kinase activity)	ko04626(Plant-pathogen interaction)
PC-5p-505128_4	BraA05g011990.3C			4	103-121	1
PC-5p-525554_4	BraA10g027630.3C	BraA10g027630.3C	uncharacterized LOC100839967	4	324-346	1	GO:0004871(signal transducer activity);GO:0005886(plasma membrane);GO:0009416(response to light stimulus);GO:0010087(phloem or xylem histogenesis);GO:0010305(leaf vascular tissue pattern formation);GO:0010588(cotyledon vascular tissue pattern formation);GO:0016567(protein ubiquitination);GO:0048367(shoot system development);GO:0080022(primary root development)	ko00902(Monoterpenoid biosynthesis)
PC-5p-53088_36	BraA07g009890.3C	BraA07g009890.3C	S-linalool synthase-like	4	910-930	1	GO:0003674(molecular_function);GO:0005575(cellular_component);GO:0008150(biological_process)	ko00904(Diterpenoid biosynthesis)
PC-5p-5898_261	BraA01g001770.3C	BraA01g001770.3C	-	3.5	418-438	1	GO:0004620(phospholipase activity);GO:0005737(cytoplasm);GO:0006952(defense response);GO:0009737(response to abscisic acid);GO:0016020(membrane);GO:0016042(lipid catabolic process);GO:0045735(nutrient reservoir activity);GO:0047372(acylglycerol lipase activity)
PC-5p-5898_261	BraA02g014680.3C	BraA02g014680.3C	Pathogenesis-related genes transcriptional activator PTI6	3.5	148-168	1	GO:0003677(DNA binding);GO:0003700(transcription factor activity, sequence-specific DNA binding);GO:0005515(protein binding);GO:0005634(nucleus);GO:0005737(cytoplasm);GO:0006351(transcription, DNA-templated);GO:0006355(regulation of transcription, DNA-templated);GO:0009736(cytokinin-activated signaling pathway);GO:0009873(ethylene-activated signaling pathway);GO:0042991(transcription factor impor…	ko04626(Plant-pathogen interaction)
PC-5p-5898_261	BraA06g015000.3C	BraA06g015000.3C	-	3.5	1176-1195	1	GO:0000139(Golgi membrane);GO:0005768(endosome);GO:0005794(Golgi apparatus);GO:0005802(trans-Golgi network);GO:0016021(integral component of membrane)
PC-5p-5898_261	BraA04g032070.3C	BraA04g032070.3C	mannosyl-oligosaccharide 1	4	692-712	1	GO:0005634(nucleus);GO:0008270(zinc ion binding);GO:0016021(integral component of membrane);GO:0016567(protein ubiquitination)	ko00510(N-Glycan biosynthesis);ko04141(Protein processing in endoplasmic reticulum)
PC-5p-5898_261	BraA04g022830.3C	BraA04g022830.3C	-	4	550-570	1	GO:0003677(DNA binding);GO:0005634(nucleus);GO:0006351(transcription, DNA-templated);GO:0006355(regulation of transcription, DNA-templated)
PC-5p-5898_261	BraA04g022960.3C	BraA04g022960.3C	-	4	559-579	1	GO:0003677(DNA binding);GO:0005634(nucleus);GO:0006351(transcription, DNA-templated);GO:0006355(regulation of transcription, DNA-templated)
PC-5p-5898_261	BraA02g015270.3C	BraA02g015270.3C	hypothetical protein	4	120-141	1	GO:0003674(molecular_function);GO:0005575(cellular_component);GO:0008150(biological_process)	ko03040(Spliceosome)
PC-5p-5898_261	BraA03g036610.3C	BraA03g036610.3C	-	4	1613-1632	1	GO:0005634(nucleus);GO:0005886(plasma membrane);GO:0006820(anion transport);GO:0008381(mechanically-gated ion channel activity);GO:0016020(membrane);GO:0016021(integral component of membrane);GO:0050982(detection of mechanical stimulus);GO:0055085(transmembrane transport)
PC-5p-5898_261	BraA05g004470.3C	BraA05g004470.3C	-	4	162-181	1	GO:0005634(nucleus);GO:0008270(zinc ion binding)
PC-5p-59534_32	BraA10g010800.3C	BraA10g010800.3C	-	3	838-858	1	GO:0003674(molecular_function);GO:0005634(nucleus);GO:0008150(biological_process)
PC-5p-59534_32	BraA01g014010.3C	BraA01g014010.3C	60S ribosomal protein L7a	3.5	34-54	1	GO:0005634(nucleus);GO:0005739(mitochondrion);GO:0008270(zinc ion binding)	ko03010(Ribosome)
PC-5p-59534_32	BraA04g018940.3C	BraA04g018940.3C	-	4	1882-1903	1
PC-5p-59534_32	BraA03g040480.3C	BraA03g040480.3C	-	4	100-119	1	GO:0005739(mitochondrion);GO:0008150(biological_process)
PC-3p-146240_13	BraA09g040380.3C	BraA09g040380.3C	ribosomal protein S4	4	310-329	1	GO:0004564(beta-fructofuranosidase activity);GO:0004575(sucrose alpha-glucosidase activity);GO:0005634(nucleus);GO:0005975(carbohydrate metabolic process);GO:0033926(glycopeptide alpha-N-acetylgalactosaminidase activity)	ko03010(Ribosome)
PC-3p-146240_13	BraA04g027190.3C	BraA04g027190.3C	peroxidase C3	4	927-948	1	GO:0004601(peroxidase activity);GO:0005576(extracellular region);GO:0005773(vacuole);GO:0006979(response to oxidative stress);GO:0009505(plant-type cell wall);GO:0009651(response to salt stress);GO:0010043(response to zinc ion);GO:0020037(heme binding);GO:0042744(hydrogen peroxide catabolic process);GO:0046872(metal ion binding);GO:0055114(oxidation-reduction process)	ko00940(Phenylpropanoid biosynthesis)
PC-3p-146240_13	BraA07g035950.3C	BraA07g035950.3C	-	4	622-641	1	GO:0006952(defense response);GO:0007165(signal transduction);GO:0016021(integral component of membrane)
PC-3p-146240_13	BraA09g060850.3C	BraA09g060850.3C	probable disease resistance protein At1g12290	4	68-87	1	GO:0005524(ATP binding);GO:0005634(nucleus);GO:0006952(defense response);GO:0043531(ADP binding)	ko04626(Plant-pathogen interaction)
PC-5p-643416_4	BraA06g043630.3C	BraA06g043630.3C	-	4	11-32	1	GO:0003677(DNA binding);GO:0003700(transcription factor activity, sequence-specific DNA binding);GO:0005634(nucleus);GO:0006351(transcription, DNA-templated);GO:0006355(regulation of transcription, DNA-templated);GO:0046983(protein dimerization activity)
PC-5p-643416_4	BraA05g034500.3C	BraA05g034500.3C	-	4	958-978	1	GO:0003723(RNA binding);GO:0004526(ribonuclease P activity);GO:0005655(nucleolar ribonuclease P complex);GO:0005737(cytoplasm);GO:0006306(DNA methylation);GO:0006342(chromatin silencing);GO:0031047(gene silencing by RNA);GO:0046686(response to cadmium ion);GO:0090502(RNA phosphodiester bond hydrolysis, endonucleolytic)
PC-5p-643416_4	BraA05g025600.3C	BraA05g025600.3C	-	4	862-882	1	GO:0003674(molecular_function);GO:0005739(mitochondrion);GO:0008150(biological_process)
PC-5p-644149_4	BraAnng004700.3C	BraAnng004700.3C	RNA polymerase beta' chain	4	130-149	1	GO:0000428(DNA-directed RNA polymerase complex);GO:0003899(DNA-directed RNA polymerase activity)	ko00230(Purine metabolism);ko00240(Pyrimidine metabolism);ko03020(RNA polymerase)
PC-5p-644149_4	BraAnng004710.3C	BraAnng004710.3C	RNA polymerase beta' subunit	4	82-101	1	GO:0000428(DNA-directed RNA polymerase complex);GO:0003899(DNA-directed RNA polymerase activity)	ko00230(Purine metabolism);ko00240(Pyrimidine metabolism);ko03020(RNA polymerase)
PC-5p-644149_4	BraA04g005450.3C	BraA04g005450.3C	-	4	855-874	1	GO:0003674(molecular_function);GO:0005634(nucleus);GO:0009793(embryo development ending in seed dormancy)
PC-5p-676222_3	BraA02g029960.3C	BraA02g029960.3C	hypothetical protein	4	688-708	1		ko03010(Ribosome)
PC-5p-676222_3	BraA06g035440.3C	BraA06g035440.3C	polyadenylate-binding protein 2-like	4	895-915	1	GO:0000166(nucleotide binding);GO:0003676(nucleic acid binding);GO:0003723(RNA binding);GO:0005737(cytoplasm);GO:0005829(cytosol);GO:0006810(transport);GO:0006913(nucleocytoplasmic transport)	ko03013(RNA transport);ko03015(mRNA surveillance pathway);ko03018(RNA degradation)
PC-5p-676222_3	BraA07g042060.3C	BraA07g042060.3C	-	4	379-400	1	GO:0003700(transcription factor activity, sequence-specific DNA binding);GO:0005634(nucleus);GO:0006351(transcription, DNA-templated);GO:0006355(regulation of transcription, DNA-templated);GO:0006357(regulation of transcription from RNA polymerase II promoter);GO:0032777(Piccolo NuA4 histone acetyltransferase complex)
PC-5p-676222_3	BraA05g019790.3C	BraA05g019790.3C	phosphatidylinositol 4-kinase alpha 1-like	4	1300-1320	1	GO:0004430(1-phosphatidylinositol 4-kinase activity);GO:0005546(phosphatidylinositol-4,5-bisphosphate binding);GO:0005737(cytoplasm);GO:0005886(plasma membrane);GO:0006468(protein phosphorylation);GO:0009506(plasmodesma);GO:0032266(phosphatidylinositol-3-phosphate binding);GO:0043325(phosphatidylinositol-3,4-bisphosphate binding);GO:0046854(phosphatidylinositol phosphorylation);GO:0048015(phospha…	ko00562(Inositol phosphate metabolism);ko04070(Phosphatidylinositol signaling system)
PC-5p-6811_231	BraA06g010060.3C	BraA06g010060.3C	-	3.5	416-436	1	GO:0003674(molecular_function);GO:0005634(nucleus);GO:0008150(biological_process)
PC-5p-6811_231	BraA06g044590.3C	BraA06g044590.3C	uncharacterized LOC106394339	3.5	108-128	1	GO:0000989(transcription factor activity, transcription factor binding);GO:0005634(nucleus);GO:0006355(regulation of transcription, DNA-templated);GO:0009640(photomorphogenesis)	ko00500(Starch and sucrose metabolism);ko00460(Cyanoamino acid metabolism);ko00940(Phenylpropanoid biosynthesis)
PC-5p-6811_231	BraA10g030940.3C	BraA10g030940.3C	-	3.5	223-243	1	GO:0003674(molecular_function);GO:0005634(nucleus);GO:0008150(biological_process)
PC-5p-6811_231	BraA08g031460.3C	BraA08g031460.3C	-	3.5	81-101	1	GO:0003674(molecular_function);GO:0005634(nucleus)
PC-5p-6811_231	BraA09g029780.3C	BraA09g029780.3C	chaperone protein dnaJ 49-like	3.5	1449-1468	1	GO:0005634(nucleus);GO:0006457(protein folding)	ko04141(Protein processing in endoplasmic reticulum)
PC-5p-6811_231	BraA07g037700.3C	BraA07g037700.3C	hypothetical protein	3.5	1816-1837	1	GO:0004709(MAP kinase kinase kinase activity);GO:0004712(protein serine/threonine/tyrosine kinase activity);GO:0005515(protein binding);GO:0005524(ATP binding);GO:0005634(nucleus);GO:0006468(protein phosphorylation);GO:0009651(response to salt stress);GO:0010182(sugar mediated signaling pathway);GO:0016301(kinase activity)	ko04075(Plant hormone signal transduction)
PC-5p-6811_231	BraA07g041670.3C	BraA07g041670.3C	alpha	3.5	2632-2653	1	GO:0003825(alpha,alpha-trehalose-phosphate synthase );GO:0005576(extracellular region);GO:0005618(cell wall);GO:0005737(cytoplasm);GO:0005773(vacuole);GO:0005991(trehalose metabolic process);GO:0005992(trehalose biosynthetic process);GO:0009793(embryo development ending in seed dormancy);GO:0009832(plant-type cell wall biogenesis);GO:0010182(sugar mediated signaling pathway);GO:0016757(transferas…	ko00500(Starch and sucrose metabolism)
PC-5p-6811_231	BraA08g008230.3C	BraA08g008230.3C	uncharacterized LOC106392594	4	1134-1155	1		ko01210(2-Oxocarboxylic acid metabolism);ko01230(Biosynthesis of amino acids);ko00220(Arginine biosynthesis)
PC-5p-6811_231	BraA04g008000.3C	BraA04g008000.3C	ribonucleases P/MRP protein subunit POP1	4	1427-1447	1	GO:0000171(ribonuclease MRP activity);GO:0000172(ribonuclease MRP complex);GO:0004526(ribonuclease P activity);GO:0005634(nucleus);GO:0005655(nucleolar ribonuclease P complex);GO:0006364(rRNA processing);GO:0006396(RNA processing);GO:0008033(tRNA processing);GO:0090502(RNA phosphodiester bond hydrolysis, endonucleolytic)	ko03013(RNA transport);ko03008(Ribosome biogenesis in eukaryotes)
PC-5p-6811_231	BraA10g025460.3C	BraA10g025460.3C	ADP-ribosylation factor GTPase-activating protein AGD3	4	80-100	1	GO:0005096(GTPase activator activity);GO:0005515(protein binding);GO:0005794(Golgi apparatus);GO:0005829(cytosol);GO:0005886(plasma membrane);GO:0006897(endocytosis);GO:0009733(response to auxin);GO:0009965(leaf morphogenesis);GO:0010051(xylem and phloem pattern formation);GO:0010087(phloem or xylem histogenesis);GO:0030140(trans-Golgi network transport vesicle);GO:0035091(phosphatidylinositol bi…	ko04144(Endocytosis)
PC-5p-6811_231	BraA04g004210.3C	BraA04g004210.3C	-	4	101-120	1	GO:0003674(molecular_function);GO:0005634(nucleus)
PC-5p-6811_231	BraA04g027180.3C	BraA04g027180.3C	-	4	340-360	1	GO:0003674(molecular_function);GO:0005576(extracellular region)
PC-5p-6811_231	BraA02g019090.3C	BraA02g019090.3C	somatic embryogenesis receptor-like kinase-like protein	4	630-650	1	GO:0004702(receptor signaling protein serine/threonine kinase activity);GO:0005524(ATP binding);GO:0005777(peroxisome);GO:0005886(plasma membrane);GO:0009409(response to cold);GO:0009414(response to water deprivation);GO:0009651(response to salt stress);GO:0009737(response to abscisic acid);GO:0009738(abscisic acid-activated signaling pathway);GO:0009942(longitudinal axis specification);GO:000994…	ko04075(Plant hormone signal transduction);ko04626(Plant-pathogen interaction)
PC-5p-6811_231	BraA03g046470.3C	BraA03g046470.3C	-	4	416-435	1	GO:0003674(molecular_function);GO:0005634(nucleus);GO:0008150(biological_process);GO:0016021(integral component of membrane)
PC-5p-68401_27	BraA03g021560.3C	BraA03g021560.3C	-	4	773-793	1	GO:0004842(ubiquitin-protein transferase activity);GO:0005739(mitochondrion);GO:0016567(protein ubiquitination);GO:0016874(ligase activity)
PC-5p-68401_27	BraA03g034400.3C	BraA03g034400.3C	-	4	145-164	1	GO:0003674(molecular_function);GO:0005575(cellular_component);GO:0008150(biological_process)
PC-5p-68401_27	BraA09g013280.3C	BraA09g013280.3C	hypothetical protein	4	1167-1187	1	GO:0003677(DNA binding);GO:0003700(transcription factor activity, sequence-specific DNA binding);GO:0005515(protein binding);GO:0005634(nucleus);GO:0006351(transcription, DNA-templated);GO:0006355(regulation of transcription, DNA-templated);GO:0007275(multicellular organism development);GO:0009957(epidermal cell fate specification);GO:0046983(protein dimerization activity)	ko04075(Plant hormone signal transduction)
PC-5p-70064_27	BraA03g045930.3C	BraA03g045930.3C	T4O12.25	3.5	207-228	1	GO:0000455(enzyme-directed rRNA pseudouridine synthesis);GO:0009982(pseudouridine synthase activity);GO:0019239(deaminase activity)	ko04626(Plant-pathogen interaction)
PC-5p-70064_27	BraA04g023680.3C	BraA04g023680.3C	E3 ubiquitin-protein ligase COP1	3.5	565-585	1	GO:0000152(nuclear ubiquitin ligase complex);GO:0004842(ubiquitin-protein transferase activity);GO:0005515(protein binding);GO:0005634(nucleus);GO:0005737(cytoplasm);GO:0006281(DNA repair);GO:0008270(zinc ion binding);GO:0009585(red, far-red light phototransduction);GO:0009640(photomorphogenesis);GO:0009641(shade avoidance);GO:0009647(skotomorphogenesis);GO:0009649(entrainment of circadian clock)…	ko04120(Ubiquitin mediated proteolysis);ko04712(Circadian rhythm - plant)
PC-5p-70064_27	BraA04g012450.3C	BraA04g012450.3C	-	4	1085-1106	1	GO:0003824(catalytic activity);GO:0009058(biosynthetic process);GO:0047661(amino-acid racemase activity)
PC-5p-70064_27	BraA06g018440.3C	BraA06g018440.3C	-	4	191-213	1	GO:0003674(molecular_function);GO:0005739(mitochondrion);GO:0008150(biological_process)
PC-5p-700750_3	BraA01g040630.3C	BraA01g040630.3C	HSPA4 nucleotide-binding domain protein	3.5	2537-2557	1	GO:0005737(cytoplasm);GO:0006952(defense response);GO:0007165(signal transduction);GO:0043531(ADP binding)	ko03040(Spliceosome);ko04141(Protein processing in endoplasmic reticulum);ko04144(Endocytosis)
PC-5p-7322_218	BraA03g047360.3C	BraA03g047360.3C	-	2.5	221-242	1	GO:0008150(biological_process);GO:0016021(integral component of membrane)
PC-5p-7322_218	BraA01g019500.3C	BraA01g019500.3C	ureidoglycine aminohydrolase	3	890-911	1	GO:0000256(allantoin catabolic process);GO:0003700(transcription factor activity, sequence-specific DNA binding);GO:0005783(endoplasmic reticulum);GO:0006145(purine nucleobase catabolic process);GO:0006355(regulation of transcription, DNA-templated);GO:0010136(ureide catabolic process);GO:0046872(metal ion binding);GO:0071522(ureidoglycine aminohydrolase activity)	ko00230(Purine metabolism)
PC-5p-7322_218	BraA04g014790.3C	BraA04g014790.3C	-	3	123-143	1	GO:0005737(cytoplasm);GO:0005887(integral component of plasma membrane);GO:0006810(transport);GO:0009992(cellular water homeostasis);GO:0015250(water channel activity);GO:0015254(glycerol channel activity);GO:0016020(membrane);GO:0034220(ion transmembrane transport)
PC-5p-7322_218	BraA04g014800.3C	BraA04g014800.3C	-	3	123-143	1	GO:0005737(cytoplasm);GO:0005887(integral component of plasma membrane);GO:0006810(transport);GO:0009992(cellular water homeostasis);GO:0015250(water channel activity);GO:0015254(glycerol channel activity);GO:0016020(membrane);GO:0034220(ion transmembrane transport)
PC-5p-7322_218	BraA04g010640.3C	BraA04g010640.3C	-	3	123-143	1	GO:0005737(cytoplasm);GO:0005887(integral component of plasma membrane);GO:0006810(transport);GO:0009992(cellular water homeostasis);GO:0015250(water channel activity);GO:0015254(glycerol channel activity);GO:0016020(membrane);GO:0034220(ion transmembrane transport)
PC-5p-7322_218	BraA02g001350.3C	BraA02g001350.3C	hypothetical protein	4	105-125	1	GO:0000166(nucleotide binding);GO:0003676(nucleic acid binding);GO:0003677(DNA binding);GO:0003723(RNA binding);GO:0005634(nucleus);GO:0005730(nucleolus);GO:0008270(zinc ion binding);GO:0009409(response to cold);GO:0009414(response to water deprivation);GO:0009651(response to salt stress)	ko03040(Spliceosome)
PC-5p-7382_217	BraA09g011140.3C	BraA09g011140.3C	-	3	2142-2163	1	GO:0005634(nucleus);GO:0006281(DNA repair);GO:0016301(kinase activity)
PC-5p-7382_217	BraA08g022950.3C	BraA08g022950.3C	E3 ubiquitin-protein ligase UPL3	4	1236-1255	1	GO:0004842(ubiquitin-protein transferase activity);GO:0005634(nucleus);GO:0005737(cytoplasm);GO:0005886(plasma membrane);GO:0010091(trichome branching);GO:0016874(ligase activity);GO:0042023(DNA endoreduplication);GO:0042787(protein ubiquitination involved in ubiquitin-dependent protein catabolic process)	ko04120(Ubiquitin mediated proteolysis)
PC-3p-107194_17	BraA03g009840.3C	BraA03g009840.3C	DNA repair protein RAD51 homolog 1-like	4	2187-2208	1	GO:0004439(phosphatidylinositol-4,5-bisphosphate 5-phosphatase activity);GO:0005634(nucleus);GO:0005774(vacuolar membrane);GO:0007033(vacuole organization);GO:0009506(plasmodesma);GO:0036092(phosphatidylinositol-3-phosphate biosynthetic process);GO:0042578(phosphoric ester hydrolase activity)	ko03440(Homologous recombination)
PC-3p-107194_17	BraA10g019830.3C	BraA10g019830.3C	DNA repair protein RAD51 homolog 1-like	4	2199-2220	1	GO:0004439(phosphatidylinositol-4,5-bisphosphate 5-phosphatase activity);GO:0005634(nucleus);GO:0005774(vacuolar membrane);GO:0007033(vacuole organization);GO:0009506(plasmodesma);GO:0036092(phosphatidylinositol-3-phosphate biosynthetic process);GO:0042578(phosphoric ester hydrolase activity)	ko03440(Homologous recombination)
PC-3p-107194_17	BraA02g009150.3C	BraA02g009150.3C	DNA repair protein RAD51 homolog 1-like	4	2235-2256	1	GO:0004439(phosphatidylinositol-4,5-bisphosphate 5-phosphatase activity);GO:0005634(nucleus);GO:0005774(vacuolar membrane);GO:0007033(vacuole organization);GO:0009506(plasmodesma);GO:0036092(phosphatidylinositol-3-phosphate biosynthetic process);GO:0042578(phosphoric ester hydrolase activity)	ko03440(Homologous recombination)
PC-3p-146407_13	BraA02g001580.3C	BraA02g001580.3C	-	4	235-255	1	GO:0003677(DNA binding);GO:0003746(translation elongation factor activity);GO:0005634(nucleus);GO:0006355(regulation of transcription, DNA-templated);GO:0006414(translational elongation)
PC-3p-146407_13	BraA08g010780.3C	BraA08g010780.3C	-	4	169-189	1	GO:0003674(molecular_function);GO:0005634(nucleus)
PC-3p-146407_13	BraA04g030620.3C	BraA04g030620.3C	probable pectinesterase/pectinesterase inhibitor 35	4	829-850	1	GO:0005576(extracellular region);GO:0005618(cell wall);GO:0009505(plant-type cell wall);GO:0030599(pectinesterase activity);GO:0042545(cell wall modification);GO:0045330(aspartyl esterase activity);GO:0045490(pectin catabolic process);GO:0046910(pectinesterase inhibitor activity);GO:0071944(cell periphery)	ko00040(Pentose and glucuronate interconversions);ko00500(Starch and sucrose metabolism)
PC-5p-786923_3	BraA01g013660.3C	BraA01g013660.3C	-	4	1023-1043	1	GO:0005215(transporter activity);GO:0005886(plasma membrane);GO:0015297(antiporter activity);GO:0016020(membrane);GO:0016021(integral component of membrane)
PC-5p-85347_22	BraA09g006210.3C	BraA09g006210.3C	DNA polymerase epsilon catalytic subunit A-like	2.5	292-311	1	GO:0005829(cytosol);GO:0005886(plasma membrane);GO:0006508(proteolysis);GO:0008236(serine-type peptidase activity);GO:0016020(membrane)	ko00230(Purine metabolism);ko00240(Pyrimidine metabolism);ko03030(DNA replication);ko03410(Base excision repair);ko03420(Nucleotide excision repair)
PC-5p-85347_22	BraA03g033560.3C	BraA03g033560.3C	mitogen-activated protein kinase kinase kinase 1-like	3	963-983	1	GO:0004674(protein serine/threonine kinase activity);GO:0005730(nucleolus);GO:0046777(protein autophosphorylation);GO:0051302(regulation of cell division)	ko04626(Plant-pathogen interaction)
PC-5p-85347_22	BraA01g018240.3C	BraA01g018240.3C	-	4	459-478	1	GO:0005794(Golgi apparatus);GO:0008375(acetylglucosaminyltransferase activity);GO:0016020(membrane);GO:0016021(integral component of membrane);GO:0016051(carbohydrate biosynthetic process);GO:0016757(transferase activity, transferring glycosyl groups)
PC-5p-85347_22	BraA03g040390.3C	BraA03g040390.3C	-	4	1571-1592	1	GO:0005634(nucleus);GO:0008150(biological_process);GO:0009507(chloroplast);GO:0009570(chloroplast stroma);GO:0009941(chloroplast envelope)
PC-5p-87622_21	BraA09g016200.3C	BraA09g016200.3C	-	3	1203-1222	1	GO:0004620(phospholipase activity);GO:0005634(nucleus);GO:0006629(lipid metabolic process);GO:0009507(chloroplast);GO:0009620(response to fungus);GO:0009695(jasmonic acid biosynthetic process);GO:0016042(lipid catabolic process);GO:0047372(acylglycerol lipase activity);GO:0047714(galactolipase activity);GO:0050832(defense response to fungus)
PC-5p-87689_21	BraA05g002390.3C	BraA05g002390.3C	Ethylene-responsive transcription factor	3.5	519-540	1	GO:0000981(RNA polymerase II transcription factor activity, sequence-specific DNA binding);GO:0003677(DNA binding);GO:0003700(transcription factor activity, sequence-specific DNA binding);GO:0005634(nucleus);GO:0006351(transcription, DNA-templated);GO:0006355(regulation of transcription, DNA-templated);GO:0007275(multicellular organism development);GO:0009873(ethylene-activated signaling pathway)…	ko04075(Plant hormone signal transduction)
PC-5p-87689_21	BraA07g010070.3C	BraA07g010070.3C	primary amine oxidase-like	4	1301-1321	1	GO:0005507(copper ion binding);GO:0008131(primary amine oxidase activity);GO:0009507(chloroplast);GO:0048038(quinone binding);GO:0055114(oxidation-reduction process)	ko00260(Glycine,ko serine and threonine metabolism);ko00350(Tyrosine metabolism);ko00360(Phenylalanine metabolism);ko00410(beta-Alanine metabolism);ko00950(Isoquinoline alkaloid biosynthesis);ko00960(Tropane,ko piperidine and pyridine alkaloid biosynthesis)
PC-5p-87689_21	BraA07g018450.3C	BraA07g018450.3C	-	4	96-116	1	GO:0005319(lipid transporter activity);GO:0005886(plasma membrane);GO:0008158(hedgehog receptor activity);GO:0009506(plasmodesma);GO:0009555(pollen development);GO:0016020(membrane);GO:0016021(integral component of membrane);GO:0090153(regulation of sphingolipid biosynthetic process)
PC-5p-87689_21	BraA01g042740.3C	BraA01g042740.3C	-	4	1005-1024	1	GO:0003924(GTPase activity);GO:0005509(calcium ion binding);GO:0005525(GTP binding);GO:0005739(mitochondrion);GO:0007005(mitochondrion organization);GO:0007264(small GTPase mediated signal transduction);GO:0031307(integral component of mitochondrial outer membrane)
PC-5p-87733_21	BraA04g012800.3C	BraA04g012800.3C	-	3.5	37-54	1	GO:0003700(transcription factor activity, sequence-specific DNA binding);GO:0005634(nucleus);GO:0006355(regulation of transcription, DNA-templated);GO:0007275(multicellular organism development);GO:0046872(metal ion binding)
PC-5p-87733_21	BraA02g007570.3C	BraA02g007570.3C	DNA-directed RNA polymerase V subunit 5C-like	3.5	1543-1560	1		ko00230(Purine metabolism);ko00240(Pyrimidine metabolism);ko03020(RNA polymerase)
PC-5p-87733_21	BraA02g004170.3C	BraA02g004170.3C	-	4	370-389	1	GO:0003674(molecular_function);GO:0008150(biological_process)
PC-5p-87733_21	BraA01g031250.3C			4	502-520	1
PC-5p-87733_21	BraA10g017660.3C	BraA10g017660.3C	ras-related protein RABE1c-like	4	76-93	1	GO:0003924(GTPase activity);GO:0005525(GTP binding);GO:0005794(Golgi apparatus);GO:0005829(cytosol);GO:0005886(plasma membrane);GO:0006886(intracellular protein transport);GO:0006913(nucleocytoplasmic transport);GO:0007264(small GTPase mediated signal transduction);GO:0009506(plasmodesma)	ko04144(Endocytosis)
PC-5p-89388_21	BraA04g025200.3C	BraA04g025200.3C	-	3.5	461-480	1	GO:0003674(molecular_function);GO:0005634(nucleus);GO:0008150(biological_process)
PC-5p-89388_21	BraA07g012130.3C	BraA07g012130.3C	uncharacterized LOC103841512	4	264-284	1	GO:0003674(molecular_function);GO:0005634(nucleus);GO:0008150(biological_process);GO:0009506(plasmodesma)	ko03030(DNA replication);ko03420(Nucleotide excision repair);ko03430(Mismatch repair);ko03440(Homologous recombination)
PC-5p-89388_21	BraA06g022750.3C	BraA06g022750.3C	uncharacterized LOC106426900	4	312-332	1	GO:0003674(molecular_function);GO:0005634(nucleus);GO:0008150(biological_process);GO:0009506(plasmodesma)	ko03030(DNA replication);ko03420(Nucleotide excision repair);ko03430(Mismatch repair);ko03440(Homologous recombination)
PC-5p-89860_21	BraA05g007070.3C	BraA05g007070.3C	-	4	901-921	1	GO:0000139(Golgi membrane);GO:0005509(calcium ion binding);GO:0005515(protein binding);GO:0005576(extracellular region);GO:0005622(intracellular);GO:0005623(cell);GO:0005770(late endosome);GO:0005783(endoplasmic reticulum);GO:0005794(Golgi apparatus);GO:0005802(trans-Golgi network);GO:0005886(plasma membrane);GO:0005887(integral component of plasma membrane);GO:0006623(protein targeting to vacuol…
PC-5p-900044_3	BraA05g041880.3C	BraA05g041880.3C	proline iminopeptidase-like	2.5	3065-3084	1	GO:0004252(serine-type endopeptidase activity);GO:0005634(nucleus);GO:0005829(cytosol);GO:0006508(proteolysis);GO:0008233(peptidase activity);GO:0008236(serine-type peptidase activity);GO:0009507(chloroplast);GO:0010205(photoinhibition)	ko00330(Arginine and proline metabolism)
PC-5p-900044_3	BraA02g036620.3C	BraA02g036620.3C	cytokinin response factor 1	3	707-726	1	GO:0003700(transcription factor activity, sequence-specific DNA binding);GO:0005634(nucleus);GO:0006351(transcription, DNA-templated);GO:0006355(regulation of transcription, DNA-templated);GO:0009873(ethylene-activated signaling pathway);GO:0044212(transcription regulatory region DNA binding)	ko04626(Plant-pathogen interaction)
PC-5p-900044_3	BraA05g014290.3C	BraA05g014290.3C	-	3	2468-2487	1	GO:0005634(nucleus);GO:0005737(cytoplasm);GO:0006351(transcription, DNA-templated);GO:0006355(regulation of transcription, DNA-templated);GO:0019538(protein metabolic process)
PC-5p-900044_3	BraA01g043690.3C	BraA01g043690.3C	proline iminopeptidase-like	3	3044-3063	1	GO:0004252(serine-type endopeptidase activity);GO:0005634(nucleus);GO:0005829(cytosol);GO:0006508(proteolysis);GO:0008233(peptidase activity);GO:0008236(serine-type peptidase activity);GO:0009507(chloroplast);GO:0010205(photoinhibition)	ko00330(Arginine and proline metabolism)
PC-5p-900044_3	BraA09g038190.3C	BraA09g038190.3C	phosphoenolpyruvate carboxylase 4-like	3.5	730-749	1	GO:0005737(cytoplasm);GO:0005829(cytosol);GO:0006099(tricarboxylic acid cycle);GO:0008964(phosphoenolpyruvate carboxylase activity);GO:0015977(carbon fixation);GO:0015979(photosynthesis)	ko01200(Carbon metabolism);ko00620(Pyruvate metabolism);ko00710(Carbon fixation in photosynthetic organisms)
PC-5p-900044_3	BraA10g008190.3C	BraA10g008190.3C	-	4	525-546	1	GO:0003674(molecular_function);GO:0005576(extracellular region);GO:0008150(biological_process);GO:0009506(plasmodesma);GO:0016021(integral component of membrane)
PC-5p-90128_20	BraA10g026760.3C	BraA10g026760.3C	-	4	580-601	1	GO:0005515(protein binding);GO:0005635(nuclear envelope);GO:0008150(biological_process);GO:0016021(integral component of membrane);GO:0031965(nuclear membrane)
PC-5p-91089_20	BraA04g009850.3C	BraA04g009850.3C	ent-copalyl diphosphate synthase	3	1422-1443	1	GO:0005886(plasma membrane);GO:0006508(proteolysis);GO:0016021(integral component of membrane);GO:0031225(anchored component of membrane)	ko00904(Diterpenoid biosynthesis)
PC-5p-91089_20	BraA03g032250.3C	BraA03g032250.3C	HSPA4 nucleotide-binding domain protein	3	1675-1696	1	GO:0005524(ATP binding);GO:0006952(defense response);GO:0007165(signal transduction);GO:0009507(chloroplast);GO:0043531(ADP binding)	ko03040(Spliceosome);ko04141(Protein processing in endoplasmic reticulum);ko04144(Endocytosis)
PC-5p-91089_20	BraA05g035060.3C	BraA05g035060.3C	-	3.5	475-495	1
PC-5p-91089_20	BraA03g032240.3C	BraA03g032240.3C	HSPA4 nucleotide-binding domain protein	3.5	1666-1687	1	GO:0005524(ATP binding);GO:0006952(defense response);GO:0007165(signal transduction);GO:0009507(chloroplast);GO:0043531(ADP binding)	ko03040(Spliceosome);ko04141(Protein processing in endoplasmic reticulum);ko04144(Endocytosis)
PC-5p-91089_20	BraA09g016590.3C	BraA09g016590.3C	-	4	349-370	1	GO:0006886(intracellular protein transport);GO:0015031(protein transport);GO:0016192(vesicle-mediated transport);GO:0030125(clathrin vesicle coat);GO:0030663(COPI-coated vesicle membrane)
PC-5p-930523_3	BraA06g041290.3C	BraA06g041290.3C	histone-lysine N-methyltransferase	4	105-125	1	GO:0005634(nucleus);GO:0008150(biological_process);GO:0042393(histone binding)	ko00310(Lysine degradation)
PC-5p-930523_3	BraA07g037020.3C	BraA07g037020.3C	probable cinnamyl alcohol dehydrogenase 1	4	109-128	1	GO:0005737(cytoplasm);GO:0005829(cytosol);GO:0008270(zinc ion binding);GO:0009809(lignin biosynthetic process);GO:0045551(cinnamyl-alcohol dehydrogenase activity);GO:0052747(sinapyl alcohol dehydrogenase activity);GO:0055114(oxidation-reduction process)	ko00940(Phenylpropanoid biosynthesis)
PC-5p-930523_3	BraA05g026100.3C	BraA05g026100.3C	-	4	568-587	1	GO:0003674(molecular_function);GO:0005634(nucleus);GO:0008150(biological_process)
PC-5p-930523_3	BraA09g010050.3C	BraA09g010050.3C	glycosyl transferase	4	2170-2189	1	GO:0000148(1,3-beta-D-glucan synthase complex);GO:0003843(1,3-beta-D-glucan synthase activity);GO:0005886(plasma membrane)	ko00500(Starch and sucrose metabolism)
PC-5p-93955_20	BraA04g030890.3C	BraA04g030890.3C	-	3	87-106	1	GO:0003677(DNA binding);GO:0003700(transcription factor activity, sequence-specific DNA binding);GO:0005634(nucleus);GO:0006351(transcription, DNA-templated);GO:0006355(regulation of transcription, DNA-templated);GO:0009506(plasmodesma);GO:0009641(shade avoidance);GO:0009725(response to hormone);GO:0010218(response to far red light);GO:0043565(sequence-specific DNA binding)
PC-5p-93955_20	BraA08g016220.3C	BraA08g016220.3C	polyadenylate-binding protein 2	3.5	1443-1462	1	GO:0000166(nucleotide binding);GO:0000184(nuclear-transcribed mRNA catabolic process, nonsense-mediated decay);GO:0003723(RNA binding);GO:0003743(translation initiation factor activity);GO:0005515(protein binding);GO:0005634(nucleus);GO:0005829(cytosol);GO:0006413(translational initiation);GO:0006446(regulation of translational initiation);GO:0009651(response to salt stress);GO:0016032(viral proc…	ko03013(RNA transport);ko03015(mRNA surveillance pathway);ko03018(RNA degradation)
PC-5p-93955_20	BraA10g007810.3C	BraA10g007810.3C	probable delta-aminolevulinic acid dehydratase 2	4	1014-1033	1	GO:0004655(porphobilinogen synthase activity);GO:0005829(cytosol);GO:0006779(porphyrin-containing compound biosynthetic process);GO:0006782(protoporphyrinogen IX biosynthetic process);GO:0006783(heme biosynthetic process);GO:0008270(zinc ion binding);GO:0009507(chloroplast);GO:0015995(chlorophyll biosynthetic process)	ko00860(Porphyrin and chlorophyll metabolism)
PC-5p-93955_20	BraA09g051450.3C	BraA09g051450.3C	-	4	179-198	1	GO:0003677(DNA binding);GO:0003700(transcription factor activity, sequence-specific DNA binding);GO:0005634(nucleus);GO:0006351(transcription, DNA-templated);GO:0006355(regulation of transcription, DNA-templated);GO:0046983(protein dimerization activity)
PC-5p-93955_20	BraA04g022010.3C	BraA04g022010.3C	ATP-dependent RNA helicase DHX36	4	1102-1123	1	GO:0003676(nucleic acid binding);GO:0004004(ATP-dependent RNA helicase activity);GO:0004386(helicase activity);GO:0005524(ATP binding);GO:0005634(nucleus);GO:0005737(cytoplasm);GO:0006396(RNA processing);GO:0044822(poly)	ko03018(RNA degradation)
PC-5p-93955_20	BraA09g061610.3C	BraA09g061610.3C	ATP-dependent DNA helicase Q-like 4A	4	706-727	1	GO:0000723(telomere maintenance);GO:0000724(double-strand break repair via homologous recombination);GO:0003677(DNA binding);GO:0005524(ATP binding);GO:0005634(nucleus);GO:0005694(chromosome);GO:0005737(cytoplasm);GO:0006260(DNA replication);GO:0006281(DNA repair);GO:0006310(DNA recombination);GO:0006974(cellular response to DNA damage stimulus);GO:0008026(ATP-dependent helicase activity);GO:0009…	ko03440(Homologous recombination)
PC-5p-95760_19	BraA07g021320.3C	BraA07g021320.3C	splicing factor 3A subunit 3-like	4	156-177	1	GO:0000398(mRNA splicing, via spliceosome);GO:0003723(RNA binding);GO:0005634(nucleus);GO:0005681(spliceosomal complex);GO:0005829(cytosol);GO:0008270(zinc ion binding);GO:0045694(regulation of embryo sac egg cell differentiation)	ko03040(Spliceosome)
PC-5p-95760_19	BraA04g016270.3C	BraA04g016270.3C	-	4	495-516	1	GO:0005524(ATP binding);GO:0005783(endoplasmic reticulum);GO:0005794(Golgi apparatus);GO:0005886(plasma membrane);GO:0009506(plasmodesma);GO:0009737(response to abscisic acid);GO:0016021(integral component of membrane);GO:0016887(ATPase activity);GO:0051365(cellular response to potassium ion starvation)
PC-5p-95886_19	BraA08g019790.3C	BraA08g019790.3C	hypothetical protein	2	147-168	1	GO:0005737(cytoplasm);GO:0005834(heterotrimeric G-protein complex);GO:0008150(biological_process);GO:0080008(Cul4-RING E3 ubiquitin ligase complex)	ko00073(Cutin,ko suberine and wax biosynthesis)
PC-5p-95886_19	BraA07g009560.3C			3.5	130-150	1
PC-5p-95886_19	BraA10g022030.3C	BraA10g022030.3C	phosphoacetylglucosamine mutase	3.5	691-711	1	GO:0000719(photoreactive repair);GO:0004610(phosphoacetylglucosamine mutase activity);GO:0004614(phosphoglucomutase activity);GO:0005739(mitochondrion);GO:0005829(cytosol);GO:0005975(carbohydrate metabolic process);GO:0006048(UDP-N-acetylglucosamine biosynthetic process);GO:0006281(DNA repair);GO:0009411(response to UV);GO:0009506(plasmodesma);GO:0009507(chloroplast);GO:0019255(glucose 1-phosphat…	ko00520(Amino sugar and nucleotide sugar metabolism)
PC-5p-95886_19	BraA07g034180.3C	BraA07g034180.3C	-	3.5	752-771	1	GO:0003674(molecular_function);GO:0005634(nucleus);GO:0008150(biological_process)
PC-5p-95886_19	BraA01g004670.3C	BraA01g004670.3C	-	3.5	2675-2694	1	GO:0005794(Golgi apparatus);GO:0016021(integral component of membrane)
PC-5p-95886_19	BraA03g024440.3C	BraA03g024440.3C	DEAD-box ATP-dependent RNA helicase 24-like	4	358-378	1	GO:0003723(RNA binding);GO:0005524(ATP binding);GO:0005634(nucleus);GO:0008026(ATP-dependent helicase activity)	ko03040(Spliceosome)
PC-5p-95886_19	BraA09g001680.3C	BraA09g001680.3C	-	4	586-606	1	GO:0000139(Golgi membrane);GO:0000271(polysaccharide biosynthetic process);GO:0005515(protein binding);GO:0005768(endosome);GO:0005794(Golgi apparatus);GO:0005802(trans-Golgi network);GO:0009969(xyloglucan biosynthetic process);GO:0010411(xyloglucan metabolic process);GO:0016021(integral component of membrane);GO:0016740(transferase activity);GO:0016757(transferase activity, transferring glycosyl…
PC-5p-95886_19	BraA07g021130.3C	BraA07g021130.3C	cell division control protein 48 homolog D	4	1315-1335	1	GO:0005515(protein binding);GO:0005524(ATP binding);GO:0005654(nucleoplasm);GO:0005730(nucleolus);GO:0005794(Golgi apparatus);GO:0005829(cytosol);GO:0005856(cytoskeleton);GO:0005886(plasma membrane);GO:0007049(cell cycle);GO:0009524(phragmoplast);GO:0015031(protein transport);GO:0016787(hydrolase activity);GO:0045732(positive regulation of protein catabolic process);GO:0046686(response to cadmium…	ko04141(Protein processing in endoplasmic reticulum)
PC-3p-160875_11	BraA01g002130.3C	BraA01g002130.3C	-	3.5	395-418	1	GO:0005351(sugar:proton symporter activity);GO:0005355(glucose transmembrane transporter activity);GO:0005886(plasma membrane);GO:0005887(integral component of plasma membrane);GO:0015144(carbohydrate transmembrane transporter activity);GO:0016020(membrane);GO:0035428(hexose transmembrane transport);GO:0046323(glucose import)
PC-5p-97514_19	BraA09g010100.3C	BraA09g010100.3C	adenylyl-sulfate kinase 1	4	212-234	1	GO:0000103(sulfate assimilation);GO:0004020(adenylylsulfate kinase activity);GO:0005524(ATP binding);GO:0009507(chloroplast);GO:0009536(plastid);GO:0010439(regulation of glucosinolate biosynthetic process);GO:0016301(kinase activity);GO:0016310(phosphorylation);GO:0016772(transferase activity, transferring phosphorus-containing groups);GO:0019344(cysteine biosynthetic process);GO:0048232(male gam…	ko00920(Sulfur metabolism);ko00230(Purine metabolism)
PC-5p-97514_19	BraA03g042630.3C	BraA03g042630.3C	adenylyl-sulfate kinase 1	4	224-246	1	GO:0000103(sulfate assimilation);GO:0004020(adenylylsulfate kinase activity);GO:0005524(ATP binding);GO:0009507(chloroplast);GO:0009536(plastid);GO:0010439(regulation of glucosinolate biosynthetic process);GO:0016301(kinase activity);GO:0016310(phosphorylation);GO:0016772(transferase activity, transferring phosphorus-containing groups);GO:0019344(cysteine biosynthetic process);GO:0048232(male gam…	ko00920(Sulfur metabolism);ko00230(Purine metabolism)
PC-5p-97542_19	BraA03g015140.3C	BraA03g015140.3C	-	2.5	554-573	1	GO:0005575(cellular_component);GO:0008150(biological_process)
PC-5p-97542_19	BraA05g036880.3C	BraA05g036880.3C	superkiller viralicidic activity 2-like 2	3.5	2001-2022	1	GO:0003723(RNA binding);GO:0003724(RNA helicase activity);GO:0005524(ATP binding);GO:0005634(nucleus);GO:0005654(nucleoplasm);GO:0005829(cytosol);GO:0006397(mRNA processing);GO:0006401(RNA catabolic process);GO:0008026(ATP-dependent helicase activity);GO:0010093(specification of floral organ identity);GO:0016070(RNA metabolic process);GO:0016607(nuclear speck);GO:0060149(negative regulation of po…	ko03018(RNA degradation)
PC-5p-97542_19	BraA01g039750.3C	BraA01g039750.3C	leucoanthocyanidin dioxygenase	4	700-721	1	GO:0005506(iron ion binding);GO:0005737(cytoplasm);GO:0055114(oxidation-reduction process);GO:0080167(response to karrikin)	ko00941(Flavonoid biosynthesis)
aly-MIR172a-p5_1ss2CT	BraA04g022720.3C	BraA04g022720.3C	-	2.5	37-57	1	GO:0003674(molecular_function);GO:0005634(nucleus);GO:0008150(biological_process)
aly-MIR172a-p5_1ss2CT	BraA01g034420.3C	BraA01g034420.3C	probable phosphoribosylformylglycinamidine synthase	3.5	733-752	1	GO:0003824(catalytic activity);GO:0004642(phosphoribosylformylglycinamidine synthase activity);GO:0005524(ATP binding);GO:0005737(cytoplasm);GO:0005739(mitochondrion);GO:0006164(purine nucleotide biosynthetic process);GO:0006541(glutamine metabolic process);GO:0009156(ribonucleoside monophosphate biosynthetic process);GO:0009507(chloroplast);GO:0009555(pollen development);GO:0009570(chloroplast s…	ko00230(Purine metabolism)
aly-MIR172a-p5_1ss2CT	BraA07g028320.3C	BraA07g028320.3C	probable phosphoribosylformylglycinamidine synthase	3.5	2299-2318	1	GO:0003824(catalytic activity);GO:0004642(phosphoribosylformylglycinamidine synthase activity);GO:0005524(ATP binding);GO:0005737(cytoplasm);GO:0005739(mitochondrion);GO:0006164(purine nucleotide biosynthetic process);GO:0006541(glutamine metabolic process);GO:0009156(ribonucleoside monophosphate biosynthetic process);GO:0009507(chloroplast);GO:0009555(pollen development);GO:0009570(chloroplast s…	ko00230(Purine metabolism)
aly-MIR172a-p5_1ss2CT	BraA07g008990.3C	BraA07g008990.3C	transcription factor MYC2	3.5	120-139	1	GO:0003677(DNA binding);GO:0003700(transcription factor activity, sequence-specific DNA binding);GO:0005515(protein binding);GO:0005634(nucleus);GO:0006351(transcription, DNA-templated);GO:0010052(guard cell differentiation);GO:0010377(guard cell fate commitment);GO:0045597(positive regulation of cell differentiation);GO:0045893(positive regulation of transcription, DNA-templated);GO:0046983(prot…	ko04075(Plant hormone signal transduction)
aly-MIR172a-p5_1ss2CT	BraA10g005990.3C	BraA10g005990.3C	-	4	151-170	1	GO:0003674(molecular_function);GO:0005634(nucleus);GO:0008150(biological_process)
aly-MIR172a-p5_1ss2CT	BraA04g004010.3C	BraA04g004010.3C	disease resistance protein RPM1-like	4	38-57	1	GO:0005737(cytoplasm);GO:0006662(glycerol ether metabolic process)	ko04626(Plant-pathogen interaction)
aly-MIR172a-p5_1ss2CT	BraA03g038750.3C	BraA03g038750.3C	polyadenylate-binding protein RBP45A-like	4	138-157	1	GO:0000166(nucleotide binding);GO:0003723(RNA binding);GO:0005634(nucleus);GO:0005829(cytosol);GO:0006397(mRNA processing);GO:0008143(poly);GO:0010494(cytoplasmic stress granule)	ko03013(RNA transport)
aly-MIR172a-p5_1ss2CT	BraA01g010850.3C	BraA01g010850.3C	dnaJ homolog subfamily B member 14	4	160-180	1	GO:0005737(cytoplasm);GO:0006457(protein folding)	ko04141(Protein processing in endoplasmic reticulum)
aly-MIR172a-p5_1ss2CT	BraA02g007820.3C	BraA02g007820.3C	-	4	427-448	1	GO:0008150(biological_process);GO:0008270(zinc ion binding);GO:0009507(chloroplast);GO:0016021(integral component of membrane)
aly-MIR172a-p5_1ss2CT	BraA07g038200.3C	BraA07g038200.3C	probable phosphoribosylformylglycinamidine synthase	4	2647-2666	1	GO:0003824(catalytic activity);GO:0004642(phosphoribosylformylglycinamidine synthase activity);GO:0005524(ATP binding);GO:0005737(cytoplasm);GO:0005739(mitochondrion);GO:0006164(purine nucleotide biosynthetic process);GO:0006541(glutamine metabolic process);GO:0009156(ribonucleoside monophosphate biosynthetic process);GO:0009507(chloroplast);GO:0009555(pollen development);GO:0009570(chloroplast s…	ko00230(Purine metabolism)
aly-MIR172a-p5_1ss2CT	BraA03g064110.3C	BraA03g064110.3C	-	4	999-1020	1	GO:0005215(transporter activity);GO:0005623(cell);GO:0005886(plasma membrane);GO:0006811(ion transport);GO:0006873(cellular ion homeostasis);GO:0008308(voltage-gated anion channel activity);GO:0016021(integral component of membrane);GO:0055085(transmembrane transport)
aly-MIR172a-p5_1ss2CT	BraA09g012510.3C	BraA09g012510.3C	-	4	1050-1071	1	GO:0005215(transporter activity);GO:0005623(cell);GO:0005886(plasma membrane);GO:0006811(ion transport);GO:0006873(cellular ion homeostasis);GO:0008308(voltage-gated anion channel activity);GO:0016021(integral component of membrane);GO:0055085(transmembrane transport)
aly-MIR172a-p5_1ss2CT	BraA06g036340.3C	BraA06g036340.3C	-	4	1470-1490	1	GO:0000145(exocyst);GO:0005829(cytosol);GO:0006887(exocytosis);GO:0006904(vesicle docking involved in exocytosis)
aly-MIR395i-p5_2ss7CT19TC	BraA06g020430.3C	BraA06g020430.3C	-	3	324-344	1	GO:0005576(extracellular region);GO:0016021(integral component of membrane);GO:0016301(kinase activity);GO:0016310(phosphorylation)
aly-MIR395i-p5_2ss7CT19TC	BraA06g017480.3C	BraA06g017480.3C	branched-chain-amino-acid aminotransferase 3, chloroplastic	3	376-395	1	GO:0003824(catalytic activity);GO:0004084(branched-chain-amino-acid transaminase activity);GO:0005829(cytosol);GO:0009081(branched-chain amino acid metabolic process);GO:0009097(isoleucine biosynthetic process);GO:0009098(leucine biosynthetic process);GO:0009099(valine biosynthetic process);GO:0009507(chloroplast);GO:0009570(chloroplast stroma);GO:0052654(L-leucine transaminase activity);GO:00526…	ko01210(2-Oxocarboxylic acid metabolism);ko01230(Biosynthesis of amino acids);ko00270(Cysteine and methionine metabolism);ko00280(Valine,ko leucine and isoleucine degradation);ko00290(Valine,ko leucine and isoleucine biosynthesis);ko00770(Pantothenate and CoA biosynthesis)
aly-MIR395i-p5_2ss7CT19TC	BraA01g001280.3C	BraA01g001280.3C	probable amino-acid acetyltransferase NAGS2	3.5	1353-1373	1	GO:0004042(acetyl-CoA:L-glutamate N-acetyltransferase activity);GO:0005737(cytoplasm);GO:0006526(arginine biosynthetic process);GO:0009507(chloroplast)	ko01210(2-Oxocarboxylic acid metabolism);ko01230(Biosynthesis of amino acids);ko00220(Arginine biosynthesis)
aly-MIR395i-p5_2ss7CT19TC	BraA08g010240.3C	BraA08g010240.3C	uncharacterized LOC106393111	4	78-99	1	GO:0005388(calcium-transporting ATPase activity);GO:0005887(integral component of plasma membrane);GO:0043231(intracellular membrane-bounded organelle)	ko03018(RNA degradation)
aly-MIR838-p3	BraA01g008100.3C	BraA01g008100.3C	-	1.5	327-347	1	GO:0005783(endoplasmic reticulum);GO:0005886(plasma membrane)
aly-MIR838-p3	BraA10g004320.3C	BraA10g004320.3C	SNF2 domain-containing protein CLASSY 3	1.5	217-237	1	GO:0003677(DNA binding);GO:0004386(helicase activity);GO:0005524(ATP binding);GO:0005634(nucleus)	ko03440(Homologous recombination)
aly-MIR838-p3	BraA06g003720.3C	BraA06g003720.3C	2-hydroxyisoflavanone dehydratase	2	1044-1064	1	GO:0005634(nucleus);GO:0008152(metabolic process);GO:0052689(carboxylic ester hydrolase activity)	ko00943(Isoflavonoid biosynthesis)
aly-MIR838-p3	BraA06g006810.3C	BraA06g006810.3C	-	2	1139-1159	1	GO:0003674(molecular_function);GO:0005739(mitochondrion);GO:0008150(biological_process);GO:0016020(membrane)
aly-MIR838-p3	BraA04g005740.3C	BraA04g005740.3C	uncharacterized LOC104602232	2	267-287	1	GO:0000719(photoreactive repair);GO:0003904(deoxyribodipyrimidine photo-lyase activity)	ko00480(Glutathione metabolism)
aly-MIR838-p3	BraA09g059750.3C	BraA09g059750.3C	hypothetical protein	2	693-713	1	GO:0005794(Golgi apparatus);GO:0005802(trans-Golgi network);GO:0005886(plasma membrane);GO:0006817(phosphate ion transport);GO:0016021(integral component of membrane);GO:0055062(phosphate ion homeostasis);GO:0055069(zinc ion homeostasis)	ko04075(Plant hormone signal transduction)
aly-MIR838-p3	BraA10g018300.3C	BraA10g018300.3C	serine/threonine-protein kinase SAPK9-like	2	1182-1202	1	GO:0004672(protein kinase activity);GO:0004674(protein serine/threonine kinase activity);GO:0005515(protein binding);GO:0005524(ATP binding);GO:0005634(nucleus);GO:0006468(protein phosphorylation);GO:0009615(response to virus);GO:0016032(viral process);GO:0016301(kinase activity)	ko04075(Plant hormone signal transduction)
aly-MIR838-p3	BraA07g007700.3C	BraA07g007700.3C	uncharacterized CRM domain-containing protein At3g25440	2	1023-1043	1	GO:0003723(RNA binding);GO:0009507(chloroplast)	ko03018(RNA degradation)
aly-MIR838-p3	BraA01g041970.3C	BraA01g041970.3C	-	2	165-185	1	GO:0000139(Golgi membrane);GO:0005783(endoplasmic reticulum);GO:0005789(endoplasmic reticulum membrane);GO:0005794(Golgi apparatus);GO:0005976(polysaccharide metabolic process);GO:0009737(response to abscisic acid);GO:0009834(plant-type secondary cell wall biogenesis);GO:0010411(xyloglucan metabolic process);GO:0016021(integral component of membrane);GO:0016491(oxidoreductase activity);GO:0016740…
aly-MIR838-p3	BraA09g009740.3C	BraA09g009740.3C	replication factor C subunit 3/5	2	21-41	1	GO:0005524(ATP binding);GO:0005634(nucleus);GO:0006281(DNA repair);GO:0006282(regulation of DNA repair);GO:0007049(cell cycle)	ko03030(DNA replication);ko03420(Nucleotide excision repair);ko03430(Mismatch repair)
aly-MIR838-p3	BraA01g003240.3C	BraA01g003240.3C	pentatricopeptide repeat-containing protein At2g04860	2	3444-3464	1	GO:0008150(biological_process);GO:0008270(zinc ion binding);GO:0009507(chloroplast)	ko00500(Starch and sucrose metabolism)
aly-MIR838-p3	BraA10g013740.3C	BraA10g013740.3C	-	2.5	2090-2110	1
aly-MIR838-p3	BraA08g000400.3C	BraA08g000400.3C	probable galactinol--sucrose galactosyltransferase 1	2.5	1733-1753	1	GO:0004553(hydrolase activity, hydrolyzing O-glycosyl compounds);GO:0005737(cytoplasm);GO:0005975(carbohydrate metabolic process);GO:0047274(galactinol-sucrose galactosyltransferase activity)	ko00052(Galactose metabolism)
aly-MIR838-p3	BraA08g018530.3C	BraA08g018530.3C	-	2.5	318-338	1	GO:0005783(endoplasmic reticulum);GO:0005886(plasma membrane)
aly-MIR838-p3	BraA09g005820.3C	BraA09g005820.3C	-	2.5	595-616	1	GO:0004672(protein kinase activity);GO:0005524(ATP binding);GO:0005739(mitochondrion);GO:0006468(protein phosphorylation)
aly-MIR838-p3	BraA06g017090.3C	BraA06g017090.3C	uncharacterized calcium-binding protein C800.10c	2.5	2687-2707	1	GO:0005509(calcium ion binding);GO:0005829(cytosol);GO:0005886(plasma membrane)	ko04144(Endocytosis)
aly-MIR838-p3	BraA06g004410.3C	BraA06g004410.3C	pentatricopeptide repeat-containing protein At2g04860	2.5	669-688	1	GO:0005739(mitochondrion);GO:0008270(zinc ion binding)	ko00500(Starch and sucrose metabolism)
aly-MIR838-p3	BraA05g013520.3C	BraA05g013520.3C	-	3	95-115	1	GO:0000164(protein phosphatase type 1 complex);GO:0004865(protein serine/threonine phosphatase inhibitor activity);GO:0005634(nucleus);GO:0009793(embryo development ending in seed dormancy);GO:0032515(negative regulation of phosphoprotein phosphatase activity)
aly-MIR838-p3	BraA05g013360.3C	BraA05g013360.3C	-	3	101-121	1	GO:0000164(protein phosphatase type 1 complex);GO:0004865(protein serine/threonine phosphatase inhibitor activity);GO:0005634(nucleus);GO:0009793(embryo development ending in seed dormancy);GO:0032515(negative regulation of phosphoprotein phosphatase activity)
aly-MIR838-p3	BraA02g032540.3C	BraA02g032540.3C	-	3	258-278	1	GO:0005634(nucleus);GO:0006351(transcription, DNA-templated);GO:0006355(regulation of transcription, DNA-templated);GO:0046872(metal ion binding)
aly-MIR838-p3	BraA05g024150.3C	BraA05g024150.3C	hypothetical protein	3	1176-1196	1	GO:0004674(protein serine/threonine kinase activity);GO:0005515(protein binding);GO:0005524(ATP binding);GO:0005634(nucleus);GO:0005737(cytoplasm);GO:0005886(plasma membrane);GO:0006468(protein phosphorylation);GO:0009409(response to cold);GO:0016301(kinase activity);GO:0035556(intracellular signal transduction)	ko04075(Plant hormone signal transduction)
aly-MIR838-p3	BraA10g025650.3C	BraA10g025650.3C	-	3	612-632	1	GO:0003674(molecular_function);GO:0005634(nucleus);GO:0008150(biological_process)
aly-MIR838-p3	BraA09g061620.3C	BraA09g061620.3C	serine/threonine-protein kinase SRK2A-like	3	990-1010	1	GO:0004674(protein serine/threonine kinase activity);GO:0005634(nucleus);GO:0005737(cytoplasm);GO:0006468(protein phosphorylation);GO:0035556(intracellular signal transduction)	ko04075(Plant hormone signal transduction)
aly-MIR838-p3	BraA03g052530.3C	BraA03g052530.3C	-	3	450-470	1
aly-MIR838-p3	BraA03g028700.3C	BraA03g028700.3C	-	3	75-95	1	GO:0005096(GTPase activator activity);GO:0005737(cytoplasm);GO:0007165(signal transduction)
aly-MIR838-p3	BraA08g015050.3C	BraA08g015050.3C	-	3	240-260	1	GO:0005737(cytoplasm);GO:0005829(cytosol);GO:0046686(response to cadmium ion)
aly-MIR838-p3	BraA09g008860.3C	BraA09g008860.3C	-	3	326-346	1	GO:0003674(molecular_function);GO:0005737(cytoplasm);GO:0005874(microtubule)
aly-MIR838-p3	BraA06g008900.3C	BraA06g008900.3C	-	3	516-536	1	GO:0005739(mitochondrion);GO:0016787(hydrolase activity);GO:0046872(metal ion binding)
aly-MIR838-p3	BraA01g040600.3C	BraA01g040600.3C	DEAD-box ATP-dependent RNA helicase 24-like	3	129-149	1	GO:0003723(RNA binding);GO:0004004(ATP-dependent RNA helicase activity);GO:0005524(ATP binding);GO:0005634(nucleus);GO:0006364(rRNA processing);GO:0008026(ATP-dependent helicase activity);GO:0010501(RNA secondary structure unwinding)	ko03040(Spliceosome)
aly-MIR838-p3	BraA04g025710.3C	BraA04g025710.3C	-	3	72-91	1	GO:0005515(protein binding);GO:0005886(plasma membrane);GO:0007043(cell-cell junction assembly);GO:0016021(integral component of membrane);GO:0042545(cell wall modification);GO:0042803(protein homodimerization activity);GO:0048226(Casparian strip)
aly-MIR838-p3	BraA03g025510.3C	BraA03g025510.3C	-	3	617-637	1	GO:0005739(mitochondrion);GO:0008150(biological_process)
aly-MIR838-p3	BraA01g026070.3C	BraA01g026070.3C	-	3	1623-1643	1	GO:0005634(nucleus);GO:0006355(regulation of transcription, DNA-templated);GO:0008270(zinc ion binding);GO:0009639(response to red or far red light)
aly-MIR838-p3	BraA10g027970.3C	BraA10g027970.3C	-	3	1036-1056	1	GO:0004519(endonuclease activity);GO:0005739(mitochondrion);GO:0005777(peroxisome);GO:0009507(chloroplast);GO:0010468(regulation of gene expression)
aly-MIR838-p3	BraA09g046600.3C	BraA09g046600.3C	-	3	1779-1799	1	GO:0005634(nucleus);GO:0006355(regulation of transcription, DNA-templated);GO:0008270(zinc ion binding);GO:0009639(response to red or far red light)
aly-MIR838-p3	BraA02g019840.3C	BraA02g019840.3C	-	3	728-748	1	GO:0003700(transcription factor activity, sequence-specific DNA binding);GO:0005515(protein binding);GO:0005634(nucleus);GO:0006355(regulation of transcription, DNA-templated);GO:0009723(response to ethylene);GO:0009736(cytokinin-activated signaling pathway);GO:0010094(specification of carpel identity);GO:0043565(sequence-specific DNA binding)
aly-MIR838-p3	BraA02g045230.3C	BraA02g045230.3C	somatic embryogenesis receptor kinase 4-like	3	4-25	1	GO:0004672(protein kinase activity);GO:0005524(ATP binding);GO:0006468(protein phosphorylation)	ko04075(Plant hormone signal transduction);ko04626(Plant-pathogen interaction)
aly-MIR838-p3	BraA05g027430.3C	BraA05g027430.3C	-	3	299-319	1
aly-MIR838-p3	BraA09g061770.3C	BraA09g061770.3C	transcription factor ABORTED MICROSPORES-like	3	171-191	1	GO:0003677(DNA binding);GO:0003700(transcription factor activity, sequence-specific DNA binding);GO:0005634(nucleus);GO:0006351(transcription, DNA-templated);GO:0006355(regulation of transcription, DNA-templated);GO:0046983(protein dimerization activity)	ko00040(Pentose and glucuronate interconversions);ko00053(Ascorbate and aldarate metabolism);ko00520(Amino sugar and nucleotide sugar metabolism)
aly-MIR838-p3	BraA03g013090.3C	BraA03g013090.3C	-	3	168-188	1	GO:0003676(nucleic acid binding);GO:0003700(transcription factor activity, sequence-specific DNA binding);GO:0005634(nucleus);GO:0006355(regulation of transcription, DNA-templated);GO:0008270(zinc ion binding);GO:0046872(metal ion binding)
aly-MIR838-p3	BraA07g039870.3C	BraA07g039870.3C	-	3	333-353	1	GO:0005515(protein binding);GO:0005634(nucleus);GO:0007049(cell cycle);GO:0016538(cyclin-dependent protein serine/threonine kinase regulator activity);GO:0051301(cell division);GO:0051726(regulation of cell cycle)
aly-MIR838-p3	BraA09g052960.3C	BraA09g052960.3C	-	3	643-663	1	GO:0005739(mitochondrion);GO:0005773(vacuole);GO:0005886(plasma membrane);GO:0009507(chloroplast);GO:0012505(endomembrane system);GO:0015098(molybdate ion transmembrane transporter activity);GO:0015116(sulfate transmembrane transporter activity);GO:0015689(molybdate ion transport);GO:0016021(integral component of membrane);GO:0031966(mitochondrial membrane)
aly-MIR838-p3	BraA01g018710.3C	BraA01g018710.3C	-	3	1395-1415	1	GO:0005381(iron ion transmembrane transporter activity);GO:0005384(manganese ion transmembrane transporter activity);GO:0005515(protein binding);GO:0005634(nucleus);GO:0005783(endoplasmic reticulum);GO:0005789(endoplasmic reticulum membrane);GO:0006880(intracellular sequestering of iron ion);GO:0010168(ER body);GO:0016020(membrane);GO:0016021(integral component of membrane);GO:0030026(cellular ma…
aly-MIR838-p3	BraA08g013120.3C	BraA08g013120.3C	R2R3 MYB transcription factor	3	1101-1120	1	GO:0003677(DNA binding);GO:0003700(transcription factor activity, sequence-specific DNA binding);GO:0005634(nucleus);GO:0006351(transcription, DNA-templated);GO:0006355(regulation of transcription, DNA-templated);GO:0009553(embryo sac development);GO:0010183(pollen tube guidance);GO:0045697(regulation of synergid differentiation)	ko04712(Circadian rhythm - plant)
aly-MIR838-p3	BraA04g029620.3C	BraA04g029620.3C	-	3	390-410	1	GO:0003674(molecular_function);GO:0008150(biological_process)
aly-MIR838-p3	BraA01g039880.3C	BraA01g039880.3C	-	3	1662-1682	1	GO:0005215(transporter activity);GO:0005345(purine nucleobase transmembrane transporter activity);GO:0006863(purine nucleobase transport);GO:0015853(adenine transport);GO:0015854(guanine transport);GO:0016020(membrane);GO:0016021(integral component of membrane);GO:0022857(transmembrane transporter activity)
aly-MIR838-p3	BraA06g012690.3C	BraA06g012690.3C	7-dehydrocholesterol reductase	3	70-91	1	GO:0003674(molecular_function);GO:0005634(nucleus);GO:0008150(biological_process)	ko00100(Steroid biosynthesis)
aly-MIR838-p3	BraA02g007170.3C	BraA02g007170.3C	-	3	156-176	1	GO:0000791(euchromatin);GO:0003677(DNA binding);GO:0003935(GTP cyclohydrolase II activity);GO:0005515(protein binding);GO:0005634(nucleus);GO:0005720(nuclear heterochromatin);GO:0006325(chromatin organization);GO:0006342(chromatin silencing);GO:0006351(transcription, DNA-templated);GO:0008686(3,4-dihydroxy-2-butanone-4-phosphate synthase activity);GO:0009507(chloroplast);GO:0009648(photoperiodism…
aly-MIR838-p3	BraA03g013010.3C	BraA03g013010.3C	uncharacterized protein LOC103984394	3	270-290	1	GO:0000209(protein polyubiquitination);GO:0008270(zinc ion binding);GO:0042787(protein ubiquitination involved in ubiquitin-dependent protein catabolic process);GO:0043161(proteasome-mediated ubiquitin-dependent protein catabolic process);GO:0061630(ubiquitin protein ligase activity)	ko03013(RNA transport)
aly-MIR838-p3	BraA08g008650.3C	BraA08g008650.3C	ABC transporter B family member 11-like	3	714-734	1		ko02010(ABC transporters)
aly-MIR838-p3	BraA10g022360.3C	BraA10g022360.3C	-	3	180-200	1	GO:0000791(euchromatin);GO:0003677(DNA binding);GO:0003935(GTP cyclohydrolase II activity);GO:0005515(protein binding);GO:0005634(nucleus);GO:0005720(nuclear heterochromatin);GO:0006325(chromatin organization);GO:0006342(chromatin silencing);GO:0006351(transcription, DNA-templated);GO:0008686(3,4-dihydroxy-2-butanone-4-phosphate synthase activity);GO:0009507(chloroplast);GO:0009648(photoperiodism…
aly-MIR838-p3	BraA06g029400.3C	BraA06g029400.3C	-	3	1032-1052	1	GO:0003674(molecular_function);GO:0005634(nucleus);GO:0008150(biological_process)
aly-MIR838-p3	BraA06g038710.3C	BraA06g038710.3C	tubulin alpha-2 chain-like	3	759-779	1		ko04145(Phagosome)
aly-MIR838-p3	BraA02g020310.3C	BraA02g020310.3C	hypothetical protein	3	723-743	1	GO:0004439(phosphatidylinositol-4,5-bisphosphate 5-phosphatase activity);GO:0004445(inositol-polyphosphate 5-phosphatase activity);GO:0005737(cytoplasm);GO:0016787(hydrolase activity);GO:0034485(phosphatidylinositol-3,4,5-trisphosphate 5-phosphatase activity);GO:0046856(phosphatidylinositol dephosphorylation)	ko00562(Inositol phosphate metabolism);ko04070(Phosphatidylinositol signaling system)
aly-MIR838-p3	BraA05g031750.3C	BraA05g031750.3C	-	3	432-451	1	GO:0008150(biological_process);GO:0009507(chloroplast)
aly-MIR838-p3	BraA06g004020.3C	BraA06g004020.3C	probable disease resistance protein At1g12280	3	524-544	1	GO:0004672(protein kinase activity);GO:0004674(protein serine/threonine kinase activity);GO:0005524(ATP binding);GO:0005886(plasma membrane);GO:0006468(protein phosphorylation);GO:0016021(integral component of membrane)	ko04626(Plant-pathogen interaction)
aly-MIR838-p3	BraA01g037890.3C	BraA01g037890.3C	uncharacterized LOC100192545	3	195-215	1	GO:0005524(ATP binding);GO:0005634(nucleus);GO:0016301(kinase activity);GO:0016310(phosphorylation)	ko03008(Ribosome biogenesis in eukaryotes)
aly-MIR838-p3	BraA03g018680.3C	BraA03g018680.3C	-	3	305-325	1	GO:0003735(structural constituent of ribosome);GO:0005509(calcium ion binding);GO:0005739(mitochondrion);GO:0005743(mitochondrial inner membrane);GO:0006412(translation);GO:0006810(transport);GO:0009507(chloroplast);GO:0009536(plastid);GO:0009941(chloroplast envelope);GO:0016021(integral component of membrane);GO:0055085(transmembrane transport)
aly-MIR838-p3	BraA07g040860.3C	BraA07g040860.3C	-	3	288-308	1	GO:0005634(nucleus)
aly-MIR838-p3	BraA03g015480.3C	BraA03g015480.3C	23.5 kDa heat shock protein	3	418-437	1	GO:0003674(molecular_function);GO:0005739(mitochondrion);GO:0009408(response to heat)	ko04141(Protein processing in endoplasmic reticulum)
aly-MIR838-p3	BraA06g023410.3C	BraA06g023410.3C	probable fatty acyl-CoA reductase 4	3	2274-2294	1	GO:0006629(lipid metabolic process);GO:0009507(chloroplast);GO:0009556(microsporogenesis);GO:0009611(response to wounding);GO:0009651(response to salt stress);GO:0010345(suberin biosynthetic process);GO:0016627(oxidoreductase activity, acting on the CH-CH group of donors);GO:0035336(long-chain fatty-acyl-CoA metabolic process);GO:0043231(intracellular membrane-bounded organelle);GO:0050062(long-c…	ko00073(Cutin,ko suberine and wax biosynthesis);ko04146(Peroxisome)
aly-MIR838-p3	BraA03g034930.3C	BraA03g034930.3C	lysine--tRNA ligase-like	3	1581-1601	1	GO:0003677(DNA binding);GO:0004824(lysine-tRNA ligase activity);GO:0005524(ATP binding);GO:0005737(cytoplasm);GO:0005829(cytosol);GO:0006430(lysyl-tRNA aminoacylation);GO:0009506(plasmodesma);GO:0046872(metal ion binding)	ko00970(Aminoacyl-tRNA biosynthesis)
aly-MIR838-p3	BraA09g012280.3C	BraA09g012280.3C	putative ABC transporter C family member 15	3	624-644	1	GO:0000325(plant-type vacuole);GO:0005524(ATP binding);GO:0005773(vacuole);GO:0005774(vacuolar membrane);GO:0005886(plasma membrane);GO:0008281(sulfonylurea receptor activity);GO:0008559(xenobiotic-transporting ATPase activity);GO:0009651(response to salt stress);GO:0016021(integral component of membrane);GO:0030007(cellular potassium ion homeostasis);GO:0042626(ATPase activity, coupled to transm…	ko02010(ABC transporters)
aly-MIR838-p3	BraA05g004000.3C	BraA05g004000.3C	ribosomal protein L2	3	592-613	1	GO:0003735(structural constituent of ribosome);GO:0006412(translation);GO:0009507(chloroplast);GO:0015934(large ribosomal subunit)	ko03010(Ribosome)
aly-MIR838-p3	BraA03g023200.3C	BraA03g023200.3C	ribosomal protein L2	3	598-619	1	GO:0003735(structural constituent of ribosome);GO:0006412(translation);GO:0009507(chloroplast);GO:0015934(large ribosomal subunit)	ko03010(Ribosome)
aly-MIR838-p3	BraA03g042480.3C	BraA03g042480.3C	-	3	34-55	1	GO:0003677(DNA binding);GO:0003887(DNA-directed DNA polymerase activity);GO:0005737(cytoplasm);GO:0006260(DNA replication)
aly-MIR838-p3	BraA03g041950.3C	BraA03g041950.3C	uncharacterized LOC103860328	3	3808-3827	1	GO:0005515(protein binding);GO:0005634(nucleus);GO:0009507(chloroplast);GO:0051028(mRNA transport)	ko03013(RNA transport)
aly-MIR838-p3	BraA03g057990.3C	BraA03g057990.3C	uncharacterized CRM domain-containing protein At3g25440	3	139-158	1	GO:0000373(Group II intron splicing);GO:0003723(RNA binding);GO:0005739(mitochondrion);GO:0006397(mRNA processing);GO:0009507(chloroplast);GO:0030529(intracellular ribonucleoprotein complex);GO:0048316(seed development)	ko03018(RNA degradation)
aly-MIR838-p3	BraA01g032080.3C	BraA01g032080.3C	-	3	277-296	1	GO:0003674(molecular_function);GO:0005634(nucleus)
aly-MIR838-p3	BraA01g032070.3C	BraA01g032070.3C	-	3	277-296	1	GO:0003674(molecular_function);GO:0005634(nucleus)
aly-MIR838-p3	BraA07g034170.3C	BraA07g034170.3C	extensin-like	3	67-86	1	GO:0005634(nucleus);GO:0009738(abscisic acid-activated signaling pathway)	ko04144(Endocytosis)
aly-MIR838-p3	BraA02g023660.3C	BraA02g023660.3C	-	3	5286-5305	1	GO:0003674(molecular_function);GO:0005634(nucleus);GO:0008150(biological_process);GO:0016021(integral component of membrane)
aly-MIR838-p3	BraA05g028700.3C	BraA05g028700.3C	-	3	324-343	1	GO:0003677(DNA binding);GO:0003700(transcription factor activity, sequence-specific DNA binding);GO:0005634(nucleus);GO:0006351(transcription, DNA-templated);GO:0006355(regulation of transcription, DNA-templated);GO:0046983(protein dimerization activity)
aly-MIR838-p3	BraA06g018440.3C	BraA06g018440.3C	-	3	41-60	1	GO:0003674(molecular_function);GO:0005739(mitochondrion);GO:0008150(biological_process)
aly-MIR838-p3	BraA10g019220.3C	BraA10g019220.3C	-	3	893-914	1	GO:0003674(molecular_function);GO:0008150(biological_process);GO:0009507(chloroplast)
aly-MIR838-p3	BraA09g024980.3C	BraA09g024980.3C	hypothetical protein	3	691-710	1	GO:0003677(DNA binding);GO:0003700(transcription factor activity, sequence-specific DNA binding);GO:0005634(nucleus)	ko04075(Plant hormone signal transduction)
aly-MIR838-p3	BraA06g034560.3C	BraA06g034560.3C	-	3	1126-1147	1	GO:0003674(molecular_function);GO:0005739(mitochondrion);GO:0008150(biological_process);GO:0016021(integral component of membrane)
aly-MIR838-p3	BraA01g023330.3C	BraA01g023330.3C	casein kinase II subunit alpha-2	3	198-217	1	GO:0009648(photoperiodism);GO:0010229(inflorescence development)	ko03008(Ribosome biogenesis in eukaryotes);ko04712(Circadian rhythm - plant)
aly-MIR838-p3	BraA08g028970.3C	BraA08g028970.3C	zinc finger	3	283-304	1	GO:0005634(nucleus);GO:0008270(zinc ion binding)	ko03013(RNA transport)
aly-MIR838-p3	BraA03g022190.3C	BraA03g022190.3C	-	3	642-661	1	GO:0003674(molecular_function);GO:0008150(biological_process)
aly-MIR838-p3	BraA04g017060.3C	BraA04g017060.3C	casein kinase II subunit alpha	3	426-445	1	GO:0004674(protein serine/threonine kinase activity);GO:0005524(ATP binding);GO:0005634(nucleus);GO:0005829(cytosol);GO:0006468(protein phosphorylation);GO:0009507(chloroplast);GO:0010187(negative regulation of seed germination);GO:0016301(kinase activity);GO:0071215(cellular response to abscisic acid stimulus)	ko03008(Ribosome biogenesis in eukaryotes);ko04712(Circadian rhythm - plant)
aly-MIR838-p3	BraA02g038720.3C	BraA02g038720.3C	-	3	1351-1370	1	GO:0005516(calmodulin binding);GO:0005634(nucleus);GO:0005886(plasma membrane);GO:0008150(biological_process);GO:0009507(chloroplast)
aly-MIR838-p3	BraA08g012680.3C	BraA08g012680.3C	-	3	733-752	1	GO:0008150(biological_process);GO:0009507(chloroplast)
aly-MIR838-p3	BraA06g034540.3C	BraA06g034540.3C	-	3	1366-1387	1	GO:0003674(molecular_function);GO:0005886(plasma membrane);GO:0008150(biological_process)
aly-MIR838-p3	BraA10g031490.3C	BraA10g031490.3C	uncharacterized LOC106392594	3	4110-4129	1	GO:0003674(molecular_function);GO:0005886(plasma membrane);GO:0006952(defense response);GO:0009408(response to heat);GO:0009615(response to virus);GO:0010286(heat acclimation);GO:0016021(integral component of membrane);GO:0046741(transport of virus in host, tissue to tissue)	ko01210(2-Oxocarboxylic acid metabolism);ko01230(Biosynthesis of amino acids);ko00220(Arginine biosynthesis)
aly-MIR838-p3	BraA10g002110.3C	BraA10g002110.3C	SKP1-like protein 12	3	565-584	1	GO:0001522(pseudouridine synthesis);GO:0005634(nucleus);GO:0009506(plasmodesma);GO:0042254(ribosome biogenesis)	ko04141(Protein processing in endoplasmic reticulum);ko04120(Ubiquitin mediated proteolysis)
aly-MIR838-p3	BraA01g030230.3C	BraA01g030230.3C	chitin elicitor receptor kinase 1-like	3	2600-2621	1	GO:0004672(protein kinase activity);GO:0004674(protein serine/threonine kinase activity);GO:0005524(ATP binding);GO:0005576(extracellular region);GO:0005794(Golgi apparatus);GO:0005829(cytosol);GO:0005886(plasma membrane);GO:0006468(protein phosphorylation);GO:0009506(plasmodesma);GO:0016021(integral component of membrane)	ko04626(Plant-pathogen interaction)
aly-MIR838-p3	BraA07g032200.3C	BraA07g032200.3C	E3 ubiquitin-protein ligase SINA-like 2	3	961-980	1	GO:0005634(nucleus);GO:0006511(ubiquitin-dependent protein catabolic process);GO:0007275(multicellular organism development);GO:0008270(zinc ion binding);GO:0016874(ligase activity)	ko04120(Ubiquitin mediated proteolysis)
aly-MIR838-p3	BraA01g011260.3C	BraA01g011260.3C	-	3.5	545-565	1	GO:0005739(mitochondrion);GO:0009793(embryo development ending in seed dormancy)
aly-MIR838-p3	BraA06g003730.3C	BraA06g003730.3C	2-hydroxyisoflavanone dehydratase	3.5	843-863	1	GO:0005634(nucleus);GO:0008152(metabolic process);GO:0052689(carboxylic ester hydrolase activity)	ko00943(Isoflavonoid biosynthesis)
aly-MIR838-p3	BraA08g022790.3C	BraA08g022790.3C	RNA-binding protein SGN1-like	3.5	164-184	1		ko03015(mRNA surveillance pathway)
aly-MIR838-p3	BraA06g020400.3C	BraA06g020400.3C	-	3.5	1286-1306	1	GO:0004672(protein kinase activity);GO:0004674(protein serine/threonine kinase activity);GO:0005524(ATP binding);GO:0005886(plasma membrane);GO:0006468(protein phosphorylation);GO:0009506(plasmodesma);GO:0009741(response to brassinosteroid);GO:0009742(brassinosteroid mediated signaling pathway);GO:0009791(post-embryonic development);GO:0009826(unidimensional cell growth);GO:0016021(integral compo…
aly-MIR838-p3	BraA02g033270.3C	BraA02g033270.3C	-	3.5	18-37	1	GO:0000166(nucleotide binding);GO:0003676(nucleic acid binding);GO:0003723(RNA binding);GO:0005737(cytoplasm)
aly-MIR838-p3	BraA04g003110.3C	BraA04g003110.3C	FLG22-induced receptor-like kinase 1	3.5	8-28	1	GO:0005524(ATP binding);GO:0005634(nucleus);GO:0006468(protein phosphorylation);GO:0016301(kinase activity);GO:0016310(phosphorylation)	ko04626(Plant-pathogen interaction)
aly-MIR838-p3	BraA02g041770.3C	BraA02g041770.3C	-	3.5	241-262	1	GO:0003674(molecular_function);GO:0005575(cellular_component);GO:0008150(biological_process)
aly-MIR838-p3	BraA10g000550.3C	BraA10g000550.3C	hydroquinone glucosyltransferase	3.5	1268-1289	1	GO:0005634(nucleus);GO:0005783(endoplasmic reticulum);GO:0008194(UDP-glycosyltransferase activity);GO:0009813(flavonoid biosynthetic process);GO:0016757(transferase activity, transferring glycosyl groups);GO:0052696(flavonoid glucuronidation);GO:0080043(quercetin 3-O-glucosyltransferase activity);GO:0080044(quercetin 7-O-glucosyltransferase activity)	ko03013(RNA transport)
aly-MIR838-p3	BraA03g051820.3C	BraA03g051820.3C	-	3.5	302-322	1	GO:0003674(molecular_function);GO:0005634(nucleus);GO:0009414(response to water deprivation)
aly-MIR838-p3	BraA07g017660.3C	BraA07g017660.3C	hypothetical protein	3.5	864-884	1	GO:0000154(rRNA modification);GO:0000179(rRNA );GO:0003723(RNA binding);GO:0005737(cytoplasm);GO:0005739(mitochondrion);GO:0008649(rRNA methyltransferase activity);GO:0046085(adenosine metabolic process)	ko01200(Carbon metabolism);ko00640(Propanoate metabolism);ko00280(Valine,ko leucine and isoleucine degradation);ko00410(beta-Alanine metabolism)
aly-MIR838-p3	BraA03g027070.3C	BraA03g027070.3C	-	3.5	912-931	1	GO:0005338(nucleotide-sugar transmembrane transporter activity);GO:0005794(Golgi apparatus);GO:0005886(plasma membrane);GO:0008643(carbohydrate transport);GO:0015780(nucleotide-sugar transport);GO:0016020(membrane);GO:0016021(integral component of membrane);GO:0022857(transmembrane transporter activity)
aly-MIR838-p3	BraA03g000140.3C	BraA03g000140.3C	-	3.5	137-157	1	GO:0005515(protein binding);GO:0005622(intracellular);GO:0005623(cell);GO:0005634(nucleus);GO:0008565(protein transporter activity);GO:0009507(chloroplast);GO:0009536(plastid);GO:0009706(chloroplast inner membrane);GO:0009941(chloroplast envelope);GO:0045037(protein import into chloroplast stroma)
aly-MIR838-p3	BraA08g016860.3C	BraA08g016860.3C	pathogenesis-related genes transcriptional activator PTI6-like	3.5	19-40	1	GO:0003677(DNA binding);GO:0003700(transcription factor activity, sequence-specific DNA binding);GO:0005634(nucleus);GO:0006351(transcription, DNA-templated);GO:0006355(regulation of transcription, DNA-templated);GO:0009873(ethylene-activated signaling pathway);GO:0044212(transcription regulatory region DNA binding)	ko04626(Plant-pathogen interaction)
aly-MIR838-p3	BraA02g041520.3C	BraA02g041520.3C	-	3.5	486-506	1	GO:0004252(serine-type endopeptidase activity);GO:0005886(plasma membrane);GO:0009507(chloroplast);GO:0009706(chloroplast inner membrane);GO:0016021(integral component of membrane);GO:0016485(protein processing);GO:0080140(regulation of jasmonic acid metabolic process)
aly-MIR838-p3	BraA06g042530.3C	BraA06g042530.3C	-	3.5	671-692	1	GO:0003677(DNA binding);GO:0003700(transcription factor activity, sequence-specific DNA binding);GO:0005634(nucleus);GO:0005783(endoplasmic reticulum);GO:0005886(plasma membrane);GO:0016021(integral component of membrane);GO:0048767(root hair elongation)
aly-MIR838-p3	BraA10g030520.3C	BraA10g030520.3C	heat shock 70 kDa protein 18-like	3.5	1311-1330	1	GO:0003674(molecular_function);GO:0008150(biological_process)	ko03040(Spliceosome);ko04141(Protein processing in endoplasmic reticulum);ko04144(Endocytosis)
aly-MIR838-p3	BraA01g041850.3C	BraA01g041850.3C	-	3.5	246-265	1	GO:0000977(RNA polymerase II regulatory region sequence-specific DNA binding);GO:0001085(RNA polymerase II transcription factor binding);GO:0001228(transcriptional activator activity, RNA polymerase II transcription regulatory region sequence-specific binding);GO:0003682(chromatin binding);GO:0003700(transcription factor activity, sequence-specific DNA binding);GO:0005634(nucleus);GO:0005667(tran…
aly-MIR838-p3	BraA01g040350.3C	BraA01g040350.3C	hypothetical protein	3.5	368-388	1	GO:0000145(exocyst);GO:0005576(extracellular region);GO:0005618(cell wall);GO:0005634(nucleus);GO:0005829(cytosol);GO:0005856(cytoskeleton);GO:0005886(plasma membrane);GO:0006904(vesicle docking involved in exocytosis);GO:0009506(plasmodesma);GO:0009524(phragmoplast);GO:0009846(pollen germination);GO:0009860(pollen tube growth);GO:0015031(protein transport);GO:0048354(mucilage biosynthetic proces…	ko00460(Cyanoamino acid metabolism)
aly-MIR838-p3	BraA05g033380.3C	BraA05g033380.3C	-	3.5	906-925	1	GO:0005516(calmodulin binding);GO:0005634(nucleus);GO:0005737(cytoplasm);GO:0008150(biological_process)
aly-MIR838-p3	BraA01g014750.3C	BraA01g014750.3C	primary amine oxidase-like	3.5	1692-1711	1	GO:0003677(DNA binding);GO:0003700(transcription factor activity, sequence-specific DNA binding);GO:0005634(nucleus);GO:0006351(transcription, DNA-templated);GO:0006355(regulation of transcription, DNA-templated);GO:0009414(response to water deprivation);GO:0010118(stomatal movement);GO:0010167(response to nitrate);GO:0042128(nitrate assimilation)	ko00260(Glycine,ko serine and threonine metabolism);ko00350(Tyrosine metabolism);ko00360(Phenylalanine metabolism);ko00410(beta-Alanine metabolism);ko00950(Isoquinoline alkaloid biosynthesis);ko00960(Tropane,ko piperidine and pyridine alkaloid biosynthesis)
aly-MIR838-p3	BraA01g022250.3C	BraA01g022250.3C	-	3.5	1065-1084	1	GO:0001558(regulation of cell growth);GO:0003723(RNA binding);GO:0005634(nucleus);GO:0005730(nucleolus);GO:0005829(cytosol);GO:0005886(plasma membrane);GO:0006351(transcription, DNA-templated);GO:0006364(rRNA processing);GO:0006508(proteolysis);GO:0007275(multicellular organism development);GO:0008235(metalloexopeptidase activity);GO:0009734(auxin-activated signaling pathway);GO:0009735(response …
aly-MIR838-p3	BraA03g030740.3C	BraA03g030740.3C	-	3.5	240-259	1	GO:0005634(nucleus);GO:0005819(spindle);GO:0005874(microtubule);GO:0032147(activation of protein kinase activity);GO:0060236(regulation of mitotic spindle organization)
aly-MIR838-p3	BraA06g041610.3C	BraA06g041610.3C	RNA-binding protein 28-like	3.5	390-409	1	GO:0000166(nucleotide binding);GO:0003676(nucleic acid binding);GO:0003723(RNA binding);GO:0005737(cytoplasm)	ko03008(Ribosome biogenesis in eukaryotes)
aly-MIR838-p3	BraA09g032970.3C	BraA09g032970.3C	-	3.5	312-331	1	GO:0003677(DNA binding);GO:0003746(translation elongation factor activity);GO:0005634(nucleus);GO:0006351(transcription, DNA-templated);GO:0006414(translational elongation);GO:0009742(brassinosteroid mediated signaling pathway);GO:0032784(regulation of DNA-templated transcription, elongation)
aly-MIR838-p3	BraA04g016500.3C	BraA04g016500.3C	-	3.5	3019-3040	1	GO:0005576(extracellular region);GO:0005794(Golgi apparatus);GO:0009860(pollen tube growth);GO:0035619(root hair tip);GO:0048768(root hair cell tip growth);GO:0090404(pollen tube tip)
aly-MIR838-p3	BraA09g064000.3C	BraA09g064000.3C	-	3.5	492-511	1	GO:0003723(RNA binding);GO:0005634(nucleus);GO:0005840(ribosome);GO:0009507(chloroplast);GO:0009941(chloroplast envelope)
aly-MIR838-p3	BraA08g015980.3C	BraA08g015980.3C	probable disease resistance protein At1g12280	3.5	3592-3613	1	GO:0004674(protein serine/threonine kinase activity);GO:0005524(ATP binding);GO:0005886(plasma membrane);GO:0016021(integral component of membrane);GO:0016301(kinase activity);GO:0046777(protein autophosphorylation)	ko04626(Plant-pathogen interaction)
aly-MIR838-p3	BraA01g037960.3C	BraA01g037960.3C	-	3.5	918-937	1	GO:0005516(calmodulin binding);GO:0005634(nucleus);GO:0005737(cytoplasm);GO:0008150(biological_process)
aly-MIR838-p3	BraA07g025010.3C	BraA07g025010.3C	putative proline--tRNA ligase C19C7.06	3.5	52-73	1	GO:0004812(aminoacyl-tRNA ligase activity);GO:0005524(ATP binding);GO:0005737(cytoplasm);GO:0005829(cytosol);GO:0006418(tRNA aminoacylation for protein translation);GO:0009506(plasmodesma);GO:0016020(membrane)	ko00970(Aminoacyl-tRNA biosynthesis)
aly-MIR838-p3	BraA01g019730.3C	BraA01g019730.3C	uncharacterized LOC106384454	3.5	129-148	1	GO:0000977(RNA polymerase II regulatory region sequence-specific DNA binding);GO:0003700(transcription factor activity, sequence-specific DNA binding);GO:0005634(nucleus);GO:0006357(regulation of transcription from RNA polymerase II promoter)	ko01230(Biosynthesis of amino acids);ko00260(Glycine,ko serine and threonine metabolism)
aly-MIR838-p3	BraA03g058150.3C	BraA03g058150.3C	uncharacterized LOC106384454	3.5	129-148	1	GO:0000977(RNA polymerase II regulatory region sequence-specific DNA binding);GO:0003700(transcription factor activity, sequence-specific DNA binding);GO:0005634(nucleus);GO:0006357(regulation of transcription from RNA polymerase II promoter)	ko01230(Biosynthesis of amino acids);ko00260(Glycine,ko serine and threonine metabolism)
aly-MIR838-p3	BraA01g032940.3C	BraA01g032940.3C	-	4	677-697	1	GO:0003674(molecular_function);GO:0008150(biological_process);GO:0009507(chloroplast)
aly-MIR838-p3	BraA09g060980.3C	BraA09g060980.3C	-	4	339-358	1
aly-MIR838-p3	BraA09g014390.3C	BraA09g014390.3C	-	4	20-41	1	GO:0003674(molecular_function);GO:0005634(nucleus);GO:0010227(floral organ abscission)
aly-MIR838-p3	BraA06g042130.3C	BraA06g042130.3C	-	4	258-278	1	GO:0005634(nucleus);GO:0006351(transcription, DNA-templated);GO:0006355(regulation of transcription, DNA-templated);GO:0046872(metal ion binding)
aly-MIR838-p3	BraA03g056290.3C	BraA03g056290.3C	serine/threonine-protein kinase SAPK10-like	4	980-1000	1	GO:0004674(protein serine/threonine kinase activity);GO:0005515(protein binding);GO:0005524(ATP binding);GO:0005783(endoplasmic reticulum);GO:0005886(plasma membrane);GO:0006468(protein phosphorylation);GO:0007165(signal transduction);GO:0007275(multicellular organism development);GO:0009414(response to water deprivation);GO:0009651(response to salt stress);GO:0010540(basipetal auxin transport);G…	ko04075(Plant hormone signal transduction)
aly-MIR838-p3	BraA01g006800.3C	BraA01g006800.3C	serine/threonine-protein kinase SAPK10-like	4	989-1009	1	GO:0004674(protein serine/threonine kinase activity);GO:0005515(protein binding);GO:0005524(ATP binding);GO:0005783(endoplasmic reticulum);GO:0005886(plasma membrane);GO:0006468(protein phosphorylation);GO:0007165(signal transduction);GO:0007275(multicellular organism development);GO:0009414(response to water deprivation);GO:0009651(response to salt stress);GO:0010540(basipetal auxin transport);G…	ko04075(Plant hormone signal transduction)
aly-MIR838-p3	BraA06g043940.3C	BraA06g043940.3C	transcription initiation factor TFIID subunit 4b	4	1557-1577	1	GO:0005634(nucleus);GO:0005669(transcription factor TFIID complex);GO:0006352(DNA-templated transcription, initiation);GO:0006355(regulation of transcription, DNA-templated);GO:0009506(plasmodesma);GO:0046982(protein heterodimerization activity)	ko03022(Basal transcription factors)
aly-MIR838-p3	BraA02g030470.3C	BraA02g030470.3C	transcription initiation factor TFIID subunit 4b-like	4	1566-1586	1	GO:0005634(nucleus);GO:0005669(transcription factor TFIID complex);GO:0006352(DNA-templated transcription, initiation);GO:0006355(regulation of transcription, DNA-templated);GO:0009506(plasmodesma);GO:0046982(protein heterodimerization activity)	ko03022(Basal transcription factors)
aly-MIR838-p3	BraA05g010540.3C	BraA05g010540.3C	-	4	558-578	1
aly-MIR838-p3	BraA09g064520.3C	BraA09g064520.3C	-	4	141-161	1	GO:0003674(molecular_function);GO:0005886(plasma membrane);GO:0008150(biological_process);GO:0031307(integral component of mitochondrial outer membrane)
aly-MIR838-p3	BraA06g032780.3C	BraA06g032780.3C	exosome complex exonuclease RRP41	4	899-919	1	GO:0003674(molecular_function);GO:0005739(mitochondrion);GO:0008150(biological_process)	ko03018(RNA degradation)
aly-MIR838-p3	BraA09g062280.3C	BraA09g062280.3C	hypothetical protein	4	720-740	1	GO:0003746(translation elongation factor activity);GO:0005737(cytoplasm);GO:0005773(vacuole);GO:0005829(cytosol);GO:0005886(plasma membrane);GO:0006414(translational elongation);GO:0009506(plasmodesma)	ko00970(Aminoacyl-tRNA biosynthesis)
aly-MIR838-p3	BraA09g030770.3C	BraA09g030770.3C	ATPase 5	4	90-110	1	GO:0005524(ATP binding);GO:0005886(plasma membrane);GO:0006855(drug transmembrane transport);GO:0009506(plasmodesma);GO:0016021(integral component of membrane);GO:0042626(ATPase activity, coupled to transmembrane movement of substances)	ko00190(Oxidative phosphorylation)
aly-MIR838-p3	BraA06g008910.3C	BraA06g008910.3C	-	4	510-530	1	GO:0005739(mitochondrion);GO:0016787(hydrolase activity);GO:0046872(metal ion binding)
aly-MIR838-p3	BraA03g019500.3C	BraA03g019500.3C	hypothetical protein	4	674-694	1	GO:0008150(biological_process);GO:0009507(chloroplast);GO:0009536(plastid);GO:0009543(chloroplast thylakoid lumen);GO:0009941(chloroplast envelope)	ko03010(Ribosome)
aly-MIR838-p3	BraA09g006020.3C	BraA09g006020.3C	-	4	663-683	1	GO:0003674(molecular_function);GO:0005634(nucleus);GO:0008150(biological_process)
aly-MIR838-p3	BraA02g040320.3C	BraA02g040320.3C	DNA-directed RNA polymerase III subunit RPC5-like	4	149-170	1	GO:0005634(nucleus)	ko00230(Purine metabolism);ko00240(Pyrimidine metabolism);ko03020(RNA polymerase)
aly-MIR838-p3	BraA09g004460.3C	BraA09g004460.3C	-	4	60-80	1	GO:0005634(nucleus);GO:0009414(response to water deprivation);GO:0009785(blue light signaling pathway);GO:0010161(red light signaling pathway)
aly-MIR838-p3	BraA06g043630.3C	BraA06g043630.3C	-	4	24-44	1	GO:0003677(DNA binding);GO:0003700(transcription factor activity, sequence-specific DNA binding);GO:0005634(nucleus);GO:0006351(transcription, DNA-templated);GO:0006355(regulation of transcription, DNA-templated);GO:0046983(protein dimerization activity)
aly-MIR838-p3	BraA03g027820.3C	BraA03g027820.3C	-	4	589-608	1	GO:0005634(nucleus);GO:0008270(zinc ion binding)
aly-MIR838-p3	BraA05g031090.3C	BraA05g031090.3C	armadillo repeat-containing kinesin-like protein 3	4	1815-1835	1	GO:0003777(microtubule motor activity);GO:0005524(ATP binding);GO:0005634(nucleus);GO:0005739(mitochondrion);GO:0005874(microtubule);GO:0005886(plasma membrane);GO:0008017(microtubule binding)	ko04144(Endocytosis)
aly-MIR838-p3	BraA01g036170.3C	BraA01g036170.3C	armadillo repeat-containing kinesin-like protein 3	4	1857-1877	1	GO:0003777(microtubule motor activity);GO:0005524(ATP binding);GO:0005634(nucleus);GO:0005739(mitochondrion);GO:0005874(microtubule);GO:0005886(plasma membrane);GO:0008017(microtubule binding)	ko04144(Endocytosis)
aly-MIR838-p3	BraA02g005880.3C	BraA02g005880.3C	NAD(P)-linked oxidoreductase superfamily protein	4	266-286	1	GO:0003677(DNA binding);GO:0003700(transcription factor activity, sequence-specific DNA binding);GO:0005634(nucleus);GO:0006351(transcription, DNA-templated);GO:0006355(regulation of transcription, DNA-templated);GO:0043565(sequence-specific DNA binding)	ko00750(Vitamin B6 metabolism)
aly-MIR838-p3	BraA01g030730.3C	BraA01g030730.3C	-	4	324-344	1
aly-MIR838-p3	BraA07g013860.3C	BraA07g013860.3C	-	4	1923-1943	1	GO:0005634(nucleus);GO:0006355(regulation of transcription, DNA-templated);GO:0008270(zinc ion binding);GO:0009639(response to red or far red light)
aly-MIR838-p3	BraA09g014800.3C	BraA09g014800.3C	DNA-damage-repair/toleration protein DRT111	4	753-773	1	GO:0003676(nucleic acid binding);GO:0005622(intracellular);GO:0005634(nucleus);GO:0008150(biological_process)	ko03040(Spliceosome)
aly-MIR838-p3	BraA07g025060.3C	BraA07g025060.3C	ubiquitin-40S ribosomal protein S27a-3	4	223-244	1	GO:0003735(structural constituent of ribosome);GO:0005634(nucleus);GO:0005794(Golgi apparatus);GO:0006412(translation);GO:0022627(cytosolic small ribosomal subunit);GO:0042787(protein ubiquitination involved in ubiquitin-dependent protein catabolic process);GO:0046872(metal ion binding)	ko03010(Ribosome)
aly-MIR838-p3	BraA04g000780.3C	BraA04g000780.3C	ubiquitin-40S ribosomal protein S27a-3	4	223-244	1	GO:0003735(structural constituent of ribosome);GO:0005634(nucleus);GO:0005794(Golgi apparatus);GO:0006412(translation);GO:0022627(cytosolic small ribosomal subunit);GO:0042787(protein ubiquitination involved in ubiquitin-dependent protein catabolic process);GO:0046872(metal ion binding)	ko03010(Ribosome)
aly-MIR838-p3	BraA09g051700.3C	BraA09g051700.3C	ubiquitin-40S ribosomal protein S27a-3	4	223-244	1	GO:0003735(structural constituent of ribosome);GO:0005634(nucleus);GO:0005794(Golgi apparatus);GO:0006412(translation);GO:0022627(cytosolic small ribosomal subunit);GO:0042787(protein ubiquitination involved in ubiquitin-dependent protein catabolic process);GO:0046872(metal ion binding)	ko03010(Ribosome)
aly-MIR838-p3	BraA09g021570.3C	BraA09g021570.3C	-	4	1290-1310	1	GO:0005215(transporter activity);GO:0005886(plasma membrane);GO:0006857(oligopeptide transport);GO:0009611(response to wounding);GO:0009737(response to abscisic acid);GO:0009751(response to salicylic acid);GO:0009753(response to jasmonic acid);GO:0016020(membrane);GO:0016021(integral component of membrane);GO:0042538(hyperosmotic salinity response);GO:0042742(defense response to bacterium);GO:004…
aly-MIR838-p3	BraA09g058080.3C	BraA09g058080.3C	7-dehydrocholesterol reductase	4	176-197	1	GO:0003674(molecular_function);GO:0005634(nucleus);GO:0008150(biological_process)	ko00100(Steroid biosynthesis)
aly-MIR838-p3	BraA02g013890.3C	BraA02g013890.3C	-	4	255-275	1	GO:0003700(transcription factor activity, sequence-specific DNA binding);GO:0005622(intracellular);GO:0005634(nucleus);GO:0006355(regulation of transcription, DNA-templated);GO:0008270(zinc ion binding);GO:0009409(response to cold);GO:0009555(pollen development)
aly-MIR838-p3	BraA09g066240.3C	BraA09g066240.3C	-	4	80-100	1	GO:0005634(nucleus);GO:0008150(biological_process);GO:0016740(transferase activity)
aly-MIR838-p3	BraA09g026800.3C	BraA09g026800.3C	-	4	1026-1046	1	GO:0003674(molecular_function);GO:0008150(biological_process)
aly-MIR838-p3	BraA03g056070.3C	BraA03g056070.3C	-	4	203-223	1	GO:0003674(molecular_function);GO:0005739(mitochondrion);GO:0008150(biological_process)
aly-MIR838-p3	BraA03g031300.3C	BraA03g031300.3C	CYP77A3p family protein	4	1002-1022	1	GO:0005506(iron ion binding);GO:0005789(endoplasmic reticulum membrane);GO:0016020(membrane);GO:0016021(integral component of membrane);GO:0016709(oxidoreductase activity, acting on paired donors, with incorporation or reduction of molecular oxygen, NAD);GO:0019825(oxygen binding);GO:0020037(heme binding);GO:0044550(secondary metabolite biosynthetic process);GO:0055114(oxidation-reduction process)	ko00903(Limonene and pinene degradation);ko00945(Stilbenoid,ko diarylheptanoid and gingerol biosynthesis)
aly-MIR838-p3	BraA09g002120.3C	BraA09g002120.3C	probable E3 ubiquitin ligase SUD1	4	280-300	1	GO:0005737(cytoplasm);GO:0005886(plasma membrane);GO:0008270(zinc ion binding);GO:0016021(integral component of membrane)	ko04141(Protein processing in endoplasmic reticulum)
aly-MIR838-p3	BraA07g010420.3C	BraA07g010420.3C	-	4	552-572	1	GO:0005215(transporter activity);GO:0005634(nucleus);GO:0005829(cytosol);GO:0005886(plasma membrane);GO:0006810(transport);GO:0007049(cell cycle);GO:0008289(lipid binding);GO:0016021(integral component of membrane);GO:0051301(cell division)
aly-MIR838-p3	BraA06g040600.3C	BraA06g040600.3C	-	4	1580-1600	1	GO:0005739(mitochondrion);GO:0008150(biological_process)
aly-MIR838-p3	BraA03g064690.3C	BraA03g064690.3C	-	4	363-383	1	GO:0005634(nucleus);GO:0016567(protein ubiquitination);GO:0030246(carbohydrate binding)
aly-MIR838-p3	BraA07g029410.3C	BraA07g029410.3C	BRASSINOSTEROID INSENSITIVE 1-associated receptor kinase 1-like	4	1559-1579	1	GO:0004675(transmembrane receptor protein serine/threonine kinase activity);GO:0004714(transmembrane receptor protein tyrosine kinase activity);GO:0005515(protein binding);GO:0005524(ATP binding);GO:0005789(endoplasmic reticulum membrane);GO:0005886(plasma membrane);GO:0006468(protein phosphorylation);GO:0007030(Golgi organization);GO:0009556(microsporogenesis);GO:0009742(brassinosteroid mediated…	ko04075(Plant hormone signal transduction);ko04626(Plant-pathogen interaction)
aly-MIR838-p3	BraA01g032700.3C	BraA01g032700.3C	-	4	435-455	1
aly-MIR838-p3	BraA02g037940.3C	BraA02g037940.3C	-	4	596-616	1	GO:0003674(molecular_function);GO:0005634(nucleus);GO:0008150(biological_process)
aly-MIR838-p3	BraA05g004070.3C	BraA05g004070.3C	60S ribosomal protein L7-3	4	634-655	1	GO:0003735(structural constituent of ribosome);GO:0005730(nucleolus);GO:0005737(cytoplasm);GO:0005773(vacuole);GO:0005794(Golgi apparatus);GO:0005829(cytosol);GO:0006412(translation);GO:0009506(plasmodesma);GO:0009507(chloroplast);GO:0015934(large ribosomal subunit);GO:0016020(membrane);GO:0022625(cytosolic large ribosomal subunit);GO:0022626(cytosolic ribosome)	ko03010(Ribosome)
aly-MIR838-p3	BraA09g023000.3C	BraA09g023000.3C	60S ribosomal protein L7-2-like	4	634-655	1	GO:0003735(structural constituent of ribosome);GO:0005618(cell wall);GO:0005737(cytoplasm);GO:0005773(vacuole);GO:0005774(vacuolar membrane);GO:0005794(Golgi apparatus);GO:0005829(cytosol);GO:0005840(ribosome);GO:0005886(plasma membrane);GO:0006412(translation);GO:0009507(chloroplast);GO:0015934(large ribosomal subunit);GO:0016020(membrane);GO:0022625(cytosolic large ribosomal subunit);GO:0022626…	ko03010(Ribosome)
aly-MIR838-p3	BraA09g002510.3C	BraA09g002510.3C	-	4	24-44	1
aly-MIR838-p3	BraA09g060530.3C	BraA09g060530.3C	hypothetical protein	4	1547-1567	1	GO:0003674(molecular_function);GO:0005634(nucleus);GO:0008150(biological_process)	ko03040(Spliceosome)
aly-MIR838-p3	BraA03g021320.3C	BraA03g021320.3C	-	4	285-305	1	GO:0004722(protein serine/threonine phosphatase activity);GO:0005634(nucleus);GO:0006470(protein dephosphorylation);GO:0009738(abscisic acid-activated signaling pathway);GO:0010440(stomatal lineage progression);GO:0046872(metal ion binding)
aly-MIR838-p3	BraA03g064480.3C	BraA03g064480.3C	hypothetical protein	4	505-524	1	GO:0004674(protein serine/threonine kinase activity);GO:0005524(ATP binding);GO:0006468(protein phosphorylation);GO:0016301(kinase activity);GO:0016310(phosphorylation)	ko04626(Plant-pathogen interaction)
aly-MIR838-p3	BraA01g022710.3C	BraA01g022710.3C	-	4	843-863	1	GO:0004806(triglyceride lipase activity);GO:0005516(calmodulin binding);GO:0005576(extracellular region);GO:0006629(lipid metabolic process);GO:0016042(lipid catabolic process);GO:0016787(hydrolase activity)
aly-MIR838-p3	BraA07g001090.3C	BraA07g001090.3C	60S ribosomal protein L31-1	4	213-233	1	GO:0003735(structural constituent of ribosome);GO:0005737(cytoplasm);GO:0005840(ribosome);GO:0005886(plasma membrane);GO:0006412(translation);GO:0009507(chloroplast);GO:0022625(cytosolic large ribosomal subunit);GO:0022626(cytosolic ribosome);GO:0042254(ribosome biogenesis)	ko03010(Ribosome)
aly-MIR838-p3	BraA01g017050.3C	BraA01g017050.3C	-	4	210-230	1	GO:0003674(molecular_function);GO:0005634(nucleus);GO:0008150(biological_process)
aly-MIR838-p3	BraA02g025590.3C	BraA02g025590.3C	60S ribosomal protein L7-1-like	4	161-181	1	GO:0003735(structural constituent of ribosome);GO:0005730(nucleolus);GO:0005737(cytoplasm);GO:0005829(cytosol);GO:0006412(translation);GO:0015934(large ribosomal subunit);GO:0022625(cytosolic large ribosomal subunit)	ko03010(Ribosome)
aly-MIR838-p3	BraA04g007320.3C	BraA04g007320.3C	uncharacterized LOC104808371	4	1527-1547	1	GO:0003677(DNA binding);GO:0003700(transcription factor activity, sequence-specific DNA binding);GO:0005634(nucleus);GO:0006351(transcription, DNA-templated);GO:0006355(regulation of transcription, DNA-templated);GO:0009408(response to heat);GO:0009644(response to high light intensity);GO:0032268(regulation of cellular protein metabolic process);GO:0043565(sequence-specific DNA binding)	ko00040(Pentose and glucuronate interconversions);ko00052(Galactose metabolism);ko00053(Ascorbate and aldarate metabolism);ko00520(Amino sugar and nucleotide sugar metabolism)
aly-MIR838-p3	BraA02g010490.3C	BraA02g010490.3C	-	4	512-532	1	GO:0003674(molecular_function);GO:0008150(biological_process);GO:0009507(chloroplast)
aly-MIR838-p3	BraA06g027110.3C	BraA06g027110.3C	serine/threonine-protein kinase SRK2H	4	957-977	1	GO:0004674(protein serine/threonine kinase activity);GO:0005524(ATP binding);GO:0005634(nucleus);GO:0005737(cytoplasm);GO:0006468(protein phosphorylation);GO:0006970(response to osmotic stress);GO:0009651(response to salt stress);GO:0016301(kinase activity);GO:0035556(intracellular signal transduction)	ko04075(Plant hormone signal transduction)
aly-MIR838-p3	BraA04g016990.3C	BraA04g016990.3C	uncharacterized LOC100839967	4	727-747	1	GO:0004871(signal transducer activity);GO:0005886(plasma membrane);GO:0009416(response to light stimulus);GO:0009958(positive gravitropism);GO:0016567(protein ubiquitination);GO:0071944(cell periphery)	ko00902(Monoterpenoid biosynthesis)
aly-MIR838-p3	BraA09g018550.3C	BraA09g018550.3C	-	4	867-887	1	GO:0003674(molecular_function);GO:0008150(biological_process)
aly-MIR838-p3	BraA09g056310.3C	BraA09g056310.3C	eukaryotic translation initiation factor 5B-like	4	133-154	1	GO:0003924(GTPase activity);GO:0005622(intracellular);GO:0006412(translation)	ko03013(RNA transport)
aly-MIR838-p3	BraAnng001430.3C	BraAnng001430.3C	-	4	126-146	1
aly-MIR838-p3	BraAnng000130.3C	BraAnng000130.3C	-	4	125-145	1
aly-MIR838-p3	BraA05g015160.3C	BraA05g015160.3C	cellulose synthase-like protein D5	4	332-352	1	GO:0005515(protein binding);GO:0005618(cell wall);GO:0005886(plasma membrane);GO:0006970(response to osmotic stress);GO:0009414(response to water deprivation);GO:0009834(plant-type secondary cell wall biogenesis);GO:0009863(salicylic acid mediated signaling pathway);GO:0009867(jasmonic acid mediated signaling pathway);GO:0009873(ethylene-activated signaling pathway);GO:0010116(positive regulation…	ko00500(Starch and sucrose metabolism);ko00520(Amino sugar and nucleotide sugar metabolism)
aly-MIR838-p3	BraAnng006540.3C	BraAnng006540.3C	-	4	125-145	1
aly-MIR838-p3	BraA06g016880.3C	BraA06g016880.3C	-	4	375-394	1	GO:0003674(molecular_function);GO:0005634(nucleus);GO:0008150(biological_process)
aly-MIR838-p3	BraA10g024940.3C	BraA10g024940.3C	DNA repair protein XRCC3 homolog	4	408-428	1	GO:0003676(nucleic acid binding);GO:0003700(transcription factor activity, sequence-specific DNA binding);GO:0005634(nucleus);GO:0006351(transcription, DNA-templated);GO:0006355(regulation of transcription, DNA-templated);GO:0008270(zinc ion binding);GO:0009909(regulation of flower development);GO:0010582(floral meristem determinacy);GO:0030154(cell differentiation);GO:0046872(metal ion binding)	ko03440(Homologous recombination)
aly-MIR838-p3	BraA06g003020.3C	BraA06g003020.3C	-	4	108-127	1	GO:0003674(molecular_function);GO:0005739(mitochondrion);GO:0008150(biological_process);GO:0016021(integral component of membrane)
aly-MIR838-p3	BraA08g027930.3C	BraA08g027930.3C	-	4	800-820	1	GO:0003674(molecular_function);GO:0005739(mitochondrion);GO:0008150(biological_process);GO:0016021(integral component of membrane)
aly-MIR838-p3	BraA03g004490.3C	BraA03g004490.3C	DNA mismatch repair protein MSH6	4	575-595	1	GO:0003674(molecular_function);GO:0005634(nucleus);GO:0005829(cytosol);GO:0008150(biological_process)	ko03430(Mismatch repair)
aly-MIR838-p3	BraA05g028960.3C	BraA05g028960.3C	-	4	626-646	1	GO:0003674(molecular_function);GO:0005634(nucleus);GO:0008150(biological_process)
aly-MIR838-p3	BraA07g038990.3C	BraA07g038990.3C	-	4	155-174	1	GO:0003677(DNA binding);GO:0003700(transcription factor activity, sequence-specific DNA binding);GO:0005634(nucleus);GO:0006351(transcription, DNA-templated);GO:0006355(regulation of transcription, DNA-templated)
aly-MIR838-p3	BraA05g036040.3C	BraA05g036040.3C	-	4	295-314	1	GO:0003674(molecular_function);GO:0005634(nucleus);GO:0008150(biological_process)
aly-MIR838-p3	BraA03g008650.3C	BraA03g008650.3C	probable serine/threonine-protein phosphatase 2A regulatory subunit B'' subunit TON2	4	1227-1247	1	GO:0000226(microtubule cytoskeleton organization);GO:0000913(preprophase band assembly);GO:0005509(calcium ion binding);GO:0005515(protein binding);GO:0005634(nucleus);GO:0005737(cytoplasm);GO:0005813(centrosome);GO:0005819(spindle);GO:0009524(phragmoplast);GO:0009826(unidimensional cell growth);GO:0030359(protein phosphatase type 2B regulator activity);GO:0030865(cortical cytoskeleton organizati…	ko03015(mRNA surveillance pathway)
aly-MIR838-p3	BraA03g042170.3C	BraA03g042170.3C	-	4	3222-3242	1	GO:0000993(RNA polymerase II core binding);GO:0005634(nucleus);GO:0006351(transcription, DNA-templated);GO:0009908(flower development);GO:0009910(negative regulation of flower development);GO:0016020(membrane);GO:0016571(histone methylation);GO:0016593(Cdc73/Paf1 complex);GO:0045893(positive regulation of transcription, DNA-templated);GO:0051569(regulation of histone H3-K4 methylation)
aly-MIR838-p3	BraA06g007000.3C	BraA06g007000.3C	-	4	462-482	1	GO:0005739(mitochondrion);GO:0016021(integral component of membrane);GO:0030246(carbohydrate binding)
aly-MIR838-p3	BraA01g003630.3C	BraA01g003630.3C	-	4	141-161	1	GO:0000977(RNA polymerase II regulatory region sequence-specific DNA binding);GO:0001085(RNA polymerase II transcription factor binding);GO:0001228(transcriptional activator activity, RNA polymerase II transcription regulatory region sequence-specific binding);GO:0003682(chromatin binding);GO:0003700(transcription factor activity, sequence-specific DNA binding);GO:0005634(nucleus);GO:0005667(tran…
aly-MIR838-p3	BraA09g023150.3C	BraA09g023150.3C	plasma membrane ATPase-like	4	648-668	1	GO:0003677(DNA binding);GO:0003700(transcription factor activity, sequence-specific DNA binding);GO:0005634(nucleus);GO:0006351(transcription, DNA-templated);GO:0006355(regulation of transcription, DNA-templated);GO:0009409(response to cold);GO:0009965(leaf morphogenesis);GO:0016049(cell growth);GO:0048314(embryo sac morphogenesis);GO:0048353(primary endosperm nucleus);GO:0048366(leaf development…	ko00190(Oxidative phosphorylation)
aly-MIR838-p3	BraA03g029190.3C	BraA03g029190.3C	-	4	420-440	1	GO:0003674(molecular_function);GO:0005575(cellular_component);GO:0008150(biological_process)
aly-MIR838-p3	BraA07g033490.3C	BraA07g033490.3C	heat shock cognate 70 kDa protein-like	4	12-32	1	GO:0003674(molecular_function);GO:0005634(nucleus);GO:0008150(biological_process)	ko03040(Spliceosome);ko04141(Protein processing in endoplasmic reticulum);ko04144(Endocytosis)
aly-MIR838-p3	BraA05g011300.3C	BraA05g011300.3C	-	4	745-764	1	GO:0003677(DNA binding);GO:0003700(transcription factor activity, sequence-specific DNA binding);GO:0005515(protein binding);GO:0005634(nucleus);GO:0006351(transcription, DNA-templated);GO:0006355(regulation of transcription, DNA-templated);GO:0006952(defense response);GO:0042803(protein homodimerization activity);GO:0045892(negative regulation of transcription, DNA-templated);GO:0050777(negative…
aly-MIR838-p3	BraA01g036130.3C	BraA01g036130.3C	-	4	109-128	1	GO:0005089(Rho guanyl-nucleotide exchange factor activity);GO:0005634(nucleus)
aly-MIR838-p3	BraA09g053190.3C	BraA09g053190.3C	-	4	635-655	1	GO:0005739(mitochondrion);GO:0008150(biological_process)
aly-MIR838-p3	BraAnng002220.3C	BraAnng002220.3C	-	4	263-283	1
aly-MIR838-p3	BraA02g007770.3C	BraA02g007770.3C	probable serine/threonine-protein phosphatase 2A regulatory subunit B'' subunit TON2	4	1404-1424	1	GO:0000226(microtubule cytoskeleton organization);GO:0000913(preprophase band assembly);GO:0005509(calcium ion binding);GO:0005515(protein binding);GO:0005634(nucleus);GO:0005737(cytoplasm);GO:0005813(centrosome);GO:0005819(spindle);GO:0009524(phragmoplast);GO:0009826(unidimensional cell growth);GO:0030359(protein phosphatase type 2B regulator activity);GO:0030865(cortical cytoskeleton organizati…	ko03015(mRNA surveillance pathway)
aly-MIR838-p3	BraA06g009090.3C	BraA06g009090.3C	pathogenesis-related genes transcriptional activator PTI6-like	4	456-476	1	GO:0003700(transcription factor activity, sequence-specific DNA binding);GO:0005634(nucleus);GO:0006351(transcription, DNA-templated);GO:0006355(regulation of transcription, DNA-templated);GO:0009408(response to heat);GO:0009414(response to water deprivation);GO:0009651(response to salt stress);GO:0010371(regulation of gibberellin biosynthetic process);GO:0016049(cell growth);GO:0043565(sequence-…	ko04626(Plant-pathogen interaction)
aly-MIR838-p3	BraA03g030600.3C	BraA03g030600.3C	-	4	204-223	1	GO:0003677(DNA binding);GO:0003700(transcription factor activity, sequence-specific DNA binding);GO:0005634(nucleus);GO:0006351(transcription, DNA-templated);GO:0006355(regulation of transcription, DNA-templated);GO:0009733(response to auxin);GO:0043565(sequence-specific DNA binding)
aly-MIR838-p3	BraA06g004230.3C	BraA06g004230.3C	-	4	1575-1595	1	GO:0003677(DNA binding);GO:0005634(nucleus);GO:0046872(metal ion binding)
aly-MIR838-p3	BraA02g035430.3C	BraA02g035430.3C	-	4	975-995	1	GO:0005634(nucleus);GO:0016567(protein ubiquitination);GO:0030246(carbohydrate binding)
aly-MIR838-p3	BraA06g008770.3C	BraA06g008770.3C	-	4	380-400	1	GO:0003674(molecular_function);GO:0005575(cellular_component);GO:0008150(biological_process)
aly-MIR838-p3	BraA06g008760.3C	BraA06g008760.3C	-	4	380-400	1	GO:0003674(molecular_function);GO:0005575(cellular_component);GO:0008150(biological_process)
aly-MIR838-p3	BraA10g024960.3C	BraA10g024960.3C	-	4	1407-1427	1	GO:0000145(exocyst);GO:0005634(nucleus);GO:0005829(cytosol);GO:0006887(exocytosis);GO:0006904(vesicle docking involved in exocytosis)
aly-MIR838-p3	BraA01g041260.3C	BraA01g041260.3C	ubiquitin-like modifier-activating enzyme ATG7	4	111-131	1	GO:0005094(Rho GDP-dissociation inhibitor activity);GO:0005096(GTPase activator activity);GO:0005515(protein binding);GO:0005737(cytoplasm);GO:0009932(cell tip growth);GO:0010053(root epidermal cell differentiation)	ko04120(Ubiquitin mediated proteolysis)
aly-MIR838-p3	BraA02g011940.3C	BraA02g011940.3C	probable cyclic nucleotide-gated ion channel 5	4	1949-1969	1	GO:0005223(intracellular cGMP activated cation channel activity);GO:0005249(voltage-gated potassium channel activity);GO:0005262(calcium channel activity);GO:0005267(potassium channel activity);GO:0005516(calmodulin binding);GO:0005886(plasma membrane);GO:0005887(integral component of plasma membrane);GO:0016020(membrane);GO:0030551(cyclic nucleotide binding);GO:0030552(cAMP binding);GO:0030553(c…	ko04626(Plant-pathogen interaction)
aly-MIR838-p3	BraA01g044610.3C	BraA01g044610.3C	-	4	1589-1609	1	GO:0005739(mitochondrion);GO:0016021(integral component of membrane)
aly-MIR838-p3	BraA05g033330.3C	BraA05g033330.3C	uncharacterized LOC100192545	4	1038-1058	1	GO:0005524(ATP binding);GO:0005634(nucleus);GO:0016301(kinase activity);GO:0016310(phosphorylation)	ko03008(Ribosome biogenesis in eukaryotes)
aly-MIR838-p3	BraA07g031620.3C	BraA07g031620.3C	-	4	4838-4858	1	GO:0003677(DNA binding);GO:0003746(translation elongation factor activity);GO:0005634(nucleus);GO:0005829(cytosol);GO:0006139(nucleobase-containing compound metabolic process);GO:0006333(chromatin assembly or disassembly);GO:0006352(DNA-templated transcription, initiation);GO:0006357(regulation of transcription from RNA polymerase II promoter);GO:0006414(translational elongation);GO:0009506(plasm…
aly-MIR838-p3	BraA02g012450.3C	BraA02g012450.3C	two-component response regulator-like APRR9	4	767-787	1	GO:0005622(intracellular);GO:0005623(cell);GO:0005634(nucleus);GO:0006355(regulation of transcription, DNA-templated);GO:0009507(chloroplast);GO:0045036(protein targeting to chloroplast)	ko04712(Circadian rhythm - plant)
aly-MIR838-p3	BraA10g020960.3C	BraA10g020960.3C	-	4	318-338	1	GO:0003674(molecular_function);GO:0005634(nucleus);GO:0008150(biological_process)
aly-MIR838-p3	BraA02g036330.3C	BraA02g036330.3C	-	4	342-362	1	GO:0003674(molecular_function);GO:0005634(nucleus);GO:0008150(biological_process)
aly-MIR838-p3	BraA04g016410.3C	BraA04g016410.3C	NAD(P)-linked oxidoreductase superfamily protein	4	15-35	1	GO:0003677(DNA binding);GO:0003700(transcription factor activity, sequence-specific DNA binding);GO:0005515(protein binding);GO:0005634(nucleus);GO:0006351(transcription, DNA-templated);GO:0006355(regulation of transcription, DNA-templated);GO:0009414(response to water deprivation);GO:0009738(abscisic acid-activated signaling pathway);GO:0009788(negative regulation of abscisic acid-activated sign…	ko00750(Vitamin B6 metabolism)
aly-MIR838-p3	BraA08g017920.3C	BraA08g017920.3C	-	4	1124-1144	1	GO:0000045(autophagosome assembly);GO:0001934(positive regulation of protein phosphorylation);GO:0005634(nucleus);GO:0005776(autophagosome);GO:0009506(plasmodesma);GO:0015031(protein transport);GO:0019901(protein kinase binding);GO:0031410(cytoplasmic vesicle);GO:0034045(pre-autophagosomal structure membrane);GO:1990316(ATG1/ULK1 kinase complex)
aly-MIR838-p3	BraA06g028320.3C	BraA06g028320.3C	-	4	165-185	1	GO:0005515(protein binding);GO:0005739(mitochondrion);GO:0009611(response to wounding);GO:0009723(response to ethylene);GO:0009753(response to jasmonic acid);GO:0045087(innate immune response)
aly-MIR838-p3	BraA03g004010.3C	BraA03g004010.3C	-	4	207-227	1	GO:0005198(structural molecule activity);GO:0005515(protein binding);GO:0008150(biological_process);GO:0009507(chloroplast);GO:0009570(chloroplast stroma);GO:0010236(plastoquinone biosynthetic process)
aly-MIR838-p3	BraA04g013870.3C	BraA04g013870.3C	-	4	296-316	1	GO:0003674(molecular_function);GO:0005634(nucleus);GO:0008150(biological_process)
aly-MIR838-p3	BraA04g022760.3C	BraA04g022760.3C	-	4	393-412	1	GO:0003674(molecular_function);GO:0005634(nucleus);GO:0008150(biological_process)
aly-MIR838-p3	BraA10g019020.3C	BraA10g019020.3C	-	4	971-991	1	GO:0005634(nucleus);GO:0005886(plasma membrane);GO:0008150(biological_process)
aly-MIR838-p3	BraA06g036620.3C	BraA06g036620.3C	probable calcium-binding protein CML30	4	189-209	1	GO:0005737(cytoplasm);GO:0006464(cellular protein modification process);GO:0016874(ligase activity)	ko04070(Phosphatidylinositol signaling system);ko04626(Plant-pathogen interaction)
aly-MIR838-p3	BraA09g056300.3C	BraA09g056300.3C	eukaryotic translation initiation factor 5B-like	4	515-535	1	GO:0003743(translation initiation factor activity);GO:0005525(GTP binding);GO:0005737(cytoplasm);GO:0005829(cytosol);GO:0005886(plasma membrane);GO:0006413(translational initiation);GO:0008135(translation factor activity, RNA binding)	ko03013(RNA transport)
aly-MIR838-p3	BraA02g015250.3C	BraA02g015250.3C	-	4	392-412	1	GO:0005515(protein binding);GO:0005737(cytoplasm)
aly-MIR838-p3	BraA10g016460.3C	BraA10g016460.3C	-	4	618-638	1	GO:0005634(nucleus);GO:0005768(endosome);GO:0005769(early endosome);GO:0005798(Golgi-associated vesicle);GO:0005886(plasma membrane);GO:0008270(zinc ion binding);GO:0016021(integral component of membrane);GO:0016567(protein ubiquitination);GO:0030100(regulation of endocytosis);GO:0031625(ubiquitin protein ligase binding);GO:0043161(proteasome-mediated ubiquitin-dependent protein catabolic process…
aly-MIR838-p3	BraA08g026520.3C	BraA08g026520.3C	-	4	728-748	1	GO:0003700(transcription factor activity, sequence-specific DNA binding);GO:0005515(protein binding);GO:0005634(nucleus);GO:0006355(regulation of transcription, DNA-templated);GO:0009723(response to ethylene);GO:0009736(cytokinin-activated signaling pathway);GO:0010094(specification of carpel identity);GO:0043565(sequence-specific DNA binding)
aly-MIR838-p3	BraA08g017600.3C	BraA08g017600.3C	-	4	648-668	1	GO:0003700(transcription factor activity, sequence-specific DNA binding);GO:0005634(nucleus);GO:0006355(regulation of transcription, DNA-templated);GO:0009506(plasmodesma)
aly-MIR838-p3	BraA10g012020.3C	BraA10g012020.3C	non-canonical poly(A) RNA polymerase PAPD5	4	1478-1498	1	GO:0003676(nucleic acid binding);GO:0005634(nucleus);GO:0016779(nucleotidyltransferase activity)	ko03018(RNA degradation)
aly-MIR838-p3	BraA08g003330.3C	BraA08g003330.3C	-	4	628-648	1	GO:0005634(nucleus)
aly-MIR838-p3	BraA01g028580.3C	BraA01g028580.3C	serine/threonine-protein kinase SRK2A	4	937-956	1	GO:0004674(protein serine/threonine kinase activity);GO:0005634(nucleus);GO:0005737(cytoplasm);GO:0006468(protein phosphorylation);GO:0035556(intracellular signal transduction)	ko04075(Plant hormone signal transduction)
aly-MIR838-p3	BraA06g043980.3C	BraA06g043980.3C	uncharacterized LOC100828395	4	80-100	1	GO:0005515(protein binding);GO:0005634(nucleus);GO:0007049(cell cycle);GO:0016538(cyclin-dependent protein serine/threonine kinase regulator activity);GO:0051301(cell division);GO:0051726(regulation of cell cycle)	ko03008(Ribosome biogenesis in eukaryotes)
aly-MIR838-p3	BraA04g008410.3C	BraA04g008410.3C	-	4	408-428	1	GO:0009295(nucleoid);GO:0009507(chloroplast);GO:0009508(plastid chromosome);GO:0009534(chloroplast thylakoid);GO:0009535(chloroplast thylakoid membrane);GO:0009941(chloroplast envelope);GO:0031072(heat shock protein binding);GO:0051082(unfolded protein binding)
aly-MIR838-p3	BraA09g044640.3C	BraA09g044640.3C	-	4	106-127	1	GO:0003677(DNA binding);GO:0005634(nucleus);GO:0046982(protein heterodimerization activity)
aly-MIR838-p3	BraA04g005970.3C	BraA04g005970.3C	-	4	106-127	1	GO:0003677(DNA binding);GO:0005634(nucleus);GO:0046982(protein heterodimerization activity)
aly-MIR838-p3	BraA08g006910.3C	BraA08g006910.3C	calmodulin-like protein 2	4	210-230	1	GO:0005509(calcium ion binding);GO:0005737(cytoplasm);GO:0009567(double fertilization forming a zygote and endosperm)	ko04626(Plant-pathogen interaction)
aly-MIR838-p3	BraA02g010560.3C	BraA02g010560.3C	-	4	118-139	1	GO:0000788(nuclear nucleosome);GO:0003677(DNA binding);GO:0005634(nucleus);GO:0005730(nucleolus);GO:0006334(nucleosome assembly);GO:0009534(chloroplast thylakoid);GO:0009570(chloroplast stroma);GO:0046982(protein heterodimerization activity)
aly-MIR838-p3	BraA02g010260.3C	BraA02g010260.3C	serine/threonine-protein kinase SAPK9-like	4	1173-1193	1	GO:0004672(protein kinase activity);GO:0004674(protein serine/threonine kinase activity);GO:0005515(protein binding);GO:0005524(ATP binding);GO:0005634(nucleus);GO:0006468(protein phosphorylation);GO:0009615(response to virus);GO:0016032(viral process);GO:0016301(kinase activity)	ko04075(Plant hormone signal transduction)
aly-MIR838-p3	BraA08g030440.3C	BraA08g030440.3C	-	4	921-941	1	GO:0005634(nucleus);GO:0008150(biological_process)
aly-MIR838-p3	BraA10g017740.3C	BraA10g017740.3C	-	4	142-163	1	GO:0000788(nuclear nucleosome);GO:0003677(DNA binding);GO:0005634(nucleus);GO:0005730(nucleolus);GO:0006334(nucleosome assembly);GO:0009534(chloroplast thylakoid);GO:0009570(chloroplast stroma);GO:0046982(protein heterodimerization activity)
aly-MIR838-p3	BraA10g029080.3C	BraA10g029080.3C	-	4	387-407	1	GO:0003674(molecular_function);GO:0005634(nucleus);GO:0008150(biological_process)
aly-MIR838-p3	BraA09g045460.3C	BraA09g045460.3C	-	4	840-859	1	GO:0005634(nucleus)
aly-MIR838-p3	BraA07g024980.3C	BraA07g024980.3C	auxin-responsive protein IAA30	4	198-218	1	GO:0003700(transcription factor activity, sequence-specific DNA binding);GO:0005634(nucleus);GO:0006351(transcription, DNA-templated);GO:0006355(regulation of transcription, DNA-templated);GO:0009630(gravitropism);GO:0009733(response to auxin);GO:0009734(auxin-activated signaling pathway);GO:0010262(somatic embryogenesis);GO:0048364(root development)	ko04075(Plant hormone signal transduction)
aly-MIR838-p3	BraA09g004360.3C	BraA09g004360.3C	DNA repair protein XRCC3 homolog	4	33-53	1	GO:0003700(transcription factor activity, sequence-specific DNA binding);GO:0005634(nucleus);GO:0006351(transcription, DNA-templated);GO:0006355(regulation of transcription, DNA-templated);GO:0009908(flower development);GO:0009910(negative regulation of flower development);GO:0042752(regulation of circadian rhythm);GO:0046872(metal ion binding);GO:0048579(negative regulation of long-day photoperi…	ko03440(Homologous recombination)
aly-MIR838-p3	BraA02g040220.3C	BraA02g040220.3C	hypothetical protein	4	647-667	1	GO:0003674(molecular_function);GO:0005739(mitochondrion);GO:0008150(biological_process)	ko00960(Tropane,ko piperidine and pyridine alkaloid biosynthesis)
aly-MIR838-p3	BraA01g002250.3C	BraA01g002250.3C	-	4	2610-2630	1	GO:0005515(protein binding);GO:0005634(nucleus);GO:0005783(endoplasmic reticulum);GO:0005794(Golgi apparatus);GO:0005829(cytosol);GO:0005886(plasma membrane);GO:0008150(biological_process);GO:0016023(cytoplasmic, membrane-bounded vesicle)
aly-MIR838-p3	BraA01g003500.3C	BraA01g003500.3C	auxin-induced protein 15A	4	138-157	1	GO:0003674(molecular_function);GO:0009507(chloroplast);GO:0009733(response to auxin)	ko04075(Plant hormone signal transduction)
aly-MIR838-p3	BraA08g019100.3C	BraA08g019100.3C	-	4	288-307	1	GO:0003674(molecular_function);GO:0005634(nucleus);GO:0008150(biological_process)
aly-MIR838-p3	BraA05g011330.3C	BraA05g011330.3C	-	4	432-452	1	GO:0005634(nucleus);GO:0008150(biological_process)
aly-MIR838-p3	BraA10g016340.3C	BraA10g016340.3C	-	4	1656-1676	1	GO:0005451(monovalent cation:proton antiporter activity);GO:0006812(cation transport);GO:0006813(potassium ion transport);GO:0006885(regulation of pH);GO:0012505(endomembrane system);GO:0015385(sodium:proton antiporter activity);GO:0016021(integral component of membrane)
aly-MIR838-p3	BraA03g015190.3C	BraA03g015190.3C	-	4	447-467	1	GO:0003700(transcription factor activity, sequence-specific DNA binding);GO:0005634(nucleus);GO:0006351(transcription, DNA-templated);GO:0006355(regulation of transcription, DNA-templated);GO:0009873(ethylene-activated signaling pathway);GO:0044212(transcription regulatory region DNA binding);GO:0050832(defense response to fungus)
aly-MIR838-p3	BraA09g046730.3C	BraA09g046730.3C	-	4	456-476	1	GO:0003677(DNA binding);GO:0003700(transcription factor activity, sequence-specific DNA binding);GO:0005634(nucleus);GO:0006355(regulation of transcription, DNA-templated);GO:0010200(response to chitin);GO:0046872(metal ion binding)
aly-MIR838-p3	BraA05g040220.3C	BraA05g040220.3C	-	4	1263-1282	1	GO:0003674(molecular_function);GO:0005737(cytoplasm);GO:0008150(biological_process)
aly-MIR838-p3	BraA03g064490.3C	BraA03g064490.3C	serine/threonine-protein kinase PBS1-like	4	892-911	1	GO:0004674(protein serine/threonine kinase activity);GO:0005524(ATP binding);GO:0006468(protein phosphorylation);GO:0016301(kinase activity);GO:0016310(phosphorylation)	ko04626(Plant-pathogen interaction)
aly-MIR838-p3	BraA10g032060.3C	BraA10g032060.3C	-	4	4004-4023	1	GO:0000166(nucleotide binding);GO:0003677(DNA binding);GO:0003682(chromatin binding);GO:0003723(RNA binding);GO:0005515(protein binding);GO:0005634(nucleus);GO:0005654(nucleoplasm);GO:0006306(DNA methylation);GO:0006342(chromatin silencing);GO:0016458(gene silencing);GO:0030422(production of siRNA involved in RNA interference);GO:0080188(RNA-directed DNA methylation)
aly-MIR838-p3	BraA04g008490.3C	BraA04g008490.3C	-	4	288-308	1
aly-MIR838-p3	BraA01g005920.3C	BraA01g005920.3C	-	4	573-592	1	GO:0005739(mitochondrion);GO:0005773(vacuole);GO:0008150(biological_process)
aly-MIR838-p3	BraA03g057170.3C	BraA03g057170.3C	-	4	555-574	1	GO:0005739(mitochondrion);GO:0005773(vacuole);GO:0008150(biological_process)
aly-MIR838-p3	BraA09g017080.3C	BraA09g017080.3C	nitrate reductase	4	22-41	1	GO:0005739(mitochondrion);GO:0016021(integral component of membrane);GO:0020037(heme binding);GO:0046872(metal ion binding)	ko00910(Nitrogen metabolism)
aly-MIR838-p3	BraA09g024950.3C	BraA09g024950.3C	G-type lectin S-receptor-like serine/threonine-protein kinase CES101	4	908-927	1	GO:0004674(protein serine/threonine kinase activity);GO:0005524(ATP binding);GO:0005576(extracellular region);GO:0005886(plasma membrane);GO:0006468(protein phosphorylation);GO:0006952(defense response);GO:0009506(plasmodesma);GO:0016021(integral component of membrane);GO:0016301(kinase activity);GO:0016310(phosphorylation)	ko00520(Amino sugar and nucleotide sugar metabolism)
aly-MIR838-p3	BraA04g012950.3C	BraA04g012950.3C	-	4	471-491	1	GO:0003674(molecular_function);GO:0005739(mitochondrion);GO:0008150(biological_process)
aly-MIR838-p3	BraA07g025980.3C	BraA07g025980.3C	histone-lysine N-methyltransferase ASHH3	4	1232-1252	1	GO:0005634(nucleus);GO:0008150(biological_process)	ko00310(Lysine degradation)
aly-MIR838-p3	BraA05g004280.3C	BraA05g004280.3C	-	4	582-602	1	GO:0005634(nucleus)
aly-MIR838-p3	BraA03g059420.3C	BraA03g059420.3C	thioredoxin reductase 1	4	654-674	1	GO:0004791(thioredoxin-disulfide reductase activity);GO:0005739(mitochondrion);GO:0005829(cytosol);GO:0009846(pollen germination);GO:0009941(chloroplast envelope);GO:0016049(cell growth);GO:0019430(removal of superoxide radicals);GO:0042964(thioredoxin biosynthetic process);GO:0045454(cell redox homeostasis);GO:0048316(seed development);GO:0055114(oxidation-reduction process)	ko00240(Pyrimidine metabolism);ko00450(Selenocompound metabolism)
aly-MIR838-p3	BraA02g025780.3C	BraA02g025780.3C	hypothetical protein	4	626-646	1	GO:0003677(DNA binding);GO:0003700(transcription factor activity, sequence-specific DNA binding);GO:0005622(intracellular);GO:0005634(nucleus);GO:0006351(transcription, DNA-templated);GO:0006355(regulation of transcription, DNA-templated);GO:0009873(ethylene-activated signaling pathway)	ko00230(Purine metabolism);ko00240(Pyrimidine metabolism);ko03020(RNA polymerase)
aly-MIR838-p3	BraA03g049470.3C	BraA03g049470.3C	-	4	693-713	1	GO:0003674(molecular_function);GO:0005739(mitochondrion);GO:0009793(embryo development ending in seed dormancy)
aly-MIR838-p3	BraA09g023960.3C	BraA09g023960.3C	uncharacterized LOC103446271	4	165-185	1	GO:0005794(Golgi apparatus);GO:0008150(biological_process);GO:0016757(transferase activity, transferring glycosyl groups)	ko00561(Glycerolipid metabolism);ko00564(Glycerophospholipid metabolism)
aly-MIR838-p3	BraA08g029850.3C	BraA08g029850.3C	WD repeat-containing protein 43-like	4	630-650	1	GO:0003674(molecular_function);GO:0005634(nucleus);GO:0008150(biological_process);GO:0009506(plasmodesma)	ko03008(Ribosome biogenesis in eukaryotes)
aly-MIR838-p3	BraA06g010860.3C	BraA06g010860.3C	-	4	916-935	1	GO:0005545(1-phosphatidylinositol binding);GO:0005634(nucleus);GO:0005794(Golgi apparatus);GO:0005905(clathrin-coated pit);GO:0006897(endocytosis);GO:0030136(clathrin-coated vesicle);GO:0030276(clathrin binding);GO:0048268(clathrin coat assembly)
aly-MIR838-p3	BraA02g010940.3C	BraA02g010940.3C	-	4	84-104	1	GO:0003674(molecular_function);GO:0005634(nucleus);GO:0005737(cytoplasm);GO:0007623(circadian rhythm);GO:0009585(red, far-red light phototransduction);GO:0010017(red or far-red light signaling pathway);GO:0042752(regulation of circadian rhythm)
aly-MIR838-p3	BraA10g033060.3C	BraA10g033060.3C	-	4	378-397	1	GO:0003674(molecular_function);GO:0005634(nucleus);GO:0008150(biological_process)
aly-MIR838-p3	BraA10g021030.3C	BraA10g021030.3C	-	4	699-719	1	GO:0005634(nucleus)
aly-MIR838-p3	BraA05g030410.3C	BraA05g030410.3C	-	4	402-421	1	GO:0000977(RNA polymerase II regulatory region sequence-specific DNA binding);GO:0001085(RNA polymerase II transcription factor binding);GO:0001228(transcriptional activator activity, RNA polymerase II transcription regulatory region sequence-specific binding);GO:0003682(chromatin binding);GO:0003700(transcription factor activity, sequence-specific DNA binding);GO:0005634(nucleus);GO:0005667(tran…
aly-MIR838-p3	BraA03g058430.3C	BraA03g058430.3C	-	4	552-572	1	GO:0003674(molecular_function);GO:0008150(biological_process);GO:0009507(chloroplast);GO:0016021(integral component of membrane)
aly-MIR838-p3	BraA01g013450.3C	BraA01g013450.3C	-	4	135-155	1	GO:0003674(molecular_function);GO:0005886(plasma membrane);GO:0008150(biological_process);GO:0016021(integral component of membrane)
aly-MIR838-p3	BraA07g011450.3C	BraA07g011450.3C	-	4	456-475	1	GO:0003674(molecular_function);GO:0005634(nucleus);GO:0008150(biological_process)
aly-MIR838-p3	BraA07g008950.3C	BraA07g008950.3C	-	4	972-991	1	GO:0003674(molecular_function);GO:0005634(nucleus);GO:0005829(cytosol)
aly-MIR838-p3	BraA05g016670.3C	BraA05g016670.3C	hypothetical protein	4	816-836	1	GO:0005634(nucleus);GO:0008270(zinc ion binding);GO:0016021(integral component of membrane);GO:0016567(protein ubiquitination)	ko00563(Glycosylphosphatidylinositol)
aly-MIR838-p3	BraA07g031850.3C	BraA07g031850.3C	glutamate decarboxylase 2	4	1446-1465	1	GO:0004351(glutamate decarboxylase activity);GO:0005516(calmodulin binding);GO:0006536(glutamate metabolic process);GO:0006807(nitrogen compound metabolic process);GO:0030170(pyridoxal phosphate binding)	ko00650(Butanoate metabolism);ko00250(Alanine,ko aspartate and glutamate metabolism);ko00410(beta-Alanine metabolism);ko00430(Taurine and hypotaurine metabolism)
aly-MIR838-p3	BraA05g042530.3C	BraA05g042530.3C	60S ribosomal protein L23	4	1158-1178	1	GO:0005634(nucleus);GO:0005694(chromosome);GO:0005730(nucleolus);GO:0008270(zinc ion binding);GO:0009506(plasmodesma);GO:0018024(histone-lysine N-methyltransferase activity);GO:0034968(histone lysine methylation)	ko03010(Ribosome)
aly-MIR838-p3	BraA07g032780.3C	BraA07g032780.3C	-	4	318-337	1	GO:0003677(DNA binding);GO:0005634(nucleus);GO:0006351(transcription, DNA-templated);GO:0008270(zinc ion binding)
aly-MIR838-p3	BraA07g032200.3C	BraA07g032200.3C	E3 ubiquitin-protein ligase SINA-like 2	4	894-914	1	GO:0005634(nucleus);GO:0006511(ubiquitin-dependent protein catabolic process);GO:0007275(multicellular organism development);GO:0008270(zinc ion binding);GO:0016874(ligase activity)	ko04120(Ubiquitin mediated proteolysis)
aly-MIR838-p3	BraA03g049360.3C	BraA03g049360.3C	-	4	981-1001	1	GO:0005634(nucleus);GO:0016021(integral component of membrane)
aly-MIR838-p3	BraA09g064250.3C	BraA09g064250.3C	cell division cycle protein 48 homolog	4	645-665	1	GO:0005524(ATP binding);GO:0005634(nucleus)	ko04141(Protein processing in endoplasmic reticulum)
aly-MIR838-p3	BraA07g025520.3C	BraA07g025520.3C	-	4	1095-1115	1	GO:0000166(nucleotide binding);GO:0005634(nucleus);GO:0030529(intracellular ribonucleoprotein complex)
aly-MIR838-p3	BraA10g003010.3C	BraA10g003010.3C	-	4	792-812	1	GO:0003674(molecular_function);GO:0005634(nucleus);GO:0008150(biological_process)
aly-MIR838-p3	BraA10g023060.3C	BraA10g023060.3C	uncharacterized LOC105650214	4	812-833	1	GO:0005737(cytoplasm);GO:0008150(biological_process);GO:0016021(integral component of membrane);GO:0017022(myosin binding)	ko00073(Cutin,ko suberine and wax biosynthesis)
aly-MIR838-p3	BraA06g018330.3C	BraA06g018330.3C	-	4	819-838	1	GO:0003723(RNA binding);GO:0004526(ribonuclease P activity);GO:0005655(nucleolar ribonuclease P complex);GO:0005737(cytoplasm);GO:0006306(DNA methylation);GO:0006342(chromatin silencing);GO:0031047(gene silencing by RNA);GO:0046686(response to cadmium ion);GO:0090502(RNA phosphodiester bond hydrolysis, endonucleolytic)
aly-MIR838-p3	BraA09g010210.3C	BraA09g010210.3C	-	4	113-133	1	GO:0009507(chloroplast)
aly-MIR838-p3	BraA05g007380.3C	BraA05g007380.3C	uncharacterized protein LOC103984394	4	123-142	1	GO:0003677(DNA binding);GO:0003700(transcription factor activity, sequence-specific DNA binding);GO:0005634(nucleus);GO:0006351(transcription, DNA-templated);GO:0006355(regulation of transcription, DNA-templated)	ko03013(RNA transport)
aly-MIR838-p3	BraA09g061480.3C	BraA09g061480.3C	-	4	549-569	1	GO:0003674(molecular_function);GO:0005634(nucleus);GO:0008150(biological_process)
aly-MIR838-p3	BraA09g030220.3C	BraA09g030220.3C	probable eukaryotic translation initiation factor 5-1	4	655-674	1	GO:0003743(translation initiation factor activity);GO:0005525(GTP binding);GO:0005829(cytosol);GO:0006413(translational initiation);GO:0006446(regulation of translational initiation)	ko03013(RNA transport)
aly-MIR838-p3	BraA01g038530.3C	BraA01g038530.3C	NAC domain-containing protein 89-like	4	36-56	1	GO:0003677(DNA binding);GO:0003700(transcription factor activity, sequence-specific DNA binding);GO:0005634(nucleus);GO:0006351(transcription, DNA-templated);GO:0006355(regulation of transcription, DNA-templated)	ko03018(RNA degradation)
aly-MIR838-p3	BraA03g037850.3C	BraA03g037850.3C	uncharacterized LOC106350662	4	1146-1166	1	GO:0000977(RNA polymerase II regulatory region sequence-specific DNA binding);GO:0003700(transcription factor activity, sequence-specific DNA binding);GO:0005634(nucleus);GO:0006357(regulation of transcription from RNA polymerase II promoter);GO:0009791(post-embryonic development)	ko04144(Endocytosis)
aly-MIR838-p3	BraA03g052710.3C	BraA03g052710.3C	-	4	42-61	1	GO:0005634(nucleus)
aly-MIR838-p3	BraA08g022600.3C	BraA08g022600.3C	-	4	426-446	1	GO:0000126(transcription factor TFIIIB complex);GO:0001112(DNA-templated transcriptional open complex formation);GO:0001156(TFIIIC-class transcription factor binding);GO:0070896(positive regulation of transposon integration);GO:0070898(RNA polymerase III transcriptional preinitiation complex assembly)
aly-MIR838-p3	BraA02g030950.3C	BraA02g030950.3C	-	4	696-716	1	GO:0003674(molecular_function);GO:0005575(cellular_component);GO:0008150(biological_process)
aly-MIR838-p3	BraA10g026410.3C	BraA10g026410.3C	-	4	10-30	1	GO:0006813(potassium ion transport);GO:0015079(potassium ion transmembrane transporter activity);GO:0015299(solute:proton antiporter activity);GO:0015386(potassium:proton antiporter activity);GO:0016020(membrane);GO:0016021(integral component of membrane)
aly-MIR838-p3	BraA05g013720.3C	BraA05g013720.3C	ATP-dependent RNA helicase DHX36-like	4	2947-2966	1	GO:0003676(nucleic acid binding);GO:0004004(ATP-dependent RNA helicase activity);GO:0004386(helicase activity);GO:0005524(ATP binding);GO:0005634(nucleus);GO:0005737(cytoplasm);GO:0006396(RNA processing);GO:0044822(poly)	ko03018(RNA degradation)
aly-MIR838-p3	BraA02g043900.3C	BraA02g043900.3C	hypothetical protein	4	55-76	1	GO:0005634(nucleus);GO:0008270(zinc ion binding)	ko03018(RNA degradation)
aly-MIR838-p3	BraA09g022140.3C	BraA09g022140.3C	-	4	747-766	1
aly-MIR838-p3	BraA09g030300.3C	BraA09g030300.3C	-	4	816-835	1
aly-MIR838-p3	BraA07g000810.3C	BraA07g000810.3C	-	4	2008-2029	1	GO:0003674(molecular_function);GO:0005739(mitochondrion);GO:0008150(biological_process);GO:0009507(chloroplast)
aly-MIR838-p3	BraA08g011990.3C	BraA08g011990.3C	hypothetical protein	4	342-362	1	GO:0003723(RNA binding);GO:0005524(ATP binding);GO:0005634(nucleus);GO:0008026(ATP-dependent helicase activity)	ko03040(Spliceosome)
aly-MIR838-p3	BraA09g026180.3C	BraA09g026180.3C	-	4	1061-1082	1	GO:0000808(origin recognition complex);GO:0003677(DNA binding);GO:0003682(chromatin binding);GO:0005515(protein binding);GO:0005524(ATP binding);GO:0005634(nucleus);GO:0006260(DNA replication);GO:0006351(transcription, DNA-templated);GO:0006355(regulation of transcription, DNA-templated);GO:0008270(zinc ion binding);GO:0009567(double fertilization forming a zygote and endosperm);GO:0010385(double…
aly-MIR838-p3	BraA06g010690.3C	BraA06g010690.3C	inositol oxygenase 1	4	663-682	1	GO:0005506(iron ion binding);GO:0005737(cytoplasm);GO:0006949(syncytium formation);GO:0016491(oxidoreductase activity);GO:0019310(inositol catabolic process);GO:0019853(L-ascorbic acid biosynthetic process);GO:0050113(inositol oxygenase activity);GO:0055114(oxidation-reduction process)	ko00053(Ascorbate and aldarate metabolism);ko00562(Inositol phosphate metabolism)
aly-MIR838-p3	BraA08g005680.3C	BraA08g005680.3C	DNA replication licensing factor MCM2-like	4	165-185	1	GO:0000347(THO complex);GO:0003677(DNA binding);GO:0003678(DNA helicase activity);GO:0005515(protein binding);GO:0005524(ATP binding);GO:0005634(nucleus);GO:0005829(cytosol);GO:0006268(DNA unwinding involved in DNA replication);GO:0006270(DNA replication initiation);GO:0007049(cell cycle);GO:0008094(DNA-dependent ATPase activity);GO:0009793(embryo development ending in seed dormancy);GO:0010082(r…	ko03030(DNA replication)
aly-MIR838-p3	BraA09g042340.3C	BraA09g042340.3C	kinesin-1-like protein PSS1	4	1791-1811	1	GO:0003777(microtubule motor activity);GO:0005524(ATP binding);GO:0005737(cytoplasm);GO:0005874(microtubule);GO:0008017(microtubule binding);GO:0009506(plasmodesma)	ko04144(Endocytosis)
aly-MIR838-p3	BraA08g015630.3C	BraA08g015630.3C	DEAD/DEAH box helicase family protein	4	316-337	1	GO:0003723(RNA binding);GO:0005524(ATP binding);GO:0005634(nucleus);GO:0008026(ATP-dependent helicase activity)	ko03040(Spliceosome)
aly-MIR838-p3	BraA08g035220.3C	BraA08g035220.3C	-	4	145-164	1	GO:0005634(nucleus);GO:0006457(protein folding);GO:0016272(prefoldin complex)
aly-MIR838-p3	BraA07g034920.3C	BraA07g034920.3C	-	4	2895-2915	1	GO:0000118(histone deacetylase complex);GO:0000122(negative regulation of transcription from RNA polymerase II promoter);GO:0000785(chromatin);GO:0001106(RNA polymerase II transcription corepressor activity);GO:0004407(histone deacetylase activity);GO:0016575(histone deacetylation)
aly-MIR838-p3	BraA06g005470.3C	BraA06g005470.3C	DNA polymerase epsilon catalytic subunit A	4	3894-3913	1	GO:0000166(nucleotide binding);GO:0003677(DNA binding);GO:0003887(DNA-directed DNA polymerase activity);GO:0005634(nucleus);GO:0006260(DNA replication);GO:0008270(zinc ion binding);GO:0008408(3'-5' exonuclease activity);GO:0008622(epsilon DNA polymerase complex);GO:0051539(4 iron, 4 sulfur cluster binding)	ko00230(Purine metabolism);ko00240(Pyrimidine metabolism);ko03030(DNA replication);ko03410(Base excision repair);ko03420(Nucleotide excision repair)
aly-MIR838-p3	BraA06g002320.3C	BraA06g002320.3C	uncharacterized LOC103871252	4	681-700	1	GO:0005634(nucleus);GO:0005737(cytoplasm);GO:0008150(biological_process);GO:0008270(zinc ion binding);GO:0015031(protein transport)	ko04144(Endocytosis)
aly-MIR838-p3	BraA05g001040.3C	BraA05g001040.3C	-	4	519-538	1	GO:0003677(DNA binding);GO:0009295(nucleoid);GO:0009507(chloroplast);GO:0009508(plastid chromosome);GO:0009534(chloroplast thylakoid);GO:0009535(chloroplast thylakoid membrane);GO:0009579(thylakoid);GO:0009737(response to abscisic acid);GO:0009773(photosynthetic electron transport in photosystem I);GO:0009941(chloroplast envelope);GO:0016021(integral component of membrane);GO:0030093(chloroplast …
aly-MIR838-p3	BraA08g011970.3C	BraA08g011970.3C	-	4	303-322	1	GO:0003676(nucleic acid binding);GO:0003700(transcription factor activity, sequence-specific DNA binding);GO:0005634(nucleus);GO:0006355(regulation of transcription, DNA-templated);GO:0008270(zinc ion binding);GO:0046872(metal ion binding)
aly-MIR838-p3	BraA09g004700.3C	BraA09g004700.3C	-	4	1276-1297	1	GO:0003674(molecular_function);GO:0005886(plasma membrane);GO:0008150(biological_process)
aly-MIR838-p3	BraA09g017530.3C	BraA09g017530.3C	-	4	726-745	1	GO:0003677(DNA binding);GO:0005634(nucleus);GO:0008150(biological_process);GO:0008270(zinc ion binding);GO:0009506(plasmodesma)
aly-MIR838-p3	BraA03g030810.3C	BraA03g030810.3C	-	4	209-229	1	GO:0005515(protein binding);GO:0005634(nucleus);GO:0005737(cytoplasm);GO:0005856(cytoskeleton);GO:0008017(microtubule binding);GO:0051513(regulation of monopolar cell growth)
aly-MIR838-p3	BraA10g032640.3C	BraA10g032640.3C	-	4	268-289	1	GO:0000082(G1/S transition of mitotic cell cycle);GO:0000981(RNA polymerase II transcription factor activity, sequence-specific DNA binding);GO:0003677(DNA binding);GO:0005515(protein binding);GO:0005634(nucleus);GO:0005667(transcription factor complex);GO:0005737(cytoplasm);GO:0006351(transcription, DNA-templated);GO:0006355(regulation of transcription, DNA-templated);GO:0006357(regulation of tr…
aly-MIR838-p3	BraA01g043030.3C	BraA01g043030.3C	tryptophan--tRNA ligase	4	6-25	1	GO:0004812(aminoacyl-tRNA ligase activity);GO:0004830(tryptophan-tRNA ligase activity);GO:0005524(ATP binding);GO:0005737(cytoplasm);GO:0005829(cytosol);GO:0006418(tRNA aminoacylation for protein translation);GO:0006436(tryptophanyl-tRNA aminoacylation)	ko00970(Aminoacyl-tRNA biosynthesis)
aly-MIR838-p3	BraA01g011450.3C	BraA01g011450.3C	-	4	589-609	1	GO:0000976(transcription regulatory region sequence-specific DNA binding);GO:0003700(transcription factor activity, sequence-specific DNA binding);GO:0005515(protein binding);GO:0005634(nucleus);GO:0005654(nucleoplasm);GO:0006351(transcription, DNA-templated);GO:0006355(regulation of transcription, DNA-templated);GO:0009910(negative regulation of flower development);GO:0010216(maintenance of DNA …
aly-MIR838-p3	BraA01g019960.3C	BraA01g019960.3C	uncharacterized LOC106394339	4	300-319	1	GO:0003676(nucleic acid binding);GO:0003700(transcription factor activity, sequence-specific DNA binding);GO:0005634(nucleus);GO:0006355(regulation of transcription, DNA-templated);GO:0008270(zinc ion binding);GO:0046872(metal ion binding)	ko00500(Starch and sucrose metabolism);ko00460(Cyanoamino acid metabolism);ko00940(Phenylpropanoid biosynthesis)
aly-MIR838-p3	BraA03g006870.3C	BraA03g006870.3C	-	4	315-334	1	GO:0003676(nucleic acid binding);GO:0003700(transcription factor activity, sequence-specific DNA binding);GO:0005634(nucleus);GO:0006355(regulation of transcription, DNA-templated);GO:0008270(zinc ion binding);GO:0046872(metal ion binding)
aly-MIR838-p3	BraA10g002300.3C	BraA10g002300.3C	-	4	433-452	1	GO:0005634(nucleus);GO:0006457(protein folding);GO:0016272(prefoldin complex)
aly-MIR838-p3	BraA03g023250.3C	BraA03g023250.3C	-	4	184-205	1	GO:0005737(cytoplasm);GO:0006508(proteolysis);GO:0031365(N-terminal protein amino acid modification);GO:0046872(metal ion binding);GO:0070006(metalloaminopeptidase activity);GO:0070084(protein initiator methionine removal)
aly-MIR838-p3	BraA09g046150.3C	BraA09g046150.3C	hypothetical protein	4	252-271	1	GO:0000166(nucleotide binding);GO:0003723(RNA binding);GO:0003729(mRNA binding);GO:0005794(Golgi apparatus);GO:0008270(zinc ion binding);GO:0009920(cell plate formation involved in plant-type cell wall biogenesis);GO:0019898(extrinsic component of membrane)	ko03015(mRNA surveillance pathway)
aly-MIR838-p3	BraA09g018550.3C	BraA09g018550.3C	-	4	723-743	1	GO:0003674(molecular_function);GO:0008150(biological_process)
aly-MIR838-p3	BraA06g016880.3C	BraA06g016880.3C	-	4	491-511	1	GO:0003674(molecular_function);GO:0005634(nucleus);GO:0008150(biological_process)
aly-MIR838-p3	BraA02g013890.3C	BraA02g013890.3C	-	4	282-302	1	GO:0003700(transcription factor activity, sequence-specific DNA binding);GO:0005622(intracellular);GO:0005634(nucleus);GO:0006355(regulation of transcription, DNA-templated);GO:0008270(zinc ion binding);GO:0009409(response to cold);GO:0009555(pollen development)
aly-MIR838-p3	BraA07g010420.3C	BraA07g010420.3C	-	4	288-307	1	GO:0005215(transporter activity);GO:0005634(nucleus);GO:0005829(cytosol);GO:0005886(plasma membrane);GO:0006810(transport);GO:0007049(cell cycle);GO:0008289(lipid binding);GO:0016021(integral component of membrane);GO:0051301(cell division)
aly-MIR838-p3	BraA10g004320.3C	BraA10g004320.3C	SNF2 domain-containing protein CLASSY 3	4	2447-2468	1	GO:0003677(DNA binding);GO:0004386(helicase activity);GO:0005524(ATP binding);GO:0005634(nucleus)	ko03440(Homologous recombination)
aly-MIR838-p3	BraA03g013090.3C	BraA03g013090.3C	-	4	618-637	1	GO:0003676(nucleic acid binding);GO:0003700(transcription factor activity, sequence-specific DNA binding);GO:0005634(nucleus);GO:0006355(regulation of transcription, DNA-templated);GO:0008270(zinc ion binding);GO:0046872(metal ion binding)
aly-miR156a-5p	BraA07g034120.3C	BraA07g034120.3C	-	1	635-654	1	GO:0003677(DNA binding);GO:0003700(transcription factor activity, sequence-specific DNA binding);GO:0005634(nucleus);GO:0006351(transcription, DNA-templated);GO:0006355(regulation of transcription, DNA-templated);GO:0010468(regulation of gene expression);GO:0042742(defense response to bacterium);GO:0046872(metal ion binding)
aly-miR156a-5p	BraA07g023110.3C	BraA07g023110.3C	uncharacterized LOC103401427	1	587-606	1	GO:0003677(DNA binding);GO:0003700(transcription factor activity, sequence-specific DNA binding);GO:0005634(nucleus);GO:0006351(transcription, DNA-templated);GO:0006355(regulation of transcription, DNA-templated);GO:0008361(regulation of cell size);GO:0010228(vegetative to reproductive phase transition of meristem);GO:0042127(regulation of cell proliferation);GO:0046872(metal ion binding);GO:0048…	ko04075(Plant hormone signal transduction)
aly-miR156a-5p	BraA02g019010.3C	BraA02g019010.3C	-	1	677-696	1	GO:0003677(DNA binding);GO:0003700(transcription factor activity, sequence-specific DNA binding);GO:0005634(nucleus);GO:0006351(transcription, DNA-templated);GO:0006355(regulation of transcription, DNA-templated);GO:0010468(regulation of gene expression);GO:0042742(defense response to bacterium);GO:0046872(metal ion binding)
aly-miR156a-5p	BraA04g029680.3C	BraA04g029680.3C	-	1	740-759	1	GO:0003677(DNA binding);GO:0003700(transcription factor activity, sequence-specific DNA binding);GO:0005634(nucleus);GO:0005737(cytoplasm);GO:0006351(transcription, DNA-templated);GO:0006355(regulation of transcription, DNA-templated);GO:0010228(vegetative to reproductive phase transition of meristem);GO:0046872(metal ion binding);GO:0048366(leaf development);GO:0048653(anther development);GO:200…
aly-miR156a-5p	BraA08g024970.3C	BraA08g024970.3C	-	1	995-1014	1	GO:0003677(DNA binding);GO:0003700(transcription factor activity, sequence-specific DNA binding);GO:0005634(nucleus);GO:0006351(transcription, DNA-templated);GO:0006355(regulation of transcription, DNA-templated);GO:0010358(leaf shaping);GO:0045893(positive regulation of transcription, DNA-templated);GO:0046872(metal ion binding);GO:0048510(regulation of timing of transition from vegetative to re…
aly-miR156a-5p	BraA09g037100.3C	BraA09g037100.3C	-	1	1001-1020	1	GO:0003677(DNA binding);GO:0003700(transcription factor activity, sequence-specific DNA binding);GO:0005634(nucleus);GO:0006351(transcription, DNA-templated);GO:0006355(regulation of transcription, DNA-templated);GO:0010358(leaf shaping);GO:0045893(positive regulation of transcription, DNA-templated);GO:0046872(metal ion binding);GO:0048510(regulation of timing of transition from vegetative to re…
aly-miR156a-5p	BraA05g002720.3C	BraA05g002720.3C	-	1	743-762	1	GO:0003677(DNA binding);GO:0003700(transcription factor activity, sequence-specific DNA binding);GO:0005634(nucleus);GO:0005737(cytoplasm);GO:0006351(transcription, DNA-templated);GO:0006355(regulation of transcription, DNA-templated);GO:0010228(vegetative to reproductive phase transition of meristem);GO:0046872(metal ion binding);GO:0048366(leaf development);GO:0048653(anther development);GO:200…
aly-miR156a-5p	BraA07g012230.3C	BraA07g012230.3C	-	1	1019-1038	1	GO:0003677(DNA binding);GO:0003700(transcription factor activity, sequence-specific DNA binding);GO:0005634(nucleus);GO:0006351(transcription, DNA-templated);GO:0006355(regulation of transcription, DNA-templated);GO:0010358(leaf shaping);GO:0045893(positive regulation of transcription, DNA-templated);GO:0046872(metal ion binding);GO:0048510(regulation of timing of transition from vegetative to re…
aly-miR156a-5p	BraA07g012240.3C	BraA07g012240.3C	uncharacterized LOC103401427	1	1073-1092	1	GO:0003677(DNA binding);GO:0003700(transcription factor activity, sequence-specific DNA binding);GO:0005634(nucleus);GO:0006351(transcription, DNA-templated);GO:0006355(regulation of transcription, DNA-templated);GO:0046872(metal ion binding);GO:0048510(regulation of timing of transition from vegetative to reproductive phase)	ko04075(Plant hormone signal transduction)
aly-miR156a-5p	BraA09g019680.3C	BraA09g019680.3C	uncharacterized LOC103401427	1	926-945	1	GO:0003677(DNA binding);GO:0003700(transcription factor activity, sequence-specific DNA binding);GO:0005634(nucleus);GO:0006351(transcription, DNA-templated);GO:0006355(regulation of transcription, DNA-templated);GO:0044212(transcription regulatory region DNA binding);GO:0046872(metal ion binding);GO:0048510(regulation of timing of transition from vegetative to reproductive phase);GO:0048653(anth…	ko04075(Plant hormone signal transduction)
aly-miR156a-5p	BraA06g043820.3C	BraA06g043820.3C	uncharacterized LOC103401427	1	1067-1086	1	GO:0003677(DNA binding);GO:0003700(transcription factor activity, sequence-specific DNA binding);GO:0005634(nucleus);GO:0006351(transcription, DNA-templated);GO:0006355(regulation of transcription, DNA-templated);GO:0044212(transcription regulatory region DNA binding);GO:0046872(metal ion binding);GO:0048510(regulation of timing of transition from vegetative to reproductive phase);GO:0048653(anth…	ko04075(Plant hormone signal transduction)
aly-miR156a-5p	BraA04g003010.3C	BraA04g003010.3C	-	1.5	575-594	1	GO:0003677(DNA binding);GO:0003700(transcription factor activity, sequence-specific DNA binding);GO:0005634(nucleus);GO:0006351(transcription, DNA-templated);GO:0006355(regulation of transcription, DNA-templated);GO:0008361(regulation of cell size);GO:0010228(vegetative to reproductive phase transition of meristem);GO:0042127(regulation of cell proliferation);GO:0046872(metal ion binding);GO:0048…
aly-miR156a-5p	BraA09g037110.3C	BraA09g037110.3C	-	1.5	998-1017	1	GO:0003677(DNA binding);GO:0003700(transcription factor activity, sequence-specific DNA binding);GO:0005634(nucleus);GO:0006351(transcription, DNA-templated);GO:0006355(regulation of transcription, DNA-templated);GO:0046872(metal ion binding);GO:0048510(regulation of timing of transition from vegetative to reproductive phase)
aly-miR156a-5p	BraA03g015900.3C	BraA03g015900.3C	uncharacterized LOC103401427	2	848-867	1	GO:0003677(DNA binding);GO:0003700(transcription factor activity, sequence-specific DNA binding);GO:0005634(nucleus);GO:0006351(transcription, DNA-templated);GO:0006355(regulation of transcription, DNA-templated);GO:0046872(metal ion binding);GO:0048653(anther development)	ko04075(Plant hormone signal transduction)
aly-miR156a-5p	BraA09g064160.3C	BraA09g064160.3C	citrate synthase 2	3	242-260	1	GO:0003676(nucleic acid binding);GO:0004523(RNA-DNA hybrid ribonuclease activity)	ko01200(Carbon metabolism);ko01210(2-Oxocarboxylic acid metabolism);ko01230(Biosynthesis of amino acids);ko00020(Citrate cycle );ko00630(Glyoxylate and dicarboxylate metabolism)
aly-miR156a-5p	BraA07g039020.3C	BraA07g039020.3C	citrate synthase 2	3	242-260	1	GO:0003676(nucleic acid binding);GO:0004523(RNA-DNA hybrid ribonuclease activity)	ko01200(Carbon metabolism);ko01210(2-Oxocarboxylic acid metabolism);ko01230(Biosynthesis of amino acids);ko00020(Citrate cycle );ko00630(Glyoxylate and dicarboxylate metabolism)
aly-miR156a-5p	BraA04g031320.3C	BraA04g031320.3C	citrate synthase 2	3	284-302	1		ko01200(Carbon metabolism);ko01210(2-Oxocarboxylic acid metabolism);ko01230(Biosynthesis of amino acids);ko00020(Citrate cycle );ko00630(Glyoxylate and dicarboxylate metabolism)
aly-miR156a-5p	BraA02g040180.3C	BraA02g040180.3C	citrate synthase 2	3	449-467	1	GO:0003676(nucleic acid binding);GO:0004523(RNA-DNA hybrid ribonuclease activity)	ko01200(Carbon metabolism);ko01210(2-Oxocarboxylic acid metabolism);ko01230(Biosynthesis of amino acids);ko00020(Citrate cycle );ko00630(Glyoxylate and dicarboxylate metabolism)
aly-miR156a-5p	BraA07g036090.3C	BraA07g036090.3C	-	3	67-85	1	GO:0003674(molecular_function);GO:0005576(extracellular region);GO:0008150(biological_process);GO:0016021(integral component of membrane);GO:0045492(xylan biosynthetic process)
aly-miR156a-5p	BraA08g005740.3C	BraA08g005740.3C	uncharacterized LOC106394339	3	905-923	1	GO:0003676(nucleic acid binding);GO:0003964(RNA-directed DNA polymerase activity);GO:0005739(mitochondrion);GO:0008150(biological_process)	ko00500(Starch and sucrose metabolism);ko00460(Cyanoamino acid metabolism);ko00940(Phenylpropanoid biosynthesis)
aly-miR156a-5p	BraA05g000160.3C	BraA05g000160.3C	peroxidase N-like	3	2075-2093	1	GO:0005737(cytoplasm);GO:0008794(arsenate reductase );GO:0009055(electron carrier activity);GO:0015035(protein disulfide oxidoreductase activity);GO:0045454(cell redox homeostasis);GO:0055114(oxidation-reduction process)	ko00940(Phenylpropanoid biosynthesis)
aly-miR156a-5p	BraA06g022230.3C	BraA06g022230.3C	-	3.5	539-559	1	GO:0003677(DNA binding);GO:0005622(intracellular);GO:0005634(nucleus);GO:0006351(transcription, DNA-templated);GO:0006355(regulation of transcription, DNA-templated);GO:0008270(zinc ion binding)
aly-miR156a-5p	BraA07g043190.3C	BraA07g043190.3C	-	3.5	347-367	1	GO:0003006(developmental process involved in reproduction);GO:0005737(cytoplasm);GO:0009553(embryo sac development);GO:0009555(pollen development);GO:0010183(pollen tube guidance);GO:0048443(stamen development)
aly-miR156a-5p	BraA06g027280.3C	BraA06g027280.3C	-	4	261-280	1	GO:0005886(plasma membrane);GO:0006865(amino acid transport);GO:0015171(amino acid transmembrane transporter activity);GO:0015172(acidic amino acid transmembrane transporter activity);GO:0015175(neutral amino acid transmembrane transporter activity);GO:0015293(symporter activity);GO:0015399(primary active transmembrane transporter activity);GO:0016020(membrane);GO:0016021(integral component of me…
aly-miR156a-5p	BraAnng003610.3C	BraAnng003610.3C	-	4	458-478	1	GO:0003674(molecular_function);GO:0008150(biological_process)
aly-miR156a-5p	BraA06g027640.3C	BraA06g027640.3C	-	4	588-608	1	GO:0003674(molecular_function);GO:0005634(nucleus);GO:0006351(transcription, DNA-templated);GO:0006355(regulation of transcription, DNA-templated);GO:0008150(biological_process);GO:0048511(rhythmic process)
aly-miR156a-5p	BraA09g044120.3C	BraA09g044120.3C	UDP-glucosyl transferase 73C6	4	153-171	1	GO:0008194(UDP-glycosyltransferase activity);GO:0009813(flavonoid biosynthetic process);GO:0016757(transferase activity, transferring glycosyl groups);GO:0043231(intracellular membrane-bounded organelle);GO:0051707(response to other organism);GO:0052696(flavonoid glucuronidation);GO:0080043(quercetin 3-O-glucosyltransferase activity);GO:0080044(quercetin 7-O-glucosyltransferase activity)	ko00944(Flavone and flavonol biosynthesis)
aly-miR156a-5p	BraA06g044760.3C	BraA06g044760.3C	26S proteasome non-ATPase regulatory subunit 4 homolog	4	472-490	1	GO:0000502(proteasome complex);GO:0001653(peptide receptor activity);GO:0005515(protein binding);GO:0005634(nucleus);GO:0005737(cytoplasm);GO:0005829(cytosol);GO:0006511(ubiquitin-dependent protein catabolic process);GO:0006974(cellular response to DNA damage stimulus);GO:0008540(proteasome regulatory particle, base subcomplex);GO:0009408(response to heat);GO:0009555(pollen development);GO:000965…	ko03050(Proteasome)
aly-miR156b-3p_L+1	BraA05g005630.3C	BraA05g005630.3C	-	4	569-590	1	GO:0005515(protein binding);GO:0005622(intracellular);GO:0005623(cell);GO:0005634(nucleus);GO:0005783(endoplasmic reticulum);GO:0005789(endoplasmic reticulum membrane);GO:0005829(cytosol);GO:0009570(chloroplast stroma);GO:0016021(integral component of membrane);GO:0031969(chloroplast membrane);GO:0043231(intracellular membrane-bounded organelle);GO:0071211(protein targeting to vacuole involved in…
aly-miR156h-3p_1ss10CA	BraA02g001580.3C	BraA02g001580.3C	-	2	235-255	1	GO:0003677(DNA binding);GO:0003746(translation elongation factor activity);GO:0005634(nucleus);GO:0006355(regulation of transcription, DNA-templated);GO:0006414(translational elongation)
aly-miR156h-3p_1ss10CA	BraA10g028090.3C	BraA10g028090.3C	-	3	283-303	1	GO:0003677(DNA binding);GO:0003746(translation elongation factor activity);GO:0005634(nucleus);GO:0006355(regulation of transcription, DNA-templated);GO:0006414(translational elongation)
aly-miR156h-3p_1ss10CA	BraA03g022180.3C	BraA03g022180.3C	uncharacterized LOC103858007	3	328-348	1	GO:0005634(nucleus);GO:0008270(zinc ion binding)	ko04141(Protein processing in endoplasmic reticulum)
aly-miR156h-3p_1ss10CA	BraA10g009610.3C	BraA10g009610.3C	S-linalool synthase-like	3.5	426-446	1	GO:0003674(molecular_function);GO:0005575(cellular_component);GO:0008150(biological_process)	ko00904(Diterpenoid biosynthesis)
aly-miR156h-3p_1ss10CA	BraA03g029070.3C	BraA03g029070.3C	-	3.5	1273-1292	1	GO:0000139(Golgi membrane);GO:0000271(polysaccharide biosynthetic process);GO:0005515(protein binding);GO:0005768(endosome);GO:0005794(Golgi apparatus);GO:0005802(trans-Golgi network);GO:0009969(xyloglucan biosynthetic process);GO:0010411(xyloglucan metabolic process);GO:0016021(integral component of membrane);GO:0016740(transferase activity);GO:0016757(transferase activity, transferring glycosyl…
aly-miR156h-3p_1ss10CA	BraA10g000400.3C	BraA10g000400.3C	uncharacterized protein LOC103980779	4	213-233	1	GO:0005215(transporter activity);GO:0005515(protein binding);GO:0005773(vacuole);GO:0005886(plasma membrane);GO:0005887(integral component of plasma membrane);GO:0006810(transport);GO:0006833(water transport);GO:0009414(response to water deprivation);GO:0009506(plasmodesma);GO:0009507(chloroplast);GO:0009992(cellular water homeostasis);GO:0015250(water channel activity);GO:0015254(glycerol channe…	ko00531(Glycosaminoglycan degradation)
aly-miR156h-3p_1ss10CA	BraA03g001980.3C	BraA03g001980.3C	-	4	238-258	1	GO:0003677(DNA binding);GO:0003746(translation elongation factor activity);GO:0005634(nucleus);GO:0006355(regulation of transcription, DNA-templated);GO:0006414(translational elongation)
aly-miR156h-3p_1ss10CA	BraA02g002810.3C	BraA02g002810.3C	uncharacterized LOC105771841	4	312-332	1	GO:0005739(mitochondrion);GO:0005886(plasma membrane)	ko03040(Spliceosome);ko03013(RNA transport);ko03015(mRNA surveillance pathway)
aly-miR156h-3p_1ss10CA	BraA04g003090.3C	BraA04g003090.3C	systemin receptor SR160	4	265-284	1	GO:0004674(protein serine/threonine kinase activity);GO:0005524(ATP binding);GO:0005634(nucleus);GO:0005886(plasma membrane);GO:0006468(protein phosphorylation);GO:0007166(cell surface receptor signaling pathway);GO:0016301(kinase activity);GO:0016310(phosphorylation)	ko04075(Plant hormone signal transduction)
aly-miR156h-3p_1ss10CA	BraA03g039410.3C	BraA03g039410.3C	Cell division control protein 48-like protein E	4	100-120	1	GO:0003674(molecular_function);GO:0003723(RNA binding);GO:0005515(protein binding);GO:0005634(nucleus);GO:0005829(cytosol);GO:0008283(cell proliferation);GO:0009507(chloroplast);GO:0035196(production of miRNAs involved in gene silencing by miRNA);GO:0048638(regulation of developmental growth)	ko04141(Protein processing in endoplasmic reticulum)
aly-miR156h-3p_1ss10CA	BraA10g002760.3C	BraA10g002760.3C	MAP kinase kinase kinase-like protein	4	2335-2354	1	GO:0004672(protein kinase activity);GO:0005524(ATP binding);GO:0005634(nucleus);GO:0006468(protein phosphorylation)	ko04626(Plant-pathogen interaction)
aly-miR156h-3p_1ss10CA	BraA05g039070.3C	BraA05g039070.3C	bifunctional 3-dehydroquinate dehydratase/shikimate dehydrogenase	4	1408-1427	1	GO:0003855(3-dehydroquinate dehydratase activity);GO:0004764(shikimate 3-dehydrogenase );GO:0005829(cytosol);GO:0009073(aromatic amino acid family biosynthetic process);GO:0009423(chorismate biosynthetic process);GO:0009507(chloroplast);GO:0009570(chloroplast stroma);GO:0009793(embryo development ending in seed dormancy);GO:0019632(shikimate metabolic process);GO:0050661(NADP binding);GO:0055114(…	ko01230(Biosynthesis of amino acids);ko00400(Phenylalanine,ko tyrosine and tryptophan biosynthesis)
PC-3p-16717_109	BraA03g028510.3C	BraA03g028510.3C	-	4	113-132	1	GO:0003674(molecular_function);GO:0005634(nucleus);GO:0008150(biological_process)
aly-miR159a-3p	BraA03g017190.3C	BraA03g017190.3C	myb domain protein 30	1.5	830-850	1	GO:0003677(DNA binding);GO:0003700(transcription factor activity, sequence-specific DNA binding);GO:0005634(nucleus);GO:0006355(regulation of transcription, DNA-templated);GO:0009555(pollen development);GO:0009740(gibberellic acid mediated signaling pathway);GO:0009789(positive regulation of abscisic acid-activated signaling pathway);GO:0043068(positive regulation of programmed cell death);GO:004…	ko04626(Plant-pathogen interaction)
aly-miR159a-3p	BraA04g023280.3C	BraA04g023280.3C	myb domain protein 30	2.5	845-865	1	GO:0003677(DNA binding);GO:0003700(transcription factor activity, sequence-specific DNA binding);GO:0005634(nucleus);GO:0006355(regulation of transcription, DNA-templated);GO:0009555(pollen development);GO:0009740(gibberellic acid mediated signaling pathway);GO:0009789(positive regulation of abscisic acid-activated signaling pathway);GO:0043068(positive regulation of programmed cell death);GO:004…	ko04626(Plant-pathogen interaction)
aly-miR159a-3p	BraA02g013570.3C	BraA02g013570.3C	hypothetical protein	3	1109-1129	1	GO:0003677(DNA binding);GO:0003700(transcription factor activity, sequence-specific DNA binding);GO:0005634(nucleus);GO:0009860(pollen tube growth);GO:0090406(pollen tube)	ko00190(Oxidative phosphorylation);ko00860(Porphyrin and chlorophyll metabolism)
aly-miR159a-3p	BraA03g017950.3C	BraA03g017950.3C	-	3	488-508	1	GO:0005515(protein binding);GO:0005634(nucleus);GO:0006351(transcription, DNA-templated);GO:0006355(regulation of transcription, DNA-templated);GO:0045892(negative regulation of transcription, DNA-templated);GO:0048366(leaf development)
aly-miR159a-3p	BraA09g050260.3C	BraA09g050260.3C	myb domain protein 30	3.5	100-120	1	GO:0003677(DNA binding);GO:0003700(transcription factor activity, sequence-specific DNA binding);GO:0005634(nucleus);GO:0006355(regulation of transcription, DNA-templated);GO:0048235(pollen sperm cell differentiation)	ko04626(Plant-pathogen interaction)
aly-miR159a-3p	BraA07g024270.3C	BraA07g024270.3C	myb domain protein 30	3.5	76-96	1	GO:0003677(DNA binding);GO:0003700(transcription factor activity, sequence-specific DNA binding);GO:0005634(nucleus);GO:0006355(regulation of transcription, DNA-templated);GO:0048235(pollen sperm cell differentiation)	ko04626(Plant-pathogen interaction)
aly-miR159a-3p	BraA03g025320.3C	BraA03g025320.3C	myb domain protein 30	3.5	872-892	1	GO:0003677(DNA binding);GO:0003700(transcription factor activity, sequence-specific DNA binding);GO:0005634(nucleus);GO:0006355(regulation of transcription, DNA-templated)	ko04626(Plant-pathogen interaction)
aly-miR159a-3p	BraA01g039610.3C	BraA01g039610.3C	hypothetical protein	3.5	923-943	1	GO:0003677(DNA binding);GO:0003700(transcription factor activity, sequence-specific DNA binding);GO:0005634(nucleus);GO:0006355(regulation of transcription, DNA-templated);GO:0009723(response to ethylene);GO:0009740(gibberellic acid mediated signaling pathway);GO:0009751(response to salicylic acid);GO:0043068(positive regulation of programmed cell death);GO:0045893(positive regulation of transcri…	ko00190(Oxidative phosphorylation);ko00860(Porphyrin and chlorophyll metabolism)
aly-miR159a-3p	BraA05g035480.3C	BraA05g035480.3C	myb domain protein 30	3.5	935-955	1	GO:0003677(DNA binding);GO:0003700(transcription factor activity, sequence-specific DNA binding);GO:0005634(nucleus);GO:0006355(regulation of transcription, DNA-templated);GO:0009723(response to ethylene);GO:0009740(gibberellic acid mediated signaling pathway);GO:0009751(response to salicylic acid);GO:0043068(positive regulation of programmed cell death);GO:0045893(positive regulation of transcri…	ko04626(Plant-pathogen interaction)
aly-miR159a-3p	BraA10g013050.3C	BraA10g013050.3C	myb domain protein 30	3.5	1160-1180	1	GO:0003677(DNA binding);GO:0003700(transcription factor activity, sequence-specific DNA binding);GO:0005634(nucleus);GO:0009860(pollen tube growth);GO:0090406(pollen tube)	ko04626(Plant-pathogen interaction)
aly-miR159a-3p	BraA07g017920.3C	BraA07g017920.3C	hypothetical protein	3.5	1979-1999	1	GO:0005515(protein binding);GO:0005634(nucleus);GO:0005829(cytosol);GO:0007275(multicellular organism development);GO:0008180(COP9 signalosome);GO:0009585(red, far-red light phototransduction);GO:0009640(photomorphogenesis);GO:0010388(cullin deneddylation);GO:0030163(protein catabolic process)	ko00190(Oxidative phosphorylation);ko00860(Porphyrin and chlorophyll metabolism)
aly-miR159a-3p	BraA06g033960.3C	BraA06g033960.3C	Phenylalanyl-tRNA synthetase class IIc family protein	3.5	744-764	1	GO:0003674(molecular_function);GO:0005575(cellular_component);GO:0010200(response to chitin)	ko00970(Aminoacyl-tRNA biosynthesis)
aly-miR159a-3p	BraA09g032820.3C	BraA09g032820.3C	syntaxin-22	4	370-389	1	GO:0000149(SNARE binding);GO:0005484(SNAP receptor activity);GO:0006886(intracellular protein transport);GO:0006906(vesicle fusion);GO:0012505(endomembrane system);GO:0016021(integral component of membrane);GO:0031201(SNARE complex);GO:0048278(vesicle docking)	ko04130(SNARE interactions in vesicular transport);ko04145(Phagosome)
aly-miR159a-3p	BraA03g013640.3C	BraA03g013640.3C	hypothetical protein	4	1139-1159	1	GO:0003677(DNA binding);GO:0003700(transcription factor activity, sequence-specific DNA binding);GO:0005634(nucleus);GO:0009860(pollen tube growth);GO:0090406(pollen tube)	ko00190(Oxidative phosphorylation);ko00860(Porphyrin and chlorophyll metabolism)
aly-miR159a-3p	BraA10g023280.3C	BraA10g023280.3C	-	4	188-207	1	GO:0004721(phosphoprotein phosphatase activity);GO:0004725(protein tyrosine phosphatase activity);GO:0005737(cytoplasm);GO:0016311(dephosphorylation);GO:0016791(phosphatase activity)
aly-miR159c-3p_R+1_1ss20CT	BraA02g013570.3C	BraA02g013570.3C	hypothetical protein	3	1108-1129	1	GO:0003677(DNA binding);GO:0003700(transcription factor activity, sequence-specific DNA binding);GO:0005634(nucleus);GO:0009860(pollen tube growth);GO:0090406(pollen tube)	ko00190(Oxidative phosphorylation);ko00860(Porphyrin and chlorophyll metabolism)
aly-miR159c-3p_R+1_1ss20CT	BraA03g017190.3C	BraA03g017190.3C	myb domain protein 30	3.5	829-850	1	GO:0003677(DNA binding);GO:0003700(transcription factor activity, sequence-specific DNA binding);GO:0005634(nucleus);GO:0006355(regulation of transcription, DNA-templated);GO:0009555(pollen development);GO:0009740(gibberellic acid mediated signaling pathway);GO:0009789(positive regulation of abscisic acid-activated signaling pathway);GO:0043068(positive regulation of programmed cell death);GO:004…	ko04626(Plant-pathogen interaction)
aly-miR159c-3p_R+1_1ss20CT	BraA10g013050.3C	BraA10g013050.3C	myb domain protein 30	3.5	1159-1180	1	GO:0003677(DNA binding);GO:0003700(transcription factor activity, sequence-specific DNA binding);GO:0005634(nucleus);GO:0009860(pollen tube growth);GO:0090406(pollen tube)	ko04626(Plant-pathogen interaction)
aly-miR159c-3p_R+1_1ss20CT	BraA03g013640.3C	BraA03g013640.3C	hypothetical protein	4	1138-1159	1	GO:0003677(DNA binding);GO:0003700(transcription factor activity, sequence-specific DNA binding);GO:0005634(nucleus);GO:0009860(pollen tube growth);GO:0090406(pollen tube)	ko00190(Oxidative phosphorylation);ko00860(Porphyrin and chlorophyll metabolism)
aly-miR159c-3p_R+1_1ss20CT	BraA03g017950.3C	BraA03g017950.3C	-	4	487-508	1	GO:0005515(protein binding);GO:0005634(nucleus);GO:0006351(transcription, DNA-templated);GO:0006355(regulation of transcription, DNA-templated);GO:0045892(negative regulation of transcription, DNA-templated);GO:0048366(leaf development)
aly-miR160a-5p_1ss21AT	BraA07g026860.3C	BraA07g026860.3C	hypothetical protein	1.5	1239-1259	1	GO:0000987(core promoter proximal region sequence-specific DNA binding);GO:0003700(transcription factor activity, sequence-specific DNA binding);GO:0005634(nucleus);GO:0006351(transcription, DNA-templated);GO:0006355(regulation of transcription, DNA-templated);GO:0009555(pollen development);GO:0009653(anatomical structure morphogenesis);GO:0009734(auxin-activated signaling pathway);GO:0010208(pol…	ko04075(Plant hormone signal transduction)
aly-miR160a-5p_1ss21AT	BraA07g041030.3C	BraA07g041030.3C	auxin response factor 18-like	1.5	1305-1325	1	GO:0000987(core promoter proximal region sequence-specific DNA binding);GO:0003700(transcription factor activity, sequence-specific DNA binding);GO:0005634(nucleus);GO:0006351(transcription, DNA-templated);GO:0006355(regulation of transcription, DNA-templated);GO:0009555(pollen development);GO:0009653(anatomical structure morphogenesis);GO:0009734(auxin-activated signaling pathway);GO:0010208(pol…	ko04075(Plant hormone signal transduction)
aly-miR160a-5p_1ss21AT	BraA07g018740.3C	BraA07g018740.3C	hypothetical protein	1.5	1353-1373	1	GO:0003677(DNA binding);GO:0003700(transcription factor activity, sequence-specific DNA binding);GO:0005634(nucleus);GO:0006351(transcription, DNA-templated);GO:0006355(regulation of transcription, DNA-templated);GO:0007389(pattern specification process);GO:0009734(auxin-activated signaling pathway);GO:0009738(abscisic acid-activated signaling pathway);GO:0009743(response to carbohydrate);GO:0010…	ko04075(Plant hormone signal transduction)
aly-miR160a-5p_1ss21AT	BraA01g007610.3C	BraA01g007610.3C	auxin response factor 3	2	1296-1316	1	GO:0003677(DNA binding);GO:0003700(transcription factor activity, sequence-specific DNA binding);GO:0005634(nucleus);GO:0006351(transcription, DNA-templated);GO:0006355(regulation of transcription, DNA-templated);GO:0007389(pattern specification process);GO:0009733(response to auxin);GO:0009734(auxin-activated signaling pathway);GO:0035198(miRNA binding);GO:0048829(root cap development);GO:005130…	ko04075(Plant hormone signal transduction)
aly-miR160a-5p_1ss21AT	BraA03g055440.3C	BraA03g055440.3C	auxin response factor 7-like	2	1320-1340	1	GO:0003677(DNA binding);GO:0003700(transcription factor activity, sequence-specific DNA binding);GO:0005634(nucleus);GO:0006351(transcription, DNA-templated);GO:0006355(regulation of transcription, DNA-templated);GO:0007389(pattern specification process);GO:0009733(response to auxin);GO:0009734(auxin-activated signaling pathway);GO:0035198(miRNA binding);GO:0048829(root cap development);GO:005130…	ko04075(Plant hormone signal transduction)
aly-miR160c-3p_1ss7AG	BraA07g026200.3C	BraA07g026200.3C	-	3.5	705-725	1	GO:0003674(molecular_function);GO:0008150(biological_process);GO:0009507(chloroplast)
aly-miR160c-3p_1ss7AG	BraA08g004800.3C	BraA08g004800.3C	-	3.5	54-74	1	GO:0005576(extracellular region);GO:0009860(pollen tube growth);GO:0046910(pectinesterase inhibitor activity);GO:0071944(cell periphery);GO:0090404(pollen tube tip)
aly-miR160c-3p_1ss7AG	BraA10g006690.3C	BraA10g006690.3C	-	4	173-192	1
aly-miR160c-3p_1ss7AG	BraA10g014640.3C	BraA10g014640.3C	serine acetyltransferase 5-like	4	249-268	1	GO:0005737(cytoplasm);GO:0005829(cytosol);GO:0006535(cysteine biosynthetic process from serine);GO:0009001(serine O-acetyltransferase activity)	ko01200(Carbon metabolism);ko01230(Biosynthesis of amino acids);ko00920(Sulfur metabolism);ko00270(Cysteine and methionine metabolism)
aly-miR166b-5p	BraA02g016870.3C	BraA02g016870.3C	glycine cleavage system H protein 2	4	939-959	1	GO:0003677(DNA binding);GO:0003700(transcription factor activity, sequence-specific DNA binding);GO:0005634(nucleus);GO:0006351(transcription, DNA-templated);GO:0006355(regulation of transcription, DNA-templated);GO:0007275(multicellular organism development)	ko00630(Glyoxylate and dicarboxylate metabolism);ko00260(Glycine,ko serine and threonine metabolism)
aly-miR166b-5p	BraA02g007650.3C	BraA02g007650.3C	-	4	1149-1169	1	GO:0005576(extracellular region);GO:0008150(biological_process)
aly-miR166b-5p	BraA10g021680.3C	BraA10g021680.3C	-	4	1155-1175	1	GO:0005576(extracellular region);GO:0008150(biological_process)
aly-miR166b-5p	BraA08g000250.3C	BraA08g000250.3C	-	4	119-138	1	GO:0004721(phosphoprotein phosphatase activity);GO:0005739(mitochondrion);GO:0005743(mitochondrial inner membrane);GO:0005744(mitochondrial inner membrane presequence translocase complex);GO:0009793(embryo development ending in seed dormancy);GO:0016021(integral component of membrane);GO:0030150(protein import into mitochondrial matrix)
aly-miR166g-5p_R-2	BraA04g028960.3C	BraA04g028960.3C	cytochrome P450 98A3-like	2	762-780	1	GO:0004497(monooxygenase activity);GO:0005506(iron ion binding);GO:0005515(protein binding);GO:0005739(mitochondrion);GO:0005783(endoplasmic reticulum);GO:0005886(plasma membrane);GO:0009699(phenylpropanoid biosynthetic process);GO:0009805(coumarin biosynthetic process);GO:0009809(lignin biosynthetic process);GO:0009813(flavonoid biosynthetic process);GO:0016021(integral component of membrane);GO…	ko00940(Phenylpropanoid biosynthesis);ko00945(Stilbenoid,ko diarylheptanoid and gingerol biosynthesis);ko00941(Flavonoid biosynthesis)
aly-miR166g-5p_R-2	BraA06g039960.3C	BraA06g039960.3C	systemin receptor SR160	2.5	143-161	1	GO:0004674(protein serine/threonine kinase activity);GO:0004675(transmembrane receptor protein serine/threonine kinase activity);GO:0005515(protein binding);GO:0005524(ATP binding);GO:0005886(plasma membrane);GO:0006468(protein phosphorylation);GO:0007169(transmembrane receptor protein tyrosine kinase signaling pathway);GO:0009734(auxin-activated signaling pathway);GO:0009742(brassinosteroid medi…	ko04075(Plant hormone signal transduction)
aly-miR166g-5p_R-2	BraA06g039950.3C	BraA06g039950.3C	systemin receptor SR160	2.5	143-161	1	GO:0004674(protein serine/threonine kinase activity);GO:0004675(transmembrane receptor protein serine/threonine kinase activity);GO:0005515(protein binding);GO:0005524(ATP binding);GO:0005886(plasma membrane);GO:0006468(protein phosphorylation);GO:0007169(transmembrane receptor protein tyrosine kinase signaling pathway);GO:0009734(auxin-activated signaling pathway);GO:0009742(brassinosteroid medi…	ko04075(Plant hormone signal transduction)
aly-miR166g-5p_R-2	BraA06g039970.3C	BraA06g039970.3C	systemin receptor SR160	2.5	143-161	1	GO:0004674(protein serine/threonine kinase activity);GO:0004675(transmembrane receptor protein serine/threonine kinase activity);GO:0005515(protein binding);GO:0005524(ATP binding);GO:0005886(plasma membrane);GO:0006468(protein phosphorylation);GO:0007169(transmembrane receptor protein tyrosine kinase signaling pathway);GO:0009734(auxin-activated signaling pathway);GO:0009742(brassinosteroid medi…	ko04075(Plant hormone signal transduction)
aly-miR166g-5p_R-2	BraA10g022840.3C	BraA10g022840.3C	-	3	101-119	1	GO:0003674(molecular_function);GO:0005576(extracellular region);GO:0008150(biological_process)
aly-miR166g-5p_R-2	BraA09g000760.3C	BraA09g000760.3C	DELLA protein DWARF8-like	3.5	29-47	1	GO:0003700(transcription factor activity, sequence-specific DNA binding);GO:0005515(protein binding);GO:0005634(nucleus);GO:0006351(transcription, DNA-templated);GO:0006355(regulation of transcription, DNA-templated);GO:0007623(circadian rhythm);GO:0030154(cell differentiation);GO:0043565(sequence-specific DNA binding);GO:0048768(root hair cell tip growth);GO:0051301(cell division)	ko04075(Plant hormone signal transduction)
aly-miR166g-5p_R-2	BraA07g017350.3C	BraA07g017350.3C	-	3.5	337-356	1	GO:0003674(molecular_function);GO:0005634(nucleus);GO:0008150(biological_process)
aly-miR166g-5p_R-2	BraA10g014340.3C	BraA10g014340.3C	-	3.5	1151-1168	1	GO:0003885(D-arabinono-1,4-lactone oxidase activity);GO:0016020(membrane);GO:0019853(L-ascorbic acid biosynthetic process);GO:0050105(L-gulonolactone oxidase activity);GO:0050660(flavin adenine dinucleotide binding);GO:0055114(oxidation-reduction process)
aly-miR166g-5p_R-2	BraA07g022610.3C	BraA07g022610.3C	phosphatidylinositol 4-phosphate 5-kinase 4	3.5	72-89	1	GO:0005524(ATP binding);GO:0005829(cytosol);GO:0005886(plasma membrane);GO:0006897(endocytosis);GO:0007164(establishment of tissue polarity);GO:0009827(plant-type cell wall modification);GO:0009846(pollen germination);GO:0009860(pollen tube growth);GO:0010118(stomatal movement);GO:0016308(1-phosphatidylinositol-4-phosphate 5-kinase activity);GO:0016324(apical plasma membrane);GO:0046488(phosphati…	ko00562(Inositol phosphate metabolism);ko04070(Phosphatidylinositol signaling system);ko04144(Endocytosis)
aly-miR166g-5p_R-2	BraA04g003670.3C	BraA04g003670.3C	phosphatidylinositol 4-phosphate 5-kinase 4-like	3.5	72-89	1	GO:0005524(ATP binding);GO:0005829(cytosol);GO:0005886(plasma membrane);GO:0006897(endocytosis);GO:0007164(establishment of tissue polarity);GO:0009827(plant-type cell wall modification);GO:0009846(pollen germination);GO:0009860(pollen tube growth);GO:0010118(stomatal movement);GO:0016308(1-phosphatidylinositol-4-phosphate 5-kinase activity);GO:0016324(apical plasma membrane);GO:0046488(phosphati…	ko00562(Inositol phosphate metabolism);ko04070(Phosphatidylinositol signaling system);ko04144(Endocytosis)
aly-miR166g-5p_R-2	BraA09g021700.3C	BraA09g021700.3C	-	4	118-136	1
aly-miR166g-5p_R-2	BraA06g029050.3C	BraA06g029050.3C	-	4	2-20	1
aly-miR166g-5p_R-2	BraA08g017090.3C	BraA08g017090.3C	-	4	101-119	1	GO:0003674(molecular_function);GO:0009875(pollen-pistil interaction)
aly-miR166g-5p_R-2	BraA08g025770.3C	BraA08g025770.3C	beta-glucosidase 40-like	4	1226-1244	1	GO:0004553(hydrolase activity, hydrolyzing O-glycosyl compounds);GO:0005576(extracellular region);GO:0005975(carbohydrate metabolic process);GO:0008422(beta-glucosidase activity);GO:0009507(chloroplast);GO:0048046(apoplast);GO:1901657(glycosyl compound metabolic process)	ko00500(Starch and sucrose metabolism);ko00460(Cyanoamino acid metabolism);ko00940(Phenylpropanoid biosynthesis)
aly-miR166g-5p_R-2	BraA09g038410.3C	BraA09g038410.3C	beta-glucosidase 40	4	1247-1265	1	GO:0004553(hydrolase activity, hydrolyzing O-glycosyl compounds);GO:0005576(extracellular region);GO:0005975(carbohydrate metabolic process);GO:0008422(beta-glucosidase activity);GO:0009507(chloroplast);GO:0048046(apoplast);GO:1901657(glycosyl compound metabolic process)	ko00500(Starch and sucrose metabolism);ko00460(Cyanoamino acid metabolism);ko00940(Phenylpropanoid biosynthesis)
aly-miR166g-5p_R-2	BraA07g007640.3C	BraA07g007640.3C	-	4	300-318	1	GO:0005215(transporter activity);GO:0005886(plasma membrane);GO:0015297(antiporter activity);GO:0016020(membrane);GO:0016021(integral component of membrane)
aly-miR166g-5p_R-2	BraA09g048840.3C	BraA09g048840.3C	ketol-acid reductoisomerase	4	616-635	1	GO:0004455(ketol-acid reductoisomerase activity);GO:0005507(copper ion binding);GO:0005618(cell wall);GO:0005739(mitochondrion);GO:0005829(cytosol);GO:0009082(branched-chain amino acid biosynthetic process);GO:0009097(isoleucine biosynthetic process);GO:0009099(valine biosynthetic process);GO:0009507(chloroplast);GO:0009536(plastid);GO:0009570(chloroplast stroma);GO:0009941(chloroplast envelope);…	ko01210(2-Oxocarboxylic acid metabolism);ko01230(Biosynthesis of amino acids);ko00290(Valine,ko leucine and isoleucine biosynthesis);ko00770(Pantothenate and CoA biosynthesis)
aly-miR166g-5p_R-2	BraA07g023500.3C	BraA07g023500.3C	ketol-acid reductoisomerase	4	625-644	1	GO:0004455(ketol-acid reductoisomerase activity);GO:0005507(copper ion binding);GO:0005618(cell wall);GO:0005739(mitochondrion);GO:0005829(cytosol);GO:0009082(branched-chain amino acid biosynthetic process);GO:0009097(isoleucine biosynthetic process);GO:0009099(valine biosynthetic process);GO:0009507(chloroplast);GO:0009536(plastid);GO:0009570(chloroplast stroma);GO:0009941(chloroplast envelope);…	ko01210(2-Oxocarboxylic acid metabolism);ko01230(Biosynthesis of amino acids);ko00290(Valine,ko leucine and isoleucine biosynthesis);ko00770(Pantothenate and CoA biosynthesis)
aly-miR166g-5p_R-2	BraA07g009650.3C	BraA07g009650.3C	hypothetical protein	4	950-968	1	GO:0005737(cytoplasm);GO:0008610(lipid biosynthetic process);GO:0008825(cyclopropane-fatty-acyl-phospholipid synthase activity);GO:0016491(oxidoreductase activity);GO:0055114(oxidation-reduction process)	ko00130(Ubiquinone and other terpenoid-quinone biosynthesis)
aly-miR166g-5p_R-2	BraA05g027380.3C	BraA05g027380.3C	myosin class 11-1 (ISS)	4	2141-2159	1	GO:0003774(motor activity);GO:0003779(actin binding);GO:0005516(calmodulin binding);GO:0005524(ATP binding);GO:0005737(cytoplasm);GO:0005886(plasma membrane);GO:0009506(plasmodesma);GO:0016459(myosin complex);GO:0030048(actin filament-based movement)	ko03440(Homologous recombination)
aly-miR166g-5p_R-2	BraA06g026360.3C	BraA06g026360.3C	BRASSINOSTEROID INSENSITIVE 1-associated receptor kinase 1	4	1307-1325	1	GO:0004672(protein kinase activity);GO:0004674(protein serine/threonine kinase activity);GO:0005524(ATP binding);GO:0005886(plasma membrane);GO:0006468(protein phosphorylation);GO:0016021(integral component of membrane)	ko04075(Plant hormone signal transduction);ko04626(Plant-pathogen interaction)
aly-miR166g-5p_R-2	BraA05g019590.3C	BraA05g019590.3C	-	4	602-620	1	GO:0005886(plasma membrane);GO:0009507(chloroplast)
aly-miR166g-5p_R-2	BraA01g012200.3C	BraA01g012200.3C	-	4	269-288	1	GO:0003674(molecular_function);GO:0008150(biological_process);GO:0009507(chloroplast);GO:0016021(integral component of membrane)
aly-miR166g-5p_R-2	BraA06g001010.3C	BraA06g001010.3C	hypothetical protein	4	199-217	1	GO:0005576(extracellular region);GO:0005615(extracellular space);GO:0009620(response to fungus);GO:0009627(systemic acquired resistance);GO:0009751(response to salicylic acid);GO:0009817(defense response to fungus, incompatible interaction);GO:0009866(induced systemic resistance, ethylene mediated signaling pathway);GO:0009871(jasmonic acid and ethylene-dependent systemic resistance, ethylene med…	ko00561(Glycerolipid metabolism)
aly-miR166g-5p_R-2	BraA06g019740.3C	BraA06g019740.3C	EF-TU receptor	4	2528-2546	1	GO:0004674(protein serine/threonine kinase activity);GO:0005524(ATP binding);GO:0005886(plasma membrane);GO:0006468(protein phosphorylation);GO:0007169(transmembrane receptor protein tyrosine kinase signaling pathway);GO:0016021(integral component of membrane);GO:0016301(kinase activity);GO:0016310(phosphorylation)	ko04626(Plant-pathogen interaction)
aly-miR166g-5p_R-2	BraA10g020140.3C	BraA10g020140.3C	LRR receptor-like serine/threonine-protein kinase EFR	4	2540-2558	1	GO:0002764(immune response-regulating signaling pathway);GO:0004674(protein serine/threonine kinase activity);GO:0005515(protein binding);GO:0005524(ATP binding);GO:0005886(plasma membrane);GO:0006468(protein phosphorylation);GO:0007169(transmembrane receptor protein tyrosine kinase signaling pathway);GO:0009626(plant-type hypersensitive response);GO:0010204(defense response signaling pathway, re…	ko04626(Plant-pathogen interaction)
aly-miR166g-5p_R-2	BraA03g009640.3C	BraA03g009640.3C	LRR receptor-like serine/threonine-protein kinase EFR	4	2534-2552	1	GO:0002764(immune response-regulating signaling pathway);GO:0004674(protein serine/threonine kinase activity);GO:0005515(protein binding);GO:0005524(ATP binding);GO:0005886(plasma membrane);GO:0006468(protein phosphorylation);GO:0007169(transmembrane receptor protein tyrosine kinase signaling pathway);GO:0009626(plant-type hypersensitive response);GO:0010204(defense response signaling pathway, re…	ko04626(Plant-pathogen interaction)
aly-miR166g-5p_R-2	BraA02g013250.3C	BraA02g013250.3C	-	4	531-550	1	GO:0005515(protein binding);GO:0005886(plasma membrane);GO:0007165(signal transduction)
aly-miR166g-5p_R-2	BraA09g061910.3C	BraA09g061910.3C	-	4	731-748	1	GO:0005634(nucleus)
aly-miR166g-5p_R-2	BraA01g041410.3C	BraA01g041410.3C	zinc finger protein CONSTANS	4	112-129	1	GO:0003700(transcription factor activity, sequence-specific DNA binding);GO:0005634(nucleus);GO:0006355(regulation of transcription, DNA-templated);GO:0007623(circadian rhythm);GO:0008270(zinc ion binding);GO:0048579(negative regulation of long-day photoperiodism, flowering)	ko04712(Circadian rhythm - plant)
aly-miR166g-5p_R-2	BraA02g022820.3C			4	352-369	1
aly-miR166g-5p_R-2	BraA04g015390.3C	BraA04g015390.3C	translocon-associated protein subunit alpha-like	4	1615-1633	1	GO:0003674(molecular_function);GO:0005634(nucleus);GO:0009637(response to blue light);GO:0009873(ethylene-activated signaling pathway);GO:0010099(regulation of photomorphogenesis);GO:0010114(response to red light);GO:0035196(production of miRNAs involved in gene silencing by miRNA);GO:0042752(regulation of circadian rhythm);GO:0048511(rhythmic process)	ko04141(Protein processing in endoplasmic reticulum)
aly-miR166g-5p_R-2	BraA03g017660.3C	BraA03g017660.3C	myosin class 11-1 (ISS)	4	1874-1892	1	GO:0003774(motor activity);GO:0003779(actin binding);GO:0005516(calmodulin binding);GO:0005524(ATP binding);GO:0005794(Golgi apparatus);GO:0016459(myosin complex);GO:0030048(actin filament-based movement)	ko03440(Homologous recombination)
aly-miR166g-5p_R-2	BraA01g030740.3C	BraA01g030740.3C	E3 ubiquitin-protein ligase	4	446-464	1	GO:0003682(chromatin binding);GO:0005737(cytoplasm);GO:0007165(signal transduction);GO:0008536(Ran GTPase binding);GO:0035091(phosphatidylinositol binding);GO:0046872(metal ion binding)	ko04120(Ubiquitin mediated proteolysis)
aly-miR166g-5p_R-2	BraA09g018850.3C	BraA09g018850.3C	hypothetical protein	4	431-448	1	GO:0005576(extracellular region);GO:0016042(lipid catabolic process);GO:0016298(lipase activity);GO:0052689(carboxylic ester hydrolase activity)	ko00561(Glycerolipid metabolism)
aly-miR166g-5p_R-2	BraA08g030770.3C	BraA08g030770.3C	bifunctional UDP-glucose 4-epimerase and UDP-xylose 4-epimerase 1	4	1092-1109	1	GO:0003978(UDP-glucose 4-epimerase activity);GO:0005794(Golgi apparatus);GO:0005829(cytosol);GO:0005886(plasma membrane);GO:0006012(galactose metabolic process);GO:0033358(UDP-L-arabinose biosynthetic process);GO:0045227(capsule polysaccharide biosynthetic process);GO:0046369(galactose biosynthetic process);GO:0046983(protein dimerization activity);GO:0050373(UDP-arabinose 4-epimerase activity);G…	ko00052(Galactose metabolism);ko00520(Amino sugar and nucleotide sugar metabolism)
aly-miR166g-5p_R-2	BraA04g023780.3C	BraA04g023780.3C	hypothetical protein	4	251-268	1	GO:0003676(nucleic acid binding);GO:0004650(polygalacturonase activity);GO:0005576(extracellular region);GO:0005618(cell wall);GO:0005975(carbohydrate metabolic process);GO:0009793(embryo development ending in seed dormancy);GO:0010098(suspensor development);GO:0071555(cell wall organization);GO:0080159(zygote elongation)	ko00040(Pentose and glucuronate interconversions);ko00500(Starch and sucrose metabolism)
aly-miR169d-3p_2ss9AG20GC	BraA06g012900.3C	BraA06g012900.3C	-	4	107-127	1	GO:0004197(cysteine-type endopeptidase activity);GO:0006511(ubiquitin-dependent protein catabolic process);GO:0016579(protein deubiquitination);GO:0036459(thiol-dependent ubiquitinyl hydrolase activity);GO:0046872(metal ion binding)
aly-miR169d-5p	BraA10g010150.3C	BraA10g010150.3C	-	3	539-559	1
aly-miR169d-5p	BraA03g023390.3C	BraA03g023390.3C	ras-related protein RABF2b	4	744-764	1	GO:0000139(Golgi membrane);GO:0003924(GTPase activity);GO:0005515(protein binding);GO:0005525(GTP binding);GO:0005768(endosome);GO:0005774(vacuolar membrane);GO:0005794(Golgi apparatus);GO:0005802(trans-Golgi network);GO:0005829(cytosol);GO:0005886(plasma membrane);GO:0006886(intracellular protein transport);GO:0006913(nucleocytoplasmic transport);GO:0007264(small GTPase mediated signal transduct…	ko04144(Endocytosis);ko04145(Phagosome)
aly-miR169h-3p	BraA05g015200.3C	BraA05g015200.3C	exosome component 10	2	1611-1628	1	GO:0000166(nucleotide binding);GO:0000175(3'-5'-exoribonuclease activity);GO:0000176(nuclear exosome );GO:0000178(exosome );GO:0000184(nuclear-transcribed mRNA catabolic process, nonsense-mediated decay);GO:0000460(maturation of 5.8S rRNA);GO:0000956(nuclear-transcribed mRNA catabolic process);GO:0004532(exoribonuclease activity);GO:0005634(nucleus);GO:0005730(nucleolus);GO:0005737(cytoplasm);GO:…	ko03018(RNA degradation)
aly-miR169h-3p	BraA05g008670.3C	BraA05g008670.3C	-	2.5	800-819	1	GO:0005829(cytosol);GO:0009793(embryo development ending in seed dormancy)
aly-miR169h-3p	BraA05g027030.3C	BraA05g027030.3C	-	3	920-938	1	GO:0003723(RNA binding);GO:0003727(single-stranded RNA binding);GO:0003729(mRNA binding);GO:0005737(cytoplasm);GO:0005773(vacuole);GO:0005829(cytosol);GO:0006970(response to osmotic stress);GO:0009651(response to salt stress);GO:0009819(drought recovery);GO:0051607(defense response to virus);GO:0061158(3'-UTR-mediated mRNA destabilization)
aly-miR169h-3p	BraA08g006380.3C	BraA08g006380.3C	-	3.5	948-966	1	GO:0003674(molecular_function);GO:0005634(nucleus)
aly-miR169h-3p	BraA04g024520.3C	BraA04g024520.3C	hypothetical protein	3.5	1416-1434	1	GO:0004842(ubiquitin-protein transferase activity);GO:0005634(nucleus);GO:0005737(cytoplasm);GO:0009626(plant-type hypersensitive response);GO:0009814(defense response, incompatible interaction);GO:0009817(defense response to fungus, incompatible interaction);GO:0016567(protein ubiquitination);GO:0016874(ligase activity)	ko04140(Regulation of autophagy)
aly-miR169h-3p	BraA09g011560.3C	BraA09g011560.3C	probable alpha	3.5	924-942	1	GO:0003825(alpha,alpha-trehalose-phosphate synthase );GO:0004805(trehalose-phosphatase activity);GO:0005634(nucleus);GO:0005739(mitochondrion);GO:0005829(cytosol);GO:0005992(trehalose biosynthetic process);GO:0016757(transferase activity, transferring glycosyl groups)	ko00500(Starch and sucrose metabolism)
aly-miR169h-3p	BraA05g035080.3C	BraA05g035080.3C	-	3.5	1311-1328	1	GO:0003674(molecular_function);GO:0005634(nucleus);GO:0008150(biological_process)
aly-miR169h-3p	BraA09g019520.3C	BraA09g019520.3C	-	3.5	223-240	1	GO:0006888(ER to Golgi vesicle-mediated transport)
aly-miR169h-3p	BraA03g037740.3C	BraA03g037740.3C	-	3.5	394-411	1	GO:0003677(DNA binding);GO:0003700(transcription factor activity, sequence-specific DNA binding);GO:0005634(nucleus);GO:0006351(transcription, DNA-templated);GO:0006355(regulation of transcription, DNA-templated)
aly-miR169h-3p	BraA06g035670.3C	BraA06g035670.3C	glucose-1-phosphate adenylyltransferase small subunit	3.5	768-785	1	GO:0005524(ATP binding);GO:0005978(glycogen biosynthetic process);GO:0008878(glucose-1-phosphate adenylyltransferase activity);GO:0009507(chloroplast);GO:0009570(chloroplast stroma);GO:0019252(starch biosynthetic process);GO:0030931(heterotetrameric ADPG pyrophosphorylase complex);GO:0048046(apoplast);GO:0048573(photoperiodism, flowering)	ko00500(Starch and sucrose metabolism);ko00520(Amino sugar and nucleotide sugar metabolism)
aly-miR169h-3p	BraA05g041100.3C	BraA05g041100.3C	-	3.5	300-319	1	GO:0005886(plasma membrane);GO:0010215(cellulose microfibril organization);GO:0016049(cell growth);GO:0031225(anchored component of membrane)
aly-miR169h-3p	BraA01g005260.3C	BraA01g005260.3C	hypothetical protein	4	430-448	1	GO:0005739(mitochondrion);GO:0005759(mitochondrial matrix)	ko03040(Spliceosome);ko03013(RNA transport);ko03015(mRNA surveillance pathway)
aly-miR169h-3p	BraA01g035620.3C	BraA01g035620.3C	-	4	990-1008	1	GO:0005739(mitochondrion);GO:0006979(response to oxidative stress);GO:0009651(response to salt stress);GO:0009737(response to abscisic acid);GO:0042775(mitochondrial ATP synthesis coupled electron transport)
aly-miR169h-3p	BraA08g020260.3C	BraA08g020260.3C	hypothetical protein	4	177-195	1	GO:0003735(structural constituent of ribosome);GO:0005730(nucleolus);GO:0005737(cytoplasm);GO:0005774(vacuolar membrane);GO:0005829(cytosol);GO:0006412(translation);GO:0009506(plasmodesma);GO:0009507(chloroplast);GO:0022625(cytosolic large ribosomal subunit);GO:0022626(cytosolic ribosome);GO:0042254(ribosome biogenesis)	ko03010(Ribosome)
aly-miR169h-3p	BraA09g013130.3C	BraA09g013130.3C	-	4	214-232	1	GO:0003674(molecular_function);GO:0005634(nucleus);GO:0008150(biological_process)
aly-miR169h-3p	BraA09g048170.3C	BraA09g048170.3C	-	4	96-114	1
aly-miR169h-3p	BraA07g008840.3C	BraA07g008840.3C	-	4	77-96	1
aly-miR169h-3p	BraA07g031810.3C	BraA07g031810.3C	4-coumarate--CoA ligase-like 1	4	1486-1504	1	GO:0005739(mitochondrion);GO:0005777(peroxisome);GO:0006952(defense response);GO:0018858(benzoate-CoA ligase activity);GO:0019761(glucosinolate biosynthetic process)	ko00360(Phenylalanine metabolism);ko00130(Ubiquinone and other terpenoid-quinone biosynthesis);ko00940(Phenylpropanoid biosynthesis)
aly-miR169h-3p	BraA09g052140.3C	BraA09g052140.3C	60S ribosomal protein L7a-2-like	4	738-756	1	GO:0003735(structural constituent of ribosome);GO:0005730(nucleolus);GO:0005737(cytoplasm);GO:0005774(vacuolar membrane);GO:0005829(cytosol);GO:0006412(translation);GO:0009506(plasmodesma);GO:0009507(chloroplast);GO:0022625(cytosolic large ribosomal subunit);GO:0022626(cytosolic ribosome);GO:0042254(ribosome biogenesis)	ko03010(Ribosome)
aly-miR169h-3p	BraA04g000530.3C	BraA04g000530.3C	60S ribosomal protein L7a-1-like	4	738-756	1	GO:0003735(structural constituent of ribosome);GO:0005730(nucleolus);GO:0005737(cytoplasm);GO:0005774(vacuolar membrane);GO:0005829(cytosol);GO:0006412(translation);GO:0009506(plasmodesma);GO:0009507(chloroplast);GO:0022625(cytosolic large ribosomal subunit);GO:0022626(cytosolic ribosome);GO:0042254(ribosome biogenesis)	ko03010(Ribosome)
aly-miR169h-3p	BraA07g025260.3C	BraA07g025260.3C	60S ribosomal protein L7a-1-like	4	738-756	1	GO:0003735(structural constituent of ribosome);GO:0005730(nucleolus);GO:0005737(cytoplasm);GO:0005774(vacuolar membrane);GO:0005829(cytosol);GO:0006412(translation);GO:0009506(plasmodesma);GO:0009507(chloroplast);GO:0022625(cytosolic large ribosomal subunit);GO:0022626(cytosolic ribosome);GO:0042254(ribosome biogenesis)	ko03010(Ribosome)
aly-miR169h-3p	BraA06g003930.3C	BraA06g003930.3C	soluble inorganic pyrophosphatase-like	4	511-529	1	GO:0000977(RNA polymerase II regulatory region sequence-specific DNA binding);GO:0003677(DNA binding);GO:0003700(transcription factor activity, sequence-specific DNA binding);GO:0005634(nucleus);GO:0005829(cytosol);GO:0006351(transcription, DNA-templated);GO:0006357(regulation of transcription from RNA polymerase II promoter);GO:0009791(post-embryonic development);GO:0046872(metal ion binding);GO…	ko00190(Oxidative phosphorylation)
aly-miR169h-3p	BraA09g037490.3C	BraA09g037490.3C	-	4	1176-1194	1	GO:0009507(chloroplast)
aly-miR169h-3p	BraA06g035070.3C	BraA06g035070.3C	uncharacterized LOC100854265	4	942-960	1	GO:0005575(cellular_component);GO:0008150(biological_process);GO:0008270(zinc ion binding)	ko03013(RNA transport);ko03008(Ribosome biogenesis in eukaryotes)
aly-miR169h-3p	BraA06g006200.3C	BraA06g006200.3C	-	4	492-510	1	GO:0005634(nucleus);GO:0008150(biological_process);GO:0048046(apoplast)
aly-miR169h-3p	BraA09g044390.3C	BraA09g044390.3C	60S ribosomal protein L12-2-like	4	135-153	1	GO:0003735(structural constituent of ribosome);GO:0005515(protein binding);GO:0005737(cytoplasm);GO:0005794(Golgi apparatus);GO:0005829(cytosol);GO:0005840(ribosome);GO:0006412(translation);GO:0016020(membrane);GO:0019843(rRNA binding);GO:0022625(cytosolic large ribosomal subunit);GO:0042254(ribosome biogenesis)	ko03010(Ribosome)
aly-miR169h-3p	BraA04g026320.3C	BraA04g026320.3C	60S ribosomal protein L12-2	4	135-153	1	GO:0003735(structural constituent of ribosome);GO:0005634(nucleus);GO:0005730(nucleolus);GO:0005737(cytoplasm);GO:0005773(vacuole);GO:0005794(Golgi apparatus);GO:0005829(cytosol);GO:0005840(ribosome);GO:0006412(translation);GO:0008270(zinc ion binding);GO:0009409(response to cold);GO:0009506(plasmodesma);GO:0009507(chloroplast);GO:0019843(rRNA binding);GO:0022625(cytosolic large ribosomal subunit…	ko03010(Ribosome)
aly-miR169h-3p	BraA04g006230.3C	BraA04g006230.3C	60S ribosomal protein L12-2	4	135-153	1	GO:0003735(structural constituent of ribosome);GO:0005515(protein binding);GO:0005737(cytoplasm);GO:0005794(Golgi apparatus);GO:0005829(cytosol);GO:0005840(ribosome);GO:0006412(translation);GO:0016020(membrane);GO:0019843(rRNA binding);GO:0022625(cytosolic large ribosomal subunit);GO:0042254(ribosome biogenesis)	ko03010(Ribosome)
aly-miR169h-3p	BraA10g009310.3C	BraA10g009310.3C	-	4	495-513	1
aly-miR169h-3p	BraA05g017760.3C	BraA05g017760.3C	-	4	1782-1800	1	GO:0005509(calcium ion binding);GO:0005515(protein binding);GO:0005634(nucleus);GO:0005635(nuclear envelope);GO:0005773(vacuole);GO:0005777(peroxisome);GO:0005788(endoplasmic reticulum lumen);GO:0009535(chloroplast thylakoid membrane);GO:0009640(photomorphogenesis);GO:0050832(defense response to fungus)
aly-miR169h-3p	BraA06g037000.3C	BraA06g037000.3C	hypothetical protein	4	823-841	1	GO:0003677(DNA binding);GO:0003700(transcription factor activity, sequence-specific DNA binding);GO:0005634(nucleus);GO:0006351(transcription, DNA-templated);GO:0006355(regulation of transcription, DNA-templated);GO:0048658(anther wall tapetum development);GO:0052545(callose localization);GO:0055046(microgametogenesis)	ko00190(Oxidative phosphorylation);ko00860(Porphyrin and chlorophyll metabolism)
aly-miR169h-3p	BraA04g023130.3C	BraA04g023130.3C	-	4	411-428	1	GO:0005737(cytoplasm);GO:0008080(N-acetyltransferase activity)
aly-miR169h-3p	BraA06g022550.3C	BraA06g022550.3C	probable E3 ubiquitin-protein ligase HERC4	4	1677-1695	1	GO:0005773(vacuole);GO:0005794(Golgi apparatus);GO:0005886(plasma membrane);GO:0046872(metal ion binding)	ko04120(Ubiquitin mediated proteolysis)
aly-miR169h-3p	BraA06g029530.3C	BraA06g029530.3C	peptidyl-prolyl cis-trans isomerase CYP65	4	639-657	1	GO:0000209(protein polyubiquitination);GO:0000413(protein peptidyl-prolyl isomerization);GO:0003755(peptidyl-prolyl cis-trans isomerase activity);GO:0005634(nucleus);GO:0006457(protein folding);GO:0016874(ligase activity);GO:0034450(ubiquitin-ubiquitin ligase activity)	ko04120(Ubiquitin mediated proteolysis)
aly-miR169h-3p	BraA03g019880.3C	BraA03g019880.3C	acetyl-coenzyme A carboxylase carboxyl transferase subunit alpha	4	1329-1347	1	GO:0003989(acetyl-CoA carboxylase activity);GO:0005524(ATP binding);GO:0006633(fatty acid biosynthetic process);GO:0009317(acetyl-CoA carboxylase complex);GO:0009507(chloroplast);GO:0009536(plastid);GO:0009570(chloroplast stroma);GO:0009706(chloroplast inner membrane);GO:0009941(chloroplast envelope);GO:0016020(membrane);GO:2001295(malonyl-CoA biosynthetic process)	ko01200(Carbon metabolism);ko01212(Fatty acid metabolism);ko00620(Pyruvate metabolism);ko00640(Propanoate metabolism);ko00061(Fatty acid biosynthesis);ko00253(Tetracycline biosynthesis)
aly-miR169h-3p	BraA01g042450.3C	BraA01g042450.3C	-	4	213-230	1	GO:0000027(ribosomal large subunit assembly);GO:0000460(maturation of 5.8S rRNA);GO:0000470(maturation of LSU-rRNA);GO:0005730(nucleolus);GO:0030687(preribosome, large subunit precursor);GO:0042134(rRNA primary transcript binding)
aly-miR169h-3p	BraA10g001690.3C	BraA10g001690.3C	-	4	3967-3985	1	GO:0000932(cytoplasmic mRNA processing body);GO:0005515(protein binding);GO:0005634(nucleus);GO:0007033(vacuole organization);GO:0007165(signal transduction);GO:0009737(response to abscisic acid);GO:0009825(multidimensional cell growth);GO:0010090(trichome morphogenesis);GO:0033962(cytoplasmic mRNA processing body assembly);GO:0071472(cellular response to salt stress)
aly-miR169h-3p	BraA05g000100.3C	BraA05g000100.3C	-	4	6846-6864	1	GO:0005261(cation channel activity);GO:0006812(cation transport);GO:0008381(mechanically-gated ion channel activity);GO:0009612(response to mechanical stimulus);GO:0016021(integral component of membrane);GO:0034220(ion transmembrane transport);GO:0042391(regulation of membrane potential);GO:0050974(detection of mechanical stimulus involved in sensory perception)
aly-miR169h-3p	BraA05g012030.3C	BraA05g012030.3C	-	4	366-383	1	GO:0005737(cytoplasm);GO:0008080(N-acetyltransferase activity);GO:0009737(response to abscisic acid)
aly-miR169h-3p	BraA04g025460.3C	BraA04g025460.3C	hypothetical protein	4	423-440	1	GO:0000287(magnesium ion binding);GO:0005634(nucleus);GO:0005737(cytoplasm);GO:0005829(cytosol);GO:0005986(sucrose biosynthetic process);GO:0009506(plasmodesma);GO:0046686(response to cadmium ion);GO:0050307(sucrose-phosphate phosphatase activity)	ko04075(Plant hormone signal transduction)
aly-miR169h-3p	BraA03g001030.3C	BraA03g001030.3C	aldehyde dehydrogenase family 3 member H1-like	4	873-890	1	GO:0004722(protein serine/threonine phosphatase activity);GO:0005515(protein binding);GO:0005634(nucleus);GO:0005737(cytoplasm);GO:0006470(protein dephosphorylation);GO:0016791(phosphatase activity);GO:0046872(metal ion binding);GO:1900056(negative regulation of leaf senescence)	ko00010(Glycolysis / Gluconeogenesis);ko00040(Pentose and glucuronate interconversions);ko00053(Ascorbate and aldarate metabolism);ko00620(Pyruvate metabolism);ko00071(Fatty acid degradation);ko00561(Glycerolipid metabolism);ko00280(Valine,ko leucine and isoleucine degradation);ko00310(Lysine degradation);ko00330(Arginine and proline metabolism);ko00340(Histidine metabolism);ko00380(Tryptophan me…
aly-miR169h-3p	BraA05g008670.3C	BraA05g008670.3C	-	4	513-531	1	GO:0005829(cytosol);GO:0009793(embryo development ending in seed dormancy)
aly-miR169m-3p_1ss9TC	BraA04g024520.3C	BraA04g024520.3C	hypothetical protein	3	1416-1434	1	GO:0004842(ubiquitin-protein transferase activity);GO:0005634(nucleus);GO:0005737(cytoplasm);GO:0009626(plant-type hypersensitive response);GO:0009814(defense response, incompatible interaction);GO:0009817(defense response to fungus, incompatible interaction);GO:0016567(protein ubiquitination);GO:0016874(ligase activity)	ko04140(Regulation of autophagy)
aly-miR169m-3p_1ss9TC	BraA09g019520.3C	BraA09g019520.3C	-	3	223-240	1	GO:0006888(ER to Golgi vesicle-mediated transport)
aly-miR169m-3p_1ss9TC	BraA05g015200.3C	BraA05g015200.3C	exosome component 10	3	1611-1628	1	GO:0000166(nucleotide binding);GO:0000175(3'-5'-exoribonuclease activity);GO:0000176(nuclear exosome );GO:0000178(exosome );GO:0000184(nuclear-transcribed mRNA catabolic process, nonsense-mediated decay);GO:0000460(maturation of 5.8S rRNA);GO:0000956(nuclear-transcribed mRNA catabolic process);GO:0004532(exoribonuclease activity);GO:0005634(nucleus);GO:0005730(nucleolus);GO:0005737(cytoplasm);GO:…	ko03018(RNA degradation)
aly-miR169m-3p_1ss9TC	BraA06g035670.3C	BraA06g035670.3C	glucose-1-phosphate adenylyltransferase small subunit	3	768-785	1	GO:0005524(ATP binding);GO:0005978(glycogen biosynthetic process);GO:0008878(glucose-1-phosphate adenylyltransferase activity);GO:0009507(chloroplast);GO:0009570(chloroplast stroma);GO:0019252(starch biosynthetic process);GO:0030931(heterotetrameric ADPG pyrophosphorylase complex);GO:0048046(apoplast);GO:0048573(photoperiodism, flowering)	ko00500(Starch and sucrose metabolism);ko00520(Amino sugar and nucleotide sugar metabolism)
aly-miR169m-3p_1ss9TC	BraA08g020260.3C	BraA08g020260.3C	hypothetical protein	3.5	177-195	1	GO:0003735(structural constituent of ribosome);GO:0005730(nucleolus);GO:0005737(cytoplasm);GO:0005774(vacuolar membrane);GO:0005829(cytosol);GO:0006412(translation);GO:0009506(plasmodesma);GO:0009507(chloroplast);GO:0022625(cytosolic large ribosomal subunit);GO:0022626(cytosolic ribosome);GO:0042254(ribosome biogenesis)	ko03010(Ribosome)
aly-miR169m-3p_1ss9TC	BraA06g035070.3C	BraA06g035070.3C	uncharacterized LOC100854265	3.5	942-960	1	GO:0005575(cellular_component);GO:0008150(biological_process);GO:0008270(zinc ion binding)	ko03013(RNA transport);ko03008(Ribosome biogenesis in eukaryotes)
aly-miR169m-3p_1ss9TC	BraA09g013130.3C	BraA09g013130.3C	-	3.5	214-232	1	GO:0003674(molecular_function);GO:0005634(nucleus);GO:0008150(biological_process)
aly-miR169m-3p_1ss9TC	BraA09g048170.3C	BraA09g048170.3C	-	3.5	96-114	1
aly-miR169m-3p_1ss9TC	BraA05g008670.3C	BraA05g008670.3C	-	3.5	513-531	1	GO:0005829(cytosol);GO:0009793(embryo development ending in seed dormancy)
aly-miR169m-3p_1ss9TC	BraA10g009310.3C	BraA10g009310.3C	-	3.5	495-513	1
aly-miR169m-3p_1ss9TC	BraA03g019880.3C	BraA03g019880.3C	acetyl-coenzyme A carboxylase carboxyl transferase subunit alpha	3.5	1329-1347	1	GO:0003989(acetyl-CoA carboxylase activity);GO:0005524(ATP binding);GO:0006633(fatty acid biosynthetic process);GO:0009317(acetyl-CoA carboxylase complex);GO:0009507(chloroplast);GO:0009536(plastid);GO:0009570(chloroplast stroma);GO:0009706(chloroplast inner membrane);GO:0009941(chloroplast envelope);GO:0016020(membrane);GO:2001295(malonyl-CoA biosynthetic process)	ko01200(Carbon metabolism);ko01212(Fatty acid metabolism);ko00620(Pyruvate metabolism);ko00640(Propanoate metabolism);ko00061(Fatty acid biosynthesis);ko00253(Tetracycline biosynthesis)
aly-miR169m-3p_1ss9TC	BraA05g012030.3C	BraA05g012030.3C	-	3.5	366-383	1	GO:0005737(cytoplasm);GO:0008080(N-acetyltransferase activity);GO:0009737(response to abscisic acid)
aly-miR169m-3p_1ss9TC	BraA04g023130.3C	BraA04g023130.3C	-	3.5	411-428	1	GO:0005737(cytoplasm);GO:0008080(N-acetyltransferase activity)
aly-miR169m-3p_1ss9TC	BraA05g002460.3C	BraA05g002460.3C	-	3.5	1861-1878	1	GO:0004222(metalloendopeptidase activity);GO:0005737(cytoplasm);GO:0005777(peroxisome);GO:0006508(proteolysis)
aly-miR169m-3p_1ss9TC	BraA05g008670.3C	BraA05g008670.3C	-	3.5	800-819	1	GO:0005829(cytosol);GO:0009793(embryo development ending in seed dormancy)
aly-miR169m-3p_1ss9TC	BraA09g048370.3C	BraA09g048370.3C	hypothetical protein	4	129-147	1	GO:0005524(ATP binding);GO:0005634(nucleus);GO:0006468(protein phosphorylation);GO:0016301(kinase activity);GO:0016310(phosphorylation)	ko00500(Starch and sucrose metabolism)
aly-miR169m-3p_1ss9TC	BraA03g035380.3C	BraA03g035380.3C	-	4	279-297	1	GO:0005739(mitochondrion);GO:0016787(hydrolase activity);GO:0046872(metal ion binding)
aly-miR169m-3p_1ss9TC	BraA09g048400.3C	BraA09g048400.3C	hypothetical protein	4	456-474	1	GO:0005524(ATP binding);GO:0005634(nucleus);GO:0006468(protein phosphorylation);GO:0016301(kinase activity);GO:0016310(phosphorylation)	ko04626(Plant-pathogen interaction)
aly-miR169m-3p_1ss9TC	BraA02g003320.3C	BraA02g003320.3C	putative ETHYLENE INSENSITIVE 3-like 4 protein	4	777-795	1	GO:0003700(transcription factor activity, sequence-specific DNA binding);GO:0005634(nucleus);GO:0006351(transcription, DNA-templated);GO:0006355(regulation of transcription, DNA-templated);GO:0009873(ethylene-activated signaling pathway);GO:0080167(response to karrikin)	ko04075(Plant hormone signal transduction)
aly-miR169m-3p_1ss9TC	BraA06g028560.3C	BraA06g028560.3C	ETHYLENE INSENSITIVE 3-like 5 protein	4	849-867	1	GO:0003700(transcription factor activity, sequence-specific DNA binding);GO:0005634(nucleus);GO:0006351(transcription, DNA-templated);GO:0006355(regulation of transcription, DNA-templated);GO:0009873(ethylene-activated signaling pathway)	ko04075(Plant hormone signal transduction)
aly-miR169m-3p_1ss9TC	BraA03g029370.3C	BraA03g029370.3C	-	4	72-90	1	GO:0005739(mitochondrion);GO:0008150(biological_process)
aly-miR169m-3p_1ss9TC	BraA04g003110.3C	BraA04g003110.3C	FLG22-induced receptor-like kinase 1	4	468-486	1	GO:0005524(ATP binding);GO:0005634(nucleus);GO:0006468(protein phosphorylation);GO:0016301(kinase activity);GO:0016310(phosphorylation)	ko04626(Plant-pathogen interaction)
aly-miR169m-3p_1ss9TC	BraA01g031630.3C	BraA01g031630.3C	5'-3' exoribonuclease 4-like	4	687-705	1	GO:0003674(molecular_function);GO:0005634(nucleus);GO:0009908(flower development);GO:0030154(cell differentiation)	ko03008(Ribosome biogenesis in eukaryotes);ko03018(RNA degradation)
aly-miR169m-3p_1ss9TC	BraA06g036770.3C	BraA06g036770.3C	-	4	238-255	1	GO:0005515(protein binding);GO:0005634(nucleus);GO:0006351(transcription, DNA-templated);GO:0006355(regulation of transcription, DNA-templated);GO:0009740(gibberellic acid mediated signaling pathway);GO:0040008(regulation of growth);GO:0046983(protein dimerization activity)
aly-miR169m-3p_1ss9TC	BraA09g003600.3C	BraA09g003600.3C	-	4	238-255	1	GO:0005515(protein binding);GO:0005634(nucleus);GO:0006351(transcription, DNA-templated);GO:0006355(regulation of transcription, DNA-templated);GO:0009740(gibberellic acid mediated signaling pathway);GO:0040008(regulation of growth);GO:0046983(protein dimerization activity)
aly-miR169m-3p_1ss9TC	BraA02g040670.3C	BraA02g040670.3C	-	4	33-51	1	GO:0003676(nucleic acid binding);GO:0003964(RNA-directed DNA polymerase activity);GO:0005739(mitochondrion);GO:0008150(biological_process)
aly-miR169m-3p_1ss9TC	BraA04g003100.3C	BraA04g003100.3C	LRR receptor-like serine/threonine-protein kinase FLS2	4	1653-1671	1	GO:0004674(protein serine/threonine kinase activity);GO:0005524(ATP binding);GO:0005634(nucleus);GO:0005886(plasma membrane);GO:0006468(protein phosphorylation);GO:0007166(cell surface receptor signaling pathway);GO:0016301(kinase activity);GO:0016310(phosphorylation)	ko04626(Plant-pathogen interaction)
aly-miR169m-3p_1ss9TC	BraA07g025260.3C	BraA07g025260.3C	60S ribosomal protein L7a-1-like	4	738-756	1	GO:0003735(structural constituent of ribosome);GO:0005730(nucleolus);GO:0005737(cytoplasm);GO:0005774(vacuolar membrane);GO:0005829(cytosol);GO:0006412(translation);GO:0009506(plasmodesma);GO:0009507(chloroplast);GO:0022625(cytosolic large ribosomal subunit);GO:0022626(cytosolic ribosome);GO:0042254(ribosome biogenesis)	ko03010(Ribosome)
aly-miR169m-3p_1ss9TC	BraA09g052140.3C	BraA09g052140.3C	60S ribosomal protein L7a-2-like	4	738-756	1	GO:0003735(structural constituent of ribosome);GO:0005730(nucleolus);GO:0005737(cytoplasm);GO:0005774(vacuolar membrane);GO:0005829(cytosol);GO:0006412(translation);GO:0009506(plasmodesma);GO:0009507(chloroplast);GO:0022625(cytosolic large ribosomal subunit);GO:0022626(cytosolic ribosome);GO:0042254(ribosome biogenesis)	ko03010(Ribosome)
aly-miR169m-3p_1ss9TC	BraA04g000530.3C	BraA04g000530.3C	60S ribosomal protein L7a-1-like	4	738-756	1	GO:0003735(structural constituent of ribosome);GO:0005730(nucleolus);GO:0005737(cytoplasm);GO:0005774(vacuolar membrane);GO:0005829(cytosol);GO:0006412(translation);GO:0009506(plasmodesma);GO:0009507(chloroplast);GO:0022625(cytosolic large ribosomal subunit);GO:0022626(cytosolic ribosome);GO:0042254(ribosome biogenesis)	ko03010(Ribosome)
aly-miR169m-3p_1ss9TC	BraA04g026320.3C	BraA04g026320.3C	60S ribosomal protein L12-2	4	135-153	1	GO:0003735(structural constituent of ribosome);GO:0005634(nucleus);GO:0005730(nucleolus);GO:0005737(cytoplasm);GO:0005773(vacuole);GO:0005794(Golgi apparatus);GO:0005829(cytosol);GO:0005840(ribosome);GO:0006412(translation);GO:0008270(zinc ion binding);GO:0009409(response to cold);GO:0009506(plasmodesma);GO:0009507(chloroplast);GO:0019843(rRNA binding);GO:0022625(cytosolic large ribosomal subunit…	ko03010(Ribosome)
aly-miR169m-3p_1ss9TC	BraA09g044390.3C	BraA09g044390.3C	60S ribosomal protein L12-2-like	4	135-153	1	GO:0003735(structural constituent of ribosome);GO:0005515(protein binding);GO:0005737(cytoplasm);GO:0005794(Golgi apparatus);GO:0005829(cytosol);GO:0005840(ribosome);GO:0006412(translation);GO:0016020(membrane);GO:0019843(rRNA binding);GO:0022625(cytosolic large ribosomal subunit);GO:0042254(ribosome biogenesis)	ko03010(Ribosome)
aly-miR169m-3p_1ss9TC	BraA04g006230.3C	BraA04g006230.3C	60S ribosomal protein L12-2	4	135-153	1	GO:0003735(structural constituent of ribosome);GO:0005515(protein binding);GO:0005737(cytoplasm);GO:0005794(Golgi apparatus);GO:0005829(cytosol);GO:0005840(ribosome);GO:0006412(translation);GO:0016020(membrane);GO:0019843(rRNA binding);GO:0022625(cytosolic large ribosomal subunit);GO:0042254(ribosome biogenesis)	ko03010(Ribosome)
aly-miR169m-3p_1ss9TC	BraA07g031810.3C	BraA07g031810.3C	4-coumarate--CoA ligase-like 1	4	1485-1504	1	GO:0005739(mitochondrion);GO:0005777(peroxisome);GO:0006952(defense response);GO:0018858(benzoate-CoA ligase activity);GO:0019761(glucosinolate biosynthetic process)	ko00360(Phenylalanine metabolism);ko00130(Ubiquinone and other terpenoid-quinone biosynthesis);ko00940(Phenylpropanoid biosynthesis)
aly-miR169m-3p_1ss9TC	BraAnng002670.3C			4	85-104	1
aly-miR169m-3p_1ss9TC	BraA06g029530.3C	BraA06g029530.3C	peptidyl-prolyl cis-trans isomerase CYP65	4	639-657	1	GO:0000209(protein polyubiquitination);GO:0000413(protein peptidyl-prolyl isomerization);GO:0003755(peptidyl-prolyl cis-trans isomerase activity);GO:0005634(nucleus);GO:0006457(protein folding);GO:0016874(ligase activity);GO:0034450(ubiquitin-ubiquitin ligase activity)	ko04120(Ubiquitin mediated proteolysis)
aly-miR169m-3p_1ss9TC	BraA08g024020.3C	BraA08g024020.3C	-	4	355-372	1	GO:0003676(nucleic acid binding);GO:0005634(nucleus);GO:0005829(cytosol);GO:0005886(plasma membrane);GO:0008150(biological_process)
aly-miR169m-3p_1ss9TC	BraA05g027030.3C	BraA05g027030.3C	-	4	920-938	1	GO:0003723(RNA binding);GO:0003727(single-stranded RNA binding);GO:0003729(mRNA binding);GO:0005737(cytoplasm);GO:0005773(vacuole);GO:0005829(cytosol);GO:0006970(response to osmotic stress);GO:0009651(response to salt stress);GO:0009819(drought recovery);GO:0051607(defense response to virus);GO:0061158(3'-UTR-mediated mRNA destabilization)
aly-miR169m-3p_1ss9TC	BraA03g044320.3C	BraA03g044320.3C	-	4	485-504	1	GO:0003674(molecular_function);GO:0005634(nucleus);GO:0008150(biological_process)
aly-miR169m-3p_1ss9TC	BraA01g012380.3C	BraA01g012380.3C	uncharacterized LOC105047412	4	2041-2058	1	GO:0005768(endosome);GO:0005794(Golgi apparatus);GO:0005802(trans-Golgi network);GO:0008150(biological_process);GO:0009507(chloroplast);GO:0016021(integral component of membrane)	ko04120(Ubiquitin mediated proteolysis)
aly-miR169m-3p_1ss9TC	BraA06g008610.3C	BraA06g008610.3C	hypothetical protein	4	2279-2297	1	GO:0005634(nucleus);GO:0006869(lipid transport);GO:0007165(signal transduction);GO:0008142(oxysterol binding);GO:0008202(steroid metabolic process);GO:0008289(lipid binding);GO:0035091(phosphatidylinositol binding)	ko00500(Starch and sucrose metabolism);ko00520(Amino sugar and nucleotide sugar metabolism)
aly-miR169m-3p_1ss9TC	BraA07g000780.3C	BraA07g000780.3C	calcium-dependent protein kinase 34-like	4	1543-1561	1	GO:0004672(protein kinase activity);GO:0004674(protein serine/threonine kinase activity);GO:0004721(phosphoprotein phosphatase activity);GO:0004722(protein serine/threonine phosphatase activity);GO:0005524(ATP binding);GO:0005886(plasma membrane);GO:0006468(protein phosphorylation);GO:0046872(metal ion binding)	ko04626(Plant-pathogen interaction)
aly-miR169m-3p_1ss9TC	BraA06g024110.3C	BraA06g024110.3C	-	4	640-657	1	GO:0003824(catalytic activity)
aly-miR169m-3p_1ss9TC	BraA05g000100.3C	BraA05g000100.3C	-	4	6846-6864	1	GO:0005261(cation channel activity);GO:0006812(cation transport);GO:0008381(mechanically-gated ion channel activity);GO:0009612(response to mechanical stimulus);GO:0016021(integral component of membrane);GO:0034220(ion transmembrane transport);GO:0042391(regulation of membrane potential);GO:0050974(detection of mechanical stimulus involved in sensory perception)
aly-miR169m-3p_1ss9TC	BraA09g058210.3C	BraA09g058210.3C	-	4	230-247	1	GO:0003674(molecular_function);GO:0005886(plasma membrane);GO:0008150(biological_process);GO:0016021(integral component of membrane)
aly-miR169m-3p_1ss9TC	BraA05g022790.3C	BraA05g022790.3C	NAC domain-containing protein 89-like	4	1138-1155	1	GO:0003677(DNA binding);GO:0003700(transcription factor activity, sequence-specific DNA binding);GO:0005634(nucleus);GO:0006351(transcription, DNA-templated);GO:0006355(regulation of transcription, DNA-templated);GO:0007275(multicellular organism development);GO:0016021(integral component of membrane)	ko03018(RNA degradation)
aly-miR169m-3p_1ss9TC	BraA05g030350.3C	BraA05g030350.3C	hypothetical protein	4	321-338	1	GO:0003727(single-stranded RNA binding);GO:0005634(nucleus);GO:0005774(vacuolar membrane);GO:0006396(RNA processing);GO:0006397(mRNA processing);GO:0006417(regulation of translation);GO:0009507(chloroplast);GO:0009570(chloroplast stroma);GO:0009657(plastid organization);GO:0009941(chloroplast envelope);GO:0010114(response to red light);GO:0031969(chloroplast membrane);GO:0043621(protein self-asso…	ko03040(Spliceosome)
aly-miR169m-3p_1ss9TC	BraA08g010330.3C	BraA08g010330.3C	-	4	762-781	1	GO:0000139(Golgi membrane);GO:0005509(calcium ion binding);GO:0005794(Golgi apparatus);GO:0005887(integral component of plasma membrane);GO:0006623(protein targeting to vacuole);GO:0015031(protein transport);GO:0016021(integral component of membrane);GO:0017119(Golgi transport complex);GO:0030665(clathrin-coated vesicle membrane);GO:0031902(late endosome membrane)
aly-miR169m-3p_1ss9TC	BraA02g023940.3C	BraA02g023940.3C	vacuolar protein sorting-associated protein 45 homolog	4	1108-1125	1	GO:0005515(protein binding);GO:0005794(Golgi apparatus);GO:0005802(trans-Golgi network);GO:0006886(intracellular protein transport);GO:0006904(vesicle docking involved in exocytosis);GO:0008565(protein transporter activity);GO:0009306(protein secretion);GO:0009705(plant-type vacuole membrane)	ko04144(Endocytosis)
aly-miR169m-3p_1ss9TC	BraA06g009670.3C			4	85-104	1
aly-miR169m-3p_1ss9TC	BraA07g030960.3C	BraA07g030960.3C	alpha	4	2143-2160	1	GO:0003825(alpha,alpha-trehalose-phosphate synthase );GO:0004805(trehalose-phosphatase activity);GO:0005739(mitochondrion);GO:0005992(trehalose biosynthetic process);GO:0016757(transferase activity, transferring glycosyl groups)	ko00500(Starch and sucrose metabolism)
aly-miR169m-3p_1ss9TC	BraA03g008760.3C	BraA03g008760.3C	-	4	1236-1253	1	GO:0003674(molecular_function);GO:0005634(nucleus);GO:0008150(biological_process)
aly-miR169m-3p_1ss9TC	BraA07g035680.3C	BraA07g035680.3C	putative 1-phosphatidylinositol-3-phosphate 5-kinase FAB1C	4	685-702	1	GO:0000285(1-phosphatidylinositol-3-phosphate 5-kinase activity);GO:0005524(ATP binding);GO:0005634(nucleus);GO:0016308(1-phosphatidylinositol-4-phosphate 5-kinase activity);GO:0090332(stomatal closure)	ko00562(Inositol phosphate metabolism);ko04070(Phosphatidylinositol signaling system);ko04145(Phagosome)
PC-3p-171710_11	BraA03g060470.3C	BraA03g060470.3C	protein disulfide isomerase-like 1-5	2.5	565-585	1		ko04141(Protein processing in endoplasmic reticulum)
PC-3p-171710_11	BraA04g012700.3C	BraA04g012700.3C	-	3.5	139-159	1
PC-3p-171710_11	BraA05g010080.3C	BraA05g010080.3C	pentatricopeptide repeat-containing protein At4g16470-like	4	1057-1077	1	GO:0005739(mitochondrion);GO:0008150(biological_process)	ko00240(Pyrimidine metabolism)
PC-3p-171710_11	BraA02g028950.3C	BraA02g028950.3C	uncharacterized LOC106448543	4	594-615	1	GO:0005634(nucleus);GO:0008270(zinc ion binding);GO:0016021(integral component of membrane);GO:0016567(protein ubiquitination)	ko00480(Glutathione metabolism)
PC-3p-171710_11	BraA05g016260.3C	BraA05g016260.3C	hypothetical protein	4	1508-1529	1	GO:0004601(peroxidase activity);GO:0005509(calcium ion binding);GO:0005634(nucleus);GO:0005887(integral component of plasma membrane);GO:0006952(defense response);GO:0009060(aerobic respiration);GO:0010053(root epidermal cell differentiation);GO:0016174(NAD);GO:0033198(response to ATP)	ko04626(Plant-pathogen interaction)
PC-3p-171710_11	BraA09g026530.3C	BraA09g026530.3C	uncharacterized LOC106384454	4	73-94	1	GO:0000977(RNA polymerase II regulatory region sequence-specific DNA binding);GO:0003700(transcription factor activity, sequence-specific DNA binding);GO:0005634(nucleus);GO:0006357(regulation of transcription from RNA polymerase II promoter)	ko01230(Biosynthesis of amino acids);ko00260(Glycine,ko serine and threonine metabolism)
aly-miR171b-5p	BraA06g014660.3C	BraA06g014660.3C	-	4	660-680	1	GO:0004004(ATP-dependent RNA helicase activity);GO:0010501(RNA secondary structure unwinding)
aly-miR172b-5p	BraA03g016290.3C	BraA03g016290.3C	-	3.5	1668-1688	1	GO:0004871(signal transducer activity);GO:0005634(nucleus);GO:0005737(cytoplasm);GO:0005886(plasma membrane);GO:0007165(signal transduction);GO:0009638(phototropism);GO:0016567(protein ubiquitination)
aly-miR172b-5p	BraA02g039590.3C	BraA02g039590.3C	5'-3' exoribonuclease 4-like	3.5	396-416	1	GO:0005515(protein binding);GO:0005634(nucleus);GO:0009908(flower development);GO:0030154(cell differentiation)	ko03008(Ribosome biogenesis in eukaryotes);ko03018(RNA degradation)
aly-miR172b-5p	BraA09g007210.3C	BraA09g007210.3C	DEAD-box ATP-dependent RNA helicase 14	3.5	357-377	1	GO:0003723(RNA binding);GO:0004004(ATP-dependent RNA helicase activity);GO:0005524(ATP binding);GO:0005634(nucleus);GO:0005730(nucleolus);GO:0008026(ATP-dependent helicase activity);GO:0010501(RNA secondary structure unwinding);GO:0016070(RNA metabolic process);GO:0017151(DEAD/H-box RNA helicase binding)	ko03040(Spliceosome)
aly-miR172b-5p	BraA07g037730.3C	BraA07g037730.3C	-	4	903-923	1	GO:0005215(transporter activity);GO:0005886(plasma membrane);GO:0015297(antiporter activity);GO:0016020(membrane);GO:0016021(integral component of membrane)
aly-miR172b-5p	BraA08g010840.3C	BraA08g010840.3C	-	4	1857-1876	1	GO:0003700(transcription factor activity, sequence-specific DNA binding);GO:0005634(nucleus);GO:0006355(regulation of transcription, DNA-templated)
aly-miR172b-5p	BraA09g035790.3C	BraA09g035790.3C	-	4	1541-1560	1
aly-miR172b-5p	BraA02g036580.3C	BraA02g036580.3C	uncharacterized LOC104905624	4	2847-2866	1	GO:0003700(transcription factor activity, sequence-specific DNA binding);GO:0005634(nucleus);GO:0006355(regulation of transcription, DNA-templated)	ko02010(ABC transporters)
aly-miR172c-5p	BraA09g029830.3C	BraA09g029830.3C	sulfate adenylyltransferase-like	2.5	129-149	1	GO:0016021(integral component of membrane)	ko00920(Sulfur metabolism);ko00230(Purine metabolism)
aly-miR172c-5p	BraA04g006950.3C	BraA04g006950.3C	sulfate adenylyltransferase-like	2.5	129-149	1	GO:0016021(integral component of membrane)	ko00920(Sulfur metabolism);ko00230(Purine metabolism)
aly-miR172c-5p	BraA07g004740.3C	BraA07g004740.3C	sulfate adenylyltransferase-like	2.5	399-419	1	GO:0016021(integral component of membrane)	ko00920(Sulfur metabolism);ko00230(Purine metabolism)
aly-miR172c-5p	BraA03g053270.3C	BraA03g053270.3C	sulfate adenylyltransferase-like	2.5	468-488	1	GO:0016021(integral component of membrane)	ko00920(Sulfur metabolism);ko00230(Purine metabolism)
aly-miR172c-5p	BraA03g018020.3C	BraA03g018020.3C	-	2.5	874-893	1	GO:0003674(molecular_function);GO:0005634(nucleus);GO:0008150(biological_process)
aly-miR172c-5p	BraA09g041210.3C	BraA09g041210.3C	-	3	39-59	1	GO:0003674(molecular_function);GO:0008150(biological_process)
aly-miR172c-5p	BraA09g061280.3C	BraA09g061280.3C	beta-glucosidase 46-like	3	397-418	1	GO:0005315(inorganic phosphate transmembrane transporter activity);GO:0005774(vacuolar membrane);GO:0007276(gamete generation);GO:0009507(chloroplast);GO:0009624(response to nematode);GO:0009643(photosynthetic acclimation);GO:0009744(response to sucrose);GO:0009749(response to glucose);GO:0010109(regulation of photosynthesis);GO:0015120(phosphoglycerate transmembrane transporter activity);GO:0015…	ko00500(Starch and sucrose metabolism);ko00460(Cyanoamino acid metabolism);ko00940(Phenylpropanoid biosynthesis)
aly-miR172c-5p	BraA09g006850.3C	BraA09g006850.3C	hypothetical protein	3.5	577-598	1	GO:0004553(hydrolase activity, hydrolyzing O-glycosyl compounds);GO:0005886(plasma membrane);GO:0009505(plant-type cell wall);GO:0031225(anchored component of membrane);GO:0046658(anchored component of plasma membrane);GO:0052543(callose deposition in cell wall)	ko00500(Starch and sucrose metabolism)
aly-miR172c-5p	BraA07g027400.3C	BraA07g027400.3C	-	4	500-519	1	GO:0005351(sugar:proton symporter activity);GO:0005886(plasma membrane);GO:0005887(integral component of plasma membrane);GO:0006817(phosphate ion transport);GO:0009507(chloroplast);GO:0015114(phosphate ion transmembrane transporter activity);GO:0015144(carbohydrate transmembrane transporter activity);GO:0015293(symporter activity);GO:0015415(phosphate ion transmembrane-transporting ATPase activi…
aly-miR172c-5p	BraA06g028290.3C	BraA06g028290.3C	heat shock 70 kDa protein 18-like	4	324-344	1	GO:0003674(molecular_function);GO:0008150(biological_process)	ko03040(Spliceosome);ko04141(Protein processing in endoplasmic reticulum);ko04144(Endocytosis)
aly-miR172c-5p	BraA07g040070.3C	BraA07g040070.3C	-	4	500-519	1	GO:0005351(sugar:proton symporter activity);GO:0005886(plasma membrane);GO:0005887(integral component of plasma membrane);GO:0006817(phosphate ion transport);GO:0009507(chloroplast);GO:0015114(phosphate ion transmembrane transporter activity);GO:0015144(carbohydrate transmembrane transporter activity);GO:0015293(symporter activity);GO:0015415(phosphate ion transmembrane-transporting ATPase activi…
aly-miR319b-5p_1ss12CT	BraA07g036820.3C	BraA07g036820.3C	-	3	36-56	1	GO:0003674(molecular_function);GO:0005739(mitochondrion);GO:0008150(biological_process)
aly-miR319b-5p_1ss12CT	BraA02g012320.3C	BraA02g012320.3C	ATPase 3	3	1408-1428	1	GO:0000287(magnesium ion binding);GO:0005524(ATP binding);GO:0005886(plasma membrane);GO:0005887(integral component of plasma membrane);GO:0006754(ATP biosynthetic process);GO:0008553(hydrogen-exporting ATPase activity, phosphorylative mechanism);GO:0009506(plasmodesma);GO:0015991(ATP hydrolysis coupled proton transport);GO:0016020(membrane);GO:0016021(integral component of membrane);GO:0016887(A…	ko00190(Oxidative phosphorylation)
aly-miR319b-5p_1ss12CT	BraA04g004110.3C	BraA04g004110.3C	mitogen-activated protein kinase kinase kinase 1-like	3.5	848-868	1	GO:0005524(ATP binding);GO:0005886(plasma membrane);GO:0016301(kinase activity);GO:0016310(phosphorylation)	ko04626(Plant-pathogen interaction)
aly-miR319b-5p_1ss12CT	BraA03g021440.3C	BraA03g021440.3C	-	3.5	33-52	1	GO:0005737(cytoplasm);GO:0016567(protein ubiquitination)
aly-miR319b-5p_1ss12CT	BraA08g029190.3C	BraA08g029190.3C	-	4	508-529	1	GO:0004722(protein serine/threonine phosphatase activity);GO:0005515(protein binding);GO:0006470(protein dephosphorylation);GO:0009738(abscisic acid-activated signaling pathway);GO:0046872(metal ion binding)
aly-miR319b-5p_1ss12CT	BraA04g029340.3C	BraA04g029340.3C	ATPase 10	4	1435-1455	1	GO:0000325(plant-type vacuole);GO:0005388(calcium-transporting ATPase activity);GO:0005516(calmodulin binding);GO:0005524(ATP binding);GO:0005773(vacuole);GO:0005774(vacuolar membrane);GO:0005887(integral component of plasma membrane);GO:0006970(response to osmotic stress);GO:0009507(chloroplast);GO:0009624(response to nematode);GO:0009651(response to salt stress);GO:0009705(plant-type vacuole me…	ko00190(Oxidative phosphorylation)
aly-miR319b-5p_1ss12CT	BraA10g015270.3C	BraA10g015270.3C	ATPase 3	4	1411-1431	1	GO:0000287(magnesium ion binding);GO:0005524(ATP binding);GO:0005886(plasma membrane);GO:0005887(integral component of plasma membrane);GO:0006754(ATP biosynthetic process);GO:0008553(hydrogen-exporting ATPase activity, phosphorylative mechanism);GO:0009506(plasmodesma);GO:0015991(ATP hydrolysis coupled proton transport);GO:0016020(membrane);GO:0016021(integral component of membrane);GO:0016887(A…	ko00190(Oxidative phosphorylation)
aly-miR319b-5p_1ss12CT	BraA04g019250.3C	BraA04g019250.3C	serine/threonine-protein kinase PBS1-like	4	945-964	1	GO:0004672(protein kinase activity);GO:0005524(ATP binding);GO:0005886(plasma membrane);GO:0006468(protein phosphorylation);GO:0016301(kinase activity);GO:0016310(phosphorylation)	ko04626(Plant-pathogen interaction)
aly-miR319b-5p_1ss12CT	BraA09g065380.3C	BraA09g065380.3C	nuclear-pore anchor	4	1673-1694	1	GO:0003779(actin binding);GO:0005886(plasma membrane)	ko03013(RNA transport)
aly-miR319b-5p_1ss12CT	BraA05g005120.3C	BraA05g005120.3C	Pentatricopeptide repeat superfamily protein isoform 1	4	317-338	1	GO:0003674(molecular_function);GO:0006397(mRNA processing);GO:0008270(zinc ion binding);GO:0009507(chloroplast);GO:0031425(chloroplast RNA processing)	ko01212(Fatty acid metabolism);ko00062(Fatty acid elongation)
aly-miR319b-5p_L-1	BraA05g005120.3C	BraA05g005120.3C	Pentatricopeptide repeat superfamily protein isoform 1	3	317-337	1	GO:0003674(molecular_function);GO:0006397(mRNA processing);GO:0008270(zinc ion binding);GO:0009507(chloroplast);GO:0031425(chloroplast RNA processing)	ko01212(Fatty acid metabolism);ko00062(Fatty acid elongation)
aly-miR319b-5p_L-1	BraA02g009970.3C	BraA02g009970.3C	probable alanine--tRNA ligase	4	2850-2869	1	GO:0000049(tRNA binding);GO:0004813(alanine-tRNA ligase activity);GO:0005524(ATP binding);GO:0005739(mitochondrion);GO:0005829(cytosol);GO:0006400(tRNA modification);GO:0006419(alanyl-tRNA aminoacylation);GO:0008270(zinc ion binding);GO:0009507(chloroplast);GO:0009570(chloroplast stroma);GO:0009793(embryo development ending in seed dormancy);GO:0016020(membrane);GO:0016597(amino acid binding)	ko00970(Aminoacyl-tRNA biosynthesis)
aly-miR319b-5p_L-1	BraA06g038060.3C	BraA06g038060.3C	probable replication factor A 73 kDa subunit	4	450-469	1		ko03030(DNA replication);ko03420(Nucleotide excision repair);ko03430(Mismatch repair);ko03440(Homologous recombination)
aly-miR319b-5p_L-1	BraA09g064310.3C	BraA09g064310.3C	-	4	40-60	1	GO:0003674(molecular_function);GO:0005739(mitochondrion);GO:0008150(biological_process)
aly-miR319b-5p_L-1	BraA10g032990.3C	BraA10g032990.3C	-	4	346-364	1	GO:0003723(RNA binding);GO:0005515(protein binding);GO:0005634(nucleus);GO:0005654(nucleoplasm);GO:0016973(poly)
aly-miR319b-5p_L-1	BraA05g015700.3C	BraA05g015700.3C	uncharacterized LOC102702220	4	1560-1579	1	GO:0003674(molecular_function);GO:0005634(nucleus);GO:0008150(biological_process)	ko00052(Galactose metabolism);ko00561(Glycerolipid metabolism);ko00600(Sphingolipid metabolism);ko00603(Glycosphingolipid biosynthesis - globo series)
aly-miR319b-5p_L-1	BraA09g001300.3C	BraA09g001300.3C	-	4	1032-1051	1	GO:0009507(chloroplast)
aly-miR319b-5p_L-1	BraA04g000880.3C	BraA04g000880.3C	hypothetical protein	4	675-694	1	GO:0000413(protein peptidyl-prolyl isomerization);GO:0003755(peptidyl-prolyl cis-trans isomerase activity);GO:0005515(protein binding);GO:0005739(mitochondrion);GO:0006457(protein folding);GO:0006979(response to oxidative stress);GO:0007165(signal transduction);GO:0009507(chloroplast);GO:0009535(chloroplast thylakoid membrane);GO:0009570(chloroplast stroma);GO:0009579(thylakoid);GO:0009642(respon…	ko03040(Spliceosome)
aly-miR319b-5p_L-1	BraA03g050610.3C	BraA03g050610.3C	dihydroorotase	4	1026-1045	1	GO:0004151(dihydroorotase activity);GO:0005739(mitochondrion);GO:0009507(chloroplast);GO:0019856(pyrimidine nucleobase biosynthetic process);GO:0044205('de novo' UMP biosynthetic process);GO:0046872(metal ion binding)	ko00240(Pyrimidine metabolism)
aly-miR319b-5p_L-1	BraA04g016930.3C	BraA04g016930.3C	DNA (cytosine-5)-methyltransferase 1-like	4	2740-2758	1	GO:0003677(DNA binding);GO:0003682(chromatin binding);GO:0003886(DNA );GO:0005515(protein binding);GO:0005634(nucleus);GO:0006349(regulation of gene expression by genetic imprinting);GO:0008168(methyltransferase activity);GO:0009294(DNA mediated transformation);GO:0009910(negative regulation of flower development);GO:0010069(zygote asymmetric cytokinesis in embryo sac);GO:0010216(maintenance of D…	ko00270(Cysteine and methionine metabolism)
aly-miR319b-5p_L-1	BraA09g035820.3C	BraA09g035820.3C	hypothetical protein	4	217-237	1	GO:0005576(extracellular region);GO:0006508(proteolysis);GO:0008234(cysteine-type peptidase activity)	ko04145(Phagosome)
aly-miR319b-5p_L-1	BraA02g006410.3C	BraA02g006410.3C	-	4	1878-1898	1	GO:0000228(nuclear chromosome);GO:0000775(chromosome, centromeric region);GO:0003674(molecular_function);GO:0005634(nucleus);GO:0006302(double-strand break repair);GO:0007062(sister chromatid cohesion);GO:0007067(mitotic nuclear division);GO:0051301(cell division);GO:0070601(centromeric sister chromatid cohesion)
aly-miR319b-5p_L-1	BraA09g035750.3C	BraA09g035750.3C	hypothetical protein	4	217-237	1	GO:0005576(extracellular region);GO:0006508(proteolysis);GO:0008234(cysteine-type peptidase activity)	ko04145(Phagosome)
aly-miR319b-5p_L-1	BraA04g019250.3C	BraA04g019250.3C	serine/threonine-protein kinase PBS1-like	4	945-963	1	GO:0004672(protein kinase activity);GO:0005524(ATP binding);GO:0005886(plasma membrane);GO:0006468(protein phosphorylation);GO:0016301(kinase activity);GO:0016310(phosphorylation)	ko04626(Plant-pathogen interaction)
aly-miR319b-5p_L-1	BraA10g001150.3C	BraA10g001150.3C	-	4	862-880	1	GO:0003674(molecular_function);GO:0005739(mitochondrion);GO:0008150(biological_process)
aly-miR319b-5p_L-1	BraA01g025770.3C	BraA01g025770.3C	-	4	361-379	1	GO:0005739(mitochondrion);GO:0009507(chloroplast);GO:0009534(chloroplast thylakoid);GO:0009535(chloroplast thylakoid membrane);GO:0009579(thylakoid);GO:0009704(de-etiolation);GO:0016021(integral component of membrane);GO:0071277(cellular response to calcium ion);GO:0090333(regulation of stomatal closure)
aly-miR319b-5p_L-1	BraA07g026400.3C	BraA07g026400.3C	hypothetical protein	4	640-658	1	GO:0005737(cytoplasm);GO:0006457(protein folding);GO:0016021(integral component of membrane)	ko04141(Protein processing in endoplasmic reticulum)
aly-miR319b-5p_L-1	BraA01g041680.3C	BraA01g041680.3C	serine/threonine-protein kinase At3g07070-like	4	764-784	1	GO:0004674(protein serine/threonine kinase activity);GO:0005524(ATP binding);GO:0005886(plasma membrane);GO:0006468(protein phosphorylation);GO:0016301(kinase activity);GO:0016310(phosphorylation)	ko04626(Plant-pathogen interaction)
aly-miR319b-5p_L-1	BraA07g026720.3C	BraA07g026720.3C	uncharacterized LOC106401321	4	1109-1129	1	GO:0000795(synaptonemal complex);GO:0005634(nucleus);GO:0007129(synapsis);GO:0007131(reciprocal meiotic recombination);GO:0051301(cell division)	ko03018(RNA degradation)
aly-miR319b-5p_L-1	BraA02g017520.3C	BraA02g017520.3C	putative nuclear matrix constituent protein 1-like protein	4	310-328	1	GO:0000789(cytoplasmic chromatin);GO:0005515(protein binding);GO:0005634(nucleus);GO:0005635(nuclear envelope);GO:0005652(nuclear lamina);GO:0005654(nucleoplasm);GO:0005829(cytosol);GO:0006997(nucleus organization);GO:0031965(nuclear membrane);GO:0034399(nuclear periphery);GO:0097298(regulation of nucleus size)	ko01210(2-Oxocarboxylic acid metabolism);ko01230(Biosynthesis of amino acids);ko00270(Cysteine and methionine metabolism);ko00280(Valine,ko leucine and isoleucine degradation);ko00290(Valine,ko leucine and isoleucine biosynthesis);ko00770(Pantothenate and CoA biosynthesis)
aly-miR393a-5p_1ss22CT	BraA09g060560.3C	BraA09g060560.3C	protein TRANSPORT INHIBITOR RESPONSE 1	1	1507-1528	1	GO:0000822(inositol hexakisphosphate binding);GO:0009734(auxin-activated signaling pathway)	ko04075(Plant hormone signal transduction)
aly-miR393a-5p_1ss22CT	BraA04g000440.3C	BraA04g000440.3C	protein TRANSPORT INHIBITOR RESPONSE 1-like	2	1517-1537	1	GO:0000151(ubiquitin ligase complex);GO:0000822(inositol hexakisphosphate binding);GO:0004842(ubiquitin-protein transferase activity);GO:0005515(protein binding);GO:0005634(nucleus);GO:0006511(ubiquitin-dependent protein catabolic process);GO:0006952(defense response);GO:0007049(cell cycle);GO:0009733(response to auxin);GO:0009734(auxin-activated signaling pathway);GO:0009873(ethylene-activated s…	ko04075(Plant hormone signal transduction)
aly-miR393a-5p_1ss22CT	BraA07g025310.3C	BraA07g025310.3C	protein TRANSPORT INHIBITOR RESPONSE 1-like	2	1517-1537	1	GO:0000151(ubiquitin ligase complex);GO:0000822(inositol hexakisphosphate binding);GO:0004842(ubiquitin-protein transferase activity);GO:0005515(protein binding);GO:0005634(nucleus);GO:0006511(ubiquitin-dependent protein catabolic process);GO:0006952(defense response);GO:0007049(cell cycle);GO:0009733(response to auxin);GO:0009734(auxin-activated signaling pathway);GO:0009873(ethylene-activated s…	ko04075(Plant hormone signal transduction)
aly-miR393a-5p_1ss22CT	BraA09g052270.3C	BraA09g052270.3C	protein TRANSPORT INHIBITOR RESPONSE 1-like	2	1517-1537	1	GO:0000151(ubiquitin ligase complex);GO:0000822(inositol hexakisphosphate binding);GO:0004842(ubiquitin-protein transferase activity);GO:0005515(protein binding);GO:0005634(nucleus);GO:0006511(ubiquitin-dependent protein catabolic process);GO:0006952(defense response);GO:0007049(cell cycle);GO:0009733(response to auxin);GO:0009734(auxin-activated signaling pathway);GO:0009873(ethylene-activated s…	ko04075(Plant hormone signal transduction)
aly-miR393a-5p_1ss22CT	BraA02g037140.3C	BraA02g037140.3C	protein TRANSPORT INHIBITOR RESPONSE 1	2.5	1501-1522	1	GO:0004842(ubiquitin-protein transferase activity);GO:0005634(nucleus);GO:0005774(vacuolar membrane);GO:0006952(defense response);GO:0010011(auxin binding);GO:0010152(pollen maturation);GO:0016567(protein ubiquitination);GO:0048443(stamen development)	ko04075(Plant hormone signal transduction)
aly-miR393a-5p_1ss22CT	BraA08g030740.3C	BraA08g030740.3C	protein TRANSPORT INHIBITOR RESPONSE 1	2.5	1546-1567	1	GO:0000822(inositol hexakisphosphate binding);GO:0009734(auxin-activated signaling pathway)	ko04075(Plant hormone signal transduction)
aly-miR393a-5p_1ss22CT	BraA01g030310.3C	BraA01g030310.3C	transcription factor PIF3-like	3.5	33-54	1	GO:0003677(DNA binding);GO:0003700(transcription factor activity, sequence-specific DNA binding);GO:0005634(nucleus);GO:0006351(transcription, DNA-templated);GO:0006355(regulation of transcription, DNA-templated);GO:0044212(transcription regulatory region DNA binding);GO:0046983(protein dimerization activity)	ko04075(Plant hormone signal transduction);ko04712(Circadian rhythm - plant)
aly-miR393a-5p_1ss22CT	BraA09g001190.3C	BraA09g001190.3C	GRR1-like protein 1	3.5	1504-1525	1	GO:0004842(ubiquitin-protein transferase activity);GO:0005515(protein binding);GO:0005634(nucleus);GO:0006511(ubiquitin-dependent protein catabolic process);GO:0006952(defense response);GO:0009733(response to auxin);GO:0010011(auxin binding);GO:0010152(pollen maturation);GO:0016567(protein ubiquitination);GO:0043224(nuclear SCF ubiquitin ligase complex);GO:0045014(negative regulation of transcrip…	ko04075(Plant hormone signal transduction)
aly-miR393a-5p_1ss22CT	BraA03g028670.3C	BraA03g028670.3C	GRR1-like protein 1	4	1506-1528	1	GO:0004842(ubiquitin-protein transferase activity);GO:0005515(protein binding);GO:0005634(nucleus);GO:0006511(ubiquitin-dependent protein catabolic process);GO:0006952(defense response);GO:0009733(response to auxin);GO:0010011(auxin binding);GO:0010152(pollen maturation);GO:0016567(protein ubiquitination);GO:0043224(nuclear SCF ubiquitin ligase complex);GO:0045014(negative regulation of transcrip…	ko04075(Plant hormone signal transduction)
aly-miR394a-5p	BraA09g037140.3C	BraA09g037140.3C	-	1	942-961	1	GO:0003674(molecular_function);GO:0004842(ubiquitin-protein transferase activity);GO:0005634(nucleus);GO:0010305(leaf vascular tissue pattern formation);GO:0010928(regulation of auxin mediated signaling pathway);GO:0019005(SCF ubiquitin ligase complex);GO:0031146(SCF-dependent proteasomal ubiquitin-dependent protein catabolic process);GO:0060776(simple leaf morphogenesis)
aly-miR394a-5p	BraA07g012260.3C	BraA07g012260.3C	-	1	1224-1243	1	GO:0003674(molecular_function);GO:0004842(ubiquitin-protein transferase activity);GO:0005634(nucleus);GO:0010305(leaf vascular tissue pattern formation);GO:0010928(regulation of auxin mediated signaling pathway);GO:0019005(SCF ubiquitin ligase complex);GO:0031146(SCF-dependent proteasomal ubiquitin-dependent protein catabolic process);GO:0060776(simple leaf morphogenesis)
aly-miR394a-5p	BraA07g040710.3C	BraA07g040710.3C	-	4	1773-1792	1	GO:0000139(Golgi membrane);GO:0005794(Golgi apparatus);GO:0016021(integral component of membrane)
aly-miR394a-5p	BraA05g015130.3C	BraA05g015130.3C	-	4	973-992	1	GO:0003747(translation release factor activity);GO:0005737(cytoplasm);GO:0006396(RNA processing);GO:0006415(translational termination);GO:0009507(chloroplast);GO:0009570(chloroplast stroma);GO:0009657(plastid organization);GO:0016149(translation release factor activity, codon specific);GO:0043022(ribosome binding)
aly-miR394a-5p	BraA10g000610.3C	BraA10g000610.3C	-	4	412-431	1	GO:0005634(nucleus);GO:0005737(cytoplasm);GO:0005829(cytosol)
aly-miR394a-5p	BraA06g031340.3C	BraA06g031340.3C	-	4	844-863	1
aly-miR394a-5p	BraA09g063670.3C	BraA09g063670.3C	-	4	967-986	1
aly-miR394a-5p	BraA10g015390.3C	BraA10g015390.3C	-	4	1213-1232	1	GO:0003700(transcription factor activity, sequence-specific DNA binding);GO:0005634(nucleus);GO:0006355(regulation of transcription, DNA-templated)
aly-miR394a-5p	BraA10g015440.3C	BraA10g015440.3C	-	4	1213-1232	1	GO:0003700(transcription factor activity, sequence-specific DNA binding);GO:0005634(nucleus);GO:0006355(regulation of transcription, DNA-templated)
aly-miR394a-5p	BraA10g015410.3C	BraA10g015410.3C	-	4	1213-1232	1	GO:0003700(transcription factor activity, sequence-specific DNA binding);GO:0005634(nucleus);GO:0006355(regulation of transcription, DNA-templated)
aly-miR394a-5p	BraA10g015420.3C	BraA10g015420.3C	-	4	1213-1232	1	GO:0003700(transcription factor activity, sequence-specific DNA binding);GO:0005634(nucleus);GO:0006355(regulation of transcription, DNA-templated)
aly-miR394a-5p	BraA10g015430.3C	BraA10g015430.3C	-	4	1213-1232	1	GO:0003700(transcription factor activity, sequence-specific DNA binding);GO:0005634(nucleus);GO:0006355(regulation of transcription, DNA-templated)
aly-miR394a-5p	BraA10g015380.3C	BraA10g015380.3C	-	4	1213-1232	1	GO:0003700(transcription factor activity, sequence-specific DNA binding);GO:0005634(nucleus);GO:0006355(regulation of transcription, DNA-templated)
aly-miR394a-5p	BraA10g015400.3C	BraA10g015400.3C	-	4	1213-1232	1	GO:0003700(transcription factor activity, sequence-specific DNA binding);GO:0005634(nucleus);GO:0006355(regulation of transcription, DNA-templated)
aly-miR394a-5p	BraA09g008290.3C	BraA09g008290.3C	-	4	535-555	1	GO:0003674(molecular_function);GO:0005634(nucleus)
aly-miR394a-5p	BraA06g028010.3C	BraA06g028010.3C	-	4	628-648	1	GO:0003674(molecular_function);GO:0005634(nucleus)
aly-miR394a-5p	BraA09g049450.3C	BraA09g049450.3C	uncharacterized LOC100831005	4	1613-1633	1	GO:0005794(Golgi apparatus)	ko03040(Spliceosome)
aly-miR394a-5p	BraA01g030330.3C	BraA01g030330.3C	Pkinase-domain-containing protein	4	1576-1594	1	GO:0004672(protein kinase activity);GO:0004693(cyclin-dependent protein serine/threonine kinase activity);GO:0005515(protein binding);GO:0005524(ATP binding);GO:0005634(nucleus);GO:0005829(cytosol);GO:0006397(mRNA processing);GO:0006468(protein phosphorylation);GO:0008353(RNA polymerase II carboxy-terminal domain kinase activity);GO:0009615(response to virus);GO:0009908(flower development);GO:001…	ko03022(Basal transcription factors);ko03420(Nucleotide excision repair)
aly-miR395i	BraA06g043580.3C	BraA06g043580.3C	ATP sulfurylase 4	1	334-354	1	GO:0000103(sulfate assimilation);GO:0004020(adenylylsulfate kinase activity);GO:0004781(sulfate adenylyltransferase );GO:0005524(ATP binding);GO:0005739(mitochondrion);GO:0009507(chloroplast);GO:0009570(chloroplast stroma);GO:0070814(hydrogen sulfide biosynthetic process)	ko00920(Sulfur metabolism);ko00230(Purine metabolism);ko00450(Selenocompound metabolism);ko00261(Monobactam biosynthesis)
aly-miR395i	BraA04g020620.3C	BraA04g020620.3C	-	1	979-999	1	GO:0005886(plasma membrane);GO:0016021(integral component of membrane)
aly-miR395i	BraA05g024300.3C	BraA05g024300.3C	ATP sulfurylase 1	3	328-348	1	GO:0000103(sulfate assimilation);GO:0001887(selenium compound metabolic process);GO:0004781(sulfate adenylyltransferase );GO:0005524(ATP binding);GO:0005829(cytosol);GO:0005886(plasma membrane);GO:0009507(chloroplast);GO:0009570(chloroplast stroma);GO:0009735(response to cytokinin);GO:0046686(response to cadmium ion);GO:0070814(hydrogen sulfide biosynthetic process)	ko00920(Sulfur metabolism);ko00230(Purine metabolism);ko00450(Selenocompound metabolism);ko00261(Monobactam biosynthesis)
aly-miR395i	BraA03g040590.3C	BraA03g040590.3C	ATP sulfurylase 1	3	325-345	1	GO:0000103(sulfate assimilation);GO:0001887(selenium compound metabolic process);GO:0004781(sulfate adenylyltransferase );GO:0005524(ATP binding);GO:0005829(cytosol);GO:0005886(plasma membrane);GO:0009507(chloroplast);GO:0009570(chloroplast stroma);GO:0009735(response to cytokinin);GO:0046686(response to cadmium ion);GO:0070814(hydrogen sulfide biosynthetic process)	ko00920(Sulfur metabolism);ko00230(Purine metabolism);ko00450(Selenocompound metabolism);ko00261(Monobactam biosynthesis)
aly-miR395i	BraA05g041590.3C	BraA05g041590.3C	-	3.5	851-871	1	GO:0003677(DNA binding);GO:0003700(transcription factor activity, sequence-specific DNA binding);GO:0005634(nucleus);GO:0005737(cytoplasm);GO:0006351(transcription, DNA-templated);GO:0006355(regulation of transcription, DNA-templated);GO:0043565(sequence-specific DNA binding)
aly-miR395i	BraA02g003380.3C	BraA02g003380.3C	-	3.5	41-61	1	GO:0005887(integral component of plasma membrane);GO:0008271(secondary active sulfate transmembrane transporter activity);GO:0008272(sulfate transport);GO:0015116(sulfate transmembrane transporter activity);GO:0015293(symporter activity)
aly-miR395i	BraA06g038770.3C	BraA06g038770.3C	allene oxide cyclase 2	4	93-113	1	GO:0009409(response to cold);GO:0009507(chloroplast);GO:0009535(chloroplast thylakoid membrane);GO:0009570(chloroplast stroma);GO:0009695(jasmonic acid biosynthetic process);GO:0009941(chloroplast envelope);GO:0010319(stromule);GO:0046423(allene-oxide cyclase activity)	ko00592(alpha-Linolenic acid metabolism)
aly-miR395i	BraA01g022010.3C	BraA01g022010.3C	ATP-sulfurylase 3	4	334-354	1	GO:0000103(sulfate assimilation);GO:0004020(adenylylsulfate kinase activity);GO:0004781(sulfate adenylyltransferase );GO:0005524(ATP binding);GO:0009507(chloroplast);GO:0009570(chloroplast stroma);GO:0009970(cellular response to sulfate starvation);GO:0070206(protein trimerization);GO:0070814(hydrogen sulfide biosynthetic process)	ko00920(Sulfur metabolism);ko00230(Purine metabolism);ko00450(Selenocompound metabolism);ko00261(Monobactam biosynthesis)
aly-miR395i	BraA05g037170.3C	BraA05g037170.3C	L-ascorbate oxidase-like	4	548-568	1	GO:0005507(copper ion binding);GO:0005576(extracellular region);GO:0016722(oxidoreductase activity, oxidizing metal ions);GO:0046274(lignin catabolic process);GO:0048046(apoplast);GO:0052716(hydroquinone:oxygen oxidoreductase activity);GO:0055114(oxidation-reduction process)	ko00053(Ascorbate and aldarate metabolism)
aly-miR395i	BraA06g023340.3C	BraA06g023340.3C	-	4	973-993	1
aly-miR395i	BraA03g044320.3C	BraA03g044320.3C	-	4	1201-1222	1	GO:0003674(molecular_function);GO:0005634(nucleus);GO:0008150(biological_process)
aly-miR395i	BraA07g019070.3C	BraA07g019070.3C	-	4	268-288	1	GO:0005886(plasma membrane);GO:0016021(integral component of membrane)
aly-miR395i	BraA09g017760.3C	BraA09g017760.3C	E3 ubiquitin-protein ligase UPL1-like	4	4811-4830	1	GO:0004842(ubiquitin-protein transferase activity);GO:0005634(nucleus);GO:0005737(cytoplasm);GO:0042787(protein ubiquitination involved in ubiquitin-dependent protein catabolic process)	ko04120(Ubiquitin mediated proteolysis)
aly-miR399h-5p	BraA08g023770.3C	BraA08g023770.3C	-	3	1017-1038	1	GO:0003674(molecular_function);GO:0008150(biological_process);GO:0009507(chloroplast)
aly-miR399h-5p	BraA09g013430.3C	BraA09g013430.3C	eukaryotic initiation factor 4A-2-like	4	223-243	1	GO:0008270(zinc ion binding);GO:0009737(response to abscisic acid);GO:0016021(integral component of membrane)	ko03013(RNA transport)
aly-miR399h-5p	BraA03g051990.3C	BraA03g051990.3C	-	4	2083-2103	1	GO:0003674(molecular_function);GO:0008150(biological_process);GO:0009507(chloroplast);GO:0016021(integral component of membrane)
aly-miR400-3p	BraA05g012360.3C	BraA05g012360.3C	-	3.5	317-336	1	GO:0000793(condensed chromosome);GO:0000796(condensin complex);GO:0005634(nucleus);GO:0005737(cytoplasm);GO:0007076(mitotic chromosome condensation);GO:0051301(cell division)
aly-miR400-3p	BraA09g038890.3C	BraA09g038890.3C	-	4	6655-6674	1	GO:0000462(maturation of SSU-rRNA from tricistronic rRNA transcript );GO:0005730(nucleolus);GO:0030686(90S preribosome);GO:0032040(small-subunit processome)
aly-miR857-5p	BraA02g002380.3C	BraA02g002380.3C	-	4	5902-5921	1	GO:0005576(extracellular region);GO:0005578(proteinaceous extracellular matrix);GO:0008289(lipid binding);GO:0009859(pollen hydration);GO:0012511(monolayer-surrounded lipid storage body);GO:0016020(membrane);GO:0016021(integral component of membrane);GO:0019915(lipid storage);GO:0019953(sexual reproduction);GO:0031012(extracellular matrix);GO:0048544(recognition of pollen);GO:0070505(pollen coat)
ath-MIR169h-p3	BraA05g015200.3C	BraA05g015200.3C	exosome component 10	2	1611-1628	1	GO:0000166(nucleotide binding);GO:0000175(3'-5'-exoribonuclease activity);GO:0000176(nuclear exosome );GO:0000178(exosome );GO:0000184(nuclear-transcribed mRNA catabolic process, nonsense-mediated decay);GO:0000460(maturation of 5.8S rRNA);GO:0000956(nuclear-transcribed mRNA catabolic process);GO:0004532(exoribonuclease activity);GO:0005634(nucleus);GO:0005730(nucleolus);GO:0005737(cytoplasm);GO:…	ko03018(RNA degradation)
ath-MIR169h-p3	BraA05g008670.3C	BraA05g008670.3C	-	2.5	800-819	1	GO:0005829(cytosol);GO:0009793(embryo development ending in seed dormancy)
ath-MIR169h-p3	BraA05g027030.3C	BraA05g027030.3C	-	3	920-938	1	GO:0003723(RNA binding);GO:0003727(single-stranded RNA binding);GO:0003729(mRNA binding);GO:0005737(cytoplasm);GO:0005773(vacuole);GO:0005829(cytosol);GO:0006970(response to osmotic stress);GO:0009651(response to salt stress);GO:0009819(drought recovery);GO:0051607(defense response to virus);GO:0061158(3'-UTR-mediated mRNA destabilization)
ath-MIR169h-p3	BraA08g006380.3C	BraA08g006380.3C	-	3.5	948-966	1	GO:0003674(molecular_function);GO:0005634(nucleus)
ath-MIR169h-p3	BraA04g024520.3C	BraA04g024520.3C	hypothetical protein	3.5	1416-1434	1	GO:0004842(ubiquitin-protein transferase activity);GO:0005634(nucleus);GO:0005737(cytoplasm);GO:0009626(plant-type hypersensitive response);GO:0009814(defense response, incompatible interaction);GO:0009817(defense response to fungus, incompatible interaction);GO:0016567(protein ubiquitination);GO:0016874(ligase activity)	ko04140(Regulation of autophagy)
ath-MIR169h-p3	BraA09g011560.3C	BraA09g011560.3C	probable alpha	3.5	924-942	1	GO:0003825(alpha,alpha-trehalose-phosphate synthase );GO:0004805(trehalose-phosphatase activity);GO:0005634(nucleus);GO:0005739(mitochondrion);GO:0005829(cytosol);GO:0005992(trehalose biosynthetic process);GO:0016757(transferase activity, transferring glycosyl groups)	ko00500(Starch and sucrose metabolism)
ath-MIR169h-p3	BraA05g035080.3C	BraA05g035080.3C	-	3.5	1311-1328	1	GO:0003674(molecular_function);GO:0005634(nucleus);GO:0008150(biological_process)
ath-MIR169h-p3	BraA09g019520.3C	BraA09g019520.3C	-	3.5	223-240	1	GO:0006888(ER to Golgi vesicle-mediated transport)
ath-MIR169h-p3	BraA03g037740.3C	BraA03g037740.3C	-	3.5	394-411	1	GO:0003677(DNA binding);GO:0003700(transcription factor activity, sequence-specific DNA binding);GO:0005634(nucleus);GO:0006351(transcription, DNA-templated);GO:0006355(regulation of transcription, DNA-templated)
ath-MIR169h-p3	BraA06g035670.3C	BraA06g035670.3C	glucose-1-phosphate adenylyltransferase small subunit	3.5	768-785	1	GO:0005524(ATP binding);GO:0005978(glycogen biosynthetic process);GO:0008878(glucose-1-phosphate adenylyltransferase activity);GO:0009507(chloroplast);GO:0009570(chloroplast stroma);GO:0019252(starch biosynthetic process);GO:0030931(heterotetrameric ADPG pyrophosphorylase complex);GO:0048046(apoplast);GO:0048573(photoperiodism, flowering)	ko00500(Starch and sucrose metabolism);ko00520(Amino sugar and nucleotide sugar metabolism)
ath-MIR169h-p3	BraA05g041100.3C	BraA05g041100.3C	-	3.5	300-319	1	GO:0005886(plasma membrane);GO:0010215(cellulose microfibril organization);GO:0016049(cell growth);GO:0031225(anchored component of membrane)
ath-MIR169h-p3	BraA01g005260.3C	BraA01g005260.3C	hypothetical protein	4	430-448	1	GO:0005739(mitochondrion);GO:0005759(mitochondrial matrix)	ko03040(Spliceosome);ko03013(RNA transport);ko03015(mRNA surveillance pathway)
ath-MIR169h-p3	BraA01g035620.3C	BraA01g035620.3C	-	4	990-1008	1	GO:0005739(mitochondrion);GO:0006979(response to oxidative stress);GO:0009651(response to salt stress);GO:0009737(response to abscisic acid);GO:0042775(mitochondrial ATP synthesis coupled electron transport)
ath-MIR169h-p3	BraA08g020260.3C	BraA08g020260.3C	hypothetical protein	4	177-195	1	GO:0003735(structural constituent of ribosome);GO:0005730(nucleolus);GO:0005737(cytoplasm);GO:0005774(vacuolar membrane);GO:0005829(cytosol);GO:0006412(translation);GO:0009506(plasmodesma);GO:0009507(chloroplast);GO:0022625(cytosolic large ribosomal subunit);GO:0022626(cytosolic ribosome);GO:0042254(ribosome biogenesis)	ko03010(Ribosome)
ath-MIR169h-p3	BraA09g013130.3C	BraA09g013130.3C	-	4	214-232	1	GO:0003674(molecular_function);GO:0005634(nucleus);GO:0008150(biological_process)
ath-MIR169h-p3	BraA09g048170.3C	BraA09g048170.3C	-	4	96-114	1
ath-MIR169h-p3	BraA07g008840.3C	BraA07g008840.3C	-	4	77-96	1
ath-MIR169h-p3	BraA07g031810.3C	BraA07g031810.3C	4-coumarate--CoA ligase-like 1	4	1486-1504	1	GO:0005739(mitochondrion);GO:0005777(peroxisome);GO:0006952(defense response);GO:0018858(benzoate-CoA ligase activity);GO:0019761(glucosinolate biosynthetic process)	ko00360(Phenylalanine metabolism);ko00130(Ubiquinone and other terpenoid-quinone biosynthesis);ko00940(Phenylpropanoid biosynthesis)
ath-MIR169h-p3	BraA04g000530.3C	BraA04g000530.3C	60S ribosomal protein L7a-1-like	4	738-756	1	GO:0003735(structural constituent of ribosome);GO:0005730(nucleolus);GO:0005737(cytoplasm);GO:0005774(vacuolar membrane);GO:0005829(cytosol);GO:0006412(translation);GO:0009506(plasmodesma);GO:0009507(chloroplast);GO:0022625(cytosolic large ribosomal subunit);GO:0022626(cytosolic ribosome);GO:0042254(ribosome biogenesis)	ko03010(Ribosome)
ath-MIR169h-p3	BraA07g025260.3C	BraA07g025260.3C	60S ribosomal protein L7a-1-like	4	738-756	1	GO:0003735(structural constituent of ribosome);GO:0005730(nucleolus);GO:0005737(cytoplasm);GO:0005774(vacuolar membrane);GO:0005829(cytosol);GO:0006412(translation);GO:0009506(plasmodesma);GO:0009507(chloroplast);GO:0022625(cytosolic large ribosomal subunit);GO:0022626(cytosolic ribosome);GO:0042254(ribosome biogenesis)	ko03010(Ribosome)
ath-MIR169h-p3	BraA09g052140.3C	BraA09g052140.3C	60S ribosomal protein L7a-2-like	4	738-756	1	GO:0003735(structural constituent of ribosome);GO:0005730(nucleolus);GO:0005737(cytoplasm);GO:0005774(vacuolar membrane);GO:0005829(cytosol);GO:0006412(translation);GO:0009506(plasmodesma);GO:0009507(chloroplast);GO:0022625(cytosolic large ribosomal subunit);GO:0022626(cytosolic ribosome);GO:0042254(ribosome biogenesis)	ko03010(Ribosome)
ath-MIR169h-p3	BraA06g003930.3C	BraA06g003930.3C	soluble inorganic pyrophosphatase-like	4	511-529	1	GO:0000977(RNA polymerase II regulatory region sequence-specific DNA binding);GO:0003677(DNA binding);GO:0003700(transcription factor activity, sequence-specific DNA binding);GO:0005634(nucleus);GO:0005829(cytosol);GO:0006351(transcription, DNA-templated);GO:0006357(regulation of transcription from RNA polymerase II promoter);GO:0009791(post-embryonic development);GO:0046872(metal ion binding);GO…	ko00190(Oxidative phosphorylation)
ath-MIR169h-p3	BraA09g037490.3C	BraA09g037490.3C	-	4	1176-1194	1	GO:0009507(chloroplast)
ath-MIR169h-p3	BraA06g035070.3C	BraA06g035070.3C	uncharacterized LOC100854265	4	942-960	1	GO:0005575(cellular_component);GO:0008150(biological_process);GO:0008270(zinc ion binding)	ko03013(RNA transport);ko03008(Ribosome biogenesis in eukaryotes)
ath-MIR169h-p3	BraA06g006200.3C	BraA06g006200.3C	-	4	492-510	1	GO:0005634(nucleus);GO:0008150(biological_process);GO:0048046(apoplast)
ath-MIR169h-p3	BraA09g044390.3C	BraA09g044390.3C	60S ribosomal protein L12-2-like	4	135-153	1	GO:0003735(structural constituent of ribosome);GO:0005515(protein binding);GO:0005737(cytoplasm);GO:0005794(Golgi apparatus);GO:0005829(cytosol);GO:0005840(ribosome);GO:0006412(translation);GO:0016020(membrane);GO:0019843(rRNA binding);GO:0022625(cytosolic large ribosomal subunit);GO:0042254(ribosome biogenesis)	ko03010(Ribosome)
ath-MIR169h-p3	BraA04g006230.3C	BraA04g006230.3C	60S ribosomal protein L12-2	4	135-153	1	GO:0003735(structural constituent of ribosome);GO:0005515(protein binding);GO:0005737(cytoplasm);GO:0005794(Golgi apparatus);GO:0005829(cytosol);GO:0005840(ribosome);GO:0006412(translation);GO:0016020(membrane);GO:0019843(rRNA binding);GO:0022625(cytosolic large ribosomal subunit);GO:0042254(ribosome biogenesis)	ko03010(Ribosome)
ath-MIR169h-p3	BraA04g026320.3C	BraA04g026320.3C	60S ribosomal protein L12-2	4	135-153	1	GO:0003735(structural constituent of ribosome);GO:0005634(nucleus);GO:0005730(nucleolus);GO:0005737(cytoplasm);GO:0005773(vacuole);GO:0005794(Golgi apparatus);GO:0005829(cytosol);GO:0005840(ribosome);GO:0006412(translation);GO:0008270(zinc ion binding);GO:0009409(response to cold);GO:0009506(plasmodesma);GO:0009507(chloroplast);GO:0019843(rRNA binding);GO:0022625(cytosolic large ribosomal subunit…	ko03010(Ribosome)
ath-MIR169h-p3	BraA10g009310.3C	BraA10g009310.3C	-	4	495-513	1
ath-MIR169h-p3	BraA05g017760.3C	BraA05g017760.3C	-	4	1782-1800	1	GO:0005509(calcium ion binding);GO:0005515(protein binding);GO:0005634(nucleus);GO:0005635(nuclear envelope);GO:0005773(vacuole);GO:0005777(peroxisome);GO:0005788(endoplasmic reticulum lumen);GO:0009535(chloroplast thylakoid membrane);GO:0009640(photomorphogenesis);GO:0050832(defense response to fungus)
ath-MIR169h-p3	BraA06g037000.3C	BraA06g037000.3C	hypothetical protein	4	823-841	1	GO:0003677(DNA binding);GO:0003700(transcription factor activity, sequence-specific DNA binding);GO:0005634(nucleus);GO:0006351(transcription, DNA-templated);GO:0006355(regulation of transcription, DNA-templated);GO:0048658(anther wall tapetum development);GO:0052545(callose localization);GO:0055046(microgametogenesis)	ko00190(Oxidative phosphorylation);ko00860(Porphyrin and chlorophyll metabolism)
ath-MIR169h-p3	BraA04g023130.3C	BraA04g023130.3C	-	4	411-428	1	GO:0005737(cytoplasm);GO:0008080(N-acetyltransferase activity)
ath-MIR169h-p3	BraA06g022550.3C	BraA06g022550.3C	probable E3 ubiquitin-protein ligase HERC4	4	1677-1695	1	GO:0005773(vacuole);GO:0005794(Golgi apparatus);GO:0005886(plasma membrane);GO:0046872(metal ion binding)	ko04120(Ubiquitin mediated proteolysis)
ath-MIR169h-p3	BraA06g029530.3C	BraA06g029530.3C	peptidyl-prolyl cis-trans isomerase CYP65	4	639-657	1	GO:0000209(protein polyubiquitination);GO:0000413(protein peptidyl-prolyl isomerization);GO:0003755(peptidyl-prolyl cis-trans isomerase activity);GO:0005634(nucleus);GO:0006457(protein folding);GO:0016874(ligase activity);GO:0034450(ubiquitin-ubiquitin ligase activity)	ko04120(Ubiquitin mediated proteolysis)
ath-MIR169h-p3	BraA03g019880.3C	BraA03g019880.3C	acetyl-coenzyme A carboxylase carboxyl transferase subunit alpha	4	1329-1347	1	GO:0003989(acetyl-CoA carboxylase activity);GO:0005524(ATP binding);GO:0006633(fatty acid biosynthetic process);GO:0009317(acetyl-CoA carboxylase complex);GO:0009507(chloroplast);GO:0009536(plastid);GO:0009570(chloroplast stroma);GO:0009706(chloroplast inner membrane);GO:0009941(chloroplast envelope);GO:0016020(membrane);GO:2001295(malonyl-CoA biosynthetic process)	ko01200(Carbon metabolism);ko01212(Fatty acid metabolism);ko00620(Pyruvate metabolism);ko00640(Propanoate metabolism);ko00061(Fatty acid biosynthesis);ko00253(Tetracycline biosynthesis)
ath-MIR169h-p3	BraA01g042450.3C	BraA01g042450.3C	-	4	213-230	1	GO:0000027(ribosomal large subunit assembly);GO:0000460(maturation of 5.8S rRNA);GO:0000470(maturation of LSU-rRNA);GO:0005730(nucleolus);GO:0030687(preribosome, large subunit precursor);GO:0042134(rRNA primary transcript binding)
ath-MIR169h-p3	BraA10g001690.3C	BraA10g001690.3C	-	4	3967-3985	1	GO:0000932(cytoplasmic mRNA processing body);GO:0005515(protein binding);GO:0005634(nucleus);GO:0007033(vacuole organization);GO:0007165(signal transduction);GO:0009737(response to abscisic acid);GO:0009825(multidimensional cell growth);GO:0010090(trichome morphogenesis);GO:0033962(cytoplasmic mRNA processing body assembly);GO:0071472(cellular response to salt stress)
ath-MIR169h-p3	BraA05g000100.3C	BraA05g000100.3C	-	4	6846-6864	1	GO:0005261(cation channel activity);GO:0006812(cation transport);GO:0008381(mechanically-gated ion channel activity);GO:0009612(response to mechanical stimulus);GO:0016021(integral component of membrane);GO:0034220(ion transmembrane transport);GO:0042391(regulation of membrane potential);GO:0050974(detection of mechanical stimulus involved in sensory perception)
ath-MIR169h-p3	BraA05g012030.3C	BraA05g012030.3C	-	4	366-383	1	GO:0005737(cytoplasm);GO:0008080(N-acetyltransferase activity);GO:0009737(response to abscisic acid)
ath-MIR169h-p3	BraA04g025460.3C	BraA04g025460.3C	hypothetical protein	4	423-440	1	GO:0000287(magnesium ion binding);GO:0005634(nucleus);GO:0005737(cytoplasm);GO:0005829(cytosol);GO:0005986(sucrose biosynthetic process);GO:0009506(plasmodesma);GO:0046686(response to cadmium ion);GO:0050307(sucrose-phosphate phosphatase activity)	ko04075(Plant hormone signal transduction)
ath-MIR169h-p3	BraA03g001030.3C	BraA03g001030.3C	aldehyde dehydrogenase family 3 member H1-like	4	873-890	1	GO:0004722(protein serine/threonine phosphatase activity);GO:0005515(protein binding);GO:0005634(nucleus);GO:0005737(cytoplasm);GO:0006470(protein dephosphorylation);GO:0016791(phosphatase activity);GO:0046872(metal ion binding);GO:1900056(negative regulation of leaf senescence)	ko00010(Glycolysis / Gluconeogenesis);ko00040(Pentose and glucuronate interconversions);ko00053(Ascorbate and aldarate metabolism);ko00620(Pyruvate metabolism);ko00071(Fatty acid degradation);ko00561(Glycerolipid metabolism);ko00280(Valine,ko leucine and isoleucine degradation);ko00310(Lysine degradation);ko00330(Arginine and proline metabolism);ko00340(Histidine metabolism);ko00380(Tryptophan me…
ath-MIR169h-p3	BraA05g008670.3C	BraA05g008670.3C	-	4	513-531	1	GO:0005829(cytosol);GO:0009793(embryo development ending in seed dormancy)
ath-MIR169j-p3	BraA04g024520.3C	BraA04g024520.3C	hypothetical protein	3	1416-1434	1	GO:0004842(ubiquitin-protein transferase activity);GO:0005634(nucleus);GO:0005737(cytoplasm);GO:0009626(plant-type hypersensitive response);GO:0009814(defense response, incompatible interaction);GO:0009817(defense response to fungus, incompatible interaction);GO:0016567(protein ubiquitination);GO:0016874(ligase activity)	ko04140(Regulation of autophagy)
ath-MIR169j-p3	BraA09g019520.3C	BraA09g019520.3C	-	3	223-240	1	GO:0006888(ER to Golgi vesicle-mediated transport)
ath-MIR169j-p3	BraA05g015200.3C	BraA05g015200.3C	exosome component 10	3	1611-1628	1	GO:0000166(nucleotide binding);GO:0000175(3'-5'-exoribonuclease activity);GO:0000176(nuclear exosome );GO:0000178(exosome );GO:0000184(nuclear-transcribed mRNA catabolic process, nonsense-mediated decay);GO:0000460(maturation of 5.8S rRNA);GO:0000956(nuclear-transcribed mRNA catabolic process);GO:0004532(exoribonuclease activity);GO:0005634(nucleus);GO:0005730(nucleolus);GO:0005737(cytoplasm);GO:…	ko03018(RNA degradation)
ath-MIR169j-p3	BraA06g035670.3C	BraA06g035670.3C	glucose-1-phosphate adenylyltransferase small subunit	3	768-785	1	GO:0005524(ATP binding);GO:0005978(glycogen biosynthetic process);GO:0008878(glucose-1-phosphate adenylyltransferase activity);GO:0009507(chloroplast);GO:0009570(chloroplast stroma);GO:0019252(starch biosynthetic process);GO:0030931(heterotetrameric ADPG pyrophosphorylase complex);GO:0048046(apoplast);GO:0048573(photoperiodism, flowering)	ko00500(Starch and sucrose metabolism);ko00520(Amino sugar and nucleotide sugar metabolism)
ath-MIR169j-p3	BraA08g020260.3C	BraA08g020260.3C	hypothetical protein	3.5	177-195	1	GO:0003735(structural constituent of ribosome);GO:0005730(nucleolus);GO:0005737(cytoplasm);GO:0005774(vacuolar membrane);GO:0005829(cytosol);GO:0006412(translation);GO:0009506(plasmodesma);GO:0009507(chloroplast);GO:0022625(cytosolic large ribosomal subunit);GO:0022626(cytosolic ribosome);GO:0042254(ribosome biogenesis)	ko03010(Ribosome)
ath-MIR169j-p3	BraA06g035070.3C	BraA06g035070.3C	uncharacterized LOC100854265	3.5	942-960	1	GO:0005575(cellular_component);GO:0008150(biological_process);GO:0008270(zinc ion binding)	ko03013(RNA transport);ko03008(Ribosome biogenesis in eukaryotes)
ath-MIR169j-p3	BraA09g013130.3C	BraA09g013130.3C	-	3.5	214-232	1	GO:0003674(molecular_function);GO:0005634(nucleus);GO:0008150(biological_process)
ath-MIR169j-p3	BraA09g048170.3C	BraA09g048170.3C	-	3.5	96-114	1
ath-MIR169j-p3	BraA05g008670.3C	BraA05g008670.3C	-	3.5	513-531	1	GO:0005829(cytosol);GO:0009793(embryo development ending in seed dormancy)
ath-MIR169j-p3	BraA10g009310.3C	BraA10g009310.3C	-	3.5	495-513	1
ath-MIR169j-p3	BraA03g019880.3C	BraA03g019880.3C	acetyl-coenzyme A carboxylase carboxyl transferase subunit alpha	3.5	1329-1347	1	GO:0003989(acetyl-CoA carboxylase activity);GO:0005524(ATP binding);GO:0006633(fatty acid biosynthetic process);GO:0009317(acetyl-CoA carboxylase complex);GO:0009507(chloroplast);GO:0009536(plastid);GO:0009570(chloroplast stroma);GO:0009706(chloroplast inner membrane);GO:0009941(chloroplast envelope);GO:0016020(membrane);GO:2001295(malonyl-CoA biosynthetic process)	ko01200(Carbon metabolism);ko01212(Fatty acid metabolism);ko00620(Pyruvate metabolism);ko00640(Propanoate metabolism);ko00061(Fatty acid biosynthesis);ko00253(Tetracycline biosynthesis)
ath-MIR169j-p3	BraA05g012030.3C	BraA05g012030.3C	-	3.5	366-383	1	GO:0005737(cytoplasm);GO:0008080(N-acetyltransferase activity);GO:0009737(response to abscisic acid)
ath-MIR169j-p3	BraA04g023130.3C	BraA04g023130.3C	-	3.5	411-428	1	GO:0005737(cytoplasm);GO:0008080(N-acetyltransferase activity)
ath-MIR169j-p3	BraA05g002460.3C	BraA05g002460.3C	-	3.5	1861-1878	1	GO:0004222(metalloendopeptidase activity);GO:0005737(cytoplasm);GO:0005777(peroxisome);GO:0006508(proteolysis)
ath-MIR169j-p3	BraA05g008670.3C	BraA05g008670.3C	-	3.5	800-819	1	GO:0005829(cytosol);GO:0009793(embryo development ending in seed dormancy)
ath-MIR169j-p3	BraA09g048370.3C	BraA09g048370.3C	hypothetical protein	4	129-147	1	GO:0005524(ATP binding);GO:0005634(nucleus);GO:0006468(protein phosphorylation);GO:0016301(kinase activity);GO:0016310(phosphorylation)	ko00500(Starch and sucrose metabolism)
ath-MIR169j-p3	BraA03g035380.3C	BraA03g035380.3C	-	4	279-297	1	GO:0005739(mitochondrion);GO:0016787(hydrolase activity);GO:0046872(metal ion binding)
ath-MIR169j-p3	BraA09g048400.3C	BraA09g048400.3C	hypothetical protein	4	456-474	1	GO:0005524(ATP binding);GO:0005634(nucleus);GO:0006468(protein phosphorylation);GO:0016301(kinase activity);GO:0016310(phosphorylation)	ko04626(Plant-pathogen interaction)
ath-MIR169j-p3	BraA02g003320.3C	BraA02g003320.3C	putative ETHYLENE INSENSITIVE 3-like 4 protein	4	777-795	1	GO:0003700(transcription factor activity, sequence-specific DNA binding);GO:0005634(nucleus);GO:0006351(transcription, DNA-templated);GO:0006355(regulation of transcription, DNA-templated);GO:0009873(ethylene-activated signaling pathway);GO:0080167(response to karrikin)	ko04075(Plant hormone signal transduction)
ath-MIR169j-p3	BraA06g028560.3C	BraA06g028560.3C	ETHYLENE INSENSITIVE 3-like 5 protein	4	849-867	1	GO:0003700(transcription factor activity, sequence-specific DNA binding);GO:0005634(nucleus);GO:0006351(transcription, DNA-templated);GO:0006355(regulation of transcription, DNA-templated);GO:0009873(ethylene-activated signaling pathway)	ko04075(Plant hormone signal transduction)
ath-MIR169j-p3	BraA03g029370.3C	BraA03g029370.3C	-	4	72-90	1	GO:0005739(mitochondrion);GO:0008150(biological_process)
ath-MIR169j-p3	BraA04g003110.3C	BraA04g003110.3C	FLG22-induced receptor-like kinase 1	4	468-486	1	GO:0005524(ATP binding);GO:0005634(nucleus);GO:0006468(protein phosphorylation);GO:0016301(kinase activity);GO:0016310(phosphorylation)	ko04626(Plant-pathogen interaction)
ath-MIR169j-p3	BraA01g031630.3C	BraA01g031630.3C	5'-3' exoribonuclease 4-like	4	687-705	1	GO:0003674(molecular_function);GO:0005634(nucleus);GO:0009908(flower development);GO:0030154(cell differentiation)	ko03008(Ribosome biogenesis in eukaryotes);ko03018(RNA degradation)
ath-MIR169j-p3	BraA06g036770.3C	BraA06g036770.3C	-	4	238-255	1	GO:0005515(protein binding);GO:0005634(nucleus);GO:0006351(transcription, DNA-templated);GO:0006355(regulation of transcription, DNA-templated);GO:0009740(gibberellic acid mediated signaling pathway);GO:0040008(regulation of growth);GO:0046983(protein dimerization activity)
ath-MIR169j-p3	BraA09g003600.3C	BraA09g003600.3C	-	4	238-255	1	GO:0005515(protein binding);GO:0005634(nucleus);GO:0006351(transcription, DNA-templated);GO:0006355(regulation of transcription, DNA-templated);GO:0009740(gibberellic acid mediated signaling pathway);GO:0040008(regulation of growth);GO:0046983(protein dimerization activity)
ath-MIR169j-p3	BraA02g040670.3C	BraA02g040670.3C	-	4	33-51	1	GO:0003676(nucleic acid binding);GO:0003964(RNA-directed DNA polymerase activity);GO:0005739(mitochondrion);GO:0008150(biological_process)
ath-MIR169j-p3	BraA04g003100.3C	BraA04g003100.3C	LRR receptor-like serine/threonine-protein kinase FLS2	4	1653-1671	1	GO:0004674(protein serine/threonine kinase activity);GO:0005524(ATP binding);GO:0005634(nucleus);GO:0005886(plasma membrane);GO:0006468(protein phosphorylation);GO:0007166(cell surface receptor signaling pathway);GO:0016301(kinase activity);GO:0016310(phosphorylation)	ko04626(Plant-pathogen interaction)
ath-MIR169j-p3	BraA09g052140.3C	BraA09g052140.3C	60S ribosomal protein L7a-2-like	4	738-756	1	GO:0003735(structural constituent of ribosome);GO:0005730(nucleolus);GO:0005737(cytoplasm);GO:0005774(vacuolar membrane);GO:0005829(cytosol);GO:0006412(translation);GO:0009506(plasmodesma);GO:0009507(chloroplast);GO:0022625(cytosolic large ribosomal subunit);GO:0022626(cytosolic ribosome);GO:0042254(ribosome biogenesis)	ko03010(Ribosome)
ath-MIR169j-p3	BraA07g025260.3C	BraA07g025260.3C	60S ribosomal protein L7a-1-like	4	738-756	1	GO:0003735(structural constituent of ribosome);GO:0005730(nucleolus);GO:0005737(cytoplasm);GO:0005774(vacuolar membrane);GO:0005829(cytosol);GO:0006412(translation);GO:0009506(plasmodesma);GO:0009507(chloroplast);GO:0022625(cytosolic large ribosomal subunit);GO:0022626(cytosolic ribosome);GO:0042254(ribosome biogenesis)	ko03010(Ribosome)
ath-MIR169j-p3	BraA04g000530.3C	BraA04g000530.3C	60S ribosomal protein L7a-1-like	4	738-756	1	GO:0003735(structural constituent of ribosome);GO:0005730(nucleolus);GO:0005737(cytoplasm);GO:0005774(vacuolar membrane);GO:0005829(cytosol);GO:0006412(translation);GO:0009506(plasmodesma);GO:0009507(chloroplast);GO:0022625(cytosolic large ribosomal subunit);GO:0022626(cytosolic ribosome);GO:0042254(ribosome biogenesis)	ko03010(Ribosome)
ath-MIR169j-p3	BraA04g006230.3C	BraA04g006230.3C	60S ribosomal protein L12-2	4	135-153	1	GO:0003735(structural constituent of ribosome);GO:0005515(protein binding);GO:0005737(cytoplasm);GO:0005794(Golgi apparatus);GO:0005829(cytosol);GO:0005840(ribosome);GO:0006412(translation);GO:0016020(membrane);GO:0019843(rRNA binding);GO:0022625(cytosolic large ribosomal subunit);GO:0042254(ribosome biogenesis)	ko03010(Ribosome)
ath-MIR169j-p3	BraA04g026320.3C	BraA04g026320.3C	60S ribosomal protein L12-2	4	135-153	1	GO:0003735(structural constituent of ribosome);GO:0005634(nucleus);GO:0005730(nucleolus);GO:0005737(cytoplasm);GO:0005773(vacuole);GO:0005794(Golgi apparatus);GO:0005829(cytosol);GO:0005840(ribosome);GO:0006412(translation);GO:0008270(zinc ion binding);GO:0009409(response to cold);GO:0009506(plasmodesma);GO:0009507(chloroplast);GO:0019843(rRNA binding);GO:0022625(cytosolic large ribosomal subunit…	ko03010(Ribosome)
ath-MIR169j-p3	BraA09g044390.3C	BraA09g044390.3C	60S ribosomal protein L12-2-like	4	135-153	1	GO:0003735(structural constituent of ribosome);GO:0005515(protein binding);GO:0005737(cytoplasm);GO:0005794(Golgi apparatus);GO:0005829(cytosol);GO:0005840(ribosome);GO:0006412(translation);GO:0016020(membrane);GO:0019843(rRNA binding);GO:0022625(cytosolic large ribosomal subunit);GO:0042254(ribosome biogenesis)	ko03010(Ribosome)
ath-MIR169j-p3	BraA07g031810.3C	BraA07g031810.3C	4-coumarate--CoA ligase-like 1	4	1485-1504	1	GO:0005739(mitochondrion);GO:0005777(peroxisome);GO:0006952(defense response);GO:0018858(benzoate-CoA ligase activity);GO:0019761(glucosinolate biosynthetic process)	ko00360(Phenylalanine metabolism);ko00130(Ubiquinone and other terpenoid-quinone biosynthesis);ko00940(Phenylpropanoid biosynthesis)
ath-MIR169j-p3	BraAnng002670.3C			4	85-104	1
ath-MIR169j-p3	BraA06g029530.3C	BraA06g029530.3C	peptidyl-prolyl cis-trans isomerase CYP65	4	639-657	1	GO:0000209(protein polyubiquitination);GO:0000413(protein peptidyl-prolyl isomerization);GO:0003755(peptidyl-prolyl cis-trans isomerase activity);GO:0005634(nucleus);GO:0006457(protein folding);GO:0016874(ligase activity);GO:0034450(ubiquitin-ubiquitin ligase activity)	ko04120(Ubiquitin mediated proteolysis)
ath-MIR169j-p3	BraA08g024020.3C	BraA08g024020.3C	-	4	355-372	1	GO:0003676(nucleic acid binding);GO:0005634(nucleus);GO:0005829(cytosol);GO:0005886(plasma membrane);GO:0008150(biological_process)
ath-MIR169j-p3	BraA05g027030.3C	BraA05g027030.3C	-	4	920-938	1	GO:0003723(RNA binding);GO:0003727(single-stranded RNA binding);GO:0003729(mRNA binding);GO:0005737(cytoplasm);GO:0005773(vacuole);GO:0005829(cytosol);GO:0006970(response to osmotic stress);GO:0009651(response to salt stress);GO:0009819(drought recovery);GO:0051607(defense response to virus);GO:0061158(3'-UTR-mediated mRNA destabilization)
ath-MIR169j-p3	BraA03g044320.3C	BraA03g044320.3C	-	4	485-504	1	GO:0003674(molecular_function);GO:0005634(nucleus);GO:0008150(biological_process)
ath-MIR169j-p3	BraA01g012380.3C	BraA01g012380.3C	uncharacterized LOC105047412	4	2041-2058	1	GO:0005768(endosome);GO:0005794(Golgi apparatus);GO:0005802(trans-Golgi network);GO:0008150(biological_process);GO:0009507(chloroplast);GO:0016021(integral component of membrane)	ko04120(Ubiquitin mediated proteolysis)
ath-MIR169j-p3	BraA06g008610.3C	BraA06g008610.3C	hypothetical protein	4	2279-2297	1	GO:0005634(nucleus);GO:0006869(lipid transport);GO:0007165(signal transduction);GO:0008142(oxysterol binding);GO:0008202(steroid metabolic process);GO:0008289(lipid binding);GO:0035091(phosphatidylinositol binding)	ko00500(Starch and sucrose metabolism);ko00520(Amino sugar and nucleotide sugar metabolism)
ath-MIR169j-p3	BraA07g000780.3C	BraA07g000780.3C	calcium-dependent protein kinase 34-like	4	1543-1561	1	GO:0004672(protein kinase activity);GO:0004674(protein serine/threonine kinase activity);GO:0004721(phosphoprotein phosphatase activity);GO:0004722(protein serine/threonine phosphatase activity);GO:0005524(ATP binding);GO:0005886(plasma membrane);GO:0006468(protein phosphorylation);GO:0046872(metal ion binding)	ko04626(Plant-pathogen interaction)
ath-MIR169j-p3	BraA06g024110.3C	BraA06g024110.3C	-	4	640-657	1	GO:0003824(catalytic activity)
ath-MIR169j-p3	BraA05g000100.3C	BraA05g000100.3C	-	4	6846-6864	1	GO:0005261(cation channel activity);GO:0006812(cation transport);GO:0008381(mechanically-gated ion channel activity);GO:0009612(response to mechanical stimulus);GO:0016021(integral component of membrane);GO:0034220(ion transmembrane transport);GO:0042391(regulation of membrane potential);GO:0050974(detection of mechanical stimulus involved in sensory perception)
ath-MIR169j-p3	BraA09g058210.3C	BraA09g058210.3C	-	4	230-247	1	GO:0003674(molecular_function);GO:0005886(plasma membrane);GO:0008150(biological_process);GO:0016021(integral component of membrane)
ath-MIR169j-p3	BraA05g022790.3C	BraA05g022790.3C	NAC domain-containing protein 89-like	4	1138-1155	1	GO:0003677(DNA binding);GO:0003700(transcription factor activity, sequence-specific DNA binding);GO:0005634(nucleus);GO:0006351(transcription, DNA-templated);GO:0006355(regulation of transcription, DNA-templated);GO:0007275(multicellular organism development);GO:0016021(integral component of membrane)	ko03018(RNA degradation)
ath-MIR169j-p3	BraA05g030350.3C	BraA05g030350.3C	hypothetical protein	4	321-338	1	GO:0003727(single-stranded RNA binding);GO:0005634(nucleus);GO:0005774(vacuolar membrane);GO:0006396(RNA processing);GO:0006397(mRNA processing);GO:0006417(regulation of translation);GO:0009507(chloroplast);GO:0009570(chloroplast stroma);GO:0009657(plastid organization);GO:0009941(chloroplast envelope);GO:0010114(response to red light);GO:0031969(chloroplast membrane);GO:0043621(protein self-asso…	ko03040(Spliceosome)
ath-MIR169j-p3	BraA08g010330.3C	BraA08g010330.3C	-	4	762-781	1	GO:0000139(Golgi membrane);GO:0005509(calcium ion binding);GO:0005794(Golgi apparatus);GO:0005887(integral component of plasma membrane);GO:0006623(protein targeting to vacuole);GO:0015031(protein transport);GO:0016021(integral component of membrane);GO:0017119(Golgi transport complex);GO:0030665(clathrin-coated vesicle membrane);GO:0031902(late endosome membrane)
ath-MIR169j-p3	BraA02g023940.3C	BraA02g023940.3C	vacuolar protein sorting-associated protein 45 homolog	4	1108-1125	1	GO:0005515(protein binding);GO:0005794(Golgi apparatus);GO:0005802(trans-Golgi network);GO:0006886(intracellular protein transport);GO:0006904(vesicle docking involved in exocytosis);GO:0008565(protein transporter activity);GO:0009306(protein secretion);GO:0009705(plant-type vacuole membrane)	ko04144(Endocytosis)
ath-MIR169j-p3	BraA06g009670.3C			4	85-104	1
ath-MIR169j-p3	BraA07g030960.3C	BraA07g030960.3C	alpha	4	2143-2160	1	GO:0003825(alpha,alpha-trehalose-phosphate synthase );GO:0004805(trehalose-phosphatase activity);GO:0005739(mitochondrion);GO:0005992(trehalose biosynthetic process);GO:0016757(transferase activity, transferring glycosyl groups)	ko00500(Starch and sucrose metabolism)
ath-MIR169j-p3	BraA03g008760.3C	BraA03g008760.3C	-	4	1236-1253	1	GO:0003674(molecular_function);GO:0005634(nucleus);GO:0008150(biological_process)
ath-MIR169j-p3	BraA07g035680.3C	BraA07g035680.3C	putative 1-phosphatidylinositol-3-phosphate 5-kinase FAB1C	4	685-702	1	GO:0000285(1-phosphatidylinositol-3-phosphate 5-kinase activity);GO:0005524(ATP binding);GO:0005634(nucleus);GO:0016308(1-phosphatidylinositol-4-phosphate 5-kinase activity);GO:0090332(stomatal closure)	ko00562(Inositol phosphate metabolism);ko04070(Phosphatidylinositol signaling system);ko04145(Phagosome)
ath-MIR399d-p5_1ss13CT	BraA06g034740.3C	BraA06g034740.3C	-	3.5	2382-2403	1	GO:0000166(nucleotide binding);GO:0005634(nucleus);GO:0080008(Cul4-RING E3 ubiquitin ligase complex)
ath-MIR829-p5_2ss9GA17TC	BraA07g022550.3C	BraA07g022550.3C	ABSCISIC ACID-INSENSITIVE 5-like protein 2	3	665-682	1	GO:0003677(DNA binding);GO:0003700(transcription factor activity, sequence-specific DNA binding);GO:0005634(nucleus);GO:0006351(transcription, DNA-templated);GO:0006355(regulation of transcription, DNA-templated);GO:0009737(response to abscisic acid);GO:0009738(abscisic acid-activated signaling pathway);GO:0043565(sequence-specific DNA binding)	ko04075(Plant hormone signal transduction)
ath-MIR829-p5_2ss9GA17TC	BraA04g003740.3C	BraA04g003740.3C	ABSCISIC ACID-INSENSITIVE 5-like protein 2	3	680-697	1	GO:0003677(DNA binding);GO:0003700(transcription factor activity, sequence-specific DNA binding);GO:0005634(nucleus);GO:0006351(transcription, DNA-templated);GO:0006355(regulation of transcription, DNA-templated);GO:0009737(response to abscisic acid);GO:0009738(abscisic acid-activated signaling pathway);GO:0043565(sequence-specific DNA binding)	ko04075(Plant hormone signal transduction)
ath-MIR829-p5_2ss9GA17TC	BraA04g020940.3C	BraA04g020940.3C	-	3	158-176	1
ath-MIR829-p5_2ss9GA17TC	BraA07g039020.3C	BraA07g039020.3C	citrate synthase 2	3	126-144	1	GO:0003676(nucleic acid binding);GO:0004523(RNA-DNA hybrid ribonuclease activity)	ko01200(Carbon metabolism);ko01210(2-Oxocarboxylic acid metabolism);ko01230(Biosynthesis of amino acids);ko00020(Citrate cycle );ko00630(Glyoxylate and dicarboxylate metabolism)
ath-MIR829-p5_2ss9GA17TC	BraA04g006350.3C	BraA04g006350.3C	hypothetical protein	3	8-25	1	GO:0005576(extracellular region);GO:0016042(lipid catabolic process);GO:0016788(hydrolase activity, acting on ester bonds);GO:0052689(carboxylic ester hydrolase activity)	ko00561(Glycerolipid metabolism)
ath-MIR829-p5_2ss9GA17TC	BraA07g018590.3C	BraA07g018590.3C	-	3	801-819	1	GO:0003676(nucleic acid binding);GO:0003700(transcription factor activity, sequence-specific DNA binding);GO:0005634(nucleus);GO:0006351(transcription, DNA-templated);GO:0006355(regulation of transcription, DNA-templated);GO:0008270(zinc ion binding);GO:0046872(metal ion binding)
ath-MIR829-p5_2ss9GA17TC	BraA06g018550.3C	BraA06g018550.3C	-	3	317-333	1	GO:0003677(DNA binding);GO:0009507(chloroplast)
ath-MIR829-p5_2ss9GA17TC	BraA07g033660.3C	BraA07g033660.3C	-	3	843-860	1
ath-MIR829-p5_2ss9GA17TC	BraA07g024440.3C	BraA07g024440.3C	hypothetical protein	3	1347-1364	1	GO:0005783(endoplasmic reticulum);GO:0005886(plasma membrane);GO:0008289(lipid binding);GO:0009414(response to water deprivation);GO:0009651(response to salt stress);GO:0009958(positive gravitropism);GO:0031965(nuclear membrane);GO:0043565(sequence-specific DNA binding);GO:0045892(negative regulation of transcription, DNA-templated)	ko04144(Endocytosis)
ath-MIR829-p5_2ss9GA17TC	BraA08g031140.3C	BraA08g031140.3C	uncharacterized LOC104905624	3	1164-1181	1	GO:0004674(protein serine/threonine kinase activity);GO:0005886(plasma membrane);GO:0006468(protein phosphorylation)	ko02010(ABC transporters)
ath-MIR829-p5_2ss9GA17TC	BraA08g028910.3C	BraA08g028910.3C	exonuclease 1	3	1629-1646	1	GO:0003677(DNA binding);GO:0004518(nuclease activity);GO:0004527(exonuclease activity);GO:0005634(nucleus);GO:0006281(DNA repair)	ko03430(Mismatch repair)
ath-MIR829-p5_2ss9GA17TC	BraA04g015240.3C	BraA04g015240.3C	Tubulin alpha-5	3	1164-1181	1	GO:0004674(protein serine/threonine kinase activity);GO:0005886(plasma membrane);GO:0006468(protein phosphorylation)	ko04145(Phagosome)
ath-MIR829-p5_2ss9GA17TC	BraA05g018000.3C	BraA05g018000.3C	Tubulin alpha-5	3	1080-1097	1	GO:0004596(peptide alpha-N-acetyltransferase activity);GO:0005737(cytoplasm);GO:0017196(N-terminal peptidyl-methionine acetylation)	ko04145(Phagosome)
ath-MIR829-p5_2ss9GA17TC	BraA05g004790.3C	BraA05g004790.3C	-	3	705-722	1	GO:0004842(ubiquitin-protein transferase activity);GO:0005515(protein binding);GO:0005634(nucleus);GO:0005739(mitochondrion);GO:0006513(protein monoubiquitination);GO:0008270(zinc ion binding);GO:0009817(defense response to fungus, incompatible interaction);GO:0009965(leaf morphogenesis);GO:0010162(seed dormancy process);GO:0010228(vegetative to reproductive phase transition of meristem);GO:00103…
ath-MIR829-p5_2ss9GA17TC	BraA03g029880.3C	BraA03g029880.3C	uncharacterized LOC101785289	3	842-859	1	GO:0005737(cytoplasm);GO:0008270(zinc ion binding)	ko00053(Ascorbate and aldarate metabolism)
ath-MIR829-p5_2ss9GA17TC	BraA05g000160.3C	BraA05g000160.3C	peroxidase N-like	3	1959-1977	1	GO:0005737(cytoplasm);GO:0008794(arsenate reductase );GO:0009055(electron carrier activity);GO:0015035(protein disulfide oxidoreductase activity);GO:0045454(cell redox homeostasis);GO:0055114(oxidation-reduction process)	ko00940(Phenylpropanoid biosynthesis)
ath-MIR829-p5_2ss9GA17TC	BraA07g030090.3C	BraA07g030090.3C	-	3	398-414	1	GO:0000118(histone deacetylase complex);GO:0000122(negative regulation of transcription from RNA polymerase II promoter);GO:0000785(chromatin);GO:0001106(RNA polymerase II transcription corepressor activity);GO:0004407(histone deacetylase activity);GO:0016575(histone deacetylation)
ath-MIR829-p5_2ss9GA17TC	BraA07g034920.3C	BraA07g034920.3C	-	3	353-369	1	GO:0000118(histone deacetylase complex);GO:0000122(negative regulation of transcription from RNA polymerase II promoter);GO:0000785(chromatin);GO:0001106(RNA polymerase II transcription corepressor activity);GO:0004407(histone deacetylase activity);GO:0016575(histone deacetylation)
ath-MIR829-p5_2ss9GA17TC	BraA08g032630.3C	BraA08g032630.3C	putative disease resistance protein At4g10780	3	957-973	1	GO:0000166(nucleotide binding);GO:0005515(protein binding);GO:0005524(ATP binding);GO:0005622(intracellular);GO:0005886(plasma membrane);GO:0006952(defense response);GO:0008219(cell death);GO:0009626(plant-type hypersensitive response);GO:0009816(defense response to bacterium, incompatible interaction);GO:0038023(signaling receptor activity);GO:0043531(ADP binding)	ko04626(Plant-pathogen interaction)
ath-MIR829-p5_2ss9GA17TC	BraA06g031440.3C	BraA06g031440.3C	-	3.5	353-370	1	GO:0003674(molecular_function);GO:0005634(nucleus);GO:0008150(biological_process)
ath-MIR829-p5_2ss9GA17TC	BraA03g018620.3C	BraA03g018620.3C	hypothetical protein	3.5	140-157	1	GO:0003677(DNA binding);GO:0003700(transcription factor activity, sequence-specific DNA binding);GO:0005634(nucleus);GO:0006351(transcription, DNA-templated);GO:0006355(regulation of transcription, DNA-templated);GO:0007275(multicellular organism development);GO:0009873(ethylene-activated signaling pathway)	ko00230(Purine metabolism);ko00240(Pyrimidine metabolism);ko03020(RNA polymerase)
ath-MIR829-p5_2ss9GA17TC	BraA10g024970.3C	BraA10g024970.3C	-	3.5	3-20	1	GO:0003674(molecular_function);GO:0005634(nucleus);GO:0008150(biological_process)
ath-MIR829-p5_2ss9GA17TC	BraA01g000570.3C	BraA01g000570.3C	gamma-glutamyltranspeptidase 1	3.5	475-493	1	GO:0003840(gamma-glutamyltransferase activity);GO:0005576(extracellular region);GO:0006751(glutathione catabolic process);GO:0006979(response to oxidative stress);GO:0009505(plant-type cell wall);GO:0009506(plasmodesma);GO:0016756(glutathione gamma-glutamylcysteinyltransferase activity);GO:0036374(glutathione hydrolase activity);GO:0048046(apoplast)	ko00590(Arachidonic acid metabolism);ko00430(Taurine and hypotaurine metabolism);ko00460(Cyanoamino acid metabolism);ko00480(Glutathione metabolism)
ath-MIR829-p5_2ss9GA17TC	BraA01g024910.3C	BraA01g024910.3C	-	3.5	149-167	1
ath-MIR829-p5_2ss9GA17TC	BraA02g031400.3C	BraA02g031400.3C	-	4	251-268	1	GO:0003674(molecular_function);GO:0005515(protein binding);GO:0009414(response to water deprivation);GO:0009507(chloroplast);GO:0009535(chloroplast thylakoid membrane);GO:0009579(thylakoid);GO:0009658(chloroplast organization);GO:0010286(heat acclimation);GO:0016021(integral component of membrane);GO:0042538(hyperosmotic salinity response);GO:0048564(photosystem I assembly);GO:0080183(response to…
ath-MIR829-p5_2ss9GA17TC	BraA06g042930.3C	BraA06g042930.3C	-	4	542-559	1	GO:0003674(molecular_function);GO:0005515(protein binding);GO:0009414(response to water deprivation);GO:0009507(chloroplast);GO:0009535(chloroplast thylakoid membrane);GO:0009579(thylakoid);GO:0009658(chloroplast organization);GO:0010286(heat acclimation);GO:0016021(integral component of membrane);GO:0042538(hyperosmotic salinity response);GO:0048564(photosystem I assembly);GO:0080183(response to…
ath-MIR829-p5_2ss9GA17TC	BraA05g001990.3C	BraA05g001990.3C	ABSCISIC ACID-INSENSITIVE 5-like protein 3	4	716-733	1	GO:0003677(DNA binding);GO:0003700(transcription factor activity, sequence-specific DNA binding);GO:0005634(nucleus);GO:0006351(transcription, DNA-templated);GO:0006355(regulation of transcription, DNA-templated);GO:0009738(abscisic acid-activated signaling pathway);GO:0043565(sequence-specific DNA binding)	ko04075(Plant hormone signal transduction)
ath-MIR829-p5_2ss9GA17TC	BraA05g040440.3C	BraA05g040440.3C	-	4	83-99	1	GO:0003674(molecular_function);GO:0005634(nucleus);GO:0008150(biological_process)
ath-MIR829-p5_2ss9GA17TC	BraA05g013280.3C	BraA05g013280.3C	delta-9 acyl-lipid desaturase 2	4	267-284	1	GO:0005783(endoplasmic reticulum);GO:0005789(endoplasmic reticulum membrane);GO:0006636(unsaturated fatty acid biosynthetic process);GO:0016021(integral component of membrane);GO:0016491(oxidoreductase activity);GO:0016717(oxidoreductase activity, acting on paired donors, with oxidation of a pair of donors resulting in the reduction of molecular oxygen to two molecules of water);GO:0042761(very l…	ko01212(Fatty acid metabolism);ko01040(Biosynthesis of unsaturated fatty acids)
ath-MIR829-p5_2ss9GA17TC	BraA09g031430.3C	BraA09g031430.3C	-	4	95-113	1	GO:0000166(nucleotide binding);GO:0000943(retrotransposon nucleocapsid);GO:0003676(nucleic acid binding);GO:0003677(DNA binding);GO:0003723(RNA binding);GO:0003824(catalytic activity);GO:0003887(DNA-directed DNA polymerase activity);GO:0003964(RNA-directed DNA polymerase activity);GO:0004190(aspartic-type endopeptidase activity);GO:0004518(nuclease activity);GO:0004519(endonuclease activity);GO:0…
ath-MIR829-p5_2ss9GA17TC	BraA05g006960.3C	BraA05g006960.3C	-	4	330-347	1	GO:0003674(molecular_function);GO:0005575(cellular_component);GO:0008150(biological_process)
ath-MIR829-p5_2ss9GA17TC	BraA10g008160.3C	BraA10g008160.3C	hypothetical protein	4	23-40	1		ko04141(Protein processing in endoplasmic reticulum);ko04120(Ubiquitin mediated proteolysis)
ath-MIR829-p5_2ss9GA17TC	BraA07g003840.3C	BraA07g003840.3C	thymidine kinase-like	4	413-430	1	GO:0004797(thymidine kinase activity);GO:0005524(ATP binding);GO:0005737(cytoplasm);GO:0006302(double-strand break repair);GO:0010225(response to UV-C);GO:0016310(phosphorylation);GO:0042802(identical protein binding);GO:0046104(thymidine metabolic process);GO:0046872(metal ion binding);GO:0071897(DNA biosynthetic process)	ko00240(Pyrimidine metabolism)
ath-MIR829-p5_2ss9GA17TC	BraAnng002670.3C			4	293-309	1
ath-MIR829-p5_2ss9GA17TC	BraA01g024630.3C	BraA01g024630.3C	hypothetical protein	4	23-40	1		ko04141(Protein processing in endoplasmic reticulum);ko04120(Ubiquitin mediated proteolysis)
ath-MIR829-p5_2ss9GA17TC	BraA02g005360.3C	BraA02g005360.3C	hypothetical protein	4	212-229	1	GO:0003723(RNA binding);GO:0003735(structural constituent of ribosome);GO:0005829(cytosol);GO:0005840(ribosome);GO:0006412(translation);GO:0009507(chloroplast);GO:0009570(chloroplast stroma);GO:0009941(chloroplast envelope);GO:0015935(small ribosomal subunit);GO:0019843(rRNA binding);GO:0042254(ribosome biogenesis)	ko03010(Ribosome)
ath-MIR829-p5_2ss9GA17TC	BraA09g013630.3C	BraA09g013630.3C	-	4	1762-1779	1	GO:0005451(monovalent cation:proton antiporter activity);GO:0005783(endoplasmic reticulum);GO:0006812(cation transport);GO:0006813(potassium ion transport);GO:0006885(regulation of pH);GO:0015385(sodium:proton antiporter activity);GO:0016021(integral component of membrane)
ath-MIR829-p5_2ss9GA17TC	BraA05g031610.3C	BraA05g031610.3C	NAC domain-containing protein 89-like	4	924-941	1	GO:0003677(DNA binding);GO:0003700(transcription factor activity, sequence-specific DNA binding);GO:0005515(protein binding);GO:0005634(nucleus);GO:0006351(transcription, DNA-templated);GO:0006355(regulation of transcription, DNA-templated);GO:0007275(multicellular organism development);GO:0009414(response to water deprivation);GO:0009867(jasmonic acid mediated signaling pathway)	ko03018(RNA degradation)
ath-MIR829-p5_2ss9GA17TC	BraA06g009140.3C	BraA06g009140.3C	-	4	561-578	1	GO:0003677(DNA binding);GO:0003700(transcription factor activity, sequence-specific DNA binding);GO:0005634(nucleus);GO:0006351(transcription, DNA-templated);GO:0006355(regulation of transcription, DNA-templated);GO:0046983(protein dimerization activity)
ath-MIR829-p5_2ss9GA17TC	BraA09g047430.3C	BraA09g047430.3C	ABSCISIC ACID-INSENSITIVE 5-like protein 2	4	713-730	1	GO:0003677(DNA binding);GO:0003700(transcription factor activity, sequence-specific DNA binding);GO:0005634(nucleus);GO:0006351(transcription, DNA-templated);GO:0006355(regulation of transcription, DNA-templated);GO:0009737(response to abscisic acid);GO:0009738(abscisic acid-activated signaling pathway);GO:0043565(sequence-specific DNA binding)	ko04075(Plant hormone signal transduction)
ath-MIR829-p5_2ss9GA17TC	BraA04g024880.3C	BraA04g024880.3C	-	4	180-197	1	GO:0003674(molecular_function);GO:0005634(nucleus);GO:0008150(biological_process)
ath-MIR829-p5_2ss9GA17TC	BraA09g047460.3C	BraA09g047460.3C	ABSCISIC ACID-INSENSITIVE 5-like protein 2	4	716-733	1	GO:0003677(DNA binding);GO:0003700(transcription factor activity, sequence-specific DNA binding);GO:0005634(nucleus);GO:0006351(transcription, DNA-templated);GO:0006355(regulation of transcription, DNA-templated);GO:0009737(response to abscisic acid);GO:0009738(abscisic acid-activated signaling pathway);GO:0043565(sequence-specific DNA binding)	ko04075(Plant hormone signal transduction)
ath-MIR829-p5_2ss9GA17TC	BraA09g004500.3C	BraA09g004500.3C	-	4	563-580	1	GO:0005794(Golgi apparatus);GO:0016021(integral component of membrane);GO:0016413(O-acetyltransferase activity);GO:0071554(cell wall organization or biogenesis)
ath-MIR829-p5_2ss9GA17TC	BraA03g056700.3C	BraA03g056700.3C	-	4	435-452	1	GO:0000145(exocyst);GO:0005737(cytoplasm);GO:0005829(cytosol);GO:0006887(exocytosis);GO:0006904(vesicle docking involved in exocytosis)
ath-MIR829-p5_2ss9GA17TC	BraA09g065060.3C	BraA09g065060.3C	U3 small nucleolar RNA-associated protein 15 homolog	4	982-999	1	GO:0000166(nucleotide binding)	ko03008(Ribosome biogenesis in eukaryotes)
ath-MIR829-p5_2ss9GA17TC	BraA09g045270.3C	BraA09g045270.3C	Os03g0803000	4	371-388	1	GO:0000149(SNARE binding);GO:0005484(SNAP receptor activity);GO:0005768(endosome);GO:0006623(protein targeting to vacuole);GO:0006887(exocytosis);GO:0006906(vesicle fusion);GO:0007033(vacuole organization);GO:0016020(membrane);GO:0016021(integral component of membrane);GO:0031201(SNARE complex);GO:0031901(early endosome membrane)	ko04130(SNARE interactions in vesicular transport)
ath-MIR829-p5_2ss9GA17TC	BraA04g005480.3C	BraA04g005480.3C	Os03g0803000	4	446-463	1	GO:0000149(SNARE binding);GO:0005484(SNAP receptor activity);GO:0005768(endosome);GO:0006623(protein targeting to vacuole);GO:0006887(exocytosis);GO:0006906(vesicle fusion);GO:0007033(vacuole organization);GO:0016020(membrane);GO:0016021(integral component of membrane);GO:0031201(SNARE complex);GO:0031901(early endosome membrane)	ko04130(SNARE interactions in vesicular transport)
ath-MIR829-p5_2ss9GA17TC	BraA09g014570.3C	BraA09g014570.3C	ubiquitin-conjugating enzyme E2 28-like	4	1521-1538	1	GO:0005634(nucleus);GO:0008150(biological_process);GO:0008270(zinc ion binding)	ko04141(Protein processing in endoplasmic reticulum);ko04120(Ubiquitin mediated proteolysis)
ath-MIR829-p5_2ss9GA17TC	BraA04g025170.3C	BraA04g025170.3C	nuclear pore complex protein NUP98A-like	4	645-662	1	GO:0004867(serine-type endopeptidase inhibitor activity);GO:0005576(extracellular region);GO:0006508(proteolysis);GO:0008233(peptidase activity);GO:0010951(negative regulation of endopeptidase activity);GO:0030162(regulation of proteolysis)	ko03013(RNA transport)
ath-MIR829-p5_2ss9GA17TC	BraA10g024720.3C	BraA10g024720.3C	30S ribosomal protein S13	4	491-508	1	GO:0003723(RNA binding);GO:0003735(structural constituent of ribosome);GO:0005829(cytosol);GO:0005840(ribosome);GO:0006412(translation);GO:0009507(chloroplast);GO:0009570(chloroplast stroma);GO:0009941(chloroplast envelope);GO:0015935(small ribosomal subunit);GO:0019843(rRNA binding);GO:0042254(ribosome biogenesis)	ko03010(Ribosome)
ath-MIR829-p5_2ss9GA17TC	BraA03g006230.3C	BraA03g006230.3C	30S ribosomal protein S13	4	491-508	1	GO:0003723(RNA binding);GO:0003735(structural constituent of ribosome);GO:0005829(cytosol);GO:0005840(ribosome);GO:0006412(translation);GO:0009507(chloroplast);GO:0009570(chloroplast stroma);GO:0009941(chloroplast envelope);GO:0015935(small ribosomal subunit);GO:0019843(rRNA binding);GO:0042254(ribosome biogenesis)	ko03010(Ribosome)
ath-MIR829-p5_2ss9GA17TC	BraA01g002870.3C	BraA01g002870.3C	-	4	435-452	1	GO:0003677(DNA binding);GO:0003700(transcription factor activity, sequence-specific DNA binding);GO:0005634(nucleus);GO:0006351(transcription, DNA-templated);GO:0006355(regulation of transcription, DNA-templated)
ath-MIR829-p5_2ss9GA17TC	BraA08g033330.3C	BraA08g033330.3C	-	4	314-331	1	GO:0000977(RNA polymerase II regulatory region sequence-specific DNA binding);GO:0001085(RNA polymerase II transcription factor binding);GO:0001228(transcriptional activator activity, RNA polymerase II transcription regulatory region sequence-specific binding);GO:0003682(chromatin binding);GO:0003700(transcription factor activity, sequence-specific DNA binding);GO:0005634(nucleus);GO:0005667(tran…
ath-MIR829-p5_2ss9GA17TC	BraA06g032510.3C	BraA06g032510.3C	DNA repair protein XRCC3 homolog	4	99-116	1	GO:0003676(nucleic acid binding);GO:0003700(transcription factor activity, sequence-specific DNA binding);GO:0005634(nucleus);GO:0006355(regulation of transcription, DNA-templated);GO:0008270(zinc ion binding);GO:0044212(transcription regulatory region DNA binding);GO:0046872(metal ion binding)	ko03440(Homologous recombination)
ath-MIR829-p5_2ss9GA17TC	BraA03g017040.3C	BraA03g017040.3C	DNA topoisomerase 3-beta	4	1424-1442	1	GO:0003677(DNA binding);GO:0003917(DNA topoisomerase type I activity);GO:0005576(extracellular region);GO:0006265(DNA topological change);GO:0006268(DNA unwinding involved in DNA replication);GO:0046872(metal ion binding)	ko03440(Homologous recombination)
ath-MIR829-p5_2ss9GA17TC	BraA10g018290.3C	BraA10g018290.3C	pyridoxal biosynthesis protein PDX2	4	467-485	1	GO:0004359(glutaminase activity);GO:0005737(cytoplasm);GO:0005829(cytosol);GO:0006541(glutamine metabolic process);GO:0008614(pyridoxine metabolic process);GO:0008615(pyridoxine biosynthetic process);GO:0009793(embryo development ending in seed dormancy);GO:0036381(pyridoxal 5'-phosphate synthase );GO:0042819(vitamin B6 biosynthetic process);GO:0042823(pyridoxal phosphate biosynthetic process);GO…	ko00750(Vitamin B6 metabolism)
ath-MIR829-p5_2ss9GA17TC	BraA07g021660.3C	BraA07g021660.3C	Os03g0803000	4	443-460	1	GO:0000149(SNARE binding);GO:0005484(SNAP receptor activity);GO:0005768(endosome);GO:0006623(protein targeting to vacuole);GO:0006887(exocytosis);GO:0006906(vesicle fusion);GO:0007033(vacuole organization);GO:0016020(membrane);GO:0016021(integral component of membrane);GO:0031201(SNARE complex);GO:0031901(early endosome membrane)	ko04130(SNARE interactions in vesicular transport)
ath-MIR829-p5_2ss9GA17TC	BraA02g023140.3C	BraA02g023140.3C	T4O12.15	4	567-584	1	GO:0005576(extracellular region);GO:0005578(proteinaceous extracellular matrix);GO:0016042(lipid catabolic process);GO:0016298(lipase activity);GO:0016746(transferase activity, transferring acyl groups);GO:0019953(sexual reproduction);GO:0052689(carboxylic ester hydrolase activity);GO:0070505(pollen coat)	ko00500(Starch and sucrose metabolism);ko00460(Cyanoamino acid metabolism);ko00940(Phenylpropanoid biosynthesis)
ath-MIR829-p5_2ss9GA17TC	BraA05g018150.3C	BraA05g018150.3C	serine/threonine protein phosphatase 2A 55 kDa regulatory subunit B alpha isoform	4	289-306	1	GO:0000159(protein phosphatase type 2A complex);GO:0000166(nucleotide binding);GO:0005737(cytoplasm);GO:0005829(cytosol);GO:0006470(protein dephosphorylation);GO:0008601(protein phosphatase type 2A regulator activity)	ko03015(mRNA surveillance pathway)
ath-MIR829-p5_2ss9GA17TC	BraA06g013420.3C	BraA06g013420.3C	serine/threonine protein phosphatase 2A 55 kDa regulatory subunit B beta isoform-like	4	298-315	1	GO:0000159(protein phosphatase type 2A complex);GO:0000166(nucleotide binding);GO:0005737(cytoplasm);GO:0005829(cytosol);GO:0006470(protein dephosphorylation);GO:0008601(protein phosphatase type 2A regulator activity)	ko03015(mRNA surveillance pathway)
ath-MIR829-p5_2ss9GA17TC	BraA08g029140.3C	BraA08g029140.3C	serine/threonine protein phosphatase 2A 55 kDa regulatory subunit B beta isoform	4	301-318	1	GO:0000159(protein phosphatase type 2A complex);GO:0000166(nucleotide binding);GO:0005737(cytoplasm);GO:0005829(cytosol);GO:0006470(protein dephosphorylation);GO:0008601(protein phosphatase type 2A regulator activity)	ko03015(mRNA surveillance pathway)
ath-MIR829-p5_2ss9GA17TC	BraA01g014770.3C	BraA01g014770.3C	trehalase	4	1634-1651	1	GO:0004555(alpha,alpha-trehalase activity);GO:0005886(plasma membrane);GO:0005993(trehalose catabolic process);GO:0015927(trehalase activity);GO:0016021(integral component of membrane)	ko00500(Starch and sucrose metabolism)
ath-MIR829-p5_2ss9GA17TC	BraA07g027910.3C	BraA07g027910.3C	-	4	1372-1389	1	GO:0005774(vacuolar membrane);GO:0005783(endoplasmic reticulum);GO:0016021(integral component of membrane)
ath-MIR829-p5_2ss9GA17TC	BraA07g018930.3C	BraA07g018930.3C	uncharacterized LOC103829751	4	2644-2661	1	GO:0000166(nucleotide binding);GO:0003676(nucleic acid binding);GO:0005634(nucleus);GO:0008270(zinc ion binding)	ko03018(RNA degradation)
ath-MIR829-p5_2ss9GA17TC	BraA06g015140.3C	BraA06g015140.3C	leucoanthocyanidin reductase 2	4	159-176	1	GO:0005737(cytoplasm)	ko00941(Flavonoid biosynthesis)
ath-MIR829-p5_2ss9GA17TC	BraA04g001390.3C	BraA04g001390.3C	hypothetical protein	4	387-404	1	GO:0005783(endoplasmic reticulum);GO:0005886(plasma membrane);GO:0008289(lipid binding);GO:0009414(response to water deprivation);GO:0009651(response to salt stress);GO:0009958(positive gravitropism);GO:0031965(nuclear membrane);GO:0043565(sequence-specific DNA binding);GO:0045892(negative regulation of transcription, DNA-templated)	ko04144(Endocytosis)
ath-MIR829-p5_2ss9GA17TC	BraA07g043030.3C	BraA07g043030.3C	dihydroxy-acid dehydratase	4	930-947	1	GO:0004596(peptide alpha-N-acetyltransferase activity);GO:0005737(cytoplasm);GO:0017196(N-terminal peptidyl-methionine acetylation)	ko01210(2-Oxocarboxylic acid metabolism);ko01230(Biosynthesis of amino acids);ko00290(Valine,ko leucine and isoleucine biosynthesis);ko00770(Pantothenate and CoA biosynthesis)
ath-MIR829-p5_2ss9GA17TC	BraA06g013710.3C	BraA06g013710.3C	-	4	963-980	1	GO:0003674(molecular_function);GO:0005634(nucleus)
ath-MIR829-p5_2ss9GA17TC	BraA01g020020.3C	BraA01g020020.3C	-	4	1382-1400	1	GO:0005576(extracellular region);GO:0006508(proteolysis);GO:0009505(plant-type cell wall)
ath-MIR829-p5_2ss9GA17TC	BraA03g051990.3C	BraA03g051990.3C	-	4	2284-2301	1	GO:0003674(molecular_function);GO:0008150(biological_process);GO:0009507(chloroplast);GO:0016021(integral component of membrane)
ath-MIR829-p5_2ss9GA17TC	BraA07g035400.3C	BraA07g035400.3C	-	4	1091-1108	1	GO:0005739(mitochondrion);GO:0008270(zinc ion binding)
ath-MIR829-p5_2ss9GA17TC	BraA05g014060.3C	BraA05g014060.3C	-	4	2668-2685	1	GO:0003674(molecular_function);GO:0008150(biological_process);GO:0009507(chloroplast);GO:0016021(integral component of membrane)
ath-MIR829-p5_2ss9GA17TC	BraA03g027680.3C	BraA03g027680.3C	phospholipase D gamma 1-like	4	1335-1352	1	GO:0004630(phospholipase D activity);GO:0005509(calcium ion binding);GO:0005515(protein binding);GO:0005546(phosphatidylinositol-4,5-bisphosphate binding);GO:0005737(cytoplasm);GO:0005886(plasma membrane);GO:0006643(membrane lipid metabolic process);GO:0006979(response to oxidative stress);GO:0009793(embryo development ending in seed dormancy);GO:0009816(defense response to bacterium, incompatibl…	ko00564(Glycerophospholipid metabolism);ko00565(Ether lipid metabolism);ko04144(Endocytosis)
ath-MIR829-p5_2ss9GA17TC	BraA07g029260.3C	BraA07g029260.3C	-	4	1407-1424	1	GO:0005215(transporter activity);GO:0005634(nucleus);GO:0005829(cytosol);GO:0005886(plasma membrane);GO:0006810(transport);GO:0007049(cell cycle);GO:0008289(lipid binding);GO:0016021(integral component of membrane);GO:0051301(cell division)
ath-MIR829-p5_2ss9GA17TC	BraA08g001080.3C	BraA08g001080.3C	-	4	5200-5217	1	GO:0000502(proteasome complex);GO:0005634(nucleus);GO:0005769(early endosome);GO:0005770(late endosome);GO:0005771(multivesicular body);GO:0005783(endoplasmic reticulum);GO:0005802(trans-Golgi network);GO:0005813(centrosome);GO:0016020(membrane);GO:0016023(cytoplasmic, membrane-bounded vesicle);GO:0030134(ER to Golgi transport vesicle);GO:0030139(endocytic vesicle);GO:0030433(ER-associated ubiqui…
ath-MIR829-p5_2ss9GA17TC	BraA05g040450.3C	BraA05g040450.3C	-	4	686-702	1	GO:0003674(molecular_function);GO:0005634(nucleus);GO:0008150(biological_process)
ath-MIR829-p5_2ss9GA17TC	BraA07g019460.3C	BraA07g019460.3C	cysteine-rich receptor-like protein kinase 15	4	498-515	1	GO:0004674(protein serine/threonine kinase activity);GO:0005524(ATP binding);GO:0005886(plasma membrane);GO:0006468(protein phosphorylation);GO:0016021(integral component of membrane);GO:0016301(kinase activity);GO:0030247(polysaccharide binding)	ko00520(Amino sugar and nucleotide sugar metabolism)
ath-MIR829-p5_2ss9GA17TC	BraA06g012920.3C	BraA06g012920.3C	elongation factor 1-alpha	4	7-25	1	GO:0003674(molecular_function);GO:0005634(nucleus);GO:0005886(plasma membrane);GO:0090404(pollen tube tip);GO:2000012(regulation of auxin polar transport)	ko03013(RNA transport)
ath-MIR829-p5_2ss9GA17TC	BraA09g029560.3C	BraA09g029560.3C	-	4	139-155	1	GO:0005886(plasma membrane);GO:0008270(zinc ion binding);GO:0016021(integral component of membrane);GO:0019706(protein-cysteine S-palmitoyltransferase activity);GO:0030659(cytoplasmic vesicle membrane)
ath-MIR829-p5_2ss9GA17TC	BraA07g011220.3C	BraA07g011220.3C	-	4	719-736	1	GO:0003674(molecular_function);GO:0005634(nucleus);GO:0008150(biological_process)
ath-MIR829-p5_2ss9GA17TC	BraA05g015190.3C	BraA05g015190.3C	shaggy-related protein kinase eta-like	4	1437-1454	1	GO:0004672(protein kinase activity);GO:0004674(protein serine/threonine kinase activity);GO:0004713(protein tyrosine kinase activity);GO:0005524(ATP binding);GO:0005737(cytoplasm);GO:0005829(cytosol);GO:0006468(protein phosphorylation);GO:0009506(plasmodesma);GO:0009737(response to abscisic acid);GO:0016301(kinase activity);GO:0046777(protein autophosphorylation)	ko04075(Plant hormone signal transduction)
ath-MIR829-p5_2ss9GA17TC	BraA07g010720.3C	BraA07g010720.3C	-	4	600-616	1	GO:0000977(RNA polymerase II regulatory region sequence-specific DNA binding);GO:0003700(transcription factor activity, sequence-specific DNA binding);GO:0005634(nucleus);GO:0006357(regulation of transcription from RNA polymerase II promoter)
ath-MIR829-p5_2ss9GA17TC	BraA02g040010.3C	BraA02g040010.3C	-	4	348-365	1	GO:0003674(molecular_function);GO:0005887(integral component of plasma membrane);GO:0048235(pollen sperm cell differentiation)
ath-MIR829-p5_2ss9GA17TC	BraA09g016200.3C	BraA09g016200.3C	-	4	1896-1913	1	GO:0004620(phospholipase activity);GO:0005634(nucleus);GO:0006629(lipid metabolic process);GO:0009507(chloroplast);GO:0009620(response to fungus);GO:0009695(jasmonic acid biosynthetic process);GO:0016042(lipid catabolic process);GO:0047372(acylglycerol lipase activity);GO:0047714(galactolipase activity);GO:0050832(defense response to fungus)
ath-MIR829-p5_2ss9GA17TC	BraA02g015090.3C	BraA02g015090.3C	hypothetical protein	4	1401-1417	1	GO:0000166(nucleotide binding);GO:0005634(nucleus);GO:0005730(nucleolus);GO:0009553(embryo sac development);GO:0080008(Cul4-RING E3 ubiquitin ligase complex)	ko03040(Spliceosome)
ath-MIR845b-p3_2ss16AT18GT	BraA06g031180.3C	BraA06g031180.3C	tubulin beta-8 chain	2	1245-1262	1	GO:0003924(GTPase activity);GO:0005200(structural constituent of cytoskeleton);GO:0005515(protein binding);GO:0005525(GTP binding);GO:0005737(cytoplasm);GO:0005794(Golgi apparatus);GO:0005874(microtubule);GO:0007017(microtubule-based process);GO:0009651(response to salt stress);GO:0016020(membrane);GO:0045298(tubulin complex)	ko04145(Phagosome)
ath-MIR845b-p3_2ss16AT18GT	BraA09g005890.3C	BraA09g005890.3C	EIN3-binding F-box protein 2-like	2	1617-1634	1	GO:0005515(protein binding);GO:0005634(nucleus);GO:0006511(ubiquitin-dependent protein catabolic process);GO:0009723(response to ethylene);GO:0009873(ethylene-activated signaling pathway);GO:0010105(negative regulation of ethylene-activated signaling pathway);GO:0016567(protein ubiquitination);GO:0019005(SCF ubiquitin ligase complex)	ko04075(Plant hormone signal transduction)
ath-MIR845b-p3_2ss16AT18GT	BraA10g014870.3C	BraA10g014870.3C	probable serine/threonine-protein kinase GCN2	2	126-143	1	GO:0000719(photoreactive repair);GO:0003904(deoxyribodipyrimidine photo-lyase activity)	ko04141(Protein processing in endoplasmic reticulum)
ath-MIR845b-p3_2ss16AT18GT	BraA01g016730.3C	BraA01g016730.3C	chaperonin 60 subunit beta 2	2	237-255	1	GO:0005388(calcium-transporting ATPase activity);GO:0005887(integral component of plasma membrane);GO:0043231(intracellular membrane-bounded organelle)	ko03018(RNA degradation)
ath-MIR845b-p3_2ss16AT18GT	BraA06g025790.3C	BraA06g025790.3C	-	3	460-477	1	GO:0003677(DNA binding);GO:0005634(nucleus);GO:0006351(transcription, DNA-templated);GO:0006355(regulation of transcription, DNA-templated)
ath-MIR845b-p3_2ss16AT18GT	BraA03g056510.3C	BraA03g056510.3C	-	3	828-845	1	GO:0003674(molecular_function);GO:0005739(mitochondrion);GO:0008150(biological_process);GO:0016021(integral component of membrane)
ath-MIR845b-p3_2ss16AT18GT	BraA10g014650.3C	BraA10g014650.3C	-	3	655-672	1	GO:0005634(nucleus);GO:0005737(cytoplasm);GO:0006351(transcription, DNA-templated);GO:0006355(regulation of transcription, DNA-templated);GO:0097100(supercoiled DNA binding);GO:2000033(regulation of seed dormancy process)
ath-MIR845b-p3_2ss16AT18GT	BraA02g027290.3C	BraA02g027290.3C	-	3	1069-1085	1	GO:0003677(DNA binding);GO:0003700(transcription factor activity, sequence-specific DNA binding);GO:0005634(nucleus);GO:0006351(transcription, DNA-templated);GO:0006355(regulation of transcription, DNA-templated)
ath-MIR845b-p3_2ss16AT18GT	BraA02g023130.3C	BraA02g023130.3C	T4O12.15	3	123-139	1	GO:0005576(extracellular region);GO:0005578(proteinaceous extracellular matrix);GO:0016042(lipid catabolic process);GO:0016298(lipase activity);GO:0016746(transferase activity, transferring acyl groups);GO:0019953(sexual reproduction);GO:0052689(carboxylic ester hydrolase activity);GO:0070505(pollen coat)	ko00500(Starch and sucrose metabolism);ko00460(Cyanoamino acid metabolism);ko00940(Phenylpropanoid biosynthesis)
ath-MIR845b-p3_2ss16AT18GT	BraA03g056770.3C	BraA03g056770.3C	-	3	4641-4657	1
ath-MIR845b-p3_2ss16AT18GT	BraA01g003950.3C	BraA01g003950.3C	-	3	960-978	1	GO:0000166(nucleotide binding);GO:0004872(receptor activity);GO:0005515(protein binding);GO:0005739(mitochondrion);GO:0071493(cellular response to UV-B);GO:0080008(Cul4-RING E3 ubiquitin ligase complex)
ath-MIR845b-p3_2ss16AT18GT	BraA05g000320.3C	BraA05g000320.3C	60S ribosomal protein L7a-1	3.5	82-99	1	GO:0003735(structural constituent of ribosome);GO:0005730(nucleolus);GO:0005737(cytoplasm);GO:0005774(vacuolar membrane);GO:0005829(cytosol);GO:0006412(translation);GO:0009506(plasmodesma);GO:0009507(chloroplast);GO:0022625(cytosolic large ribosomal subunit);GO:0022626(cytosolic ribosome);GO:0042254(ribosome biogenesis)	ko03010(Ribosome)
ath-MIR845b-p3_2ss16AT18GT	BraA01g006930.3C	BraA01g006930.3C	-	3.5	469-486	1	GO:0003674(molecular_function);GO:0005634(nucleus);GO:0008150(biological_process)
ath-MIR845b-p3_2ss16AT18GT	BraA10g003980.3C	BraA10g003980.3C	-	3.5	1016-1033	1	GO:0005774(vacuolar membrane);GO:0006812(cation transport);GO:0008324(cation transmembrane transporter activity);GO:0015562(efflux transmembrane transporter activity);GO:0016020(membrane);GO:0016021(integral component of membrane);GO:0055085(transmembrane transport)
ath-MIR845b-p3_2ss16AT18GT	BraA05g028620.3C	BraA05g028620.3C	uncharacterized LOC106448543	3.5	3470-3487	1	GO:0003700(transcription factor activity, sequence-specific DNA binding);GO:0005634(nucleus);GO:0006355(regulation of transcription, DNA-templated)	ko00480(Glutathione metabolism)
ath-MIR845b-p3_2ss16AT18GT	BraA08g020670.3C	BraA08g020670.3C	ATP-dependent DNA helicase Q-like 3	3.5	191-208	1	GO:0000724(double-strand break repair via homologous recombination);GO:0003677(DNA binding);GO:0005524(ATP binding);GO:0005634(nucleus);GO:0005694(chromosome);GO:0005737(cytoplasm);GO:0006310(DNA recombination);GO:0008026(ATP-dependent helicase activity);GO:0009378(four-way junction helicase activity);GO:0032508(DNA duplex unwinding);GO:0036310(annealing helicase activity);GO:0043138(3'-5' DNA he…	ko03440(Homologous recombination)
ath-MIR845b-p3_2ss16AT18GT	BraA09g016040.3C	BraA09g016040.3C	-	3.5	441-457	1	GO:0005215(transporter activity);GO:0005623(cell);GO:0005886(plasma membrane);GO:0006811(ion transport);GO:0006873(cellular ion homeostasis);GO:0008308(voltage-gated anion channel activity);GO:0016021(integral component of membrane);GO:0055085(transmembrane transport)
ath-MIR845b-p3_2ss16AT18GT	BraA02g008530.3C	BraA02g008530.3C	uncharacterized LOC106392594	3.5	1010-1027	1	GO:0003964(RNA-directed DNA polymerase activity);GO:0005737(cytoplasm)	ko01210(2-Oxocarboxylic acid metabolism);ko01230(Biosynthesis of amino acids);ko00220(Arginine biosynthesis)
ath-MIR845b-p3_2ss16AT18GT	BraA10g007920.3C	BraA10g007920.3C	-	3.5	769-785	1	GO:0001666(response to hypoxia);GO:0003677(DNA binding);GO:0003712(transcription cofactor activity);GO:0005515(protein binding);GO:0005634(nucleus);GO:0005654(nucleoplasm);GO:0006351(transcription, DNA-templated);GO:0006355(regulation of transcription, DNA-templated);GO:0006974(cellular response to DNA damage stimulus);GO:0006979(response to oxidative stress);GO:0007275(multicellular organism dev…
ath-MIR845b-p3_2ss16AT18GT	BraA04g015240.3C	BraA04g015240.3C	Tubulin alpha-5	3.5	2039-2055	1	GO:0004674(protein serine/threonine kinase activity);GO:0005886(plasma membrane);GO:0006468(protein phosphorylation)	ko04145(Phagosome)
ath-MIR845b-p3_2ss16AT18GT	BraA05g018000.3C	BraA05g018000.3C	Tubulin alpha-5	3.5	2126-2142	1	GO:0004596(peptide alpha-N-acetyltransferase activity);GO:0005737(cytoplasm);GO:0017196(N-terminal peptidyl-methionine acetylation)	ko04145(Phagosome)
ath-MIR845b-p3_2ss16AT18GT	BraA04g010520.3C	BraA04g010520.3C	Tubulin alpha-5	3.5	2204-2220	1	GO:0004674(protein serine/threonine kinase activity);GO:0005886(plasma membrane);GO:0006468(protein phosphorylation)	ko04145(Phagosome)
ath-MIR845b-p3_2ss16AT18GT	BraA03g053980.3C	BraA03g053980.3C	-	4	231-248	1	GO:0005634(nucleus);GO:0005789(endoplasmic reticulum membrane);GO:0016020(membrane);GO:0016021(integral component of membrane)
ath-MIR845b-p3_2ss16AT18GT	BraA07g025260.3C	BraA07g025260.3C	60S ribosomal protein L7a-1-like	4	82-99	1	GO:0003735(structural constituent of ribosome);GO:0005730(nucleolus);GO:0005737(cytoplasm);GO:0005774(vacuolar membrane);GO:0005829(cytosol);GO:0006412(translation);GO:0009506(plasmodesma);GO:0009507(chloroplast);GO:0022625(cytosolic large ribosomal subunit);GO:0022626(cytosolic ribosome);GO:0042254(ribosome biogenesis)	ko03010(Ribosome)
ath-MIR845b-p3_2ss16AT18GT	BraA03g053970.3C	BraA03g053970.3C	-	4	1416-1433	1	GO:0005634(nucleus);GO:0005789(endoplasmic reticulum membrane);GO:0016020(membrane);GO:0016021(integral component of membrane)
ath-MIR845b-p3_2ss16AT18GT	BraA02g041680.3C	BraA02g041680.3C	phospholipase D zeta-like	4	1107-1124	1	GO:0003674(molecular_function);GO:0008150(biological_process)	ko00564(Glycerophospholipid metabolism);ko00565(Ether lipid metabolism);ko04144(Endocytosis)
ath-MIR845b-p3_2ss16AT18GT	BraA03g016110.3C	BraA03g016110.3C	probable WRKY transcription factor 25	4	399-416	1	GO:0003700(transcription factor activity, sequence-specific DNA binding);GO:0005515(protein binding);GO:0005634(nucleus);GO:0006351(transcription, DNA-templated);GO:0006355(regulation of transcription, DNA-templated);GO:0006970(response to osmotic stress);GO:0009409(response to cold);GO:0009651(response to salt stress);GO:0034605(cellular response to heat);GO:0043565(sequence-specific DNA binding…	ko04626(Plant-pathogen interaction)
ath-MIR845b-p3_2ss16AT18GT	BraA03g001670.3C	BraA03g001670.3C	-	4	1290-1307	1	GO:0003674(molecular_function);GO:0008150(biological_process);GO:0016021(integral component of membrane)
ath-MIR845b-p3_2ss16AT18GT	BraA07g023630.3C	BraA07g023630.3C	uncharacterized LOC103830186	4	957-974	1	GO:0003824(catalytic activity);GO:0005739(mitochondrion)	ko00564(Glycerophospholipid metabolism)
ath-MIR845b-p3_2ss16AT18GT	BraA04g002410.3C	BraA04g002410.3C	-	4	973-990	1	GO:0003674(molecular_function);GO:0006810(transport);GO:0016021(integral component of membrane)
ath-MIR845b-p3_2ss16AT18GT	BraA06g021810.3C	BraA06g021810.3C	cyclin-dependent kinase D-1	4	126-143	1	GO:0000086(G2/M transition of mitotic cell cycle);GO:0000307(cyclin-dependent protein kinase holoenzyme complex);GO:0004693(cyclin-dependent protein serine/threonine kinase activity);GO:0005515(protein binding);GO:0005524(ATP binding);GO:0005634(nucleus);GO:0008353(RNA polymerase II carboxy-terminal domain kinase activity);GO:0009755(hormone-mediated signaling pathway);GO:0009934(regulation of me…	ko03022(Basal transcription factors);ko03420(Nucleotide excision repair)
ath-MIR845b-p3_2ss16AT18GT	BraA08g029080.3C	BraA08g029080.3C	hypothetical protein	4	2296-2314	1	GO:0005515(protein binding);GO:0005524(ATP binding);GO:0005886(plasma membrane);GO:0009611(response to wounding);GO:0009651(response to salt stress);GO:0009737(response to abscisic acid);GO:0009897(external side of plasma membrane);GO:0010222(stem vascular tissue pattern formation);GO:0010588(cotyledon vascular tissue pattern formation);GO:0015245(fatty acid transporter activity);GO:0015908(fatty…	ko02010(ABC transporters)
ath-MIR845b-p3_2ss16AT18GT	BraA07g017500.3C	BraA07g017500.3C	pentatricopeptide repeat-containing protein At2g04860	4	747-764	1	GO:0003674(molecular_function);GO:0005739(mitochondrion);GO:0008150(biological_process)	ko00500(Starch and sucrose metabolism)
ath-MIR845b-p3_2ss16AT18GT	BraA09g062020.3C	BraA09g062020.3C	plasma membrane H+-ATPase	4	2433-2450	1	GO:0000139(Golgi membrane);GO:0005388(calcium-transporting ATPase activity);GO:0005516(calmodulin binding);GO:0005524(ATP binding);GO:0005634(nucleus);GO:0005768(endosome);GO:0005794(Golgi apparatus);GO:0005802(trans-Golgi network);GO:0005887(integral component of plasma membrane);GO:0006816(calcium ion transport);GO:0006828(manganese ion transport);GO:0006874(cellular calcium ion homeostasis);GO…	ko00190(Oxidative phosphorylation)
ath-MIR845b-p3_2ss16AT18GT	BraA07g010730.3C	BraA07g010730.3C	uncharacterized LOC104602232	4	485-503	1	GO:0005737(cytoplasm);GO:0006457(protein folding);GO:0016272(prefoldin complex);GO:0051087(chaperone binding);GO:0051131(chaperone-mediated protein complex assembly)	ko00480(Glutathione metabolism)
ath-MIR845b-p3_2ss16AT18GT	BraA01g044180.3C	BraA01g044180.3C	-	4	633-650	1	GO:0003674(molecular_function);GO:0008150(biological_process)
ath-MIR845b-p3_2ss16AT18GT	BraA10g002930.3C	BraA10g002930.3C	-	4	1180-1198	1	GO:0008150(biological_process);GO:0009507(chloroplast)
ath-MIR845b-p3_2ss16AT18GT	BraA05g032950.3C	BraA05g032950.3C	peroxisomal (S)-2-hydroxy-acid oxidase GLO3-like	4	798-814	1	GO:0005777(peroxisome);GO:0008891(glycolate oxidase activity);GO:0009854(oxidative photosynthetic carbon pathway);GO:0010181(FMN binding);GO:0010204(defense response signaling pathway, resistance gene-independent);GO:0042742(defense response to bacterium);GO:0050665(hydrogen peroxide biosynthetic process);GO:0052852(very-long-chain-);GO:0052853(long-chain-);GO:0052854(medium-chain-);GO:0055114(ox…	ko01200(Carbon metabolism);ko00630(Glyoxylate and dicarboxylate metabolism);ko04146(Peroxisome)
ath-MIR845b-p3_2ss16AT18GT	BraA09g018160.3C	BraA09g018160.3C	nuclear-pore anchor	4	1563-1580	1	GO:0005886(plasma membrane);GO:0009793(embryo development ending in seed dormancy)	ko03013(RNA transport)
ath-MIR845b-p3_2ss16AT18GT	BraA04g015520.3C	BraA04g015520.3C	-	4	473-490	1
ath-MIR845b-p3_2ss16AT18GT	BraA08g014450.3C	BraA08g014450.3C	-	4	404-420	1	GO:0005634(nucleus)
ath-MIR845b-p3_2ss16AT18GT	BraA03g064890.3C	BraA03g064890.3C	uncharacterized LOC104905624	4	4-20	1	GO:0005524(ATP binding);GO:0005886(plasma membrane);GO:0016021(integral component of membrane);GO:0016301(kinase activity);GO:0030246(carbohydrate binding);GO:0048544(recognition of pollen)	ko02010(ABC transporters)
ath-MIR845b-p3_2ss16AT18GT	BraA07g002280.3C	BraA07g002280.3C	-	4	221-237	1	GO:0003676(nucleic acid binding);GO:0005634(nucleus);GO:0008150(biological_process);GO:0016740(transferase activity)
ath-MIR845b-p3_2ss16AT18GT	BraA07g009500.3C	BraA07g009500.3C	non-lysosomal glucosylceramidase-like	4	1936-1952	1	GO:0004348(glucosylceramidase activity);GO:0005886(plasma membrane);GO:0006680(glucosylceramide catabolic process);GO:0016021(integral component of membrane)	ko00600(Sphingolipid metabolism);ko00511(Other glycan degradation)
ath-MIR845b-p3_2ss16AT18GT	BraA10g027050.3C	BraA10g027050.3C	-	4	3113-3129	1	GO:0000911(cytokinesis by cell plate formation);GO:0000919(cell plate assembly);GO:0003674(molecular_function);GO:0005769(early endosome);GO:0005794(Golgi apparatus);GO:0005802(trans-Golgi network);GO:0006810(transport)
ath-MIR845b-p3_2ss16AT18GT	BraA06g041080.3C	BraA06g041080.3C	-	4	1051-1069	1	GO:0005634(nucleus);GO:0005783(endoplasmic reticulum);GO:0015031(protein transport);GO:0048208(COPII vesicle coating)
ath-MIR845b-p3_2ss16AT18GT	BraA02g006050.3C	BraA02g006050.3C	-	4	4057-4073	1	GO:0003682(chromatin binding);GO:0005634(nucleus);GO:0007062(sister chromatid cohesion);GO:0007064(mitotic sister chromatid cohesion);GO:0008270(zinc ion binding);GO:0009793(embryo development ending in seed dormancy);GO:0010468(regulation of gene expression);GO:0034508(centromere complex assembly);GO:0051177(meiotic sister chromatid cohesion)
ath-MIR845b-p3_2ss16AT18GT	BraA01g035140.3C	BraA01g035140.3C	probable disease resistance protein At1g12280	4	608-624	1	GO:0004672(protein kinase activity);GO:0004674(protein serine/threonine kinase activity);GO:0005524(ATP binding);GO:0005886(plasma membrane);GO:0006468(protein phosphorylation);GO:0016021(integral component of membrane)	ko04626(Plant-pathogen interaction)
ath-MIR845b-p3_2ss16AT18GT	BraA01g006700.3C	BraA01g006700.3C	uncharacterized LOC106392594	4	1409-1425	1	GO:0005509(calcium ion binding);GO:0005524(ATP binding);GO:0005576(extracellular region);GO:0005886(plasma membrane);GO:0006468(protein phosphorylation);GO:0016021(integral component of membrane);GO:0016301(kinase activity);GO:0030247(polysaccharide binding)	ko01210(2-Oxocarboxylic acid metabolism);ko01230(Biosynthesis of amino acids);ko00220(Arginine biosynthesis)
ath-MIR845b-p3_2ss16AT18GT	BraA10g023690.3C	BraA10g023690.3C	-	4	832-848	1	GO:0003674(molecular_function);GO:0005737(cytoplasm);GO:0016021(integral component of membrane)
ath-MIR845b-p3_2ss16AT18GT	BraA07g017450.3C	BraA07g017450.3C	Pentatricopeptide repeat superfamily protein isoform 1	4	1209-1225	1	GO:0008270(zinc ion binding);GO:0009507(chloroplast);GO:0016554(cytidine to uridine editing);GO:1900865(chloroplast RNA modification)	ko01212(Fatty acid metabolism);ko00062(Fatty acid elongation)
ath-MIR845b-p3_2ss16AT18GT	BraA02g012420.3C	BraA02g012420.3C	-	4	416-434	1	GO:0003676(nucleic acid binding);GO:0008270(zinc ion binding)
ath-MIR845b-p3_2ss16AT18GT	BraA03g028610.3C	BraA03g028610.3C	N-acetylglucosaminyltransferase	4	20-36	1	GO:0008375(acetylglucosaminyltransferase activity);GO:0016020(membrane);GO:0016021(integral component of membrane);GO:0016051(carbohydrate biosynthetic process);GO:0016757(transferase activity, transferring glycosyl groups)	ko00601(Glycosphingolipid biosynthesis - lacto and neolacto series)
ath-MIR845b-p3_2ss16AT18GT	BraA03g013030.3C	BraA03g013030.3C	salicylate carboxymethyltransferase-like	4	709-727	1	GO:0005575(cellular_component);GO:0008757(S-adenosylmethionine-dependent methyltransferase activity);GO:0010341(gibberellin carboxyl-O-methyltransferase activity);GO:0032259(methylation);GO:0046872(metal ion binding)	ko00592(alpha-Linolenic acid metabolism)
ath-MIR845b-p3_2ss16AT18GT	BraA05g003800.3C	BraA05g003800.3C	cysteine synthase	4	918-934	1	GO:0004124(cysteine synthase activity);GO:0005739(mitochondrion);GO:0005768(endosome);GO:0005794(Golgi apparatus);GO:0005802(trans-Golgi network);GO:0006535(cysteine biosynthetic process from serine);GO:0009507(chloroplast);GO:0009509(chromoplast);GO:0009536(plastid);GO:0009567(double fertilization forming a zygote and endosperm);GO:0009570(chloroplast stroma);GO:0009735(response to cytokinin);GO…	ko01200(Carbon metabolism);ko01230(Biosynthesis of amino acids);ko00920(Sulfur metabolism);ko00270(Cysteine and methionine metabolism)
ath-MIR845b-p3_2ss16AT18GT	BraA08g012930.3C	BraA08g012930.3C	adenylosuccinate lyase-like	4	1305-1321	1	GO:0004018(N6-);GO:0006189('de novo' IMP biosynthetic process);GO:0009570(chloroplast stroma);GO:0044208('de novo' AMP biosynthetic process)	ko00230(Purine metabolism);ko00250(Alanine,ko aspartate and glutamate metabolism)
ath-miR156a-5p	BraA07g034120.3C	BraA07g034120.3C	-	1	635-654	1	GO:0003677(DNA binding);GO:0003700(transcription factor activity, sequence-specific DNA binding);GO:0005634(nucleus);GO:0006351(transcription, DNA-templated);GO:0006355(regulation of transcription, DNA-templated);GO:0010468(regulation of gene expression);GO:0042742(defense response to bacterium);GO:0046872(metal ion binding)
ath-miR156a-5p	BraA07g023110.3C	BraA07g023110.3C	uncharacterized LOC103401427	1	587-606	1	GO:0003677(DNA binding);GO:0003700(transcription factor activity, sequence-specific DNA binding);GO:0005634(nucleus);GO:0006351(transcription, DNA-templated);GO:0006355(regulation of transcription, DNA-templated);GO:0008361(regulation of cell size);GO:0010228(vegetative to reproductive phase transition of meristem);GO:0042127(regulation of cell proliferation);GO:0046872(metal ion binding);GO:0048…	ko04075(Plant hormone signal transduction)
ath-miR156a-5p	BraA02g019010.3C	BraA02g019010.3C	-	1	677-696	1	GO:0003677(DNA binding);GO:0003700(transcription factor activity, sequence-specific DNA binding);GO:0005634(nucleus);GO:0006351(transcription, DNA-templated);GO:0006355(regulation of transcription, DNA-templated);GO:0010468(regulation of gene expression);GO:0042742(defense response to bacterium);GO:0046872(metal ion binding)
ath-miR156a-5p	BraA04g029680.3C	BraA04g029680.3C	-	1	740-759	1	GO:0003677(DNA binding);GO:0003700(transcription factor activity, sequence-specific DNA binding);GO:0005634(nucleus);GO:0005737(cytoplasm);GO:0006351(transcription, DNA-templated);GO:0006355(regulation of transcription, DNA-templated);GO:0010228(vegetative to reproductive phase transition of meristem);GO:0046872(metal ion binding);GO:0048366(leaf development);GO:0048653(anther development);GO:200…
ath-miR156a-5p	BraA08g024970.3C	BraA08g024970.3C	-	1	995-1014	1	GO:0003677(DNA binding);GO:0003700(transcription factor activity, sequence-specific DNA binding);GO:0005634(nucleus);GO:0006351(transcription, DNA-templated);GO:0006355(regulation of transcription, DNA-templated);GO:0010358(leaf shaping);GO:0045893(positive regulation of transcription, DNA-templated);GO:0046872(metal ion binding);GO:0048510(regulation of timing of transition from vegetative to re…
ath-miR156a-5p	BraA05g002720.3C	BraA05g002720.3C	-	1	743-762	1	GO:0003677(DNA binding);GO:0003700(transcription factor activity, sequence-specific DNA binding);GO:0005634(nucleus);GO:0005737(cytoplasm);GO:0006351(transcription, DNA-templated);GO:0006355(regulation of transcription, DNA-templated);GO:0010228(vegetative to reproductive phase transition of meristem);GO:0046872(metal ion binding);GO:0048366(leaf development);GO:0048653(anther development);GO:200…
ath-miR156a-5p	BraA09g037100.3C	BraA09g037100.3C	-	1	1001-1020	1	GO:0003677(DNA binding);GO:0003700(transcription factor activity, sequence-specific DNA binding);GO:0005634(nucleus);GO:0006351(transcription, DNA-templated);GO:0006355(regulation of transcription, DNA-templated);GO:0010358(leaf shaping);GO:0045893(positive regulation of transcription, DNA-templated);GO:0046872(metal ion binding);GO:0048510(regulation of timing of transition from vegetative to re…
ath-miR156a-5p	BraA07g012230.3C	BraA07g012230.3C	-	1	1019-1038	1	GO:0003677(DNA binding);GO:0003700(transcription factor activity, sequence-specific DNA binding);GO:0005634(nucleus);GO:0006351(transcription, DNA-templated);GO:0006355(regulation of transcription, DNA-templated);GO:0010358(leaf shaping);GO:0045893(positive regulation of transcription, DNA-templated);GO:0046872(metal ion binding);GO:0048510(regulation of timing of transition from vegetative to re…
ath-miR156a-5p	BraA07g012240.3C	BraA07g012240.3C	uncharacterized LOC103401427	1	1073-1092	1	GO:0003677(DNA binding);GO:0003700(transcription factor activity, sequence-specific DNA binding);GO:0005634(nucleus);GO:0006351(transcription, DNA-templated);GO:0006355(regulation of transcription, DNA-templated);GO:0046872(metal ion binding);GO:0048510(regulation of timing of transition from vegetative to reproductive phase)	ko04075(Plant hormone signal transduction)
ath-miR156a-5p	BraA09g019680.3C	BraA09g019680.3C	uncharacterized LOC103401427	1	926-945	1	GO:0003677(DNA binding);GO:0003700(transcription factor activity, sequence-specific DNA binding);GO:0005634(nucleus);GO:0006351(transcription, DNA-templated);GO:0006355(regulation of transcription, DNA-templated);GO:0044212(transcription regulatory region DNA binding);GO:0046872(metal ion binding);GO:0048510(regulation of timing of transition from vegetative to reproductive phase);GO:0048653(anth…	ko04075(Plant hormone signal transduction)
ath-miR156a-5p	BraA06g043820.3C	BraA06g043820.3C	uncharacterized LOC103401427	1	1067-1086	1	GO:0003677(DNA binding);GO:0003700(transcription factor activity, sequence-specific DNA binding);GO:0005634(nucleus);GO:0006351(transcription, DNA-templated);GO:0006355(regulation of transcription, DNA-templated);GO:0044212(transcription regulatory region DNA binding);GO:0046872(metal ion binding);GO:0048510(regulation of timing of transition from vegetative to reproductive phase);GO:0048653(anth…	ko04075(Plant hormone signal transduction)
ath-miR156a-5p	BraA04g003010.3C	BraA04g003010.3C	-	1.5	575-594	1	GO:0003677(DNA binding);GO:0003700(transcription factor activity, sequence-specific DNA binding);GO:0005634(nucleus);GO:0006351(transcription, DNA-templated);GO:0006355(regulation of transcription, DNA-templated);GO:0008361(regulation of cell size);GO:0010228(vegetative to reproductive phase transition of meristem);GO:0042127(regulation of cell proliferation);GO:0046872(metal ion binding);GO:0048…
ath-miR156a-5p	BraA09g037110.3C	BraA09g037110.3C	-	1.5	998-1017	1	GO:0003677(DNA binding);GO:0003700(transcription factor activity, sequence-specific DNA binding);GO:0005634(nucleus);GO:0006351(transcription, DNA-templated);GO:0006355(regulation of transcription, DNA-templated);GO:0046872(metal ion binding);GO:0048510(regulation of timing of transition from vegetative to reproductive phase)
ath-miR156a-5p	BraA03g015900.3C	BraA03g015900.3C	uncharacterized LOC103401427	2	848-867	1	GO:0003677(DNA binding);GO:0003700(transcription factor activity, sequence-specific DNA binding);GO:0005634(nucleus);GO:0006351(transcription, DNA-templated);GO:0006355(regulation of transcription, DNA-templated);GO:0046872(metal ion binding);GO:0048653(anther development)	ko04075(Plant hormone signal transduction)
ath-miR156a-5p	BraA09g064160.3C	BraA09g064160.3C	citrate synthase 2	3	242-260	1	GO:0003676(nucleic acid binding);GO:0004523(RNA-DNA hybrid ribonuclease activity)	ko01200(Carbon metabolism);ko01210(2-Oxocarboxylic acid metabolism);ko01230(Biosynthesis of amino acids);ko00020(Citrate cycle );ko00630(Glyoxylate and dicarboxylate metabolism)
ath-miR156a-5p	BraA07g039020.3C	BraA07g039020.3C	citrate synthase 2	3	242-260	1	GO:0003676(nucleic acid binding);GO:0004523(RNA-DNA hybrid ribonuclease activity)	ko01200(Carbon metabolism);ko01210(2-Oxocarboxylic acid metabolism);ko01230(Biosynthesis of amino acids);ko00020(Citrate cycle );ko00630(Glyoxylate and dicarboxylate metabolism)
ath-miR156a-5p	BraA04g031320.3C	BraA04g031320.3C	citrate synthase 2	3	284-302	1		ko01200(Carbon metabolism);ko01210(2-Oxocarboxylic acid metabolism);ko01230(Biosynthesis of amino acids);ko00020(Citrate cycle );ko00630(Glyoxylate and dicarboxylate metabolism)
ath-miR156a-5p	BraA02g040180.3C	BraA02g040180.3C	citrate synthase 2	3	449-467	1	GO:0003676(nucleic acid binding);GO:0004523(RNA-DNA hybrid ribonuclease activity)	ko01200(Carbon metabolism);ko01210(2-Oxocarboxylic acid metabolism);ko01230(Biosynthesis of amino acids);ko00020(Citrate cycle );ko00630(Glyoxylate and dicarboxylate metabolism)
ath-miR156a-5p	BraA07g036090.3C	BraA07g036090.3C	-	3	67-85	1	GO:0003674(molecular_function);GO:0005576(extracellular region);GO:0008150(biological_process);GO:0016021(integral component of membrane);GO:0045492(xylan biosynthetic process)
ath-miR156a-5p	BraA08g005740.3C	BraA08g005740.3C	uncharacterized LOC106394339	3	905-923	1	GO:0003676(nucleic acid binding);GO:0003964(RNA-directed DNA polymerase activity);GO:0005739(mitochondrion);GO:0008150(biological_process)	ko00500(Starch and sucrose metabolism);ko00460(Cyanoamino acid metabolism);ko00940(Phenylpropanoid biosynthesis)
ath-miR156a-5p	BraA05g000160.3C	BraA05g000160.3C	peroxidase N-like	3	2075-2093	1	GO:0005737(cytoplasm);GO:0008794(arsenate reductase );GO:0009055(electron carrier activity);GO:0015035(protein disulfide oxidoreductase activity);GO:0045454(cell redox homeostasis);GO:0055114(oxidation-reduction process)	ko00940(Phenylpropanoid biosynthesis)
ath-miR156a-5p	BraA06g022230.3C	BraA06g022230.3C	-	3.5	539-559	1	GO:0003677(DNA binding);GO:0005622(intracellular);GO:0005634(nucleus);GO:0006351(transcription, DNA-templated);GO:0006355(regulation of transcription, DNA-templated);GO:0008270(zinc ion binding)
ath-miR156a-5p	BraA07g043190.3C	BraA07g043190.3C	-	3.5	347-367	1	GO:0003006(developmental process involved in reproduction);GO:0005737(cytoplasm);GO:0009553(embryo sac development);GO:0009555(pollen development);GO:0010183(pollen tube guidance);GO:0048443(stamen development)
ath-miR156a-5p	BraA06g027280.3C	BraA06g027280.3C	-	4	261-280	1	GO:0005886(plasma membrane);GO:0006865(amino acid transport);GO:0015171(amino acid transmembrane transporter activity);GO:0015172(acidic amino acid transmembrane transporter activity);GO:0015175(neutral amino acid transmembrane transporter activity);GO:0015293(symporter activity);GO:0015399(primary active transmembrane transporter activity);GO:0016020(membrane);GO:0016021(integral component of me…
ath-miR156a-5p	BraAnng003610.3C	BraAnng003610.3C	-	4	458-478	1	GO:0003674(molecular_function);GO:0008150(biological_process)
ath-miR156a-5p	BraA06g027640.3C	BraA06g027640.3C	-	4	588-608	1	GO:0003674(molecular_function);GO:0005634(nucleus);GO:0006351(transcription, DNA-templated);GO:0006355(regulation of transcription, DNA-templated);GO:0008150(biological_process);GO:0048511(rhythmic process)
ath-miR156a-5p	BraA09g044120.3C	BraA09g044120.3C	UDP-glucosyl transferase 73C6	4	153-171	1	GO:0008194(UDP-glycosyltransferase activity);GO:0009813(flavonoid biosynthetic process);GO:0016757(transferase activity, transferring glycosyl groups);GO:0043231(intracellular membrane-bounded organelle);GO:0051707(response to other organism);GO:0052696(flavonoid glucuronidation);GO:0080043(quercetin 3-O-glucosyltransferase activity);GO:0080044(quercetin 7-O-glucosyltransferase activity)	ko00944(Flavone and flavonol biosynthesis)
ath-miR156a-5p	BraA06g044760.3C	BraA06g044760.3C	26S proteasome non-ATPase regulatory subunit 4 homolog	4	472-490	1	GO:0000502(proteasome complex);GO:0001653(peptide receptor activity);GO:0005515(protein binding);GO:0005634(nucleus);GO:0005737(cytoplasm);GO:0005829(cytosol);GO:0006511(ubiquitin-dependent protein catabolic process);GO:0006974(cellular response to DNA damage stimulus);GO:0008540(proteasome regulatory particle, base subcomplex);GO:0009408(response to heat);GO:0009555(pollen development);GO:000965…	ko03050(Proteasome)
ath-miR156g	BraA07g034120.3C	BraA07g034120.3C	-	2	635-654	1	GO:0003677(DNA binding);GO:0003700(transcription factor activity, sequence-specific DNA binding);GO:0005634(nucleus);GO:0006351(transcription, DNA-templated);GO:0006355(regulation of transcription, DNA-templated);GO:0010468(regulation of gene expression);GO:0042742(defense response to bacterium);GO:0046872(metal ion binding)
ath-miR156g	BraA07g023110.3C	BraA07g023110.3C	uncharacterized LOC103401427	2	587-606	1	GO:0003677(DNA binding);GO:0003700(transcription factor activity, sequence-specific DNA binding);GO:0005634(nucleus);GO:0006351(transcription, DNA-templated);GO:0006355(regulation of transcription, DNA-templated);GO:0008361(regulation of cell size);GO:0010228(vegetative to reproductive phase transition of meristem);GO:0042127(regulation of cell proliferation);GO:0046872(metal ion binding);GO:0048…	ko04075(Plant hormone signal transduction)
ath-miR156g	BraA02g019010.3C	BraA02g019010.3C	-	2	677-696	1	GO:0003677(DNA binding);GO:0003700(transcription factor activity, sequence-specific DNA binding);GO:0005634(nucleus);GO:0006351(transcription, DNA-templated);GO:0006355(regulation of transcription, DNA-templated);GO:0010468(regulation of gene expression);GO:0042742(defense response to bacterium);GO:0046872(metal ion binding)
ath-miR156g	BraA04g029680.3C	BraA04g029680.3C	-	2	740-759	1	GO:0003677(DNA binding);GO:0003700(transcription factor activity, sequence-specific DNA binding);GO:0005634(nucleus);GO:0005737(cytoplasm);GO:0006351(transcription, DNA-templated);GO:0006355(regulation of transcription, DNA-templated);GO:0010228(vegetative to reproductive phase transition of meristem);GO:0046872(metal ion binding);GO:0048366(leaf development);GO:0048653(anther development);GO:200…
ath-miR156g	BraA08g024970.3C	BraA08g024970.3C	-	2	995-1014	1	GO:0003677(DNA binding);GO:0003700(transcription factor activity, sequence-specific DNA binding);GO:0005634(nucleus);GO:0006351(transcription, DNA-templated);GO:0006355(regulation of transcription, DNA-templated);GO:0010358(leaf shaping);GO:0045893(positive regulation of transcription, DNA-templated);GO:0046872(metal ion binding);GO:0048510(regulation of timing of transition from vegetative to re…
ath-miR156g	BraA09g037100.3C	BraA09g037100.3C	-	2	1001-1020	1	GO:0003677(DNA binding);GO:0003700(transcription factor activity, sequence-specific DNA binding);GO:0005634(nucleus);GO:0006351(transcription, DNA-templated);GO:0006355(regulation of transcription, DNA-templated);GO:0010358(leaf shaping);GO:0045893(positive regulation of transcription, DNA-templated);GO:0046872(metal ion binding);GO:0048510(regulation of timing of transition from vegetative to re…
ath-miR156g	BraA05g002720.3C	BraA05g002720.3C	-	2	743-762	1	GO:0003677(DNA binding);GO:0003700(transcription factor activity, sequence-specific DNA binding);GO:0005634(nucleus);GO:0005737(cytoplasm);GO:0006351(transcription, DNA-templated);GO:0006355(regulation of transcription, DNA-templated);GO:0010228(vegetative to reproductive phase transition of meristem);GO:0046872(metal ion binding);GO:0048366(leaf development);GO:0048653(anther development);GO:200…
ath-miR156g	BraA07g012230.3C	BraA07g012230.3C	-	2	1019-1038	1	GO:0003677(DNA binding);GO:0003700(transcription factor activity, sequence-specific DNA binding);GO:0005634(nucleus);GO:0006351(transcription, DNA-templated);GO:0006355(regulation of transcription, DNA-templated);GO:0010358(leaf shaping);GO:0045893(positive regulation of transcription, DNA-templated);GO:0046872(metal ion binding);GO:0048510(regulation of timing of transition from vegetative to re…
ath-miR156g	BraA09g019680.3C	BraA09g019680.3C	uncharacterized LOC103401427	2	926-945	1	GO:0003677(DNA binding);GO:0003700(transcription factor activity, sequence-specific DNA binding);GO:0005634(nucleus);GO:0006351(transcription, DNA-templated);GO:0006355(regulation of transcription, DNA-templated);GO:0044212(transcription regulatory region DNA binding);GO:0046872(metal ion binding);GO:0048510(regulation of timing of transition from vegetative to reproductive phase);GO:0048653(anth…	ko04075(Plant hormone signal transduction)
ath-miR156g	BraA07g012240.3C	BraA07g012240.3C	uncharacterized LOC103401427	2	1073-1092	1	GO:0003677(DNA binding);GO:0003700(transcription factor activity, sequence-specific DNA binding);GO:0005634(nucleus);GO:0006351(transcription, DNA-templated);GO:0006355(regulation of transcription, DNA-templated);GO:0046872(metal ion binding);GO:0048510(regulation of timing of transition from vegetative to reproductive phase)	ko04075(Plant hormone signal transduction)
ath-miR156g	BraA06g043820.3C	BraA06g043820.3C	uncharacterized LOC103401427	2	1067-1086	1	GO:0003677(DNA binding);GO:0003700(transcription factor activity, sequence-specific DNA binding);GO:0005634(nucleus);GO:0006351(transcription, DNA-templated);GO:0006355(regulation of transcription, DNA-templated);GO:0044212(transcription regulatory region DNA binding);GO:0046872(metal ion binding);GO:0048510(regulation of timing of transition from vegetative to reproductive phase);GO:0048653(anth…	ko04075(Plant hormone signal transduction)
ath-miR156g	BraA04g003010.3C	BraA04g003010.3C	-	2.5	575-594	1	GO:0003677(DNA binding);GO:0003700(transcription factor activity, sequence-specific DNA binding);GO:0005634(nucleus);GO:0006351(transcription, DNA-templated);GO:0006355(regulation of transcription, DNA-templated);GO:0008361(regulation of cell size);GO:0010228(vegetative to reproductive phase transition of meristem);GO:0042127(regulation of cell proliferation);GO:0046872(metal ion binding);GO:0048…
ath-miR156g	BraA09g037110.3C	BraA09g037110.3C	-	2.5	998-1017	1	GO:0003677(DNA binding);GO:0003700(transcription factor activity, sequence-specific DNA binding);GO:0005634(nucleus);GO:0006351(transcription, DNA-templated);GO:0006355(regulation of transcription, DNA-templated);GO:0046872(metal ion binding);GO:0048510(regulation of timing of transition from vegetative to reproductive phase)
ath-miR156g	BraA09g064160.3C	BraA09g064160.3C	citrate synthase 2	3	242-260	1	GO:0003676(nucleic acid binding);GO:0004523(RNA-DNA hybrid ribonuclease activity)	ko01200(Carbon metabolism);ko01210(2-Oxocarboxylic acid metabolism);ko01230(Biosynthesis of amino acids);ko00020(Citrate cycle );ko00630(Glyoxylate and dicarboxylate metabolism)
ath-miR156g	BraA07g039020.3C	BraA07g039020.3C	citrate synthase 2	3	242-260	1	GO:0003676(nucleic acid binding);GO:0004523(RNA-DNA hybrid ribonuclease activity)	ko01200(Carbon metabolism);ko01210(2-Oxocarboxylic acid metabolism);ko01230(Biosynthesis of amino acids);ko00020(Citrate cycle );ko00630(Glyoxylate and dicarboxylate metabolism)
ath-miR156g	BraA04g031320.3C	BraA04g031320.3C	citrate synthase 2	3	284-302	1		ko01200(Carbon metabolism);ko01210(2-Oxocarboxylic acid metabolism);ko01230(Biosynthesis of amino acids);ko00020(Citrate cycle );ko00630(Glyoxylate and dicarboxylate metabolism)
ath-miR156g	BraA02g040180.3C	BraA02g040180.3C	citrate synthase 2	3	449-467	1	GO:0003676(nucleic acid binding);GO:0004523(RNA-DNA hybrid ribonuclease activity)	ko01200(Carbon metabolism);ko01210(2-Oxocarboxylic acid metabolism);ko01230(Biosynthesis of amino acids);ko00020(Citrate cycle );ko00630(Glyoxylate and dicarboxylate metabolism)
ath-miR156g	BraA03g015900.3C	BraA03g015900.3C	uncharacterized LOC103401427	3	848-867	1	GO:0003677(DNA binding);GO:0003700(transcription factor activity, sequence-specific DNA binding);GO:0005634(nucleus);GO:0006351(transcription, DNA-templated);GO:0006355(regulation of transcription, DNA-templated);GO:0046872(metal ion binding);GO:0048653(anther development)	ko04075(Plant hormone signal transduction)
ath-miR156g	BraA08g005740.3C	BraA08g005740.3C	uncharacterized LOC106394339	3	905-923	1	GO:0003676(nucleic acid binding);GO:0003964(RNA-directed DNA polymerase activity);GO:0005739(mitochondrion);GO:0008150(biological_process)	ko00500(Starch and sucrose metabolism);ko00460(Cyanoamino acid metabolism);ko00940(Phenylpropanoid biosynthesis)
ath-miR156g	BraA05g000160.3C	BraA05g000160.3C	peroxidase N-like	3	2075-2093	1	GO:0005737(cytoplasm);GO:0008794(arsenate reductase );GO:0009055(electron carrier activity);GO:0015035(protein disulfide oxidoreductase activity);GO:0045454(cell redox homeostasis);GO:0055114(oxidation-reduction process)	ko00940(Phenylpropanoid biosynthesis)
ath-miR156g	BraA03g012590.3C	BraA03g012590.3C	thioredoxin reductase NTRA-like	4	854-873	1	GO:0000323(lytic vacuole);GO:0005215(transporter activity);GO:0005783(endoplasmic reticulum);GO:0005886(plasma membrane);GO:0009672(auxin:proton symporter activity);GO:0009723(response to ethylene);GO:0009733(response to auxin);GO:0009734(auxin-activated signaling pathway);GO:0009749(response to glucose);GO:0009925(basal plasma membrane);GO:0009926(auxin polar transport);GO:0009958(positive gravi…	ko00240(Pyrimidine metabolism);ko00450(Selenocompound metabolism)
ath-miR156g	BraA07g036090.3C	BraA07g036090.3C	-	4	67-85	1	GO:0003674(molecular_function);GO:0005576(extracellular region);GO:0008150(biological_process);GO:0016021(integral component of membrane);GO:0045492(xylan biosynthetic process)
ath-miR156g	BraA09g044120.3C	BraA09g044120.3C	UDP-glucosyl transferase 73C6	4	153-171	1	GO:0008194(UDP-glycosyltransferase activity);GO:0009813(flavonoid biosynthetic process);GO:0016757(transferase activity, transferring glycosyl groups);GO:0043231(intracellular membrane-bounded organelle);GO:0051707(response to other organism);GO:0052696(flavonoid glucuronidation);GO:0080043(quercetin 3-O-glucosyltransferase activity);GO:0080044(quercetin 7-O-glucosyltransferase activity)	ko00944(Flavone and flavonol biosynthesis)
ath-miR156g	BraA09g031550.3C	BraA09g031550.3C	uncharacterized LOC106384454	4	355-373	1	GO:0000977(RNA polymerase II regulatory region sequence-specific DNA binding);GO:0003700(transcription factor activity, sequence-specific DNA binding);GO:0005634(nucleus);GO:0006357(regulation of transcription from RNA polymerase II promoter)	ko01230(Biosynthesis of amino acids);ko00260(Glycine,ko serine and threonine metabolism)
ath-miR156g	BraA05g023800.3C	BraA05g023800.3C	uncharacterized LOC106384454	4	418-436	1	GO:0000977(RNA polymerase II regulatory region sequence-specific DNA binding);GO:0003700(transcription factor activity, sequence-specific DNA binding);GO:0005634(nucleus);GO:0006357(regulation of transcription from RNA polymerase II promoter)	ko01230(Biosynthesis of amino acids);ko00260(Glycine,ko serine and threonine metabolism)
ath-miR156g	BraA03g058280.3C	BraA03g058280.3C	serine/threonine-protein kinase CDL1-like	4	559-579	1	GO:0004675(transmembrane receptor protein serine/threonine kinase activity);GO:0005524(ATP binding);GO:0005576(extracellular region);GO:0005886(plasma membrane);GO:0006468(protein phosphorylation);GO:0007165(signal transduction);GO:0016021(integral component of membrane)	ko04626(Plant-pathogen interaction)
PC-3p-17742_103	BraA09g054710.3C	BraA09g054710.3C	hypothetical protein	4	1495-1515	1	GO:0003777(microtubule motor activity);GO:0005871(kinesin complex);GO:0007018(microtubule-based movement);GO:0016887(ATPase activity)	ko03008(Ribosome biogenesis in eukaryotes)
ath-miR156h_L+1	BraA07g023110.3C	BraA07g023110.3C	uncharacterized LOC103401427	2	587-607	1	GO:0003677(DNA binding);GO:0003700(transcription factor activity, sequence-specific DNA binding);GO:0005634(nucleus);GO:0006351(transcription, DNA-templated);GO:0006355(regulation of transcription, DNA-templated);GO:0008361(regulation of cell size);GO:0010228(vegetative to reproductive phase transition of meristem);GO:0042127(regulation of cell proliferation);GO:0046872(metal ion binding);GO:0048…	ko04075(Plant hormone signal transduction)
ath-miR156h_L+1	BraA04g029680.3C	BraA04g029680.3C	-	2	740-760	1	GO:0003677(DNA binding);GO:0003700(transcription factor activity, sequence-specific DNA binding);GO:0005634(nucleus);GO:0005737(cytoplasm);GO:0006351(transcription, DNA-templated);GO:0006355(regulation of transcription, DNA-templated);GO:0010228(vegetative to reproductive phase transition of meristem);GO:0046872(metal ion binding);GO:0048366(leaf development);GO:0048653(anther development);GO:200…
ath-miR156h_L+1	BraA08g024970.3C	BraA08g024970.3C	-	2	995-1015	1	GO:0003677(DNA binding);GO:0003700(transcription factor activity, sequence-specific DNA binding);GO:0005634(nucleus);GO:0006351(transcription, DNA-templated);GO:0006355(regulation of transcription, DNA-templated);GO:0010358(leaf shaping);GO:0045893(positive regulation of transcription, DNA-templated);GO:0046872(metal ion binding);GO:0048510(regulation of timing of transition from vegetative to re…
ath-miR156h_L+1	BraA09g037100.3C	BraA09g037100.3C	-	2	1001-1021	1	GO:0003677(DNA binding);GO:0003700(transcription factor activity, sequence-specific DNA binding);GO:0005634(nucleus);GO:0006351(transcription, DNA-templated);GO:0006355(regulation of transcription, DNA-templated);GO:0010358(leaf shaping);GO:0045893(positive regulation of transcription, DNA-templated);GO:0046872(metal ion binding);GO:0048510(regulation of timing of transition from vegetative to re…
ath-miR156h_L+1	BraA05g002720.3C	BraA05g002720.3C	-	2	743-763	1	GO:0003677(DNA binding);GO:0003700(transcription factor activity, sequence-specific DNA binding);GO:0005634(nucleus);GO:0005737(cytoplasm);GO:0006351(transcription, DNA-templated);GO:0006355(regulation of transcription, DNA-templated);GO:0010228(vegetative to reproductive phase transition of meristem);GO:0046872(metal ion binding);GO:0048366(leaf development);GO:0048653(anther development);GO:200…
ath-miR156h_L+1	BraA07g012230.3C	BraA07g012230.3C	-	2	1019-1039	1	GO:0003677(DNA binding);GO:0003700(transcription factor activity, sequence-specific DNA binding);GO:0005634(nucleus);GO:0006351(transcription, DNA-templated);GO:0006355(regulation of transcription, DNA-templated);GO:0010358(leaf shaping);GO:0045893(positive regulation of transcription, DNA-templated);GO:0046872(metal ion binding);GO:0048510(regulation of timing of transition from vegetative to re…
ath-miR156h_L+1	BraA09g019680.3C	BraA09g019680.3C	uncharacterized LOC103401427	2	926-946	1	GO:0003677(DNA binding);GO:0003700(transcription factor activity, sequence-specific DNA binding);GO:0005634(nucleus);GO:0006351(transcription, DNA-templated);GO:0006355(regulation of transcription, DNA-templated);GO:0044212(transcription regulatory region DNA binding);GO:0046872(metal ion binding);GO:0048510(regulation of timing of transition from vegetative to reproductive phase);GO:0048653(anth…	ko04075(Plant hormone signal transduction)
ath-miR156h_L+1	BraA07g012240.3C	BraA07g012240.3C	uncharacterized LOC103401427	2	1073-1093	1	GO:0003677(DNA binding);GO:0003700(transcription factor activity, sequence-specific DNA binding);GO:0005634(nucleus);GO:0006351(transcription, DNA-templated);GO:0006355(regulation of transcription, DNA-templated);GO:0046872(metal ion binding);GO:0048510(regulation of timing of transition from vegetative to reproductive phase)	ko04075(Plant hormone signal transduction)
ath-miR156h_L+1	BraA06g043820.3C	BraA06g043820.3C	uncharacterized LOC103401427	2	1067-1087	1	GO:0003677(DNA binding);GO:0003700(transcription factor activity, sequence-specific DNA binding);GO:0005634(nucleus);GO:0006351(transcription, DNA-templated);GO:0006355(regulation of transcription, DNA-templated);GO:0044212(transcription regulatory region DNA binding);GO:0046872(metal ion binding);GO:0048510(regulation of timing of transition from vegetative to reproductive phase);GO:0048653(anth…	ko04075(Plant hormone signal transduction)
[truncated: 2,424 more rows]
