# Supplementary material for: Whole-transcriptome analysis and construction of an anther development-related ceRNA network in Chinese cabbage (Brassica campestris L. ssp. pekinensis)
Source: Sci Rep. 2022 Feb 17;12:2667. doi: 10.1038/s41598-022-06556-2 (PMC8854722; doi:10.1038/s41598-022-06556-2)
Supplement: Supplementary file 12 — Supplementary Information 12. [file 41598_2022_6556_MOESM12_ESM.xls]

## Sheet: Sheet1
Table S7 List of GO terms for differentially expressed (DE) miRNAs, mRNAs, lncRNAs, and circRNAs
List of GO terms for DEmiRNAs
GO Id	Function	GO_term	GO_class	Genes	S gene number	TS gene number	B gene number	TB gene number	Pvalue of Fisher's Exact Test
GO:0006355	biological_process	regulation of transcription, DNA-templated	11	BraA08g029760.3C;BraA10g017850.3C;BraA09g045860.3C;BraA07g016770.3C;BraA03g024840.3C;BraA05g039630.3C;BraA09g007050.3C;BraA04g016680.3C;BraA04g026480.3C;BraA07g037800.3C;BraA08g024260.3C;BraA09g036260.3C;BraA08g028330.3C;BraA05g040610.3C;BraA09g038440.3C;BraA05g041590.3C;BraA10g002530.3C;BraA02g005870.3C;BraA07g024420.3C;BraA06g043630.3C;BraA04g027230.3C;BraA08g029590.3C;BraA07g012820.3C;BraA02g0…	325	2204	3871	39649	1.52101e-14
GO:0003700	molecular_function	sequence-specific DNA binding transcription factor activity	4	BraA05g013990.3C;BraA10g017850.3C;BraA09g045860.3C;BraA07g016770.3C;BraA03g024840.3C;BraA09g007050.3C;BraA04g016680.3C;BraA04g026480.3C;BraA07g037800.3C;BraA08g024260.3C;BraA09g036260.3C;BraA09g038440.3C;BraA05g041590.3C;BraA10g002530.3C;BraA02g005870.3C;BraA03g060480.3C;BraA06g043630.3C;BraA04g027230.3C;BraA07g012820.3C;BraA03g037740.3C;BraA06g003930.3C;BraA06g037000.3C;BraA08g033080.3C;BraA02g0…	277	2204	3256	39649	3.98348e-13
GO:0003677	molecular_function	DNA binding	6	BraA07g008090.3C;BraA05g025050.3C;BraA10g017850.3C;BraA09g045860.3C;BraA07g016770.3C;BraA03g024840.3C;BraA05g039630.3C;BraA09g007050.3C;BraA04g016680.3C;BraA03g042100.3C;BraA07g017200.3C;BraA10g003570.3C;BraA08g024260.3C;BraA09g036260.3C;BraA05g040610.3C;BraA06g005470.3C;BraA03g035680.3C;BraA05g041590.3C;BraA10g002530.3C;BraA03g060480.3C;BraA06g043630.3C;BraA02g016660.3C;BraA02g002890.3C;BraA03g0…	277	2204	3364	39649	1.47489e-11
GO:0005634	cellular_component	nucleus	9	BraA07g008090.3C;BraA02g025900.3C;BraA01g006050.3C;BraA03g057040.3C;BraA08g029760.3C;BraA06g017260.3C;BraA05g006980.3C;BraA04g018930.3C;BraA10g018780.3C;BraA06g034740.3C;BraA02g043050.3C;BraA05g025050.3C;BraA07g037200.3C;BraA06g042670.3C;BraA02g016300.3C;BraA05g033160.3C;BraA03g021470.3C;BraA05g013990.3C;BraA02g043070.3C;BraA09g007020.3C;BraA07g028980.3C;BraA10g017850.3C;BraA09g045860.3C;BraA04g0…	980	2204	14992	39649	2.94701e-11
GO:0010014	biological_process	meristem initiation	10	BraA01g036890.3C;BraA03g036840.3C;BraA05g010360.3C;BraA02g010200.3C;BraA08g016820.3C;BraA01g005160.3C;BraA09g034560.3C;BraA10g018460.3C;BraA04g024760.3C;BraA08g002260.3C;BraA06g021080.3C;BraA06g002210.3C	12	2204	20	39649	7.01239e-11
GO:0043531	molecular_function	ADP binding	9	BraA05g006330.3C;BraA08g020450.3C;BraA05g032570.3C;BraA08g021420.3C;BraA07g020580.3C;BraA01g002470.3C;BraA08g021010.3C;BraA10g031680.3C;BraA02g039700.3C;BraA03g051400.3C;BraA09g013380.3C;BraA09g017290.3C;BraA09g009110.3C;BraA01g040630.3C;BraA02g031620.3C;BraA05g013230.3C;BraA01g004700.3C;BraA09g060850.3C;BraA03g032250.3C;BraA03g032240.3C;BraA09g026430.3C;BraA03g060530.3C;BraA08g021430.3C;BraA03g0…	44	2204	273	39649	2.14993e-10
GO:0005524	molecular_function	ATP binding	9	BraA02g025900.3C;BraA09g022200.3C;BraA02g043050.3C;BraA05g010890.3C;BraA02g043070.3C;BraA09g007020.3C;BraA05g006330.3C;BraA08g020450.3C;BraA04g022200.3C;BraA09g000430.3C;BraA03g029980.3C;BraA03g022040.3C;BraA05g032570.3C;BraA08g003140.3C;BraA06g028990.3C;BraA06g037810.3C;BraA08g033530.3C;BraA02g012320.3C;BraA04g004110.3C;BraA04g029340.3C;BraA10g015270.3C;BraA04g019250.3C;BraA06g011250.3C;BraA03g0…	311	2204	3973	39649	2.24592e-10
GO:0045962	biological_process	positive regulation of development, heterochronic	6	BraA01g036950.3C;BraA08g023460.3C;BraA09g034850.3C;BraA01g009870.3C;BraA03g048240.3C;BraA05g013580.3C;BraA05g032060.3C;BraA03g036760.3C;BraA08g001700.3C	9	2204	14	39649	7.73889e-09
GO:0048366	biological_process	leaf development	9	BraA01g039060.3C;BraA03g017950.3C;BraA04g031560.3C;BraA01g002350.3C;BraA03g051680.3C;BraA03g061010.3C;BraA04g029680.3C;BraA05g002720.3C;BraA06g044760.3C;BraA07g018740.3C;BraA09g059860.3C;BraA08g022930.3C;BraA08g029780.3C;BraA09g058610.3C;BraA01g030330.3C;BraA02g014280.3C;BraA10g012160.3C;BraA09g023150.3C;BraA08g001620.3C;BraA04g029950.3C;BraA05g032140.3C;BraA04g030520.3C;BraA01g036950.3C;BraA08g0…	35	2204	218	39649	1.60499e-08
GO:0030154	biological_process	cell differentiation	6	BraA03g024840.3C;BraA01g039060.3C;BraA06g041300.3C;BraA06g034140.3C;BraA01g001240.3C;BraA09g000760.3C;BraA04g001630.3C;BraA07g023180.3C;BraA03g023600.3C;BraA07g002180.3C;BraA01g031630.3C;BraA03g045280.3C;BraA02g007170.3C;BraA10g022360.3C;BraA01g041850.3C;BraA10g024940.3C;BraA01g003630.3C;BraA05g030410.3C;BraA01g041120.3C;BraA01g036950.3C;BraA08g023460.3C;BraA09g034850.3C;BraA01g009870.3C;BraA03g0…	41	2204	299	39649	9.884e-08
GO:0009855	biological_process	determination of bilateral symmetry	8	BraA05g010360.3C;BraA02g010200.3C;BraA09g034560.3C;BraA10g018460.3C;BraA04g024760.3C;BraA08g002260.3C;BraA06g021080.3C;BraA06g002210.3C	8	2204	14	39649	1.99897e-07
GO:0052716	molecular_function	hydroquinone:oxygen oxidoreductase activity	7	BraA02g010500.3C;BraA02g000800.3C;BraA05g014900.3C;BraA04g027000.3C;BraA05g007550.3C;BraA05g014040.3C;BraA04g021510.3C;BraA10g017800.3C;BraA02g001720.3C;BraA05g037170.3C	10	2204	25	39649	4.1736e-07
GO:0006351	biological_process	transcription, DNA-templated	10	BraA08g029760.3C;BraA10g017850.3C;BraA09g045860.3C;BraA07g016770.3C;BraA03g024840.3C;BraA09g007050.3C;BraA04g016680.3C;BraA04g026480.3C;BraA07g017200.3C;BraA08g024260.3C;BraA09g036260.3C;BraA08g028330.3C;BraA05g040610.3C;BraA05g041590.3C;BraA10g002530.3C;BraA02g005870.3C;BraA07g024420.3C;BraA03g060480.3C;BraA06g043630.3C;BraA04g027230.3C;BraA08g029590.3C;BraA03g037740.3C;BraA06g003930.3C;BraA06g0…	245	2204	3245	39649	4.56878e-07
GO:0008646	biological_process	high-affinity hexose transport	8	BraA01g033300.3C;BraA01g033290.3C;BraA01g033320.3C;BraA01g033310.3C;BraA01g033280.3C	5	2204	5	39649	5.28487e-07
GO:0055055	molecular_function	D-glucose:proton symporter activity	13	BraA01g033300.3C;BraA01g033290.3C;BraA01g033320.3C;BraA01g033310.3C;BraA01g033280.3C	5	2204	5	39649	5.28487e-07
GO:0015578	molecular_function	mannose transmembrane transporter activity	10	BraA01g033300.3C;BraA01g033290.3C;BraA01g033320.3C;BraA01g033310.3C;BraA01g033280.3C	5	2204	5	39649	5.28487e-07
GO:0046274	biological_process	lignin catabolic process	8	BraA02g010500.3C;BraA02g000800.3C;BraA05g014900.3C;BraA04g027000.3C;BraA05g007550.3C;BraA05g014040.3C;BraA04g021510.3C;BraA10g017800.3C;BraA02g001720.3C;BraA05g037170.3C	10	2204	27	39649	9.72191e-07
GO:0010072	biological_process	primary shoot apical meristem specification	7	BraA08g000170.3C;BraA01g036890.3C;BraA03g036840.3C;BraA02g014280.3C;BraA10g012160.3C;BraA05g010360.3C;BraA08g016820.3C;BraA01g005160.3C;BraA09g034560.3C;BraA04g024760.3C	10	2204	30	39649	2.96937e-06
GO:0004781	molecular_function	sulfate adenylyltransferase (ATP) activity	9	BraA06g043580.3C;BraA05g024300.3C;BraA03g040590.3C;BraA06g015540.3C;BraA01g022010.3C	5	2204	6	39649	3.02435e-06
GO:0070814	biological_process	hydrogen sulfide biosynthetic process	7	BraA06g043580.3C;BraA05g024300.3C;BraA03g040590.3C;BraA06g015540.3C;BraA01g022010.3C;BraA09g010100.3C;BraA03g042630.3C	7	2204	14	39649	3.94225e-06
GO:0080135	biological_process	regulation of cellular response to stress	6	BraA03g004610.3C;BraA08g021400.3C;BraA03g004600.3C;BraA03g005190.3C;BraA03g009600.3C;BraA09g020020.3C	6	2204	10	39649	5.06816e-06
GO:0048461	biological_process	flower structural organization	6	BraA02g010430.3C;BraA01g001670.3C;BraA03g060550.3C;BraA07g018940.3C	4	2204	4	39649	9.52358e-06
GO:0009679	molecular_function	hexose:proton symporter activity	11	BraA01g033300.3C;BraA01g033290.3C;BraA01g033320.3C;BraA01g033310.3C;BraA01g033280.3C	5	2204	7	39649	1.00966e-05
GO:0000285	molecular_function	1-phosphatidylinositol-3-phosphate 5-kinase activity	8	BraA09g031040.3C;BraA07g035680.3C;BraA02g020170.3C;BraA10g004840.3C;BraA10g004860.3C;BraA10g004850.3C	6	2204	11	39649	1.06223e-05
GO:0010011	molecular_function	auxin binding	5	BraA02g037140.3C;BraA04g000440.3C;BraA07g025310.3C;BraA09g052270.3C;BraA09g001190.3C;BraA03g028670.3C	6	2204	12	39649	2.02401e-05
GO:0016722	molecular_function	oxidoreductase activity, oxidizing metal ions	5	BraA01g001870.3C;BraA02g010500.3C;BraA02g000800.3C;BraA05g014900.3C;BraA04g027000.3C;BraA05g007550.3C;BraA05g014040.3C;BraA04g021510.3C;BraA10g017800.3C;BraA02g001720.3C;BraA05g037170.3C;BraA06g000530.3C;BraA02g016280.3C	13	2204	60	39649	2.06548e-05
GO:0007033	biological_process	vacuole organization	5	BraA10g001690.3C;BraA03g009840.3C;BraA10g019830.3C;BraA02g009150.3C;BraA03g028990.3C;BraA09g065390.3C;BraA07g021660.3C;BraA07g017890.3C;BraA09g045270.3C;BraA04g005480.3C;BraA10g012870.3C	11	2204	44	39649	2.12819e-05
GO:0007165	biological_process	signal transduction	6	BraA05g010890.3C;BraA08g020450.3C;BraA10g003620.3C;BraA08g021420.3C;BraA10g001690.3C;BraA02g022160.3C;BraA07g020580.3C;BraA01g002470.3C;BraA08g021010.3C;BraA06g012120.3C;BraA02g039700.3C;BraA03g051400.3C;BraA09g013380.3C;BraA09g017290.3C;BraA10g026150.3C;BraA03g028990.3C;BraA01g040630.3C;BraA02g031620.3C;BraA06g008610.3C;BraA07g035950.3C;BraA03g028700.3C;BraA03g056290.3C;BraA01g006800.3C;BraA04g0…	62	2204	653	39649	3.19835e-05
GO:0048443	biological_process	stamen development	6	BraA02g037140.3C;BraA04g000440.3C;BraA07g025310.3C;BraA09g052270.3C;BraA09g001190.3C;BraA03g028670.3C;BraA01g002350.3C;BraA07g043190.3C;BraA04g016350.3C	9	2204	33	39649	5.6869e-05
GO:0043068	biological_process	positive regulation of programmed cell death	8	BraA03g017190.3C;BraA04g023280.3C;BraA01g039610.3C;BraA05g035480.3C;BraA05g012430.3C;BraA07g019890.3C;BraA04g012020.3C	7	2204	20	39649	6.62391e-05
GO:0016308	molecular_function	1-phosphatidylinositol-4-phosphate 5-kinase activity	8	BraA09g031040.3C;BraA07g035680.3C;BraA02g020170.3C;BraA10g004840.3C;BraA10g004860.3C;BraA10g004850.3C;BraA07g022610.3C;BraA04g003670.3C	8	2204	27	39649	7.7062e-05
GO:0010152	biological_process	pollen maturation	8	BraA09g057040.3C;BraA02g037140.3C;BraA04g000440.3C;BraA07g025310.3C;BraA09g052270.3C;BraA09g001190.3C;BraA03g028670.3C;BraA07g029410.3C;BraA10g012870.3C	9	2204	35	39649	9.41305e-05
GO:0000822	molecular_function	inositol hexakisphosphate binding	6	BraA09g060560.3C;BraA08g030740.3C;BraA04g000440.3C;BraA07g025310.3C;BraA09g052270.3C	5	2204	10	39649	0.000105186
GO:0004642	molecular_function	phosphoribosylformylglycinamidine synthase activity	7	BraA01g034420.3C;BraA07g028320.3C;BraA07g038200.3C	3	2204	3	39649	0.000171546
GO:0038198	molecular_function	auxin receptor activity	5	BraA04g000440.3C;BraA07g025310.3C;BraA09g052270.3C	3	2204	3	39649	0.000171546
GO:0008964	molecular_function	phosphoenolpyruvate carboxylase activity	8	BraA09g038190.3C;BraA08g001620.3C;BraA04g029950.3C;BraA05g032140.3C;BraA03g036720.3C	5	2204	11	39649	0.000183989
GO:0009932	biological_process	cell tip growth	7	BraA07g037200.3C;BraA05g033160.3C;BraA07g028980.3C;BraA03g036160.3C;BraA03g036130.3C;BraA01g041260.3C;BraA08g015860.3C;BraA01g003710.3C;BraA03g019940.3C	9	2204	38	39649	0.000186869
GO:0033962	biological_process	cytoplasmic mRNA processing body assembly	6	BraA07g027240.3C;BraA07g040350.3C;BraA02g023740.3C;BraA10g001690.3C;BraA03g028990.3C;BraA09g065390.3C	6	2204	17	39649	0.000212963
GO:0032784	biological_process	regulation of DNA-templated transcription, elongation	10	BraA02g016660.3C;BraA09g032970.3C;BraA07g031620.3C;BraA03g018000.3C	4	2204	7	39649	0.000290952
GO:0004020	molecular_function	adenylylsulfate kinase activity	7	BraA06g043580.3C;BraA06g015540.3C;BraA01g022010.3C;BraA09g010100.3C;BraA03g042630.3C	5	2204	12	39649	0.000300952
GO:0005354	molecular_function	galactose transmembrane transporter activity	10	BraA01g033300.3C;BraA01g033290.3C;BraA01g033320.3C;BraA01g033310.3C;BraA01g033280.3C	5	2204	12	39649	0.000300952
GO:0005578	cellular_component	proteinaceous extracellular matrix	5	BraA02g035830.3C;BraA03g034460.3C;BraA02g002380.3C;BraA02g023130.3C;BraA02g040140.3C;BraA06g034760.3C;BraA09g004510.3C;BraA02g023140.3C	8	2204	33	39649	0.000357598
GO:0009555	biological_process	pollen development	7	BraA08g028330.3C;BraA03g019650.3C;BraA01g039060.3C;BraA09g057040.3C;BraA02g025340.3C;BraA03g017190.3C;BraA04g023280.3C;BraA07g008830.3C;BraA01g029860.3C;BraA01g034420.3C;BraA07g028320.3C;BraA07g038200.3C;BraA05g012430.3C;BraA07g043190.3C;BraA06g044760.3C;BraA02g044650.3C;BraA07g026860.3C;BraA07g041030.3C;BraA08g022930.3C;BraA03g028400.3C;BraA09g024880.3C;BraA07g018450.3C;BraA01g039720.3C;BraA09g0…	35	2204	345	39649	0.000475828
GO:0010160	biological_process	formation of organ boundary	8	BraA01g036890.3C;BraA03g036840.3C;BraA02g014280.3C;BraA10g012160.3C	4	2204	8	39649	0.000556221
GO:0000460	biological_process	maturation of 5.8S rRNA	12	BraA05g015200.3C;BraA01g042450.3C;BraA04g004430.3C;BraA03g005830.3C	4	2204	8	39649	0.000556221
GO:0071333	biological_process	cellular response to glucose stimulus	8	BraA01g033300.3C;BraA01g033290.3C;BraA01g033320.3C;BraA01g033310.3C;BraA01g033280.3C	5	2204	14	39649	0.000692745
GO:0010053	biological_process	root epidermal cell differentiation	7	BraA07g037200.3C;BraA05g033160.3C;BraA07g028980.3C;BraA05g016260.3C;BraA03g036160.3C;BraA03g036130.3C;BraA01g041260.3C;BraA08g015860.3C;BraA01g003710.3C;BraA03g019940.3C	10	2204	55	39649	0.000811413
GO:0005887	cellular_component	integral component of plasma membrane	7	BraA02g012320.3C;BraA04g029340.3C;BraA10g015270.3C;BraA08g018210.3C;BraA03g055520.3C;BraA03g055530.3C;BraA02g003380.3C;BraA05g041490.3C;BraA01g033300.3C;BraA01g033290.3C;BraA01g033320.3C;BraA01g033310.3C;BraA01g033280.3C;BraA04g014790.3C;BraA04g014800.3C;BraA04g010640.3C;BraA03g055500.3C;BraA05g016260.3C;BraA10g027690.3C;BraA07g027400.3C;BraA07g040070.3C;BraA03g029750.3C;BraA02g040660.3C;BraA08g0…	42	2204	454	39649	0.000932656
GO:0005253	molecular_function	anion channel activity	9	BraA01g034390.3C;BraA06g037830.3C;BraA02g037480.3C;BraA04g015280.3C	4	2204	9	39649	0.000957095
GO:0080060	biological_process	integument development	9	BraA05g010360.3C;BraA09g034560.3C;BraA04g024760.3C;BraA08g002260.3C;BraA06g002210.3C	5	2204	15	39649	0.000991698
GO:0048768	biological_process	root hair cell tip growth	8	BraA09g000760.3C;BraA04g001630.3C;BraA07g023180.3C;BraA03g023600.3C;BraA04g016500.3C;BraA08g015860.3C;BraA01g003710.3C	7	2204	30	39649	0.00106622
GO:0000719	biological_process	photoreactive repair	11	BraA05g012470.3C;BraA02g027130.3C;BraA04g005740.3C;BraA10g022030.3C;BraA10g014870.3C;BraA03g008310.3C	6	2204	23	39649	0.00130268
GO:0009965	biological_process	leaf morphogenesis	9	BraA01g002350.3C;BraA09g023150.3C;BraA01g036950.3C;BraA08g023460.3C;BraA09g034850.3C;BraA01g009870.3C;BraA03g048240.3C;BraA05g013580.3C;BraA05g032060.3C;BraA03g036760.3C;BraA08g001700.3C;BraA10g025460.3C;BraA04g021430.3C;BraA08g002260.3C;BraA06g002210.3C;BraA05g004790.3C	16	2204	123	39649	0.0013227
GO:0031540	biological_process	regulation of anthocyanin biosynthetic process	8	BraA07g030260.3C;BraA07g034590.3C;BraA02g019350.3C;BraA07g018740.3C;BraA02g017040.3C	5	2204	16	39649	0.00137674
GO:0048025	biological_process	negative regulation of mRNA splicing, via spliceosome	13	BraA09g061460.3C;BraA09g061750.3C;BraA06g000080.3C;BraA06g003290.3C	4	2204	10	39649	0.00152504
GO:0071277	biological_process	cellular response to calcium ion	8	BraA03g013140.3C;BraA03g012970.3C;BraA03g013170.3C;BraA01g025770.3C	4	2204	10	39649	0.00152504
GO:0031047	biological_process	gene silencing by RNA	10	BraA10g017260.3C;BraA06g018330.3C;BraA02g009410.3C;BraA08g012290.3C;BraA09g056380.3C;BraA10g027930.3C;BraA09g012850.3C;BraA06g000080.3C;BraA06g003290.3C;BraA05g034500.3C	10	2204	60	39649	0.0016259
GO:0008381	molecular_function	mechanically-gated ion channel activity	9	BraA05g000100.3C;BraA03g009130.3C;BraA10g020810.3C;BraA03g036610.3C;BraA02g008220.3C	5	2204	17	39649	0.00186165
GO:0009099	biological_process	valine biosynthetic process	9	BraA07g008830.3C;BraA01g029860.3C;BraA06g017480.3C;BraA09g048840.3C;BraA07g023500.3C	5	2204	17	39649	0.00186165
GO:0010216	biological_process	maintenance of DNA methylation	9	BraA05g040610.3C;BraA05g041830.3C;BraA09g053230.3C;BraA01g011450.3C;BraA04g016930.3C	5	2204	17	39649	0.00186165
GO:0048653	biological_process	anther development	7	BraA09g019680.3C;BraA06g043820.3C;BraA07g023110.3C;BraA04g029680.3C;BraA05g002720.3C;BraA04g003010.3C;BraA03g015900.3C;BraA02g035830.3C	8	2204	42	39649	0.00194827
GO:0003746	molecular_function	translation elongation factor activity	8	BraA02g016660.3C;BraA06g032800.3C;BraA01g035420.3C;BraA10g020830.3C;BraA02g008210.3C;BraA09g032970.3C;BraA09g062280.3C;BraA07g031620.3C;BraA02g001580.3C;BraA10g028090.3C;BraA03g001980.3C;BraA02g005030.3C;BraA09g063030.3C	13	2204	94	39649	0.002084
GO:0080187	biological_process	floral organ senescence	6	BraA02g010430.3C;BraA01g001670.3C;BraA03g060550.3C;BraA07g018940.3C	4	2204	11	39649	0.00229135
GO:0042981	biological_process	regulation of apoptotic process	8	BraA09g061460.3C;BraA09g061750.3C;BraA06g000080.3C;BraA06g003290.3C	4	2204	11	39649	0.00229135
GO:0006821	biological_process	chloride transport	8	BraA06g037830.3C;BraA02g037480.3C;BraA02g043620.3C;BraA04g015280.3C	4	2204	11	39649	0.00229135
GO:0003825	molecular_function	alpha,alpha-trehalose-phosphate synthase (UDP-forming) activity	8	BraA09g011560.3C;BraA07g030960.3C;BraA07g041670.3C;BraA01g028060.3C;BraA03g061490.3C	5	2204	18	39649	0.00246058
GO:0030586	molecular_function	[methionine synthase] reductase activity	7	BraA08g018180.3C;BraA03g055590.3C;BraA01g007480.3C	3	2204	6	39649	0.00302108
GO:0006218	biological_process	uridine catabolic process	11	BraA03g018950.3C;BraA05g009100.3C	2	2204	2	39649	0.00308868
GO:0010121	biological_process	arginine catabolic process to proline via ornithine	12	BraA09g021720.3C;BraA06g042040.3C	2	2204	2	39649	0.00308868
GO:0006593	biological_process	ornithine catabolic process	9	BraA09g021720.3C;BraA06g042040.3C	2	2204	2	39649	0.00308868
GO:0072585	molecular_function	xanthosine nucleotidase activity	8	BraA03g018950.3C;BraA05g009100.3C	2	2204	2	39649	0.00308868
GO:0045014	biological_process	negative regulation of transcription by glucose	14	BraA09g001190.3C;BraA03g028670.3C	2	2204	2	39649	0.00308868
GO:0090400	biological_process	stress-induced premature senescence	7	BraA07g019890.3C;BraA04g012020.3C	2	2204	2	39649	0.00308868
GO:0047560	molecular_function	3-dehydrosphinganine reductase activity	7	BraA04g012980.3C;BraA04g013030.3C	2	2204	2	39649	0.00308868
GO:1903508	biological_process	positive regulation of nucleic acid-templated transcription	11	BraA01g009870.3C;BraA03g048240.3C	2	2204	2	39649	0.00308868
GO:0048504	biological_process	regulation of timing of organ formation	11	BraA02g014280.3C;BraA10g012160.3C	2	2204	2	39649	0.00308868
GO:0004587	molecular_function	ornithine-oxo-acid transaminase activity	7	BraA09g021720.3C;BraA06g042040.3C	2	2204	2	39649	0.00308868
GO:0009671	molecular_function	nitrate:proton symporter activity	10	BraA06g037830.3C;BraA02g037480.3C	2	2204	2	39649	0.00308868
GO:0015977	biological_process	carbon fixation	5	BraA09g038190.3C;BraA08g001620.3C;BraA04g029950.3C;BraA05g032140.3C;BraA03g036720.3C	5	2204	19	39649	0.0031879
GO:0050982	biological_process	detection of mechanical stimulus	6	BraA03g009130.3C;BraA10g020810.3C;BraA03g036610.3C;BraA02g008220.3C	4	2204	12	39649	0.00328655
GO:0007043	biological_process	cell-cell junction assembly	7	BraA04g025710.3C;BraA05g009270.3C;BraA04g025720.3C;BraA03g018860.3C	4	2204	12	39649	0.00328655
GO:0003678	molecular_function	DNA helicase activity	10	BraA03g042100.3C;BraA08g005680.3C;BraA05g029730.3C;BraA09g057800.3C;BraAnng002290.3C;BraA03g054400.3C;BraA09g046070.3C;BraA05g026830.3C;BraA02g021650.3C;BraA10g012050.3C	10	2204	66	39649	0.00336675
GO:0004386	molecular_function	helicase activity	9	BraA07g017200.3C;BraA10g027530.3C;BraA05g041830.3C;BraA09g045250.3C;BraA01g042190.3C;BraA10g004320.3C;BraA05g013720.3C;BraA04g022010.3C;BraA08g012290.3C;BraA03g020660.3C;BraA03g010420.3C;BraA06g000080.3C;BraA06g003290.3C;BraA04g031920.3C	14	2204	111	39649	0.0034292
GO:0004675	molecular_function	transmembrane receptor protein serine/threonine kinase activity	9	BraA07g029410.3C;BraA09g037820.3C;BraA06g039970.3C;BraA06g039960.3C;BraA06g039950.3C;BraA03g058280.3C;BraA02g032770.3C;BraA07g006070.3C	8	2204	46	39649	0.00353824
GO:0006468	biological_process	protein phosphorylation	8	BraA02g043050.3C;BraA05g010890.3C;BraA02g043070.3C;BraA09g007020.3C;BraA04g022200.3C;BraA06g028990.3C;BraA06g037810.3C;BraA08g033530.3C;BraA04g019250.3C;BraA04g014080.3C;BraA03g020850.3C;BraA04g014390.3C;BraA07g018060.3C;BraA01g013900.3C;BraA09g008690.3C;BraA06g027380.3C;BraA03g050820.3C;BraA07g039150.3C;BraA09g036240.3C;BraA07g029410.3C;BraA02g000170.3C;BraA03g000100.3C;BraA05g018010.3C;BraA02g0…	105	2204	1451	39649	0.00359718
GO:0048510	biological_process	regulation of timing of transition from vegetative to reproductive phase	11	BraA09g019680.3C;BraA06g043820.3C;BraA08g024970.3C;BraA09g037100.3C;BraA07g012230.3C;BraA07g012240.3C;BraA09g037110.3C;BraA04g016350.3C;BraA06g009090.3C	9	2204	57	39649	0.00399339
GO:0009097	biological_process	isoleucine biosynthetic process	9	BraA07g008830.3C;BraA01g029860.3C;BraA06g017480.3C;BraA01g040520.3C;BraA09g048840.3C;BraA07g023500.3C	6	2204	29	39649	0.00460678
GO:0090406	cellular_component	pollen tube	6	BraA09g051660.3C;BraA03g017190.3C;BraA04g023280.3C;BraA02g013570.3C;BraA10g013050.3C;BraA03g013640.3C;BraA06g002510.3C;BraA05g012430.3C;BraA03g006860.3C;BraA09g007090.3C;BraA07g022610.3C;BraA04g003670.3C	12	2204	92	39649	0.00493669
GO:0016045	biological_process	detection of bacterium	8	BraA02g032770.3C;BraA10g020140.3C;BraA03g009640.3C	3	2204	7	39649	0.00506868
GO:0070505	cellular_component	pollen coat	5	BraA02g002380.3C;BraA02g023130.3C;BraA02g023140.3C	3	2204	7	39649	0.00506868
GO:0035198	molecular_function	miRNA binding	7	BraA07g018740.3C;BraA01g007610.3C;BraA03g055440.3C	3	2204	7	39649	0.00506868
GO:0008686	molecular_function	3,4-dihydroxy-2-butanone-4-phosphate synthase activity	6	BraA02g007170.3C;BraA10g022360.3C;BraA06g027760.3C	3	2204	7	39649	0.00506868
GO:0003935	molecular_function	GTP cyclohydrolase II activity	9	BraA02g007170.3C;BraA10g022360.3C;BraA06g027760.3C	3	2204	7	39649	0.00506868
GO:0042023	biological_process	DNA endoreduplication	11	BraA08g029800.3C;BraA07g030260.3C;BraA07g034590.3C;BraA02g019350.3C;BraA08g022950.3C;BraA10g032640.3C	6	2204	30	39649	0.00549192
GO:0008017	molecular_function	microtubule binding	7	BraA09g059210.3C;BraA06g040010.3C;BraA09g007240.3C;BraA01g014920.3C;BraA05g028260.3C;BraA06g014180.3C;BraA03g030810.3C;BraA01g017770.3C;BraA05g031090.3C;BraA01g036170.3C;BraA09g042340.3C;BraA09g053430.3C;BraA07g021090.3C;BraA06g040180.3C;BraA09g015150.3C;BraA09g013270.3C;BraA08g032810.3C;BraA05g000410.3C;BraA08g011950.3C	19	2204	181	39649	0.00594556
GO:0006874	biological_process	cellular calcium ion homeostasis	10	BraA05g012500.3C;BraA03g017180.3C;BraA04g002850.3C;BraA04g002860.3C;BraAnng005860.3C;BraA05g007450.3C;BraA03g056890.3C;BraA09g062020.3C	8	2204	50	39649	0.00598475
GO:0009082	biological_process	branched-chain amino acid biosynthetic process	8	BraA07g008830.3C;BraA01g029860.3C;BraA09g048840.3C;BraA07g023500.3C	4	2204	14	39649	0.00607866
GO:0048226	cellular_component	Casparian strip	9	BraA04g025710.3C;BraA05g009270.3C;BraA04g025720.3C;BraA03g018860.3C	4	2204	14	39649	0.00607866
GO:0010223	biological_process	secondary shoot formation	6	BraA05g040610.3C;BraA01g036890.3C;BraA03g036840.3C;BraA02g014280.3C;BraA10g012160.3C	5	2204	22	39649	0.00628403
GO:0006414	biological_process	translational elongation	8	BraA02g016660.3C;BraA06g032800.3C;BraA01g035420.3C;BraA10g020830.3C;BraA02g008210.3C;BraA09g032970.3C;BraA09g062280.3C;BraA07g031620.3C;BraA02g001580.3C;BraA10g028090.3C;BraA03g001980.3C;BraA02g005030.3C;BraA09g063030.3C	13	2204	107	39649	0.00645414
GO:0006357	biological_process	regulation of transcription from RNA polymerase II promoter	12	BraA05g013990.3C;BraA02g016660.3C;BraA06g003930.3C;BraA01g039060.3C;BraA09g026530.3C;BraA07g034850.3C;BraA09g059860.3C;BraA05g035640.3C;BraA01g019730.3C;BraA03g058150.3C;BraA07g031620.3C;BraA03g037850.3C;BraA10g032640.3C;BraA03g018000.3C;BraA07g042060.3C;BraA04g029140.3C;BraA09g031550.3C;BraA05g023800.3C;BraA05g040390.3C;BraA07g010720.3C	20	2204	197	39649	0.00700174
GO:0009567	biological_process	double fertilization forming a zygote and endosperm	6	BraA08g006910.3C;BraA01g021750.3C;BraA08g010980.3C;BraA01g039060.3C;BraA09g026180.3C;BraA09g001610.3C;BraA08g023960.3C;BraA05g003800.3C	8	2204	52	39649	0.00760804
GO:0019344	biological_process	cysteine biosynthetic process	9	BraA01g021750.3C;BraA08g010980.3C;BraA04g000880.3C;BraA09g010100.3C;BraA03g042630.3C;BraA05g003800.3C	6	2204	32	39649	0.00762497
GO:0009156	biological_process	ribonucleoside monophosphate biosynthetic process	10	BraA01g034420.3C;BraA07g028320.3C;BraA07g038200.3C	3	2204	8	39649	0.00777616
GO:0032197	biological_process	transposition, RNA-mediated	6	BraA07g017200.3C;BraA06g010830.3C;BraA09g031430.3C	3	2204	8	39649	0.00777616
GO:0003777	molecular_function	microtubule motor activity	10	BraA01g014920.3C;BraA05g028260.3C;BraA06g014180.3C;BraA09g054710.3C;BraA06g021780.3C;BraA05g031090.3C;BraA01g036170.3C;BraA09g042340.3C;BraA03g004290.3C;BraA09g015150.3C;BraA09g013270.3C;BraA08g032810.3C;BraA05g000410.3C	13	2204	110	39649	0.00811111
GO:0003682	molecular_function	chromatin binding	4	BraA05g013990.3C;BraA03g042100.3C;BraA04g019510.3C;BraA06g041300.3C;BraA09g053230.3C;BraA03g045280.3C;BraA01g041850.3C;BraA01g003630.3C;BraA10g032060.3C;BraA05g030410.3C;BraA09g026180.3C;BraA04g016930.3C;BraA07g037930.3C;BraA03g020660.3C;BraA02g006050.3C;BraA01g030740.3C;BraA04g031920.3C;BraA08g033330.3C	18	2204	174	39649	0.00842982
GO:0009873	biological_process	ethylene-activated signaling pathway	8	BraA10g017850.3C;BraA09g045860.3C;BraA07g016770.3C;BraA09g007050.3C;BraA01g030980.3C;BraA04g000440.3C;BraA07g025310.3C;BraA09g052270.3C;BraA09g056770.3C;BraA04g015390.3C;BraA04g022530.3C;BraA02g036620.3C;BraA09g064920.3C;BraAnng000200.3C;BraAnng000210.3C;BraA05g002390.3C;BraA02g003320.3C;BraA06g028560.3C;BraA08g016860.3C;BraA05g015160.3C;BraA03g015190.3C;BraA02g025780.3C;BraA02g036660.3C;BraA02g0…	30	2204	340	39649	0.00884575
GO:0032497	biological_process	detection of lipopolysaccharide	8	BraA03g065110.3C;BraA01g029070.3C	2	2204	3	39649	0.00892294
GO:0016071	biological_process	mRNA metabolic process	9	BraA04g019240.3C;BraA05g030810.3C	2	2204	3	39649	0.00892294
GO:0080183	biological_process	response to photooxidative stress	6	BraA02g031400.3C;BraA06g042930.3C	2	2204	3	39649	0.00892294
GO:0048455	biological_process	stamen formation	8	BraA06g044760.3C;BraA08g022930.3C	2	2204	3	39649	0.00892294
GO:0000966	biological_process	RNA 5'-end processing	10	BraA09g013340.3C;BraA09g013110.3C	2	2204	3	39649	0.00892294
GO:0007164	biological_process	establishment of tissue polarity	5	BraA07g022610.3C;BraA04g003670.3C	2	2204	3	39649	0.00892294
GO:2000025	biological_process	regulation of leaf formation	11	BraA04g029680.3C;BraA05g002720.3C	2	2204	3	39649	0.00892294
GO:0002764	biological_process	immune response-regulating signaling pathway	6	BraA10g020140.3C;BraA03g009640.3C	2	2204	3	39649	0.00892294
GO:0004865	molecular_function	protein serine/threonine phosphatase inhibitor activity	7	BraA05g013520.3C;BraA05g013360.3C	2	2204	3	39649	0.00892294
GO:0004455	molecular_function	ketol-acid reductoisomerase activity	7	BraA09g048840.3C;BraA07g023500.3C	2	2204	3	39649	0.00892294
GO:0047622	molecular_function	adenosine nucleosidase activity	8	BraA03g018950.3C;BraA05g009100.3C	2	2204	3	39649	0.00892294
GO:0032515	biological_process	negative regulation of phosphoprotein phosphatase activity	11	BraA05g013520.3C;BraA05g013360.3C	2	2204	3	39649	0.00892294
GO:0009944	biological_process	polarity specification of adaxial/abaxial axis	10	BraA05g010360.3C;BraA02g009930.3C;BraA02g010200.3C;BraA09g034560.3C;BraA10g018460.3C;BraA04g024760.3C;BraA06g021080.3C	7	2204	43	39649	0.0089975
GO:0040008	biological_process	regulation of growth	4	BraA02g018870.3C;BraA08g032240.3C;BraA09g062030.3C;BraA06g006970.3C;BraA05g029700.3C;BraA06g036770.3C;BraA09g003600.3C;BraA01g042190.3C;BraA01g041120.3C;BraA02g010680.3C;BraA05g040390.3C;BraA02g034290.3C;BraA05g011390.3C	13	2204	112	39649	0.00938994
GO:0045493	biological_process	xylan catabolic process	8	BraA03g034460.3C;BraA02g040140.3C;BraA06g034760.3C;BraA09g004510.3C	4	2204	16	39649	0.0101124
GO:0006952	biological_process	defense response	5	BraA08g020450.3C;BraA05g032570.3C;BraA10g003620.3C;BraA08g021420.3C;BraA02g005870.3C;BraA02g021450.3C;BraA07g031810.3C;BraA02g037140.3C;BraA04g000440.3C;BraA07g025310.3C;BraA09g052270.3C;BraA09g001190.3C;BraA03g028670.3C;BraA07g020580.3C;BraA04g022530.3C;BraA09g010900.3C;BraA01g002470.3C;BraA08g021010.3C;BraA05g016260.3C;BraA10g031680.3C;BraA06g012120.3C;BraA02g039700.3C;BraA03g051400.3C;BraA09g0…	76	2204	1046	39649	0.0108529
GO:0051117	molecular_function	ATPase binding	6	BraA03g060790.3C;BraA04g015970.3C;BraA04g016570.3C;BraA04g016550.3C;BraA03g024870.3C	5	2204	25	39649	0.0110429
GO:0030687	cellular_component	preribosome, large subunit precursor	9	BraA01g042450.3C;BraA09g053620.3C;BraA05g004940.3C;BraA04g004430.3C;BraA03g005830.3C	5	2204	25	39649	0.0110429
GO:1902074	biological_process	response to salt	5	BraA07g019890.3C;BraA04g012020.3C;BraA03g003570.3C	3	2204	9	39649	0.0111857
GO:0000910	biological_process	cytokinesis	7	BraA09g059210.3C;BraA06g040010.3C;BraA09g007240.3C	3	2204	9	39649	0.0111857
GO:0045597	biological_process	positive regulation of cell differentiation	8	BraA07g008990.3C;BraA08g016820.3C;BraA01g005160.3C	3	2204	9	39649	0.0111857
GO:0010359	biological_process	regulation of anion channel activity	9	BraA02g032770.3C;BraA10g020140.3C;BraA03g009640.3C	3	2204	9	39649	0.0111857
GO:0000470	biological_process	maturation of LSU-rRNA	12	BraA01g042450.3C;BraA04g004430.3C;BraA03g005830.3C	3	2204	9	39649	0.0111857
GO:0048658	biological_process	anther wall tapetum development	8	BraA06g037000.3C;BraA02g025340.3C;BraA02g013010.3C;BraA10g013970.3C	4	2204	17	39649	0.0126511
GO:0010089	biological_process	xylem development	7	BraA08g026760.3C;BraA07g018060.3C;BraA06g006420.3C;BraA02g010200.3C;BraA08g016820.3C;BraA01g005160.3C;BraA10g018460.3C;BraA06g021080.3C	8	2204	57	39649	0.0130966
GO:0019538	biological_process	protein metabolic process	5	BraA02g012480.3C;BraA01g007380.3C;BraA05g014290.3C;BraA03g021280.3C;BraA03g055710.3C;BraA07g038220.3C	6	2204	36	39649	0.0135746
GO:0005217	molecular_function	intracellular ligand-gated ion channel activity	10	BraA05g012500.3C;BraA03g017180.3C;BraA04g002850.3C;BraA04g002860.3C;BraAnng005860.3C;BraA03g056890.3C	6	2204	36	39649	0.0135746
GO:0004970	molecular_function	ionotropic glutamate receptor activity	7	BraA05g012500.3C;BraA03g017180.3C;BraA04g002850.3C;BraA04g002860.3C;BraAnng005860.3C;BraA03g056890.3C	6	2204	36	39649	0.0135746
GO:0006904	biological_process	vesicle docking involved in exocytosis	7	BraA06g036340.3C;BraA06g002510.3C;BraA02g023940.3C;BraA01g040350.3C;BraA10g024960.3C;BraA02g038830.3C;BraA08g030950.3C;BraA03g056700.3C;BraA04g004870.3C	9	2204	69	39649	0.0139156
GO:0046323	biological_process	glucose import	9	BraA01g033300.3C;BraA01g033290.3C;BraA01g033320.3C;BraA01g033310.3C;BraA01g033280.3C;BraA02g040660.3C;BraA09g042790.3C;BraA01g002130.3C;BraA09g061400.3C	9	2204	69	39649	0.0139156
GO:0009734	biological_process	auxin-activated signaling pathway	8	BraA09g060560.3C;BraA08g030740.3C;BraA04g000440.3C;BraA07g025310.3C;BraA09g052270.3C;BraA07g026860.3C;BraA07g041030.3C;BraA07g018740.3C;BraA01g007610.3C;BraA03g055440.3C;BraA06g036640.3C;BraA08g000170.3C;BraA06g039970.3C;BraA06g039960.3C;BraA06g039950.3C;BraA07g026930.3C;BraA01g022250.3C;BraA07g024980.3C;BraA07g031730.3C;BraA04g010190.3C;BraA05g003020.3C;BraA08g023340.3C;BraA09g034710.3C;BraA03g0…	26	2204	296	39649	0.0147814
GO:0000723	biological_process	telomere maintenance	9	BraA09g061610.3C;BraA05g029730.3C;BraA09g057800.3C;BraAnng002290.3C;BraA03g054400.3C;BraA09g046070.3C;BraA05g026830.3C;BraA02g021650.3C;BraA10g012050.3C	9	2204	70	39649	0.0152041
GO:0045036	biological_process	protein targeting to chloroplast	7	BraA02g012450.3C;BraA04g000880.3C;BraA03g051830.3C;BraA08g020460.3C;BraA01g015090.3C	5	2204	27	39649	0.0153097
GO:0005247	molecular_function	voltage-gated chloride channel activity	11	BraA06g037830.3C;BraA02g037480.3C;BraA04g015280.3C	3	2204	10	39649	0.015326
GO:0031222	biological_process	arabinan catabolic process	7	BraA02g040140.3C;BraA06g034760.3C;BraA09g004510.3C	3	2204	10	39649	0.015326
GO:0048467	biological_process	gynoecium development	6	BraA07g030260.3C;BraA07g034590.3C;BraA02g019350.3C;BraA01g036890.3C;BraA03g036840.3C;BraA10g007920.3C	6	2204	37	39649	0.015459
GO:0005720	cellular_component	nuclear heterochromatin	14	BraA05g040610.3C;BraA09g053230.3C;BraA02g007170.3C;BraA10g022360.3C	4	2204	18	39649	0.0155626
GO:0055046	biological_process	microgametogenesis	8	BraA06g037000.3C;BraA01g034420.3C;BraA07g028320.3C;BraA07g038200.3C	4	2204	18	39649	0.0155626
GO:0007062	biological_process	sister chromatid cohesion	6	BraA04g019510.3C;BraA03g007240.3C;BraA02g006410.3C;BraA02g006050.3C	4	2204	18	39649	0.0155626
GO:0001106	molecular_function	RNA polymerase II transcription corepressor activity	7	BraA07g034920.3C;BraA05g015480.3C;BraA05g015490.3C;BraA07g030090.3C	4	2204	18	39649	0.0155626
GO:0071219	biological_process	cellular response to molecule of bacterial origin	6	BraA07g037800.3C;BraA02g040990.3C;BraA05g011300.3C;BraA04g017460.3C	4	2204	18	39649	0.0155626
GO:0046556	molecular_function	alpha-L-arabinofuranosidase activity	7	BraA03g034460.3C;BraA02g040140.3C;BraA06g034760.3C;BraA09g004510.3C	4	2204	18	39649	0.0155626
GO:0010305	biological_process	leaf vascular tissue pattern formation	9	BraA10g027630.3C;BraA09g037140.3C;BraA07g012260.3C;BraA06g039970.3C;BraA06g039960.3C;BraA06g039950.3C;BraA04g030520.3C;BraA05g003020.3C	8	2204	59	39649	0.01595
GO:0048263	biological_process	determination of dorsal identity	9	BraA08g002260.3C;BraA06g002210.3C	2	2204	4	39649	0.0171883
GO:0045437	molecular_function	uridine nucleosidase activity	8	BraA03g018950.3C;BraA05g009100.3C	2	2204	4	39649	0.0171883
GO:0019544	biological_process	arginine catabolic process to glutamate	11	BraA09g021720.3C;BraA06g042040.3C	2	2204	4	39649	0.0171883
GO:2001295	biological_process	malonyl-CoA biosynthetic process	12	BraA03g019880.3C;BraA05g007560.3C	2	2204	4	39649	0.0171883
GO:0004067	molecular_function	asparaginase activity	7	BraA01g036100.3C;BraA05g031030.3C	2	2204	4	39649	0.0171883
GO:0004610	molecular_function	phosphoacetylglucosamine mutase activity	7	BraA10g022030.3C;BraA03g008310.3C	2	2204	4	39649	0.0171883
GO:0045857	biological_process	negative regulation of molecular function, epigenetic	6	BraA02g007170.3C;BraA10g022360.3C	2	2204	4	39649	0.0171883
GO:0006610	biological_process	ribosomal protein import into nucleus	7	BraA10g020600.3C;BraA02g008450.3C	2	2204	4	39649	0.0171883
GO:0004160	molecular_function	dihydroxy-acid dehydratase activity	7	BraA07g008830.3C;BraA01g029860.3C	2	2204	4	39649	0.0171883
GO:0008798	molecular_function	beta-aspartyl-peptidase activity	9	BraA01g036100.3C;BraA05g031030.3C	2	2204	4	39649	0.0171883
GO:2000306	biological_process	positive regulation of photomorphogenesis	9	BraA01g009870.3C;BraA03g048240.3C	2	2204	4	39649	0.0171883
GO:0000791	cellular_component	euchromatin	12	BraA02g007170.3C;BraA10g022360.3C	2	2204	4	39649	0.0171883
GO:0030359	molecular_function	protein phosphatase type 2B regulator activity	6	BraA03g008650.3C;BraA02g007770.3C	2	2204	4	39649	0.0171883
GO:0008026	molecular_function	ATP-dependent helicase activity	11	BraA02g025900.3C;BraA05g036880.3C;BraA05g041830.3C;BraA08g015630.3C;BraA06g033850.3C;BraA06g016370.3C;BraA01g040600.3C;BraA08g011990.3C;BraA09g061610.3C;BraA08g000940.3C;BraA03g024440.3C;BraA08g020670.3C;BraA09g007210.3C	13	2204	121	39649	0.0171972
GO:0008289	molecular_function	lipid binding	4	BraA09g030120.3C;BraA07g022080.3C;BraA01g016580.3C;BraA06g008610.3C;BraA07g010420.3C;BraA09g000420.3C;BraA02g002380.3C;BraA08g009370.3C;BraA06g013690.3C;BraA02g027120.3C;BraA05g010360.3C;BraA05g027000.3C;BraA10g018790.3C;BraA02g010200.3C;BraA08g016820.3C;BraA01g005160.3C;BraA09g034560.3C;BraA10g018460.3C;BraA04g024760.3C;BraA08g002260.3C;BraA06g021080.3C;BraA06g002210.3C;BraA07g024440.3C;BraA04g0…	26	2204	300	39649	0.0172501
GO:0010208	biological_process	pollen wall assembly	5	BraA01g040880.3C;BraA05g037230.3C;BraA07g026860.3C;BraA07g041030.3C	4	2204	19	39649	0.0188625
GO:0051131	biological_process	chaperone-mediated protein complex assembly	9	BraA03g013140.3C;BraA03g012970.3C;BraA03g013170.3C;BraA07g010730.3C	4	2204	19	39649	0.0188625
GO:0032508	biological_process	DNA duplex unwinding	11	BraA06g033850.3C;BraA08g020670.3C;BraA05g029730.3C;BraA09g057800.3C;BraAnng002290.3C;BraA03g054400.3C;BraA09g046070.3C	7	2204	50	39649	0.0199518
GO:0004674	molecular_function	protein serine/threonine kinase activity	8	BraA02g043050.3C;BraA05g010890.3C;BraA02g043070.3C;BraA09g007020.3C;BraA04g022200.3C;BraA09g000430.3C;BraA03g029980.3C;BraA06g037810.3C;BraA08g033530.3C;BraA03g011220.3C;BraA04g014080.3C;BraA03g020850.3C;BraA01g030980.3C;BraA07g018060.3C;BraA01g013900.3C;BraA06g027380.3C;BraA03g050820.3C;BraA07g039150.3C;BraA09g036240.3C;BraA02g000170.3C;BraA03g000100.3C;BraA05g018010.3C;BraA02g021100.3C;BraA05g0…	88	2204	1270	39649	0.0201255
GO:0051082	molecular_function	unfolded protein binding	5	BraA03g013140.3C;BraA03g012970.3C;BraA03g013170.3C;BraA07g012480.3C;BraA01g038260.3C;BraA04g008410.3C;BraA02g009190.3C;BraA05g007590.3C;BraA03g051830.3C;BraA08g020460.3C;BraA01g015090.3C;BraA07g043210.3C;BraA05g042240.3C;BraA06g038860.3C;BraA03g010120.3C	15	2204	150	39649	0.0201683
GO:0008526	molecular_function	phosphatidylinositol transporter activity	7	BraA06g044470.3C;BraA08g015860.3C;BraA01g003710.3C	3	2204	11	39649	0.020214
GO:1902347	biological_process	response to strigolactone	7	BraA01g007380.3C;BraA03g021280.3C;BraA03g055710.3C	3	2204	11	39649	0.020214
GO:0001653	molecular_function	peptide receptor activity	5	BraA06g044760.3C;BraA08g022930.3C;BraA07g028930.3C	3	2204	11	39649	0.020214
GO:0016301	molecular_function	kinase activity	6	BraA02g043050.3C;BraA05g010890.3C;BraA02g043070.3C;BraA09g007020.3C;BraA04g022200.3C;BraA09g000430.3C;BraA03g029980.3C;BraA06g028990.3C;BraA06g037810.3C;BraA10g003620.3C;BraA08g033530.3C;BraA04g004110.3C;BraA04g019250.3C;BraA03g011220.3C;BraA02g041250.3C;BraA04g014080.3C;BraA09g011140.3C;BraA01g002540.3C;BraA06g030030.3C;BraA06g002480.3C;BraA03g020850.3C;BraA04g014390.3C;BraA01g013900.3C;BraA09g0…	116	2204	1727	39649	0.0202148
GO:0048829	biological_process	root cap development	9	BraA07g018740.3C;BraA01g007610.3C;BraA03g055440.3C;BraA07g026930.3C;BraA07g021090.3C	5	2204	29	39649	0.0205546
GO:0005388	molecular_function	calcium-transporting ATPase activity	15	BraA04g029340.3C;BraA08g010240.3C;BraA01g016730.3C;BraA09g062020.3C;BraA03g060900.3C	5	2204	29	39649	0.0205546
GO:0048767	biological_process	root hair elongation	7	BraA09g020070.3C;BraA02g006730.3C;BraA06g044760.3C;BraA08g022930.3C;BraA06g042530.3C;BraA08g015860.3C;BraA09g001680.3C;BraA03g029070.3C;BraA06g043500.3C;BraA01g003710.3C	10	2204	86	39649	0.0208999
GO:0003904	molecular_function	deoxyribodipyrimidine photo-lyase activity	7	BraA05g012470.3C;BraA02g027130.3C;BraA04g005740.3C;BraA10g014870.3C	4	2204	20	39649	0.0225637
GO:0010029	biological_process	regulation of seed germination	9	BraA03g041900.3C;BraA06g044760.3C;BraA08g022930.3C;BraA07g001370.3C;BraA07g019890.3C;BraA04g012020.3C;BraA03g063360.3C	7	2204	52	39649	0.0242972
GO:0051782	biological_process	negative regulation of cell division	7	BraA07g008990.3C;BraA01g036890.3C;BraA03g036840.3C	3	2204	12	39649	0.0258564
GO:0043248	biological_process	proteasome assembly	9	BraA06g044760.3C;BraA08g022930.3C;BraA08g001080.3C	3	2204	12	39649	0.0258564
GO:0045814	biological_process	negative regulation of gene expression, epigenetic	9	BraA03g012460.3C;BraA02g007170.3C;BraA10g022360.3C	3	2204	12	39649	0.0258564
GO:0034707	cellular_component	chloride channel complex	8	BraA06g037830.3C;BraA02g037480.3C;BraA04g015280.3C	3	2204	12	39649	0.0258564
GO:0010078	biological_process	maintenance of root meristem identity	11	BraA07g018060.3C;BraA01g042190.3C;BraA01g041120.3C;BraA08g018770.3C	4	2204	21	39649	0.0266762
GO:0008553	molecular_function	hydrogen-exporting ATPase activity, phosphorylative mechanism	15	BraA02g012320.3C;BraA10g015270.3C;BraA08g018210.3C;BraA03g055520.3C;BraA03g055530.3C	5	2204	31	39649	0.0268502
GO:0006754	biological_process	ATP biosynthetic process	11	BraA02g012320.3C;BraA10g015270.3C;BraA08g018210.3C;BraA03g055520.3C;BraA03g055530.3C	5	2204	31	39649	0.0268502
GO:0004523	molecular_function	RNA-DNA hybrid ribonuclease activity	10	BraA09g064160.3C;BraA07g039020.3C;BraA02g040180.3C;BraA06g010830.3C;BraA09g031430.3C	5	2204	31	39649	0.0268502
GO:0004614	molecular_function	phosphoglucomutase activity	7	BraA10g022030.3C;BraA03g008310.3C	2	2204	5	39649	0.0275966
GO:0043224	cellular_component	nuclear SCF ubiquitin ligase complex	9	BraA09g001190.3C;BraA03g028670.3C	2	2204	5	39649	0.0275966
GO:0034508	biological_process	centromere complex assembly	6	BraA03g004410.3C;BraA02g006050.3C	2	2204	5	39649	0.0275966
GO:0010429	molecular_function	methyl-CpNpN binding	6	BraA09g053230.3C;BraA04g016660.3C	2	2204	5	39649	0.0275966
GO:0033345	biological_process	asparagine catabolic process via L-aspartate	9	BraA01g036100.3C;BraA05g031030.3C	2	2204	5	39649	0.0275966
GO:0047724	molecular_function	inosine nucleosidase activity	8	BraA03g018950.3C;BraA05g009100.3C	2	2204	5	39649	0.0275966
GO:0009660	biological_process	amyloplast organization	6	BraA08g010000.3C;BraA07g017890.3C	2	2204	5	39649	0.0275966
GO:0030089	cellular_component	phycobilisome	10	BraA10g020600.3C;BraA02g008450.3C	2	2204	5	39649	0.0275966
GO:0000428	cellular_component	DNA-directed RNA polymerase complex	8	BraAnng004700.3C;BraAnng004710.3C	2	2204	5	39649	0.0275966
GO:0050113	molecular_function	inositol oxygenase activity	6	BraA03g053010.3C;BraA06g010690.3C	2	2204	5	39649	0.0275966
GO:0046488	biological_process	phosphatidylinositol metabolic process	9	BraA07g022610.3C;BraA04g003670.3C	2	2204	5	39649	0.0275966
GO:0019310	biological_process	inositol catabolic process	7	BraA03g053010.3C;BraA06g010690.3C	2	2204	5	39649	0.0275966
GO:0015760	biological_process	glucose-6-phosphate transport	7	BraA09g061280.3C;BraA10g012870.3C	2	2204	5	39649	0.0275966
GO:0006152	biological_process	purine nucleoside catabolic process	9	BraA03g018950.3C;BraA05g009100.3C	2	2204	5	39649	0.0275966
GO:0015152	molecular_function	glucose-6-phosphate transmembrane transporter activity	8	BraA09g061280.3C;BraA10g012870.3C	2	2204	5	39649	0.0275966
GO:0010428	molecular_function	methyl-CpNpG binding	6	BraA09g053230.3C;BraA04g016660.3C	2	2204	5	39649	0.0275966
GO:0019255	biological_process	glucose 1-phosphate metabolic process	7	BraA10g022030.3C;BraA03g008310.3C	2	2204	5	39649	0.0275966
GO:0006516	biological_process	glycoprotein catabolic process	7	BraA01g036100.3C;BraA05g031030.3C	2	2204	5	39649	0.0275966
GO:0000054	biological_process	ribosomal subunit export from nucleus	8	BraA04g004430.3C;BraA03g005830.3C	2	2204	5	39649	0.0275966
GO:0000103	biological_process	sulfate assimilation	6	BraA06g043580.3C;BraA05g024300.3C;BraA03g040590.3C;BraA06g015540.3C;BraA01g022010.3C;BraA09g010100.3C;BraA03g042630.3C;BraA09g065270.3C	8	2204	66	39649	0.0294646
GO:0030036	biological_process	actin cytoskeleton organization	6	BraA07g037200.3C;BraA05g033160.3C;BraA07g028980.3C;BraA03g036160.3C;BraA03g036130.3C	5	2204	32	39649	0.0304105
GO:0009044	molecular_function	xylan 1,4-beta-xylosidase activity	8	BraA03g034460.3C;BraA02g040140.3C;BraA06g034760.3C;BraA09g004510.3C	4	2204	22	39649	0.0312078
GO:0006535	biological_process	cysteine biosynthetic process from serine	10	BraA01g021750.3C;BraA08g010980.3C;BraA10g014640.3C;BraA05g003800.3C	4	2204	22	39649	0.0312078
GO:0009809	biological_process	lignin biosynthetic process	8	BraA04g028960.3C;BraA02g010500.3C;BraA02g000800.3C;BraA05g014900.3C;BraA04g027000.3C;BraA05g007550.3C;BraA06g012450.3C;BraA01g001390.3C;BraA10g017800.3C;BraA07g037020.3C;BraA03g037900.3C;BraA10g012310.3C	12	2204	118	39649	0.0314046
GO:0005688	cellular_component	U6 snRNP	9	BraA07g027240.3C;BraA07g040350.3C;BraA02g023740.3C	3	2204	13	39649	0.0322514
GO:0009378	molecular_function	four-way junction helicase activity	11	BraA06g033850.3C;BraA09g061610.3C;BraA08g020670.3C	3	2204	13	39649	0.0322514
GO:0015693	biological_process	magnesium ion transport	9	BraA02g044650.3C;BraA09g008300.3C;BraA06g028020.3C	3	2204	13	39649	0.0322514
GO:0016772	molecular_function	transferase activity, transferring phosphorus-containing groups	5	BraA05g005030.3C;BraA09g010100.3C;BraA03g042630.3C	3	2204	13	39649	0.0322514
GO:0052543	biological_process	callose deposition in cell wall	8	BraA09g006850.3C;BraA07g026860.3C;BraA07g041030.3C	3	2204	13	39649	0.0322514
GO:0009657	biological_process	plastid organization	5	BraA05g015130.3C;BraA05g030350.3C;BraA01g027270.3C	3	2204	13	39649	0.0322514
GO:0006623	biological_process	protein targeting to vacuole	7	BraA08g012200.3C;BraA08g004770.3C;BraA08g010330.3C;BraA06g004830.3C;BraA07g021660.3C;BraA07g017890.3C;BraA05g007070.3C;BraA09g045270.3C;BraA04g005480.3C	9	2204	80	39649	0.0332732
GO:0000145	cellular_component	exocyst	11	BraA06g036340.3C;BraA06g002510.3C;BraA01g040350.3C;BraA10g024960.3C;BraA02g038830.3C;BraA03g056700.3C;BraA04g004870.3C	7	2204	56	39649	0.0348437
GO:0045087	biological_process	innate immune response	5	BraA03g013140.3C;BraA03g012970.3C;BraA03g013170.3C;BraA07g028930.3C;BraA06g028320.3C;BraA04g017460.3C;BraA03g065110.3C;BraA01g029070.3C;BraA01g036200.3C;BraA05g004790.3C	10	2204	94	39649	0.0360063
GO:0008327	molecular_function	methyl-CpG binding	6	BraA05g040610.3C;BraA10g010640.3C;BraA09g053230.3C;BraA04g016660.3C	4	2204	23	39649	0.0361636
GO:0006281	biological_process	DNA repair	9	BraA04g019510.3C;BraA09g011140.3C;BraA01g002540.3C;BraA06g030030.3C;BraA05g032930.3C;BraA04g023680.3C;BraA06g033850.3C;BraA09g004300.3C;BraA09g009740.3C;BraA09g061610.3C;BraA10g022030.3C;BraA05g029730.3C;BraA09g057800.3C;BraAnng002290.3C;BraA03g054400.3C;BraA09g046070.3C;BraA05g026830.3C;BraA02g021650.3C;BraA10g012050.3C;BraA03g033640.3C;BraA08g028910.3C;BraA07g004910.3C;BraA03g008310.3C	23	2204	278	39649	0.0378886
GO:0009742	biological_process	brassinosteroid mediated signaling pathway	9	BraA04g022200.3C;BraA09g005620.3C;BraA07g029410.3C;BraA06g039970.3C;BraA06g039960.3C;BraA06g039950.3C;BraA06g020400.3C;BraA09g032970.3C;BraA03g055990.3C;BraA05g003020.3C;BraA07g006070.3C	11	2204	108	39649	0.037903
GO:0009624	biological_process	response to nematode	7	BraA04g007380.3C;BraA04g029340.3C;BraA05g020280.3C;BraA09g061280.3C;BraA10g024560.3C;BraA05g007450.3C;BraA10g010730.3C;BraA10g007920.3C;BraA08g012840.3C;BraA08g012830.3C;BraA08g012820.3C;BraA05g008800.3C;BraA10g012870.3C	13	2204	135	39649	0.037934
GO:0006873	biological_process	cellular ion homeostasis	7	BraA03g064110.3C;BraA09g012510.3C;BraA09g016040.3C	3	2204	14	39649	0.0393894
GO:0005813	cellular_component	centrosome	9	BraA03g008650.3C;BraA02g007770.3C;BraA08g001080.3C	3	2204	14	39649	0.0393894
GO:0004124	molecular_function	cysteine synthase activity	6	BraA01g021750.3C;BraA08g010980.3C;BraA05g003800.3C	3	2204	14	39649	0.0393894
GO:0070370	biological_process	cellular heat acclimation	7	BraA04g027230.3C;BraA03g016110.3C;BraA04g021550.3C	3	2204	14	39649	0.0393894
GO:0005669	cellular_component	transcription factor TFIID complex	10	BraA06g043940.3C;BraA02g030470.3C;BraA07g037930.3C	3	2204	14	39649	0.0393894
GO:0009942	biological_process	longitudinal axis specification	6	BraA06g026930.3C;BraA03g013050.3C;BraA02g019090.3C	3	2204	14	39649	0.0393894
GO:0016272	cellular_component	prefoldin complex	5	BraA08g035220.3C;BraA10g002300.3C;BraA07g010730.3C	3	2204	14	39649	0.0393894
GO:0043140	molecular_function	ATP-dependent 3'-5' DNA helicase activity	12	BraA06g033850.3C;BraA09g061610.3C;BraA08g020670.3C	3	2204	14	39649	0.0393894
GO:0035619	cellular_component	root hair tip	7	BraA04g016500.3C;BraA08g015860.3C;BraA01g003710.3C	3	2204	14	39649	0.0393894
GO:0004348	molecular_function	glucosylceramidase activity	7	BraA01g030470.3C;BraA07g009500.3C	2	2204	6	39649	0.0398844
GO:0006680	biological_process	glucosylceramide catabolic process	10	BraA01g030470.3C;BraA07g009500.3C	2	2204	6	39649	0.0398844
GO:0000938	cellular_component	GARP complex	11	BraA03g048840.3C;BraA05g018980.3C	2	2204	6	39649	0.0398844
GO:0019076	biological_process	viral release from host cell	7	BraA06g010830.3C;BraA09g031430.3C	2	2204	6	39649	0.0398844
GO:0090440	molecular_function	abscisic acid transporter activity	6	BraA06g003920.3C;BraA03g015170.3C	2	2204	6	39649	0.0398844
GO:0010248	biological_process	establishment or maintenance of transmembrane electrochemical gradient	7	BraA08g029780.3C;BraA09g058610.3C	2	2204	6	39649	0.0398844
GO:0050105	molecular_function	L-gulonolactone oxidase activity	7	BraA02g012830.3C;BraA10g014340.3C	2	2204	6	39649	0.0398844
GO:0060776	biological_process	simple leaf morphogenesis	10	BraA09g037140.3C;BraA07g012260.3C	2	2204	6	39649	0.0398844
GO:0010094	biological_process	specification of carpel identity	6	BraA02g019840.3C;BraA08g026520.3C	2	2204	6	39649	0.0398844
GO:0051740	molecular_function	ethylene binding	5	BraA01g030980.3C;BraA10g002840.3C	2	2204	6	39649	0.0398844
GO:0080129	biological_process	proteasome core complex assembly	10	BraA06g044760.3C;BraA08g022930.3C	2	2204	6	39649	0.0398844
GO:0000943	cellular_component	retrotransposon nucleocapsid	11	BraA06g010830.3C;BraA09g031430.3C	2	2204	6	39649	0.0398844
GO:0010385	molecular_function	double-stranded methylated DNA binding	9	BraA09g053230.3C;BraA09g026180.3C	2	2204	6	39649	0.0398844
GO:0019005	cellular_component	SCF ubiquitin ligase complex	9	BraA04g000440.3C;BraA07g025310.3C;BraA09g052270.3C;BraA09g037140.3C;BraA07g012260.3C;BraA09g045480.3C;BraA09g005890.3C	7	2204	58	39649	0.0411023
GO:0004673	molecular_function	protein histidine kinase activity	8	BraA01g030980.3C;BraA03g041900.3C;BraA06g006450.3C;BraA10g002840.3C	4	2204	24	39649	0.0415463
GO:0000118	cellular_component	histone deacetylase complex	13	BraA07g034920.3C;BraA05g015480.3C;BraA05g015490.3C;BraA07g030090.3C	4	2204	24	39649	0.0415463
GO:0006268	biological_process	DNA unwinding involved in DNA replication	11	BraA03g042100.3C;BraA08g005680.3C;BraA01g008580.3C;BraA03g017040.3C	4	2204	24	39649	0.0415463
GO:0043138	molecular_function	3'-5' DNA helicase activity	11	BraA06g033850.3C;BraA09g061610.3C;BraA08g020670.3C	3	2204	15	39649	0.0472547
GO:0000164	cellular_component	protein phosphatase type 1 complex	9	BraA05g013520.3C;BraA05g013360.3C;BraA05g014800.3C	3	2204	15	39649	0.0472547
GO:0015095	molecular_function	magnesium ion transmembrane transporter activity	10	BraA02g044650.3C;BraA09g008300.3C;BraA06g028020.3C;BraA09g055790.3C	4	2204	25	39649	0.0473565
GO:0009825	biological_process	multidimensional cell growth	6	BraA10g001690.3C;BraA03g028990.3C;BraA02g007170.3C;BraA10g022360.3C;BraA09g065390.3C	5	2204	36	39649	0.0475195
GO:0005623	cellular_component	cell	3	BraA03g009430.3C;BraA10g022470.3C;BraA05g005630.3C;BraA03g064110.3C;BraA09g012510.3C;BraA03g034390.3C;BraA07g033210.3C;BraA03g000140.3C;BraA02g012450.3C;BraA03g051830.3C;BraA08g020460.3C;BraA01g015090.3C;BraA06g016710.3C;BraA09g016040.3C;BraA05g007070.3C	15	2204	168	39649	0.0480425
GO:0006820	biological_process	anion transport	6	BraA02g010170.3C;BraA03g009130.3C;BraA10g020810.3C;BraA03g036610.3C;BraA08g025940.3C;BraA02g008220.3C	6	2204	48	39649	0.0489118
GO:0016310	biological_process	phosphorylation	7	BraA08g033530.3C;BraA04g004110.3C;BraA04g019250.3C;BraA03g011220.3C;BraA02g041250.3C;BraA04g014080.3C;BraA02g042490.3C;BraA03g034390.3C;BraA09g036240.3C;BraA08g031920.3C;BraA05g018010.3C;BraA02g021100.3C;BraA05g013510.3C;BraA09g048370.3C;BraA09g048400.3C;BraA04g003110.3C;BraA04g003100.3C;BraA06g007610.3C;BraA01g037890.3C;BraA03g064480.3C;BraA05g033330.3C;BraA03g064490.3C;BraA09g024950.3C;BraA01g0…	46	2204	645	39649	0.0512785
GO:0009908	biological_process	flower development	7	BraA03g024840.3C;BraA08g024260.3C;BraA09g036260.3C;BraA08g028330.3C;BraA08g029590.3C;BraA06g034140.3C;BraA01g030330.3C;BraA01g036890.3C;BraA03g036840.3C;BraA01g001240.3C;BraA01g031630.3C;BraA02g007170.3C;BraA10g022360.3C;BraA03g042170.3C;BraA09g004360.3C;BraA03g003570.3C;BraA01g044250.3C;BraA07g031730.3C;BraA04g010190.3C;BraA09g058110.3C;BraA03g020660.3C;BraA08g023340.3C;BraA09g034710.3C;BraA01g0…	27	2204	348	39649	0.0515853
GO:0006855	biological_process	drug transmembrane transport	6	BraA06g011250.3C;BraA04g021290.3C;BraA05g020280.3C;BraA09g030770.3C;BraA05g008190.3C;BraA06g003920.3C;BraA03g015170.3C	7	2204	61	39649	0.0517842
GO:0016032	biological_process	viral process	5	BraA01g039060.3C;BraA10g018300.3C;BraA02g010260.3C;BraA08g005680.3C;BraA07g009120.3C;BraA08g016220.3C;BraA03g051830.3C;BraA08g020460.3C;BraA01g015090.3C	9	2204	87	39649	0.0524358
GO:0000045	biological_process	autophagic vacuole assembly	8	BraA08g017920.3C;BraA10g022680.3C;BraA04g028920.3C;BraA09g009280.3C	4	2204	26	39649	0.0535924
GO:0008408	molecular_function	3'-5' exonuclease activity	8	BraA10g001380.3C;BraA06g005470.3C;BraA05g015200.3C;BraA04g023260.3C	4	2204	26	39649	0.0535924
GO:0015714	biological_process	phosphoenolpyruvate transport	10	BraA09g061280.3C;BraA10g012870.3C	2	2204	7	39649	0.0538106
GO:0070847	cellular_component	core mediator complex	10	BraA04g016350.3C;BraA05g040390.3C	2	2204	7	39649	0.0538106
GO:0047218	molecular_function	hydroxycinnamate 4-beta-glucosyltransferase activity	8	BraA01g021250.3C;BraA01g021270.3C	2	2204	7	39649	0.0538106
GO:0010109	biological_process	regulation of photosynthesis	6	BraA10g010780.3C;BraA09g061280.3C	2	2204	7	39649	0.0538106
GO:0010424	biological_process	DNA methylation on cytosine within a CG sequence	13	BraA09g053230.3C;BraA04g016930.3C	2	2204	7	39649	0.0538106
GO:1902626	biological_process	assembly of large subunit precursor of preribosome	9	BraA04g004430.3C;BraA03g005830.3C	2	2204	7	39649	0.0538106
GO:0003885	molecular_function	D-arabinono-1,4-lactone oxidase activity	7	BraA02g012830.3C;BraA10g014340.3C	2	2204	7	39649	0.0538106
GO:0019079	biological_process	viral genome replication	7	BraA01g044340.3C;BraA05g041260.3C	2	2204	7	39649	0.0538106
GO:1901000	biological_process	regulation of response to salt stress	7	BraA10g016460.3C;BraA01g015340.3C	2	2204	7	39649	0.0538106
GO:0045039	biological_process	protein import into mitochondrial inner membrane	8	BraA08g006350.3C;BraA03g024180.3C	2	2204	7	39649	0.0538106
GO:0044211	biological_process	CTP salvage	11	BraA04g013500.3C;BraA02g037490.3C	2	2204	7	39649	0.0538106
GO:0050284	molecular_function	sinapate 1-glucosyltransferase activity	8	BraA01g021250.3C;BraA01g021270.3C	2	2204	7	39649	0.0538106
GO:0071044	biological_process	histone mRNA catabolic process	11	BraA05g015200.3C	1	2204	1	39649	0.0555878
GO:0001129	molecular_function	TBP-class protein binding RNA polymerase II transcription factor activity involved in preinitiation complex assembly	8	BraA07g037930.3C	1	2204	1	39649	0.0555878
GO:0004359	molecular_function	glutaminase activity	7	BraA10g018290.3C	1	2204	1	39649	0.0555878
GO:0046085	biological_process	adenosine metabolic process	11	BraA07g017660.3C	1	2204	1	39649	0.0555878
GO:0052545	biological_process	callose localization	6	BraA06g037000.3C	1	2204	1	39649	0.0555878
GO:0070896	biological_process	positive regulation of transposon integration	12	BraA08g022600.3C	1	2204	1	39649	0.0555878
GO:0034720	biological_process	histone H3-K4 demethylation	12	BraA01g011450.3C	1	2204	1	39649	0.0555878
GO:0070898	biological_process	RNA polymerase III transcriptional preinitiation complex assembly	11	BraA08g022600.3C	1	2204	1	39649	0.0555878
GO:0009439	biological_process	cyanate metabolic process	6	BraA07g009570.3C	1	2204	1	39649	0.0555878
GO:0018858	molecular_function	benzoate-CoA ligase activity	7	BraA07g031810.3C	1	2204	1	39649	0.0555878
GO:0017168	molecular_function	5-oxoprolinase (ATP-hydrolyzing) activity	7	BraA07g019350.3C	1	2204	1	39649	0.0555878
GO:0001075	molecular_function	RNA polymerase II core promoter sequence-specific DNA binding transcription factor activity involved in preinitiation complex assembly	7	BraA07g037930.3C	1	2204	1	39649	0.0555878
GO:0008614	biological_process	pyridoxine metabolic process	8	BraA10g018290.3C	1	2204	1	39649	0.0555878
GO:0050974	biological_process	detection of mechanical stimulus involved in sensory perception	9	BraA05g000100.3C	1	2204	1	39649	0.0555878
GO:0008824	molecular_function	cyanate hydratase activity	6	BraA07g009570.3C	1	2204	1	39649	0.0555878
GO:0071048	biological_process	nuclear retention of unspliced pre-mRNA at the site of transcription	13	BraA05g015200.3C	1	2204	1	39649	0.0555878
GO:0080140	biological_process	regulation of jasmonic acid metabolic process	11	BraA02g041520.3C	1	2204	1	39649	0.0555878
GO:0051569	biological_process	regulation of histone H3-K4 methylation	10	BraA03g042170.3C	1	2204	1	39649	0.0555878
GO:0030970	biological_process	retrograde protein transport, ER to cytosol	6	BraA05g011270.3C	1	2204	1	39649	0.0555878
GO:0009976	molecular_function	tocopherol cyclase activity	5	BraA03g057490.3C	1	2204	1	39649	0.0555878
GO:0004334	molecular_function	fumarylacetoacetase activity	7	BraA06g009540.3C	1	2204	1	39649	0.0555878
GO:0036310	molecular_function	annealing helicase activity	9	BraA08g020670.3C	1	2204	1	39649	0.0555878
GO:0009328	cellular_component	phenylalanine-tRNA ligase complex	9	BraA10g023610.3C	1	2204	1	39649	0.0555878
GO:0042775	biological_process	mitochondrial ATP synthesis coupled electron transport	15	BraA01g035620.3C	1	2204	1	39649	0.0555878
GO:0000178	cellular_component	exosome (RNase complex)	7	BraA05g015200.3C	1	2204	1	39649	0.0555878
GO:0001156	molecular_function	TFIIIC-class transcription factor binding	7	BraA08g022600.3C	1	2204	1	39649	0.0555878
GO:0034644	biological_process	cellular response to UV	8	BraA09g017290.3C	1	2204	1	39649	0.0555878
GO:0008710	molecular_function	8-amino-7-oxononanoate synthase activity	7	BraA10g031720.3C	1	2204	1	39649	0.0555878
GO:0010352	biological_process	lithium ion export	9	BraA06g010810.3C	1	2204	1	39649	0.0555878
GO:0030275	molecular_function	LRR domain binding	6	BraA08g021410.3C	1	2204	1	39649	0.0555878
GO:0070206	biological_process	protein trimerization	9	BraA01g022010.3C	1	2204	1	39649	0.0555878
GO:0043388	biological_process	positive regulation of DNA binding	7	BraA01g038260.3C	1	2204	1	39649	0.0555878
GO:0008607	molecular_function	phosphorylase kinase regulator activity	6	BraA05g035640.3C	1	2204	1	39649	0.0555878
GO:0035327	cellular_component	transcriptionally active chromatin	12	BraA05g015200.3C	1	2204	1	39649	0.0555878
GO:0090503	biological_process	RNA phosphodiester bond hydrolysis, exonucleolytic	10	BraA05g015200.3C	1	2204	1	39649	0.0555878
GO:0000940	cellular_component	condensed chromosome outer kinetochore	11	BraA09g053430.3C	1	2204	1	39649	0.0555878
GO:1901918	biological_process	negative regulation of exoribonuclease activity	12	BraA05g030350.3C	1	2204	1	39649	0.0555878
GO:0009440	biological_process	cyanate catabolic process	7	BraA07g009570.3C	1	2204	1	39649	0.0555878
GO:1903600	cellular_component	glutaminase complex	6	BraA10g018290.3C	1	2204	1	39649	0.0555878
GO:0001112	biological_process	DNA-templated transcriptional open complex formation	10	BraA08g022600.3C	1	2204	1	39649	0.0555878
GO:0009048	biological_process	dosage compensation by inactivation of X chromosome	10	BraA05g015200.3C	1	2204	1	39649	0.0555878
GO:0010219	biological_process	regulation of vernalization response	7	BraA04g016350.3C	1	2204	1	39649	0.0555878
GO:0035437	biological_process	maintenance of protein localization in endoplasmic reticulum	8	BraA07g033210.3C	1	2204	1	39649	0.0555878
GO:0035562	biological_process	negative regulation of chromatin binding	7	BraA09g045250.3C	1	2204	1	39649	0.0555878
GO:0010348	molecular_function	lithium:proton antiporter activity	11	BraA06g010810.3C	1	2204	1	39649	0.0555878
GO:0010112	biological_process	regulation of systemic acquired resistance	8	BraA07g037800.3C;BraA02g040990.3C;BraA09g013710.3C	3	2204	16	39649	0.055826
GO:0010389	biological_process	regulation of G2/M transition of mitotic cell cycle	9	BraA08g029800.3C;BraA06g021810.3C;BraA05g004790.3C	3	2204	16	39649	0.055826
GO:0015992	biological_process	proton transport	8	BraA08g018210.3C;BraA03g055520.3C;BraA03g055530.3C;BraA03g052810.3C;BraA08g029780.3C;BraA09g058610.3C	6	2204	50	39649	0.0577629
GO:0009789	biological_process	positive regulation of abscisic acid-activated signaling pathway	10	BraA03g017190.3C;BraA04g023280.3C;BraA05g012430.3C;BraA02g040990.3C;BraA05g017190.3C;BraA08g001630.3C	6	2204	50	39649	0.0577629
GO:0051453	biological_process	regulation of intracellular pH	11	BraA02g012320.3C;BraA10g015270.3C;BraA08g018210.3C;BraA03g055520.3C;BraA03g055530.3C	5	2204	38	39649	0.0578338
GO:0090404	cellular_component	pollen tube tip	7	BraA08g004800.3C;BraA04g016500.3C;BraA08g029430.3C;BraA06g012920.3C	4	2204	27	39649	0.0602503
GO:0015116	molecular_function	sulfate transmembrane transporter activity	9	BraA02g003380.3C;BraA10g027690.3C;BraA03g035330.3C;BraA09g052960.3C	4	2204	27	39649	0.0602503
GO:0046540	cellular_component	U4/U6 x U5 tri-snRNP complex	9	BraA07g027240.3C;BraA07g040350.3C;BraA02g023740.3C;BraA03g049300.3C	4	2204	27	39649	0.0602503
GO:0016568	biological_process	chromatin modification	7	BraA08g033080.3C;BraA01g042190.3C;BraA02g007170.3C;BraA10g022360.3C;BraA04g016930.3C;BraA06g005740.3C;BraA03g010420.3C;BraA02g009930.3C;BraA06g000080.3C;BraA06g003290.3C	10	2204	103	39649	0.0605458
GO:0016614	molecular_function	oxidoreductase activity, acting on CH-OH group of donors	5	BraA05g010240.3C;BraA02g021450.3C;BraA09g020560.3C;BraA09g020520.3C;BraA09g020570.3C;BraA03g055170.3C;BraA01g011600.3C;BraA09g046800.3C;BraA06g008360.3C	9	2204	90	39649	0.0624844
GO:0006342	biological_process	chromatin silencing	13	BraA02g002890.3C;BraA02g007170.3C;BraA10g022360.3C;BraA10g032060.3C;BraA06g018330.3C;BraA05g034500.3C	6	2204	51	39649	0.0625245
GO:0019843	molecular_function	rRNA binding	7	BraA04g026320.3C;BraA04g006230.3C;BraA09g044390.3C;BraA01g035420.3C;BraA06g008980.3C;BraA02g004950.3C;BraA05g030070.3C;BraA04g000270.3C;BraA02g005360.3C;BraA10g024720.3C;BraA03g006230.3C	11	2204	118	39649	0.0642818
GO:0010440	biological_process	stomatal lineage progression	6	BraA03g021320.3C;BraA03g058700.3C;BraA01g004040.3C	3	2204	17	39649	0.0650777
GO:0009508	cellular_component	plastid chromosome	10	BraA04g027570.3C;BraA04g008410.3C;BraA05g001040.3C	3	2204	17	39649	0.0650777
GO:0048589	biological_process	developmental growth	5	BraA09g001190.3C;BraA03g028670.3C;BraA07g018740.3C	3	2204	17	39649	0.0650777
GO:0009956	biological_process	radial pattern formation	8	BraA02g010200.3C;BraA10g018460.3C;BraA06g021080.3C	3	2204	17	39649	0.0650777
GO:0048232	biological_process	male gamete generation	6	BraA09g010100.3C;BraA03g042630.3C;BraA08g018770.3C	3	2204	17	39649	0.0650777
GO:0034399	cellular_component	nuclear periphery	12	BraA10g020600.3C;BraA02g008450.3C;BraA02g017520.3C	3	2204	17	39649	0.0650777
GO:0005874	cellular_component	microtubule	11	BraA09g059210.3C;BraA06g040010.3C;BraA09g007240.3C;BraA01g014920.3C;BraA05g028260.3C;BraA06g014180.3C;BraA09g053970.3C;BraA09g008860.3C;BraA03g030740.3C;BraA05g031090.3C;BraA01g036170.3C;BraA09g042340.3C;BraA02g006040.3C;BraA06g040180.3C;BraA06g031180.3C;BraA09g015150.3C;BraA09g013270.3C;BraA08g032810.3C;BraA05g000410.3C;BraA08g011950.3C	20	2204	250	39649	0.0660621
GO:0006863	biological_process	purine nucleobase transport	6	BraA01g039880.3C;BraA08g012840.3C;BraA08g012830.3C;BraA08g012820.3C	4	2204	28	39649	0.0673245
GO:0000155	molecular_function	phosphorelay sensor kinase activity	9	BraA01g030980.3C;BraA03g041900.3C;BraA06g006450.3C;BraA10g002840.3C	4	2204	28	39649	0.0673245
GO:0005345	molecular_function	purine nucleobase transmembrane transporter activity	8	BraA01g039880.3C;BraA08g012840.3C;BraA08g012830.3C;BraA08g012820.3C	4	2204	28	39649	0.0673245
GO:0004805	molecular_function	trehalose-phosphatase activity	9	BraA09g011560.3C;BraA07g030960.3C;BraA01g028060.3C;BraA03g061490.3C	4	2204	28	39649	0.0673245
GO:0001887	biological_process	selenium compound metabolic process	5	BraA05g024300.3C;BraA03g040590.3C	2	2204	8	39649	0.0691555
GO:0043044	biological_process	ATP-dependent chromatin remodeling	9	BraA03g020660.3C;BraA04g031920.3C	2	2204	8	39649	0.0691555
GO:0010222	biological_process	stem vascular tissue pattern formation	9	BraA08g029080.3C;BraA05g024020.3C	2	2204	8	39649	0.0691555
GO:0010377	biological_process	guard cell fate commitment	8	BraA01g039060.3C;BraA07g008990.3C	2	2204	8	39649	0.0691555
GO:0000913	biological_process	preprophase band assembly	9	BraA03g008650.3C;BraA02g007770.3C	2	2204	8	39649	0.0691555
GO:0048442	biological_process	sepal development	6	BraA07g018740.3C;BraA04g016350.3C	2	2204	8	39649	0.0691555
GO:0048564	biological_process	photosystem I assembly	7	BraA02g031400.3C;BraA06g042930.3C	2	2204	8	39649	0.0691555
GO:0046477	biological_process	glycosylceramide catabolic process	9	BraA03g003510.3C;BraA02g002710.3C	2	2204	8	39649	0.0691555
GO:0007276	biological_process	gamete generation	5	BraA09g061280.3C;BraA01g001240.3C	2	2204	8	39649	0.0691555
GO:0010508	biological_process	positive regulation of autophagy	8	BraA08g026760.3C;BraA04g027230.3C	2	2204	8	39649	0.0691555
GO:0009317	cellular_component	acetyl-CoA carboxylase complex	9	BraA03g019880.3C;BraA05g007560.3C	2	2204	8	39649	0.0691555
GO:0009653	biological_process	anatomical structure morphogenesis	4	BraA07g026860.3C;BraA07g041030.3C	2	2204	8	39649	0.0691555
GO:0000788	cellular_component	nuclear nucleosome	13	BraA02g010560.3C;BraA10g017740.3C	2	2204	8	39649	0.0691555
GO:0045926	biological_process	negative regulation of growth	5	BraA01g039610.3C;BraA05g035480.3C	2	2204	8	39649	0.0691555
GO:2000904	biological_process	regulation of starch metabolic process	9	BraA04g013500.3C;BraA02g037490.3C	2	2204	8	39649	0.0691555
GO:0035436	biological_process	triose phosphate transmembrane transport	6	BraA09g061280.3C;BraA10g012870.3C	2	2204	8	39649	0.0691555
GO:0046513	biological_process	ceramide biosynthetic process	8	BraA02g007680.3C;BraA09g060050.3C	2	2204	8	39649	0.0691555
GO:0010351	biological_process	lithium ion transport	8	BraA05g007450.3C;BraA06g010810.3C	2	2204	8	39649	0.0691555
GO:0071917	molecular_function	triose-phosphate transmembrane transporter activity	6	BraA09g061280.3C;BraA10g012870.3C	2	2204	8	39649	0.0691555
GO:0051788	biological_process	response to misfolded protein	6	BraA06g044760.3C;BraA08g022930.3C	2	2204	8	39649	0.0691555
GO:0004557	molecular_function	alpha-galactosidase activity	8	BraA03g003510.3C;BraA02g002710.3C	2	2204	8	39649	0.0691555
GO:0004121	molecular_function	cystathionine beta-lyase activity	6	BraA09g026970.3C;BraA08g015340.3C	2	2204	8	39649	0.0691555
GO:0005654	cellular_component	nucleoplasm	11	BraA07g002550.3C;BraA05g036880.3C;BraA09g045250.3C;BraA05g004940.3C;BraA10g032060.3C;BraA01g011450.3C;BraA10g032990.3C;BraA02g017520.3C;BraA08g012290.3C;BraA07g021130.3C;BraA10g007920.3C;BraA03g049300.3C;BraA09g012850.3C	13	2204	148	39649	0.0692174
GO:0000977	molecular_function	RNA polymerase II regulatory region sequence-specific DNA binding	10	BraA06g003930.3C;BraA06g041300.3C;BraA09g026530.3C;BraA07g034850.3C;BraA03g045280.3C;BraA01g041850.3C;BraA01g019730.3C;BraA03g058150.3C;BraA01g003630.3C;BraA05g030410.3C;BraA03g037850.3C;BraA04g029140.3C;BraA09g031550.3C;BraA05g023800.3C;BraA08g033330.3C;BraA07g010720.3C	16	2204	192	39649	0.0699165
GO:0043565	molecular_function	sequence-specific DNA binding	7	BraA04g026480.3C;BraA07g037800.3C;BraA05g041590.3C;BraA10g002530.3C;BraA02g005870.3C;BraA03g060480.3C;BraA04g027230.3C;BraA07g022080.3C;BraA05g002900.3C;BraA02g013010.3C;BraA03g002660.3C;BraA07g019890.3C;BraA04g012020.3C;BraA09g000760.3C;BraA04g001630.3C;BraA07g023180.3C;BraA03g023600.3C;BraA07g002180.3C;BraA04g020780.3C;BraA02g040990.3C;BraA07g002160.3C;BraA02g019840.3C;BraA02g005880.3C;BraA04g0…	48	2204	694	39649	0.0713613
GO:0007169	biological_process	transmembrane receptor protein tyrosine kinase signaling pathway	9	BraA07g039150.3C;BraA09g036240.3C;BraA06g039970.3C;BraA06g039960.3C;BraA06g039950.3C;BraA03g019080.3C;BraA07g028930.3C;BraA07g009120.3C;BraA03g000320.3C;BraA06g042900.3C;BraA02g032770.3C;BraA09g053910.3C;BraA06g019740.3C;BraA10g020140.3C;BraA03g009640.3C;BraA08g001380.3C	16	2204	193	39649	0.072494
GO:0010090	biological_process	trichome morphogenesis	8	BraA10g001690.3C;BraA01g039060.3C;BraA07g010310.3C;BraA02g013010.3C;BraA03g028990.3C;BraA09g065390.3C;BraA10g013970.3C	7	2204	66	39649	0.0731484
GO:0071011	cellular_component	precatalytic spliceosome	9	BraA07g027240.3C;BraA07g040350.3C;BraA02g023740.3C;BraA01g020870.3C	4	2204	29	39649	0.0748077
GO:0009887	biological_process	organ morphogenesis	8	BraA01g001240.3C;BraA10g022550.3C;BraA08g002260.3C;BraA06g002210.3C	4	2204	29	39649	0.0748077
GO:0008142	molecular_function	oxysterol binding	7	BraA01g016580.3C;BraA06g008610.3C;BraA03g027920.3C	3	2204	18	39649	0.0749807
GO:0010233	biological_process	phloem transport	6	BraA06g039970.3C;BraA06g039960.3C;BraA06g039950.3C	3	2204	18	39649	0.0749807
GO:0009860	biological_process	pollen tube growth	8	BraA01g021750.3C;BraA08g010980.3C;BraA02g013570.3C;BraA10g013050.3C;BraA03g013640.3C;BraA09g005040.3C;BraA03g006860.3C;BraA08g004800.3C;BraA01g040350.3C;BraA04g016500.3C;BraA05g003800.3C;BraA07g022610.3C;BraA04g003670.3C;BraA03g049500.3C;BraA05g011390.3C	15	2204	180	39649	0.0773554
GO:0005694	cellular_component	chromosome	9	BraA06g033850.3C;BraA05g042530.3C;BraA09g061610.3C;BraA08g020670.3C;BraA09g011940.3C;BraA04g017440.3C	6	2204	54	39649	0.0781549
GO:0000271	biological_process	polysaccharide biosynthetic process	7	BraA03g051590.3C;BraA02g006730.3C;BraA04g023740.3C;BraA09g001680.3C;BraA03g029070.3C	5	2204	42	39649	0.0819845
GO:0042254	biological_process	ribosome biogenesis	6	BraA08g020260.3C;BraA09g052140.3C;BraA07g025260.3C;BraA04g000530.3C;BraA04g026320.3C;BraA04g006230.3C;BraA09g044390.3C;BraA01g035420.3C;BraA02g012710.3C;BraA03g012830.3C;BraA10g002110.3C;BraA07g001090.3C;BraA02g004950.3C;BraA04g030520.3C;BraA10g003250.3C;BraA05g000320.3C;BraA02g005360.3C;BraA10g024720.3C;BraA03g006230.3C	19	2204	242	39649	0.0826746
GO:0019853	biological_process	L-ascorbic acid biosynthetic process	8	BraA03g053010.3C;BraA06g010690.3C;BraA02g012830.3C;BraA10g014340.3C	4	2204	30	39649	0.0826908
GO:0042651	cellular_component	thylakoid membrane	9	BraA03g058010.3C;BraA01g006300.3C;BraA03g015410.3C;BraA02g014020.3C	4	2204	30	39649	0.0826908
GO:0031965	cellular_component	nuclear membrane	12	BraA10g020600.3C;BraA02g008450.3C;BraA02g017520.3C;BraA10g026760.3C;BraA07g024440.3C;BraA04g001390.3C	6	2204	55	39649	0.0838107
GO:0005655	cellular_component	nucleolar ribonuclease P complex	10	BraA06g018330.3C;BraA04g008000.3C;BraA05g034500.3C	3	2204	19	39649	0.0855029
GO:0052033	biological_process	pathogen-associated molecular pattern dependent induction by symbiont of host innate immune response	10	BraA03g000100.3C;BraA03g065110.3C;BraA01g029070.3C	3	2204	19	39649	0.0855029
GO:0009827	biological_process	plant-type cell wall modification	7	BraA09g000420.3C;BraA07g022610.3C;BraA04g003670.3C	3	2204	19	39649	0.0855029
GO:0006325	biological_process	chromatin organization	6	BraA09g053230.3C;BraA02g007170.3C;BraA10g022360.3C	3	2204	19	39649	0.0855029
GO:0048513	biological_process	organ development	7	BraA05g029540.3C;BraA01g044340.3C;BraA05g041260.3C	3	2204	19	39649	0.0855029
GO:0036092	biological_process	phosphatidylinositol-3-phosphate biosynthetic process	9	BraA03g009840.3C;BraA10g019830.3C;BraA02g009150.3C	3	2204	19	39649	0.0855029
GO:0035196	biological_process	production of miRNAs involved in gene silencing by miRNA	12	BraA04g015390.3C;BraA05g041830.3C;BraA03g039410.3C	3	2204	19	39649	0.0855029
GO:0009311	biological_process	oligosaccharide metabolic process	7	BraA03g003510.3C;BraA02g002710.3C;BraA06g016710.3C	3	2204	19	39649	0.0855029
GO:0032543	biological_process	mitochondrial translation	8	BraA02g044550.3C;BraA09g028590.3C	2	2204	9	39649	0.0857183
GO:0007032	biological_process	endosome organization	5	BraA08g030950.3C;BraA07g017890.3C	2	2204	9	39649	0.0857183
GO:0005093	molecular_function	Rab GDP-dissociation inhibitor activity	8	BraA03g003920.3C;BraA02g003030.3C	2	2204	9	39649	0.0857183
GO:0008430	molecular_function	selenium binding	4	BraA08g034210.3C;BraA09g064320.3C	2	2204	9	39649	0.0857183
GO:0000795	cellular_component	synaptonemal complex	13	BraA07g026720.3C;BraA01g008580.3C	2	2204	9	39649	0.0857183
GO:0006473	biological_process	protein acetylation	9	BraA08g029590.3C;BraA09g058110.3C	2	2204	9	39649	0.0857183
GO:0015415	molecular_function	phosphate ion transmembrane-transporting ATPase activity	15	BraA07g027400.3C;BraA07g040070.3C	2	2204	9	39649	0.0857183
GO:0030865	biological_process	cortical cytoskeleton organization	6	BraA03g008650.3C;BraA02g007770.3C	2	2204	9	39649	0.0857183
GO:0016139	biological_process	glycoside catabolic process	7	BraA03g003510.3C;BraA02g002710.3C	2	2204	9	39649	0.0857183
GO:0033588	cellular_component	Elongator holoenzyme complex	7	BraA09g059860.3C;BraA05g035640.3C	2	2204	9	39649	0.0857183
GO:0048830	biological_process	adventitious root development	9	BraA07g026860.3C;BraA07g041030.3C	2	2204	9	39649	0.0857183
GO:0000060	biological_process	protein import into nucleus, translocation	7	BraA10g020600.3C;BraA02g008450.3C	2	2204	9	39649	0.0857183
GO:0010074	biological_process	maintenance of meristem identity	10	BraA02g010680.3C;BraA02g034290.3C	2	2204	9	39649	0.0857183
GO:0010051	biological_process	xylem and phloem pattern formation	8	BraA06g039970.3C;BraA06g039960.3C;BraA06g039950.3C;BraA10g025460.3C;BraA02g010200.3C;BraA10g018460.3C;BraA06g021080.3C	7	2204	69	39649	0.0881284
GO:0005788	cellular_component	endoplasmic reticulum lumen	11	BraA05g017760.3C;BraA06g035480.3C;BraA05g011270.3C;BraA06g002370.3C;BraA07g033210.3C;BraA02g010240.3C;BraA06g038860.3C	7	2204	69	39649	0.0881284
GO:0000184	biological_process	nuclear-transcribed mRNA catabolic process, nonsense-mediated decay	11	BraA05g015200.3C;BraA08g016220.3C;BraA08g000940.3C;BraA09g031440.3C	4	2204	31	39649	0.0909635
GO:2000652	biological_process	regulation of secondary cell wall biogenesis	8	BraA06g012450.3C;BraA08g015060.3C;BraA01g001390.3C;BraA07g032020.3C	4	2204	31	39649	0.0909635
GO:0009553	biological_process	embryo sac development	7	BraA01g039060.3C;BraA07g008830.3C;BraA01g029860.3C;BraA10g010780.3C;BraA07g043190.3C;BraA08g013120.3C;BraA09g059420.3C;BraA03g013410.3C;BraA06g042900.3C;BraA02g015090.3C;BraA10g012870.3C	11	2204	126	39649	0.0923669
GO:0005992	biological_process	trehalose biosynthetic process	8	BraA09g011560.3C;BraA07g030960.3C;BraA07g041670.3C;BraA01g028060.3C;BraA03g061490.3C	5	2204	44	39649	0.0957778
GO:0006352	biological_process	DNA-templated transcription, initiation	9	BraA02g016660.3C;BraA06g043940.3C;BraA02g030470.3C;BraA07g031620.3C;BraA03g018000.3C;BraA10g025160.3C	6	2204	57	39649	0.0957807
GO:0042594	biological_process	response to starvation	5	BraA10g022680.3C;BraA04g028920.3C;BraA07g017890.3C	3	2204	20	39649	0.0966098
GO:0055069	biological_process	zinc ion homeostasis	11	BraA03g055500.3C;BraA10g024560.3C;BraA09g059750.3C	3	2204	20	39649	0.0966098
GO:0007389	biological_process	pattern specification process	6	BraA07g018740.3C;BraA01g007610.3C;BraA03g055440.3C	3	2204	20	39649	0.0966098
GO:0016836	molecular_function	hydro-lyase activity	6	BraA07g008830.3C;BraA01g029860.3C;BraA03g041130.3C	3	2204	20	39649	0.0966098
GO:0004034	molecular_function	aldose 1-epimerase activity	7	BraA05g029580.3C;BraA01g014450.3C;BraA03g051410.3C	3	2204	20	39649	0.0966098
GO:0034045	cellular_component	pre-autophagosomal structure membrane	10	BraA08g017920.3C;BraA10g022680.3C;BraA04g028920.3C	3	2204	20	39649	0.0966098
GO:0016887	molecular_function	ATPase activity	9	BraA03g022040.3C;BraA08g003140.3C;BraA02g012320.3C;BraA10g015270.3C;BraA07g017200.3C;BraA08g018210.3C;BraA03g055520.3C;BraA03g055530.3C;BraA02g010170.3C;BraA05g028260.3C;BraA09g011300.3C;BraA09g011260.3C;BraA09g054710.3C;BraA09g012960.3C;BraA06g021780.3C;BraA04g016270.3C;BraA04g030120.3C;BraA03g004290.3C;BraA03g020660.3C;BraA08g025940.3C;BraA07g038220.3C;BraA09g052830.3C;BraA08g018770.3C;BraA03g0…	24	2204	326	39649	0.0993121
GO:0006887	biological_process	exocytosis	6	BraA06g036340.3C;BraA06g002510.3C;BraA10g024960.3C;BraA02g038830.3C;BraA07g021660.3C;BraA03g056700.3C;BraA09g045270.3C;BraA04g005480.3C;BraA04g004870.3C	9	2204	99	39649	0.0995468
GO:0006541	biological_process	glutamine metabolic process	9	BraA01g034420.3C;BraA07g028320.3C;BraA07g038200.3C;BraA10g018290.3C	4	2204	32	39649	0.0996139
GO:0008285	biological_process	negative regulation of cell proliferation	5	BraA03g061010.3C;BraA08g023460.3C;BraA09g034850.3C;BraA05g008800.3C	4	2204	32	39649	0.0996139
GO:0010227	biological_process	floral organ abscission	5	BraA02g010430.3C;BraA01g001670.3C;BraA03g060550.3C;BraA07g018940.3C;BraA09g014390.3C;BraA07g029410.3C	6	2204	58	39649	0.10209
GO:0005839	cellular_component	proteasome core complex	8	BraA06g017260.3C;BraA05g015540.3C;BraA05g014410.3C;BraA01g026110.3C;BraA03g061790.3C	5	2204	45	39649	0.103088
GO:0006048	biological_process	UDP-N-acetylglucosamine biosynthetic process	11	BraA10g022030.3C;BraA03g008310.3C	2	2204	10	39649	0.103316
GO:0080142	biological_process	regulation of salicylic acid biosynthetic process	10	BraA07g037800.3C;BraA02g040990.3C	2	2204	10	39649	0.103316
GO:0006388	biological_process	tRNA splicing, via endonucleolytic cleavage and ligation	12	BraA05g005030.3C;BraA09g063030.3C	2	2204	10	39649	0.103316
GO:0051091	biological_process	positive regulation of sequence-specific DNA binding transcription factor activity	13	BraA07g019890.3C;BraA04g012020.3C	2	2204	10	39649	0.103316
GO:0033843	molecular_function	xyloglucan 6-xylosyltransferase activity	8	BraA09g001680.3C;BraA03g029070.3C	2	2204	10	39649	0.103316
GO:0015713	biological_process	phosphoglycerate transport	11	BraA09g061280.3C;BraA10g012870.3C	2	2204	10	39649	0.103316
GO:0052325	biological_process	cell wall pectin biosynthetic process	9	BraA05g009630.3C;BraA03g006860.3C	2	2204	10	39649	0.103316
GO:0005853	cellular_component	eukaryotic translation elongation factor 1 complex	9	BraA10g020830.3C;BraA02g008210.3C	2	2204	10	39649	0.103316
GO:0051604	biological_process	protein maturation	6	BraA01g036100.3C;BraA05g031030.3C	2	2204	10	39649	0.103316
GO:2000070	biological_process	regulation of response to water deprivation	6	BraA06g003920.3C;BraA03g015170.3C	2	2204	10	39649	0.103316
GO:0015120	molecular_function	phosphoglycerate transmembrane transporter activity	10	BraA09g061280.3C;BraA10g012870.3C	2	2204	10	39649	0.103316
GO:0006751	biological_process	glutathione catabolic process	9	BraA07g019350.3C;BraA01g000570.3C	2	2204	10	39649	0.103316
GO:0000981	molecular_function	sequence-specific DNA binding RNA polymerase II transcription factor activity	5	BraA05g002390.3C;BraA10g032640.3C	2	2204	10	39649	0.103316
GO:0004845	molecular_function	uracil phosphoribosyltransferase activity	7	BraA04g013500.3C;BraA02g037490.3C	2	2204	10	39649	0.103316
GO:0051205	biological_process	protein insertion into membrane	7	BraA08g006350.3C;BraA03g024180.3C	2	2204	10	39649	0.103316
GO:0044206	biological_process	UMP salvage	11	BraA04g013500.3C;BraA02g037490.3C	2	2204	10	39649	0.103316
GO:0000987	molecular_function	core promoter proximal region sequence-specific DNA binding	10	BraA07g026860.3C;BraA07g041030.3C	2	2204	10	39649	0.103316
GO:0015991	biological_process	ATP hydrolysis coupled proton transport	11	BraA02g012320.3C;BraA10g015270.3C;BraA08g018210.3C;BraA03g055520.3C;BraA03g055530.3C;BraAnng001540.3C;BraA03g024870.3C	7	2204	72	39649	0.10471
GO:0007318	biological_process	pole plasm protein localization	14	BraA06g034220.3C	1	2204	2	39649	0.108087
GO:0000455	biological_process	enzyme-directed rRNA pseudouridine synthesis	14	BraA03g045930.3C	1	2204	2	39649	0.108087
GO:0009852	biological_process	auxin catabolic process	6	BraA06g010260.3C	1	2204	2	39649	0.108087
GO:0004441	molecular_function	inositol-1,4-bisphosphate 1-phosphatase activity	10	BraA06g027460.3C	1	2204	2	39649	0.108087
GO:0034203	biological_process	glycolipid translocation	7	BraA02g002430.3C	1	2204	2	39649	0.108087
GO:0080082	molecular_function	esculin beta-glucosidase activity	9	BraA01g034680.3C	1	2204	2	39649	0.108087
GO:0071217	biological_process	cellular response to external biotic stimulus	6	BraA10g007920.3C	1	2204	2	39649	0.108087
GO:0061158	biological_process	3'-UTR-mediated mRNA destabilization	12	BraA05g027030.3C	1	2204	2	39649	0.108087
GO:0004516	molecular_function	nicotinate phosphoribosyltransferase activity	7	BraA09g054250.3C	1	2204	2	39649	0.108087
GO:0030931	cellular_component	heterotetrameric ADPG pyrophosphorylase complex	10	BraA06g035670.3C	1	2204	2	39649	0.108087
GO:0004042	molecular_function	acetyl-CoA:L-glutamate N-acetyltransferase activity	9	BraA01g001280.3C	1	2204	2	39649	0.108087
GO:0048353	cellular_component	primary endosperm nucleus	10	BraA09g023150.3C	1	2204	2	39649	0.108087
GO:0019358	biological_process	nicotinate nucleotide salvage	12	BraA09g054250.3C	1	2204	2	39649	0.108087
GO:0010479	biological_process	stele development	9	BraA07g018060.3C	1	2204	2	39649	0.108087
GO:0060090	molecular_function	binding, bridging	4	BraA10g007920.3C	1	2204	2	39649	0.108087
GO:0046898	biological_process	response to cycloheximide	6	BraA10g007920.3C	1	2204	2	39649	0.108087
GO:0047668	molecular_function	amygdalin beta-glucosidase activity	9	BraA01g034680.3C	1	2204	2	39649	0.108087
GO:0034337	biological_process	RNA folding	9	BraA06g008980.3C	1	2204	2	39649	0.108087
GO:0051766	molecular_function	inositol trisphosphate kinase activity	7	BraA09g007090.3C	1	2204	2	39649	0.108087
GO:0051214	biological_process	RNA virus induced gene silencing	7	BraA05g041830.3C	1	2204	2	39649	0.108087
GO:0080079	molecular_function	cellobiose glucosidase activity	9	BraA01g034680.3C	1	2204	2	39649	0.108087
GO:0080074	molecular_function	spermidine:caffeoyl CoA N-acyltransferase activity	8	BraA09g011690.3C	1	2204	2	39649	0.108087
GO:0006107	biological_process	oxaloacetate metabolic process	9	BraA03g005130.3C	1	2204	2	39649	0.108087
GO:0052636	molecular_function	arabinosyltransferase activity	7	BraA05g009630.3C	1	2204	2	39649	0.108087
GO:0009905	molecular_function	ent-copalyl diphosphate synthase activity	6	BraA03g028920.3C	1	2204	2	39649	0.108087
GO:0005993	biological_process	trehalose catabolic process	8	BraA01g014770.3C	1	2204	2	39649	0.108087
GO:0015800	biological_process	acidic amino acid transport	10	BraA03g003820.3C	1	2204	2	39649	0.108087
GO:0048505	biological_process	regulation of timing of cell differentiation	8	BraA05g004790.3C	1	2204	2	39649	0.108087
GO:0051752	molecular_function	phosphoglucan, water dikinase activity	7	BraA02g041250.3C	1	2204	2	39649	0.108087
GO:0050152	molecular_function	omega-amidase activity	7	BraA03g005130.3C	1	2204	2	39649	0.108087
GO:0080075	molecular_function	spermidine:feruloyl CoA N-acyltransferase activity	8	BraA09g011690.3C	1	2204	2	39649	0.108087
GO:0004655	molecular_function	porphobilinogen synthase activity	7	BraA10g007810.3C	1	2204	2	39649	0.108087
GO:0004775	molecular_function	succinate-CoA ligase (ADP-forming) activity	8	BraA07g000420.3C	1	2204	2	39649	0.108087
GO:0043335	biological_process	protein unfolding	7	BraA07g038220.3C	1	2204	2	39649	0.108087
GO:0008843	molecular_function	endochitinase activity	8	BraA08g013590.3C	1	2204	2	39649	0.108087
GO:0000789	cellular_component	cytoplasmic chromatin	10	BraA02g017520.3C	1	2204	2	39649	0.108087
GO:0004555	molecular_function	alpha,alpha-trehalase activity	8	BraA01g014770.3C	1	2204	2	39649	0.108087
GO:0044774	biological_process	mitotic DNA integrity checkpoint	11	BraA01g008580.3C	1	2204	2	39649	0.108087
GO:0051177	biological_process	meiotic sister chromatid cohesion	8	BraA02g006050.3C	1	2204	2	39649	0.108087
GO:0090241	biological_process	negative regulation of histone H4 acetylation	12	BraA07g017200.3C	1	2204	2	39649	0.108087
GO:0051765	molecular_function	inositol tetrakisphosphate kinase activity	7	BraA09g007090.3C	1	2204	2	39649	0.108087
GO:0051574	biological_process	positive regulation of histone H3-K9 methylation	11	BraA07g017200.3C	1	2204	2	39649	0.108087
GO:0048314	biological_process	embryo sac morphogenesis	9	BraA09g023150.3C	1	2204	2	39649	0.108087
GO:0000171	molecular_function	ribonuclease MRP activity	8	BraA04g008000.3C	1	2204	2	39649	0.108087
GO:0005342	molecular_function	organic acid transmembrane transporter activity	6	BraA03g027780.3C	1	2204	2	39649	0.108087
GO:0060560	biological_process	developmental growth involved in morphogenesis	5	BraA01g041120.3C	1	2204	2	39649	0.108087
GO:0016888	molecular_function	endodeoxyribonuclease activity, producing 5'-phosphomonoesters	9	BraA01g043640.3C	1	2204	2	39649	0.108087
GO:0015015	biological_process	heparan sulfate proteoglycan biosynthetic process, enzymatic modification	10	BraA08g033320.3C	1	2204	2	39649	0.108087
GO:0031532	biological_process	actin cytoskeleton reorganization	7	BraA06g034220.3C	1	2204	2	39649	0.108087
GO:0035885	molecular_function	exochitinase activity	8	BraA08g013590.3C	1	2204	2	39649	0.108087
GO:0050777	biological_process	negative regulation of immune response	6	BraA05g011300.3C	1	2204	2	39649	0.108087
GO:0015410	molecular_function	manganese-transporting ATPase activity	15	BraA09g062020.3C	1	2204	2	39649	0.108087
GO:0008622	cellular_component	epsilon DNA polymerase complex	8	BraA06g005470.3C	1	2204	2	39649	0.108087
GO:0080088	biological_process	spermidine hydroxycinnamate conjugate biosynthetic process	8	BraA09g011690.3C	1	2204	2	39649	0.108087
GO:0080081	molecular_function	4-methylumbelliferyl-beta-D-glucopyranoside beta-glucosidase activity	9	BraA01g034680.3C	1	2204	2	39649	0.108087
GO:0034709	cellular_component	methylosome	9	BraA02g043620.3C	1	2204	2	39649	0.108087
GO:0000172	cellular_component	ribonuclease MRP complex	9	BraA04g008000.3C	1	2204	2	39649	0.108087
GO:0009892	biological_process	negative regulation of metabolic process	4	BraA07g014550.3C	1	2204	2	39649	0.108087
GO:0009856	biological_process	pollination	5	BraA02g035830.3C	1	2204	2	39649	0.108087
GO:0044843	biological_process	cell cycle G1/S phase transition	8	BraA01g022250.3C	1	2204	2	39649	0.108087
GO:0080083	molecular_function	beta-gentiobiose beta-glucosidase activity	9	BraA01g034680.3C	1	2204	2	39649	0.108087
GO:0005991	biological_process	trehalose metabolic process	7	BraA07g041670.3C	1	2204	2	39649	0.108087
GO:0071289	biological_process	cellular response to nickel ion	8	BraA04g026480.3C	1	2204	2	39649	0.108087
GO:0060149	biological_process	negative regulation of posttranscriptional gene silencing	11	BraA05g036880.3C	1	2204	2	39649	0.108087
GO:0015399	molecular_function	primary active transmembrane transporter activity	6	BraA06g027280.3C	1	2204	2	39649	0.108087
GO:0071034	biological_process	CUT catabolic process	10	BraA05g015200.3C	1	2204	2	39649	0.108087
GO:0043574	biological_process	peroxisomal transport	6	BraA03g034390.3C	1	2204	2	39649	0.108087
GO:0003837	molecular_function	beta-ureidopropionase activity	7	BraA09g008240.3C	1	2204	2	39649	0.108087
GO:0015085	molecular_function	calcium ion transmembrane transporter activity	10	BraA03g060900.3C	1	2204	2	39649	0.108087
GO:0080179	biological_process	1-methylguanosine metabolic process	12	BraA06g040920.3C	1	2204	2	39649	0.108087
GO:0000819	biological_process	sister chromatid segregation	6	BraA01g008580.3C	1	2204	2	39649	0.108087
GO:0009745	biological_process	sucrose mediated signaling	9	BraA02g017040.3C	1	2204	2	39649	0.108087
GO:0046369	biological_process	galactose biosynthetic process	9	BraA08g030770.3C	1	2204	2	39649	0.108087
GO:0010203	biological_process	response to very low fluence red light stimulus	9	BraA06g006450.3C	1	2204	2	39649	0.108087
GO:0071522	molecular_function	ureidoglycine aminohydrolase activity	7	BraA01g019500.3C	1	2204	2	39649	0.108087
GO:0004567	molecular_function	beta-mannosidase activity	8	BraA01g034680.3C	1	2204	2	39649	0.108087
GO:0019856	biological_process	pyrimidine nucleobase biosynthetic process	10	BraA03g050610.3C	1	2204	2	39649	0.108087
GO:0006898	biological_process	receptor-mediated endocytosis	8	BraA02g032770.3C	1	2204	2	39649	0.108087
GO:0017076	molecular_function	purine nucleotide binding	6	BraA09g059860.3C	1	2204	2	39649	0.108087
GO:0005519	molecular_function	cytoskeletal regulatory protein binding	6	BraA06g034220.3C	1	2204	2	39649	0.108087
GO:0033818	molecular_function	beta-ketoacyl-acyl-carrier-protein synthase III activity	7	BraA09g012600.3C	1	2204	2	39649	0.108087
GO:0004151	molecular_function	dihydroorotase activity	7	BraA03g050610.3C	1	2204	2	39649	0.108087
GO:0017095	molecular_function	heparan sulfate 6-O-sulfotransferase activity	8	BraA08g033320.3C	1	2204	2	39649	0.108087
GO:0004780	molecular_function	sulfate adenylyltransferase (ADP) activity	9	BraA03g047090.3C	1	2204	2	39649	0.108087
GO:0035252	molecular_function	UDP-xylosyltransferase activity	7	BraA01g027700.3C;BraA09g001680.3C;BraA03g029070.3C	3	2204	21	39649	0.108265
GO:0009648	biological_process	photoperiodism	7	BraA01g023330.3C;BraA02g007170.3C;BraA10g022360.3C	3	2204	21	39649	0.108265
GO:0006164	biological_process	purine nucleotide biosynthetic process	10	BraA01g034420.3C;BraA07g028320.3C;BraA07g038200.3C	3	2204	21	39649	0.108265
GO:0016471	cellular_component	vacuolar proton-transporting V-type ATPase complex	12	BraA03g052810.3C;BraA03g060790.3C;BraA03g024870.3C	3	2204	21	39649	0.108265
GO:0045053	biological_process	protein retention in Golgi apparatus	7	BraA08g012200.3C;BraA08g004770.3C;BraA06g004830.3C	3	2204	21	39649	0.108265
GO:0001085	molecular_function	RNA polymerase II transcription factor binding	6	BraA06g041300.3C;BraA03g045280.3C;BraA01g041850.3C;BraA01g003630.3C;BraA05g030410.3C;BraA08g033330.3C	6	2204	59	39649	0.108611
GO:0010311	biological_process	lateral root formation	7	BraA08g029800.3C;BraA04g000440.3C;BraA07g025310.3C;BraA09g052270.3C;BraA07g026930.3C;BraA07g021090.3C	6	2204	59	39649	0.108611
GO:0031072	molecular_function	heat shock protein binding	5	BraA04g008410.3C;BraA05g007590.3C;BraA07g043210.3C;BraA03g010120.3C	4	2204	33	39649	0.108629
GO:0002229	biological_process	defense response to oomycetes	7	BraA07g037800.3C;BraA09g028040.3C;BraA09g017290.3C;BraA02g040990.3C	4	2204	33	39649	0.108629
GO:0005096	molecular_function	GTPase activator activity	5	BraA10g026150.3C;BraA03g028400.3C;BraA09g024880.3C;BraA03g028700.3C;BraA01g041260.3C;BraA03g003920.3C;BraA02g003030.3C;BraA10g025460.3C	8	2204	87	39649	0.110511
GO:0071013	cellular_component	catalytic step 2 spliceosome	9	BraA07g027240.3C;BraA07g040350.3C;BraA02g023740.3C;BraA03g049300.3C;BraA01g020870.3C	5	2204	46	39649	0.110666
GO:0004298	molecular_function	threonine-type endopeptidase activity	8	BraA06g017260.3C;BraA05g015540.3C;BraA05g014410.3C;BraA01g026110.3C;BraA03g061790.3C	5	2204	46	39649	0.110666
GO:0009408	biological_process	response to heat	5	BraA10g017850.3C;BraA07g016770.3C;BraA03g060480.3C;BraA04g027230.3C;BraA03g013140.3C;BraA03g012970.3C;BraA03g013170.3C;BraA06g044760.3C;BraA05g037090.3C;BraA08g022930.3C;BraA03g015480.3C;BraA10g031490.3C;BraA04g007320.3C;BraA06g009090.3C;BraA03g051830.3C;BraA08g020460.3C;BraA01g015090.3C;BraA07g043210.3C;BraA07g038220.3C;BraA09g013710.3C;BraA03g033640.3C;BraA03g010120.3C	22	2204	300	39649	0.113857
GO:0016458	biological_process	gene silencing	9	BraA10g032060.3C;BraA01g044340.3C;BraA05g041260.3C	3	2204	22	39649	0.120432
GO:0015780	biological_process	nucleotide-sugar transport	7	BraA03g027070.3C;BraA07g015690.3C;BraA03g009330.3C	3	2204	22	39649	0.120432
GO:0042578	molecular_function	phosphoric ester hydrolase activity	6	BraA03g009840.3C;BraA10g019830.3C;BraA02g009150.3C	3	2204	22	39649	0.120432
GO:0048441	biological_process	petal development	6	BraA01g002350.3C;BraA07g018740.3C;BraA04g016350.3C	3	2204	22	39649	0.120432
GO:0000148	cellular_component	1,3-beta-D-glucan synthase complex	7	BraA09g010050.3C;BraA09g063900.3C;BraA01g041620.3C	3	2204	22	39649	0.120432
GO:0016740	molecular_function	transferase activity	4	BraA03g051590.3C;BraA01g021750.3C;BraA08g010980.3C;BraA09g002380.3C;BraA08g021880.3C;BraA01g001040.3C;BraA08g024800.3C;BraA09g050930.3C;BraA01g041970.3C;BraA09g066240.3C;BraA04g023260.3C;BraA06g010830.3C;BraA01g021360.3C;BraA09g001680.3C;BraA03g029070.3C;BraA07g002280.3C;BraA05g003800.3C;BraA03g021380.3C;BraA01g001820.3C;BraA06g032960.3C;BraA04g015900.3C;BraA04g031830.3C;BraA04g017440.3C;BraA09g0…	24	2204	334	39649	0.120471
GO:0046283	biological_process	anthocyanin-containing compound metabolic process	6	BraA04g023680.3C;BraA02g017040.3C	2	2204	11	39649	0.121784
GO:0052692	molecular_function	raffinose alpha-galactosidase activity	9	BraA03g003510.3C;BraA02g002710.3C	2	2204	11	39649	0.121784
GO:0042256	biological_process	mature ribosome assembly	7	BraA04g004430.3C;BraA03g005830.3C	2	2204	11	39649	0.121784
GO:0015271	molecular_function	outward rectifier potassium channel activity	12	BraA05g041490.3C;BraA01g009670.3C	2	2204	11	39649	0.121784
GO:0007129	biological_process	synapsis	7	BraA01g039060.3C;BraA07g026720.3C	2	2204	11	39649	0.121784
GO:1901684	biological_process	arsenate ion transmembrane transport	8	BraA07g027400.3C;BraA07g040070.3C	2	2204	11	39649	0.121784
GO:0006333	biological_process	chromatin assembly or disassembly	7	BraA02g016660.3C;BraA07g031620.3C	2	2204	11	39649	0.121784
GO:0005667	cellular_component	transcription factor complex	7	BraA06g041300.3C;BraA03g045280.3C;BraA01g041850.3C;BraA01g003630.3C;BraA05g030410.3C;BraA10g032640.3C;BraA08g033330.3C	7	2204	75	39649	0.122848
GO:0051301	biological_process	cell division	5	BraA08g029800.3C;BraA04g019510.3C;BraA07g018740.3C;BraA01g007610.3C;BraA03g055440.3C;BraA09g053230.3C;BraA09g000760.3C;BraA04g001630.3C;BraA07g023180.3C;BraA03g023600.3C;BraA09g053970.3C;BraA07g039870.3C;BraA07g010420.3C;BraA09g023150.3C;BraA06g043980.3C;BraA02g006410.3C;BraA07g026720.3C;BraA05g012360.3C;BraA01g041120.3C;BraA09g053430.3C;BraA07g021130.3C;BraA07g041670.3C;BraA07g017890.3C;BraA05g0…	25	2204	352	39649	0.126219
GO:0004407	molecular_function	histone deacetylase activity	7	BraA07g034920.3C;BraA05g015480.3C;BraA05g015490.3C;BraA02g009930.3C;BraA07g030090.3C	5	2204	48	39649	0.126597
GO:0005732	cellular_component	small nucleolar ribonucleoprotein complex	8	BraA07g027240.3C;BraA07g040350.3C;BraA02g023740.3C;BraA03g049300.3C	4	2204	35	39649	0.127697
GO:0010183	biological_process	pollen tube guidance	6	BraA07g043190.3C;BraA07g033210.3C;BraA08g013120.3C;BraA09g007090.3C	4	2204	35	39649	0.127697
GO:0004004	molecular_function	ATP-dependent RNA helicase activity	11	BraA08g016950.3C;BraA01g040600.3C;BraA05g013720.3C;BraA04g022010.3C;BraA08g000940.3C;BraA06g014660.3C;BraA09g007210.3C	7	2204	76	39649	0.129228
GO:0015297	molecular_function	antiporter activity	7	BraA09g061280.3C;BraA01g013660.3C;BraA06g038210.3C;BraA04g010040.3C;BraA05g042060.3C;BraA10g010730.3C;BraA07g032360.3C;BraA06g003920.3C;BraA03g015170.3C;BraA07g007640.3C;BraA07g037730.3C;BraA10g012870.3C	12	2204	150	39649	0.131222
GO:0003723	molecular_function	RNA binding	6	BraA02g025900.3C;BraA10g003570.3C;BraA07g027240.3C;BraA07g040350.3C;BraA02g023740.3C;BraA06g038460.3C;BraA09g033960.3C;BraA05g027030.3C;BraA01g009850.3C;BraA03g038750.3C;BraA10g010780.3C;BraA02g010600.3C;BraA04g019240.3C;BraA06g026930.3C;BraA06g027670.3C;BraA05g030810.3C;BraA02g001350.3C;BraA05g036880.3C;BraA10g023610.3C;BraA05g041830.3C;BraA10g000840.3C;BraA09g019340.3C;BraA08g015630.3C;BraA06g0…	74	2204	1167	39649	0.132371
GO:0030148	biological_process	sphingolipid biosynthetic process	7	BraA02g042490.3C;BraA04g012980.3C;BraA04g013030.3C	3	2204	23	39649	0.133073
GO:0031146	biological_process	SCF-dependent proteasomal ubiquitin-dependent protein catabolic process	11	BraA09g037140.3C;BraA07g012260.3C;BraA09g045480.3C	3	2204	23	39649	0.133073
GO:0003843	molecular_function	1,3-beta-D-glucan synthase activity	8	BraA09g010050.3C;BraA09g063900.3C;BraA01g041620.3C	3	2204	23	39649	0.133073
GO:0008271	molecular_function	secondary active sulfate transmembrane transporter activity	7	BraA02g003380.3C;BraA10g027690.3C;BraA03g035330.3C	3	2204	23	39649	0.133073
GO:0010358	biological_process	leaf shaping	10	BraA08g024970.3C;BraA09g037100.3C;BraA07g012230.3C	3	2204	23	39649	0.133073
GO:0090502	biological_process	RNA phosphodiester bond hydrolysis, endonucleolytic	10	BraA06g018330.3C;BraA04g008000.3C;BraA05g034500.3C	3	2204	23	39649	0.133073
GO:0005515	molecular_function	protein binding	4	BraA07g008090.3C;BraA02g043050.3C;BraA03g021470.3C;BraA05g010890.3C;BraA02g043070.3C;BraA05g012500.3C;BraA09g007020.3C;BraA03g017180.3C;BraA05g032570.3C;BraA08g029190.3C;BraA03g042100.3C;BraA08g029080.3C;BraA07g017200.3C;BraA08g024260.3C;BraA09g036260.3C;BraA08g028330.3C;BraA08g029800.3C;BraA08g018210.3C;BraA03g055520.3C;BraA03g055530.3C;BraA09g001470.3C;BraA04g002850.3C;BraA04g002860.3C;BraAnng0…	238	2204	3999	39649	0.134602
GO:0048235	biological_process	pollen sperm cell differentiation	7	BraA09g050260.3C;BraA07g024270.3C;BraA01g039610.3C;BraA05g035480.3C;BraA02g040010.3C	5	2204	49	39649	0.134935
GO:0000724	biological_process	double-strand break repair via homologous recombination	11	BraA03g007240.3C;BraA06g033850.3C;BraA09g061610.3C;BraA08g020670.3C;BraA03g010420.3C	5	2204	49	39649	0.134935
GO:0042538	biological_process	hyperosmotic salinity response	7	BraA09g021720.3C;BraA06g042040.3C;BraA09g026970.3C;BraA08g015340.3C;BraA03g036470.3C;BraA10g020710.3C;BraA03g056290.3C;BraA01g006800.3C;BraA09g021570.3C;BraA02g031400.3C;BraA06g042930.3C	11	2204	136	39649	0.136418
GO:0016459	cellular_component	myosin complex	11	BraA09g020070.3C;BraA06g043500.3C;BraA05g027380.3C;BraA03g017660.3C	4	2204	36	39649	0.137719
GO:0030659	cellular_component	cytoplasmic vesicle membrane	11	BraA09g014710.3C;BraA07g004190.3C;BraA10g028020.3C;BraA09g029560.3C	4	2204	36	39649	0.137719
GO:0016070	biological_process	RNA metabolic process	8	BraA05g036880.3C;BraA09g007210.3C	2	2204	12	39649	0.140969
GO:0009955	biological_process	adaxial/abaxial pattern specification	8	BraA05g010360.3C;BraA04g024760.3C	2	2204	12	39649	0.140969
GO:0080168	biological_process	abscisic acid transport	10	BraA06g003920.3C;BraA03g015170.3C	2	2204	12	39649	0.140969
GO:0003968	molecular_function	RNA-directed RNA polymerase activity	8	BraA09g056380.3C;BraA10g027930.3C	2	2204	12	39649	0.140969
GO:0003989	molecular_function	acetyl-CoA carboxylase activity	7	BraA03g019880.3C;BraA05g007560.3C	2	2204	12	39649	0.140969
GO:0006557	biological_process	S-adenosylmethioninamine biosynthetic process	11	BraA01g044340.3C;BraA05g041260.3C	2	2204	12	39649	0.140969
GO:0010483	biological_process	pollen tube reception	6	BraA09g058200.3C;BraA09g010900.3C	2	2204	12	39649	0.140969
GO:1902584	biological_process	positive regulation of response to water deprivation	6	BraA01g042610.3C;BraA02g040990.3C	2	2204	12	39649	0.140969
GO:0010928	biological_process	regulation of auxin mediated signaling pathway	9	BraA09g037140.3C;BraA07g012260.3C	2	2204	12	39649	0.140969
GO:0008272	biological_process	sulfate transport	8	BraA02g003380.3C;BraA10g027690.3C	2	2204	12	39649	0.140969
GO:0009705	cellular_component	plant-type vacuole membrane	11	BraA04g029340.3C;BraA01g034390.3C;BraA08g010000.3C;BraA08g029780.3C;BraA09g058610.3C;BraA06g037830.3C;BraA10g024560.3C;BraA02g023940.3C;BraA05g007450.3C;BraA01g009670.3C;BraA03g054510.3C;BraA05g003510.3C;BraA02g037480.3C;BraA02g025230.3C	14	2204	183	39649	0.141681
GO:0004402	molecular_function	histone acetyltransferase activity	10	BraA05g013990.3C;BraA05g040610.3C;BraA08g029590.3C;BraA01g001300.3C;BraA09g058110.3C	5	2204	50	39649	0.143509
GO:0051213	molecular_function	dioxygenase activity	5	BraA09g028040.3C;BraA08g033080.3C;BraA05g032930.3C;BraA01g011450.3C;BraA06g005740.3C;BraA06g010260.3C	6	2204	64	39649	0.144252
GO:0000325	cellular_component	plant-type vacuole	10	BraA04g029340.3C;BraA09g012630.3C;BraA05g020280.3C;BraA08g029780.3C;BraA09g058610.3C;BraA03g060790.3C;BraA09g012280.3C;BraA03g024870.3C	8	2204	93	39649	0.14553
GO:0016573	biological_process	histone acetylation	9	BraA05g040610.3C;BraA08g029590.3C;BraA09g058110.3C	3	2204	24	39649	0.146148
GO:0031901	cellular_component	early endosome membrane	11	BraA07g021660.3C;BraA09g045270.3C;BraA04g005480.3C	3	2204	24	39649	0.146148
GO:0008202	biological_process	steroid metabolic process	6	BraA01g016580.3C;BraA06g008610.3C;BraA03g027920.3C	3	2204	24	39649	0.146148
GO:0004526	molecular_function	ribonuclease P activity	10	BraA06g018330.3C;BraA04g008000.3C;BraA05g034500.3C	3	2204	24	39649	0.146148
GO:0000502	cellular_component	proteasome complex	7	BraA06g017260.3C;BraA05g015540.3C;BraA05g014410.3C;BraA01g026110.3C;BraA06g044760.3C;BraA03g061790.3C;BraA08g022930.3C;BraA03g006930.3C;BraA08g018770.3C;BraA08g001080.3C	10	2204	123	39649	0.147022
GO:0010229	biological_process	inflorescence development	7	BraA07g030260.3C;BraA07g034590.3C;BraA02g019350.3C;BraA01g023330.3C	4	2204	37	39649	0.148046
GO:0003774	molecular_function	motor activity	9	BraA09g020070.3C;BraA06g043500.3C;BraA05g027380.3C;BraA03g017660.3C	4	2204	37	39649	0.148046
GO:0008270	molecular_function	zinc ion binding	8	BraA02g025900.3C;BraA05g039630.3C;BraA05g005120.3C;BraA04g026480.3C;BraA02g043700.3C;BraA10g027530.3C;BraA06g024550.3C;BraA05g040610.3C;BraA09g038440.3C;BraA09g021720.3C;BraA06g042040.3C;BraA06g005470.3C;BraA09g048600.3C;BraA08g029590.3C;BraA07g012820.3C;BraA06g035070.3C;BraA04g026320.3C;BraA02g025340.3C;BraA06g032800.3C;BraA06g041300.3C;BraA09g053620.3C;BraA01g021730.3C;BraA05g002900.3C;BraA05g0…	128	2204	2103	39649	0.150121
GO:0009992	biological_process	cellular water homeostasis	7	BraA04g014790.3C;BraA04g014800.3C;BraA04g010640.3C;BraA10g000400.3C;BraA01g010400.3C;BraA06g016710.3C	6	2204	65	39649	0.151954
GO:0009651	biological_process	response to salt stress	6	BraA04g029340.3C;BraA08g029080.3C;BraA09g021720.3C;BraA06g042040.3C;BraA04g027230.3C;BraA05g027030.3C;BraA01g035620.3C;BraA07g008830.3C;BraA03g041900.3C;BraA01g029860.3C;BraA01g026110.3C;BraA02g001350.3C;BraA03g024500.3C;BraA10g004890.3C;BraA07g014550.3C;BraA09g025090.3C;BraA05g000480.3C;BraA06g044760.3C;BraA05g011270.3C;BraA05g037090.3C;BraA03g061790.3C;BraA08g022930.3C;BraA08g029780.3C;BraA09g0…	56	2204	875	39649	0.153074
GO:0042626	molecular_function	ATPase activity, coupled to transmembrane movement of substances	12	BraA09g022200.3C;BraA03g022040.3C;BraA06g011250.3C;BraA08g029080.3C;BraA05g020430.3C;BraA04g021290.3C;BraA05g020280.3C;BraA05g024020.3C;BraA09g003440.3C;BraA09g020340.3C;BraA09g012280.3C;BraA09g030770.3C;BraA05g008190.3C;BraA09g046040.3C;BraA03g048030.3C	15	2204	202	39649	0.156373
GO:0080005	biological_process	photosystem stoichiometry adjustment	7	BraA03g053920.3C	1	2204	3	39649	0.157669
GO:0055081	biological_process	anion homeostasis	8	BraA04g029340.3C	1	2204	3	39649	0.157669
GO:0006566	biological_process	threonine metabolic process	9	BraA01g040520.3C	1	2204	3	39649	0.157669
GO:0048307	molecular_function	ferredoxin-nitrite reductase activity	7	BraA09g010360.3C	1	2204	3	39649	0.157669
GO:0034450	molecular_function	ubiquitin-ubiquitin ligase activity	8	BraA06g029530.3C	1	2204	3	39649	0.157669
GO:0046409	molecular_function	p-coumarate 3-hydroxylase activity	6	BraA04g028960.3C	1	2204	3	39649	0.157669
GO:0006884	biological_process	cell volume homeostasis	6	BraA02g043620.3C	1	2204	3	39649	0.157669
GO:1902000	biological_process	homogentisate catabolic process	9	BraA06g009540.3C	1	2204	3	39649	0.157669
GO:0008158	molecular_function	hedgehog receptor activity	6	BraA07g018450.3C	1	2204	3	39649	0.157669
GO:0008395	molecular_function	steroid hydroxylase activity	6	BraA01g002350.3C	1	2204	3	39649	0.157669
GO:0050421	molecular_function	nitrite reductase (NO-forming) activity	7	BraA09g010360.3C	1	2204	3	39649	0.157669
GO:0071323	biological_process	cellular response to chitin	8	BraA04g017460.3C	1	2204	3	39649	0.157669
GO:0003855	molecular_function	3-dehydroquinate dehydratase activity	7	BraA05g039070.3C	1	2204	3	39649	0.157669
GO:0080178	biological_process	5-carbamoylmethyluridine metabolic process	11	BraA09g059860.3C	1	2204	3	39649	0.157669
GO:0050464	molecular_function	nitrate reductase (NADPH) activity	7	BraA02g024390.3C	1	2204	3	39649	0.157669
GO:0042814	biological_process	monopolar cell growth	7	BraA01g002350.3C	1	2204	3	39649	0.157669
GO:0080051	biological_process	cutin transport	5	BraA08g029080.3C	1	2204	3	39649	0.157669
GO:0007040	biological_process	lysosome organization	6	BraA08g030950.3C	1	2204	3	39649	0.157669
GO:0008670	molecular_function	2,4-dienoyl-CoA reductase (NADPH) activity	7	BraA01g031020.3C	1	2204	3	39649	0.157669
GO:1990482	molecular_function	sphingolipid alpha-glucuronosyltransferase activity	7	BraA02g007680.3C	1	2204	3	39649	0.157669
GO:0016410	molecular_function	N-acyltransferase activity	7	BraA09g011690.3C	1	2204	3	39649	0.157669
GO:0008940	molecular_function	nitrate reductase activity	6	BraA02g024390.3C	1	2204	3	39649	0.157669
GO:0016122	biological_process	xanthophyll metabolic process	10	BraA03g057490.3C	1	2204	3	39649	0.157669
GO:0004113	molecular_function	2',3'-cyclic-nucleotide 3'-phosphodiesterase activity	9	BraA09g063030.3C	1	2204	3	39649	0.157669
GO:0004794	molecular_function	L-threonine ammonia-lyase activity	7	BraA01g040520.3C	1	2204	3	39649	0.157669
GO:0000030	molecular_function	mannosyltransferase activity	7	BraA09g058200.3C	1	2204	3	39649	0.157669
GO:0030691	cellular_component	Noc2p-Noc3p complex	10	BraA07g002550.3C	1	2204	3	39649	0.157669
GO:2001009	biological_process	regulation of plant-type cell wall cellulose biosynthetic process	12	BraA01g041120.3C	1	2204	3	39649	0.157669
GO:0070403	molecular_function	NAD+ binding	7	BraA02g002890.3C	1	2204	3	39649	0.157669
GO:0030272	molecular_function	5-formyltetrahydrofolate cyclo-ligase activity	7	BraA02g004630.3C	1	2204	3	39649	0.157669
GO:0015927	molecular_function	trehalase activity	7	BraA01g014770.3C	1	2204	3	39649	0.157669
GO:0048208	biological_process	COPII vesicle coating	9	BraA06g041080.3C	1	2204	3	39649	0.157669
GO:0000824	molecular_function	inositol tetrakisphosphate 3-kinase activity	8	BraA09g007090.3C	1	2204	3	39649	0.157669
GO:1901149	molecular_function	salicylic acid binding	8	BraA06g042710.3C	1	2204	3	39649	0.157669
GO:0003972	molecular_function	RNA ligase (ATP) activity	7	BraA09g063030.3C	1	2204	3	39649	0.157669
GO:0031508	biological_process	pericentric heterochromatin assembly	13	BraA09g053230.3C	1	2204	3	39649	0.157669
GO:0004764	molecular_function	shikimate 3-dehydrogenase (NADP+) activity	7	BraA05g039070.3C	1	2204	3	39649	0.157669
GO:0042762	biological_process	regulation of sulfur metabolic process	6	BraA02g021900.3C	1	2204	3	39649	0.157669
GO:0038199	molecular_function	ethylene receptor activity	5	BraA01g030980.3C	1	2204	3	39649	0.157669
GO:0004514	molecular_function	nicotinate-nucleotide diphosphorylase (carboxylating) activity	7	BraA09g054250.3C	1	2204	3	39649	0.157669
GO:0015854	biological_process	guanine transport	7	BraA01g039880.3C	1	2204	3	39649	0.157669
GO:0010390	biological_process	histone monoubiquitination	10	BraA05g004790.3C	1	2204	3	39649	0.157669
GO:0005223	molecular_function	intracellular cGMP activated cation channel activity	12	BraA02g011940.3C	1	2204	3	39649	0.157669
GO:0090309	biological_process	positive regulation of methylation-dependent chromatin silencing	14	BraA09g053230.3C	1	2204	3	39649	0.157669
GO:0009945	biological_process	radial axis specification	9	BraA02g019090.3C	1	2204	3	39649	0.157669
GO:0008124	molecular_function	4-alpha-hydroxytetrahydrobiopterin dehydratase activity	7	BraA03g015620.3C	1	2204	3	39649	0.157669
GO:0015165	molecular_function	pyrimidine nucleotide-sugar transmembrane transporter activity	9	BraA09g059420.3C	1	2204	3	39649	0.157669
GO:0052651	biological_process	monoacylglycerol catabolic process	9	BraA03g048370.3C	1	2204	3	39649	0.157669
GO:0004532	molecular_function	exoribonuclease activity	8	BraA05g015200.3C	1	2204	3	39649	0.157669
GO:0047326	molecular_function	inositol tetrakisphosphate 5-kinase activity	8	BraA09g007090.3C	1	2204	3	39649	0.157669
GO:0071035	biological_process	nuclear polyadenylation-dependent rRNA catabolic process	11	BraA05g015200.3C	1	2204	3	39649	0.157669
GO:0022619	biological_process	generative cell differentiation	7	BraA01g039060.3C	1	2204	3	39649	0.157669
GO:0035674	biological_process	tricarboxylic acid transmembrane transport	7	BraA03g009220.3C	1	2204	3	39649	0.157669
GO:0000823	molecular_function	inositol-1,4,5-trisphosphate 6-kinase activity	8	BraA09g007090.3C	1	2204	3	39649	0.157669
GO:0001934	biological_process	positive regulation of protein phosphorylation	10	BraA08g017920.3C	1	2204	3	39649	0.157669
GO:0031116	biological_process	positive regulation of microtubule polymerization	10	BraA06g040010.3C	1	2204	3	39649	0.157669
GO:0008281	molecular_function	sulfonylurea receptor activity	6	BraA09g012280.3C	1	2204	3	39649	0.157669
GO:0071211	biological_process	protein targeting to vacuole involved in autophagy	7	BraA05g005630.3C	1	2204	3	39649	0.157669
GO:0030690	cellular_component	Noc1p-Noc2p complex	10	BraA07g002550.3C	1	2204	3	39649	0.157669
GO:1900490	biological_process	positive regulation of hydroxymethylglutaryl-CoA reductase (NADPH) activity	7	BraA01g004200.3C	1	2204	3	39649	0.157669
GO:2000036	biological_process	regulation of stem cell maintenance	10	BraA01g039060.3C	1	2204	3	39649	0.157669
GO:0000002	biological_process	mitochondrial genome maintenance	6	BraA03g033640.3C	1	2204	3	39649	0.157669
GO:0043546	molecular_function	molybdopterin cofactor binding	6	BraA02g024390.3C	1	2204	3	39649	0.157669
GO:0008837	molecular_function	diaminopimelate epimerase activity	9	BraA05g008100.3C	1	2204	3	39649	0.157669
GO:0008440	molecular_function	inositol-1,4,5-trisphosphate 3-kinase activity	8	BraA09g007090.3C	1	2204	3	39649	0.157669
GO:0017151	molecular_function	DEAD/H-box RNA helicase binding	6	BraA09g007210.3C	1	2204	3	39649	0.157669
GO:0015142	molecular_function	tricarboxylic acid transmembrane transporter activity	8	BraA03g009220.3C	1	2204	3	39649	0.157669
GO:0042134	molecular_function	rRNA primary transcript binding	8	BraA01g042450.3C	1	2204	3	39649	0.157669
GO:0006729	biological_process	tetrahydrobiopterin biosynthetic process	8	BraA03g015620.3C	1	2204	3	39649	0.157669
GO:0097100	molecular_function	supercoiled DNA binding	8	BraA10g014650.3C	1	2204	3	39649	0.157669
GO:0000281	biological_process	mitotic cytokinesis	7	BraA05g028260.3C	1	2204	3	39649	0.157669
GO:0015853	biological_process	adenine transport	7	BraA01g039880.3C	1	2204	3	39649	0.157669
GO:0048508	biological_process	embryonic meristem development	6	BraA02g019090.3C	1	2204	3	39649	0.157669
GO:0009703	molecular_function	nitrate reductase (NADH) activity	7	BraA02g024390.3C	1	2204	3	39649	0.157669
GO:0047889	molecular_function	ferredoxin-nitrate reductase activity	7	BraA09g010360.3C	1	2204	3	39649	0.157669
GO:0051783	biological_process	regulation of nuclear division	7	BraA01g039060.3C	1	2204	3	39649	0.157669
GO:0055047	biological_process	generative cell mitosis	7	BraA09g045480.3C	1	2204	3	39649	0.157669
GO:0034757	biological_process	negative regulation of iron ion transport	11	BraA03g041900.3C	1	2204	3	39649	0.157669
GO:0000427	cellular_component	plastid-encoded plastid RNA polymerase complex	11	BraA04g027570.3C	1	2204	3	39649	0.157669
GO:0070070	biological_process	proton-transporting V-type ATPase complex assembly	10	BraA03g024870.3C	1	2204	3	39649	0.157669
GO:0009072	biological_process	aromatic amino acid family metabolic process	7	BraA06g009540.3C	1	2204	3	39649	0.157669
GO:0046340	biological_process	diacylglycerol catabolic process	9	BraA03g048370.3C	1	2204	3	39649	0.157669
GO:0090558	biological_process	plant epidermis development	10	BraA06g042900.3C	1	2204	3	39649	0.157669
GO:0052861	molecular_function	glucan endo-1,3-beta-glucanase activity, C-3 substituted reducing group	8	BraA06g013960.3C	1	2204	3	39649	0.157669
GO:0015712	biological_process	hexose phosphate transport	6	BraA09g061280.3C	1	2204	3	39649	0.157669
GO:0045732	biological_process	positive regulation of protein catabolic process	9	BraA07g021130.3C	1	2204	3	39649	0.157669
GO:0045893	biological_process	positive regulation of transcription, DNA-templated	12	BraA09g007050.3C;BraA07g018060.3C;BraA03g017190.3C;BraA04g023280.3C;BraA01g039610.3C;BraA05g035480.3C;BraA07g008990.3C;BraA08g024970.3C;BraA09g037100.3C;BraA07g012230.3C;BraA06g012450.3C;BraA03g024500.3C;BraA08g015060.3C;BraA03g014870.3C;BraA01g001390.3C;BraA05g012430.3C;BraA05g000480.3C;BraA04g020780.3C;BraA03g042170.3C;BraA04g016410.3C;BraA02g015230.3C;BraA04g000270.3C;BraA01g039830.3C;BraA01g0…	26	2204	379	39649	0.158635
GO:1901657	biological_process	glycosyl compound metabolic process	5	BraA07g008050.3C;BraA01g034680.3C;BraA08g025770.3C;BraA09g038410.3C	4	2204	38	39649	0.158659
GO:0004540	molecular_function	ribonuclease activity	7	BraA09g033280.3C;BraA09g033310.3C;BraA06g010830.3C;BraA09g031430.3C	4	2204	38	39649	0.158659
GO:0010588	biological_process	cotyledon vascular tissue pattern formation	8	BraA08g029080.3C;BraA10g027630.3C;BraA05g024020.3C;BraA04g030520.3C	4	2204	38	39649	0.158659
GO:0004650	molecular_function	polygalacturonase activity	7	BraA10g024510.3C;BraA08g024270.3C;BraA03g021420.3C;BraA02g039380.3C;BraA02g039370.3C;BraA02g039400.3C;BraA02g039420.3C;BraA04g023780.3C;BraA03g033430.3C	9	2204	110	39649	0.158679
GO:0010105	biological_process	negative regulation of ethylene-activated signaling pathway	10	BraA01g030980.3C;BraA10g002840.3C;BraA09g005890.3C	3	2204	25	39649	0.15962
GO:0006949	biological_process	syncytium formation	5	BraA03g053010.3C;BraA06g010690.3C;BraA03g021530.3C	3	2204	25	39649	0.15962
GO:0016324	cellular_component	apical plasma membrane	6	BraA07g022610.3C;BraA04g003670.3C;BraA05g011390.3C	3	2204	25	39649	0.15962
GO:0009117	biological_process	nucleotide metabolic process	9	BraA03g047090.3C;BraA01g008020.3C	2	2204	13	39649	0.160736
GO:0048579	biological_process	negative regulation of long-day photoperiodism, flowering	8	BraA09g004360.3C;BraA01g041410.3C	2	2204	13	39649	0.160736
GO:0032147	biological_process	activation of protein kinase activity	12	BraA03g030740.3C;BraA02g006040.3C	2	2204	13	39649	0.160736
GO:0045727	biological_process	positive regulation of translation	9	BraA04g000270.3C;BraA07g038220.3C	2	2204	13	39649	0.160736
GO:0010067	biological_process	procambium histogenesis	8	BraA08g016820.3C;BraA01g005160.3C	2	2204	13	39649	0.160736
GO:0043023	molecular_function	ribosomal large subunit binding	5	BraA04g004430.3C;BraA03g005830.3C	2	2204	13	39649	0.160736
GO:0010161	biological_process	red light signaling pathway	8	BraA06g006450.3C;BraA09g004460.3C	2	2204	13	39649	0.160736
GO:0050362	molecular_function	L-tryptophan:2-oxoglutarate aminotransferase activity	8	BraA09g026970.3C;BraA08g015340.3C	2	2204	13	39649	0.160736
GO:0010369	cellular_component	chromocenter	12	BraA09g053230.3C;BraA03g004090.3C	2	2204	13	39649	0.160736
GO:0009959	biological_process	negative gravitropism	7	BraA08g010000.3C;BraA07g017890.3C	2	2204	13	39649	0.160736
GO:0019199	molecular_function	transmembrane receptor protein kinase activity	8	BraA10g020140.3C;BraA03g009640.3C	2	2204	13	39649	0.160736
GO:0008094	molecular_function	DNA-dependent ATPase activity	11	BraA03g042100.3C;BraA08g005680.3C;BraA01g008580.3C;BraA04g031920.3C;BraA03g033640.3C	5	2204	52	39649	0.161333
GO:0016575	biological_process	histone deacetylation	9	BraA07g034920.3C;BraA03g003570.3C;BraA05g015480.3C;BraA05g015490.3C;BraA07g030090.3C	5	2204	52	39649	0.161333
GO:0016829	molecular_function	lyase activity	4	BraA10g020600.3C;BraA02g008450.3C;BraA03g046540.3C;BraA09g026970.3C;BraA08g015340.3C;BraA10g024510.3C;BraA09g023600.3C;BraA08g006330.3C;BraA04g008350.3C;BraA09g004370.3C;BraA03g021420.3C	11	2204	142	39649	0.167412
GO:0048573	biological_process	photoperiodism, flowering	6	BraA05g040610.3C;BraA06g035670.3C;BraA04g023680.3C;BraA02g007170.3C;BraA10g022360.3C;BraA01g011450.3C	6	2204	67	39649	0.167887
GO:0030048	biological_process	actin filament-based movement	6	BraA09g020070.3C;BraA06g043500.3C;BraA05g027380.3C;BraA03g017660.3C	4	2204	39	39649	0.169542
GO:0000785	cellular_component	chromatin	11	BraA04g019510.3C;BraA07g034920.3C;BraA05g015480.3C;BraA05g015490.3C;BraA07g030090.3C	5	2204	53	39649	0.170564
GO:0010016	biological_process	shoot system morphogenesis	8	BraA02g007170.3C;BraA10g022360.3C;BraA04g021430.3C	3	2204	26	39649	0.173449
GO:0010204	biological_process	defense response signaling pathway, resistance gene-independent	6	BraA05g032950.3C;BraA10g020140.3C;BraA03g009640.3C	3	2204	26	39649	0.173449
GO:0047372	molecular_function	acylglycerol lipase activity	7	BraA03g048370.3C;BraA09g016200.3C;BraA01g001770.3C	3	2204	26	39649	0.173449
GO:0006807	biological_process	nitrogen compound metabolic process	4	BraA03g005130.3C;BraA07g031850.3C;BraA09g008240.3C	3	2204	26	39649	0.173449
GO:0009832	biological_process	plant-type cell wall biogenesis	6	BraA07g037200.3C;BraA05g033160.3C;BraA07g028980.3C;BraA02g006730.3C;BraA04g023740.3C;BraA03g036160.3C;BraA03g036130.3C;BraA07g041670.3C	8	2204	98	39649	0.178356
GO:0030570	molecular_function	pectate lyase activity	7	BraA03g046540.3C;BraA09g023600.3C;BraA08g006330.3C;BraA04g008350.3C;BraA09g004370.3C	5	2204	54	39649	0.179993
GO:0010087	biological_process	phloem or xylem histogenesis	6	BraA03g041900.3C;BraA10g027630.3C;BraA10g025460.3C;BraA08g002260.3C;BraA06g002210.3C	5	2204	54	39649	0.179993
GO:0071215	biological_process	cellular response to abscisic acid stimulus	7	BraA03g041900.3C;BraA04g017060.3C;BraA09g061610.3C;BraA04g004430.3C;BraA03g005830.3C	5	2204	54	39649	0.179993
GO:0006139	biological_process	nucleobase-containing compound metabolic process	6	BraA02g016660.3C;BraA07g031620.3C	2	2204	14	39649	0.18096
GO:0048831	biological_process	regulation of shoot system development	8	BraA03g041900.3C;BraA07g002180.3C	2	2204	14	39649	0.18096
GO:1900057	biological_process	positive regulation of leaf senescence	12	BraA07g019890.3C;BraA04g012020.3C	2	2204	14	39649	0.18096
GO:0042555	cellular_component	MCM complex	5	BraA03g042100.3C;BraA08g005680.3C	2	2204	14	39649	0.18096
GO:0005771	cellular_component	multivesicular body	11	BraA01g017500.3C;BraA08g001080.3C	2	2204	14	39649	0.18096
GO:0070072	biological_process	vacuolar proton-transporting V-type ATPase complex assembly	11	BraA03g060790.3C;BraA03g024870.3C	2	2204	14	39649	0.18096
GO:0004838	molecular_function	L-tyrosine:2-oxoglutarate aminotransferase activity	8	BraA09g026970.3C;BraA08g015340.3C	2	2204	14	39649	0.18096
GO:0000082	biological_process	G1/S transition of mitotic cell cycle	8	BraA01g039060.3C;BraA10g032640.3C	2	2204	14	39649	0.18096
GO:0032266	molecular_function	phosphatidylinositol-3-phosphate binding	8	BraA05g019790.3C;BraA04g028920.3C	2	2204	14	39649	0.18096
GO:0009635	biological_process	response to herbicide	5	BraA02g024390.3C;BraA02g014020.3C	2	2204	14	39649	0.18096
GO:0006597	biological_process	spermine biosynthetic process	10	BraA01g044340.3C;BraA05g041260.3C	2	2204	14	39649	0.18096
GO:0005215	molecular_function	transporter activity	3	BraA04g007380.3C;BraA03g022040.3C;BraA01g027940.3C;BraA02g041940.3C;BraA03g042080.3C;BraA03g064110.3C;BraA09g012510.3C;BraA03g025770.3C;BraA10g022680.3C;BraA09g002380.3C;BraA01g013660.3C;BraA06g044470.3C;BraA07g026930.3C;BraA01g039880.3C;BraA09g021570.3C;BraA07g010420.3C;BraA06g021530.3C;BraA08g015860.3C;BraA06g038210.3C;BraA10g010730.3C;BraA10g000400.3C;BraA07g032360.3C;BraA01g003710.3C;BraA09g0…	30	2204	452	39649	0.181545
GO:0016604	cellular_component	nuclear body	13	BraA04g023680.3C;BraA01g030330.3C;BraA06g006450.3C	3	2204	27	39649	0.187599
GO:0044822	molecular_function	poly(A) RNA binding	7	BraA05g015200.3C;BraA05g013720.3C;BraA04g022010.3C	3	2204	27	39649	0.187599
GO:0000038	biological_process	very long-chain fatty acid metabolic process	10	BraA02g039980.3C;BraA02g020280.3C;BraA06g015010.3C	3	2204	27	39649	0.187599
GO:0003712	molecular_function	transcription cofactor activity	5	BraA08g029760.3C;BraA08g029590.3C;BraA01g001300.3C;BraA09g058110.3C;BraA10g007920.3C	5	2204	55	39649	0.189611
GO:0071944	cellular_component	cell periphery	5	BraA09g051660.3C;BraA08g004800.3C;BraA04g016990.3C;BraA04g030620.3C;BraA09g049100.3C	5	2204	55	39649	0.189611
GO:0000122	biological_process	negative regulation of transcription from RNA polymerase II promoter	12	BraA07g034920.3C;BraA05g015480.3C;BraA05g015490.3C;BraA07g030090.3C	4	2204	41	39649	0.192046
GO:0030433	biological_process	ER-associated ubiquitin-dependent protein catabolic process	11	BraA05g011270.3C;BraA08g023620.3C;BraA08g018770.3C;BraA08g001080.3C	4	2204	41	39649	0.192046
GO:0008236	molecular_function	serine-type peptidase activity	7	BraA09g022100.3C;BraA05g041880.3C;BraA01g043690.3C;BraA09g006210.3C	4	2204	41	39649	0.192046
GO:0003743	molecular_function	translation initiation factor activity	8	BraA05g010680.3C;BraA04g019240.3C;BraA05g030810.3C;BraA03g056120.3C;BraA04g017640.3C;BraA03g006930.3C;BraA09g056300.3C;BraA09g030220.3C;BraA08g016220.3C;BraA04g004430.3C;BraA03g005830.3C;BraA02g007510.3C;BraA05g015110.3C	13	2204	178	39649	0.192444
GO:0006970	biological_process	response to osmotic stress	5	BraA04g029340.3C;BraA04g027230.3C;BraA05g027030.3C;BraA03g041900.3C;BraA08g009180.3C;BraA03g036470.3C;BraA06g027110.3C;BraA05g015160.3C;BraA01g027270.3C;BraA05g003020.3C;BraA03g045020.3C;BraA03g016110.3C;BraA05g017190.3C;BraA08g001630.3C;BraA04g021550.3C	15	2204	210	39649	0.192972
GO:0034220	biological_process	ion transmembrane transport	6	BraA05g000100.3C;BraA04g014790.3C;BraA04g014800.3C;BraA04g010640.3C;BraA10g000400.3C	5	2204	56	39649	0.199408
GO:0016853	molecular_function	isomerase activity	4	BraA05g036490.3C;BraA03g057490.3C;BraA02g010240.3C;BraA01g014450.3C;BraA03g051410.3C	5	2204	56	39649	0.199408
GO:0008483	molecular_function	transaminase activity	6	BraA09g026970.3C;BraA08g015340.3C;BraA09g051040.3C;BraA10g031720.3C;BraA08g011600.3C	5	2204	56	39649	0.199408
GO:0030173	cellular_component	integral component of Golgi membrane	13	BraA02g006730.3C;BraA09g059420.3C	2	2204	15	39649	0.20153
GO:0060236	biological_process	regulation of mitotic spindle organization	9	BraA03g030740.3C;BraA02g006040.3C	2	2204	15	39649	0.20153
GO:0048574	biological_process	long-day photoperiodism, flowering	7	BraA03g058700.3C;BraA01g004040.3C	2	2204	15	39649	0.20153
GO:0004714	molecular_function	transmembrane receptor protein tyrosine kinase activity	9	BraA03g011220.3C;BraA07g029410.3C;BraA07g006070.3C	3	2204	28	39649	0.202032
GO:0010048	biological_process	vernalization response	6	BraA03g012460.3C;BraA02g007170.3C;BraA10g022360.3C	3	2204	28	39649	0.202032
GO:0008308	molecular_function	voltage-gated anion channel activity	10	BraA03g064110.3C;BraA09g012510.3C;BraA09g016040.3C	3	2204	28	39649	0.202032
GO:0019953	biological_process	sexual reproduction	4	BraA03g024840.3C;BraA02g002380.3C;BraA02g023130.3C;BraA02g023140.3C	4	2204	42	39649	0.203631
GO:0042335	biological_process	cuticle development	6	BraA02g039980.3C;BraA09g000420.3C;BraA02g020280.3C;BraA06g015010.3C	4	2204	42	39649	0.203631
GO:0004439	molecular_function	phosphatidylinositol-4,5-bisphosphate 5-phosphatase activity	10	BraA03g009840.3C;BraA10g019830.3C;BraA02g009150.3C;BraA02g020310.3C	4	2204	42	39649	0.203631
GO:0009859	biological_process	pollen hydration	7	BraA02g002380.3C	1	2204	4	39649	0.204496
GO:0048102	biological_process	autophagic cell death	7	BraA08g026760.3C	1	2204	4	39649	0.204496
GO:0004452	molecular_function	isopentenyl-diphosphate delta-isomerase activity	7	BraA01g044250.3C	1	2204	4	39649	0.204496
GO:0046467	biological_process	membrane lipid biosynthetic process	6	BraA02g041940.3C	1	2204	4	39649	0.204496
GO:0000215	molecular_function	tRNA 2'-phosphotransferase activity	6	BraA05g005030.3C	1	2204	4	39649	0.204496
GO:0033506	biological_process	glucosinolate biosynthetic process from homomethionine	9	BraA03g027780.3C	1	2204	4	39649	0.204496
GO:0016312	molecular_function	inositol bisphosphate phosphatase activity	9	BraA06g027460.3C	1	2204	4	39649	0.204496
GO:0006433	biological_process	prolyl-tRNA aminoacylation	13	BraA10g010780.3C	1	2204	4	39649	0.204496
GO:0019210	molecular_function	kinase inhibitor activity	5	BraA09g005620.3C	1	2204	4	39649	0.204496
GO:0032453	molecular_function	histone demethylase activity (H3-K4 specific)	6	BraA01g011450.3C	1	2204	4	39649	0.204496
GO:0046423	molecular_function	allene-oxide cyclase activity	5	BraA06g038770.3C	1	2204	4	39649	0.204496
GO:0006369	biological_process	termination of RNA polymerase II transcription	10	BraA04g016350.3C	1	2204	4	39649	0.204496
GO:0047661	molecular_function	amino-acid racemase activity	8	BraA04g012450.3C	1	2204	4	39649	0.204496
GO:0000126	cellular_component	transcription factor TFIIIB complex	10	BraA08g022600.3C	1	2204	4	39649	0.204496
GO:0031516	molecular_function	far-red light photoreceptor activity	7	BraA06g006450.3C	1	2204	4	39649	0.204496
GO:0000578	biological_process	embryonic axis specification	8	BraA07g017890.3C	1	2204	4	39649	0.204496
GO:0005662	cellular_component	DNA replication factor A complex	13	BraA01g020870.3C	1	2204	4	39649	0.204496
GO:0032776	biological_process	DNA methylation on cytosine	12	BraA09g053230.3C	1	2204	4	39649	0.204496
GO:0080185	biological_process	effector dependent induction by symbiont of host immune response	10	BraA06g042710.3C	1	2204	4	39649	0.204496
GO:1901527	biological_process	abscisic acid-activated signaling pathway involved in stomatal movement	9	BraA09g012280.3C	1	2204	4	39649	0.204496
GO:0004827	molecular_function	proline-tRNA ligase activity	8	BraA10g010780.3C	1	2204	4	39649	0.204496
GO:0009866	biological_process	induced systemic resistance, ethylene mediated signaling pathway	5	BraA06g001010.3C	1	2204	4	39649	0.204496
GO:0070545	cellular_component	PeBoW complex	10	BraA05g004940.3C	1	2204	4	39649	0.204496
GO:0012510	cellular_component	trans-Golgi network transport vesicle membrane	13	BraA03g024870.3C	1	2204	4	39649	0.204496
GO:0045697	biological_process	regulation of synergid differentiation	8	BraA08g013120.3C	1	2204	4	39649	0.204496
GO:0004795	molecular_function	threonine synthase activity	7	BraA01g007870.3C	1	2204	4	39649	0.204496
GO:0000993	molecular_function	RNA polymerase II core binding	7	BraA03g042170.3C	1	2204	4	39649	0.204496
GO:0008023	cellular_component	transcription elongation factor complex	13	BraA05g035640.3C	1	2204	4	39649	0.204496
GO:0006435	biological_process	threonyl-tRNA aminoacylation	13	BraA09g057470.3C	1	2204	4	39649	0.204496
GO:0009884	molecular_function	cytokinin receptor activity	6	BraA03g041900.3C	1	2204	4	39649	0.204496
GO:0031957	molecular_function	very long-chain fatty acid-CoA ligase activity	7	BraAnng003720.3C	1	2204	4	39649	0.204496
GO:0000323	cellular_component	lytic vacuole	10	BraA03g012590.3C	1	2204	4	39649	0.204496
GO:0004829	molecular_function	threonine-tRNA ligase activity	8	BraA09g057470.3C	1	2204	4	39649	0.204496
GO:0061062	biological_process	regulation of nematode larval development	9	BraA05g008800.3C	1	2204	4	39649	0.204496
GO:0006793	biological_process	phosphorus metabolic process	5	BraA05g007450.3C	1	2204	4	39649	0.204496
GO:0017006	biological_process	protein-tetrapyrrole linkage	8	BraA06g006450.3C	1	2204	4	39649	0.204496
GO:0004383	molecular_function	guanylate cyclase activity	5	BraA07g028930.3C	1	2204	4	39649	0.204496
GO:1990069	biological_process	stomatal opening	6	BraA09g012280.3C	1	2204	4	39649	0.204496
GO:0015798	biological_process	myo-inositol transport	7	BraA05g003510.3C	1	2204	4	39649	0.204496
GO:0043087	biological_process	regulation of GTPase activity	14	BraA03g051960.3C	1	2204	4	39649	0.204496
GO:0004018	molecular_function	N6-(1,2-dicarboxyethyl)AMP AMP-lyase (fumarate-forming) activity	7	BraA08g012930.3C	1	2204	4	39649	0.204496
GO:0009883	molecular_function	red or far-red light photoreceptor activity	6	BraA06g006450.3C	1	2204	4	39649	0.204496
GO:0030663	cellular_component	COPI-coated vesicle membrane	13	BraA09g016590.3C	1	2204	4	39649	0.204496
GO:1903426	biological_process	regulation of reactive oxygen species biosynthetic process	6	BraA10g016460.3C	1	2204	4	39649	0.204496
GO:0015105	molecular_function	arsenite transmembrane transporter activity	9	BraA01g010400.3C	1	2204	4	39649	0.204496
GO:0046202	biological_process	cyanide biosynthetic process	7	BraA02g021450.3C	1	2204	4	39649	0.204496
GO:0051513	biological_process	regulation of monopolar cell growth	8	BraA03g030810.3C	1	2204	4	39649	0.204496
GO:0010179	molecular_function	IAA-Ala conjugate hydrolase activity	7	BraA06g002370.3C	1	2204	4	39649	0.204496
GO:0097466	biological_process	misfolded or incompletely synthesized glycoprotein catabolic process	8	BraA08g023620.3C	1	2204	4	39649	0.204496
GO:0008278	cellular_component	cohesin complex	11	BraA04g019510.3C	1	2204	4	39649	0.204496
GO:0048482	biological_process	ovule morphogenesis	9	BraA09g023150.3C	1	2204	4	39649	0.204496
GO:0010272	biological_process	response to silver ion	7	BraA10g007920.3C	1	2204	4	39649	0.204496
GO:0007292	biological_process	female gamete generation	6	BraA08g018770.3C	1	2204	4	39649	0.204496
GO:0046863	molecular_function	ribulose-1,5-bisphosphate carboxylase/oxygenase activator activity	5	BraA05g006330.3C	1	2204	4	39649	0.204496
GO:0009871	biological_process	jasmonic acid and ethylene-dependent systemic resistance, ethylene mediated signaling pathway	8	BraA06g001010.3C	1	2204	4	39649	0.204496
GO:0009663	biological_process	plasmodesma organization	7	BraA01g041120.3C	1	2204	4	39649	0.204496
GO:0008280	cellular_component	cohesin core heterodimer	12	BraA04g019510.3C	1	2204	4	39649	0.204496
GO:0006344	biological_process	maintenance of chromatin silencing	14	BraA07g017200.3C	1	2204	4	39649	0.204496
GO:0033198	biological_process	response to ATP	7	BraA05g016260.3C	1	2204	4	39649	0.204496
GO:0009915	biological_process	phloem sucrose loading	7	BraA03g057490.3C	1	2204	4	39649	0.204496
GO:0070601	biological_process	centromeric sister chromatid cohesion	7	BraA02g006410.3C	1	2204	4	39649	0.204496
GO:0030100	biological_process	regulation of endocytosis	6	BraA10g016460.3C	1	2204	4	39649	0.204496
GO:0097298	biological_process	regulation of nucleus size	6	BraA02g017520.3C	1	2204	4	39649	0.204496
GO:0034274	cellular_component	Atg12-Atg5-Atg16 complex	9	BraA10g022680.3C	1	2204	4	39649	0.204496
GO:0042548	biological_process	regulation of photosynthesis, light reaction	7	BraA04g001250.3C	1	2204	4	39649	0.204496
GO:0030139	cellular_component	endocytic vesicle	11	BraA08g001080.3C	1	2204	4	39649	0.204496
GO:0010341	molecular_function	gibberellin carboxyl-O-methyltransferase activity	9	BraA03g013030.3C	1	2204	4	39649	0.204496
GO:0005507	molecular_function	copper ion binding	8	BraA05g033100.3C;BraA01g001870.3C;BraA02g025340.3C;BraA07g008830.3C;BraA01g029860.3C;BraA02g010500.3C;BraA02g000800.3C;BraA05g014900.3C;BraA04g027000.3C;BraA05g007550.3C;BraA02g035830.3C;BraA05g014040.3C;BraA04g021510.3C;BraA10g012120.3C;BraA07g010070.3C;BraA09g063120.3C;BraA10g017800.3C;BraA02g001720.3C;BraA05g011580.3C;BraA05g037170.3C;BraA06g000530.3C;BraA01g018340.3C;BraA02g016280.3C;BraA07g0…	27	2204	410	39649	0.20746
GO:0007623	biological_process	circadian rhythm	4	BraA01g007380.3C;BraA07g030260.3C;BraA07g034590.3C;BraA02g019350.3C;BraA03g055710.3C;BraA09g000760.3C;BraA01g003630.3C;BraA02g010940.3C;BraA02g029160.3C;BraA06g031850.3C;BraA01g041410.3C	11	2204	149	39649	0.207472
GO:0015144	molecular_function	carbohydrate transmembrane transporter activity	6	BraA01g033300.3C;BraA01g033290.3C;BraA01g033320.3C;BraA01g033310.3C;BraA01g033280.3C;BraA07g027400.3C;BraA07g040070.3C;BraA02g040660.3C;BraA10g024560.3C;BraA05g003510.3C;BraA02g025230.3C;BraA01g002130.3C;BraA09g061400.3C	13	2204	181	39649	0.208452
GO:0004721	molecular_function	phosphoprotein phosphatase activity	8	BraA08g028750.3C;BraA10g023280.3C;BraA03g041900.3C;BraA08g000250.3C;BraA10g005640.3C;BraA07g000780.3C;BraA03g053920.3C	7	2204	87	39649	0.209283
GO:0016051	biological_process	carbohydrate biosynthetic process	6	BraA09g017220.3C;BraA02g007680.3C;BraA01g018240.3C;BraA09g063730.3C;BraA03g006860.3C;BraA03g013790.3C;BraA03g028610.3C	7	2204	87	39649	0.209283
GO:2000022	biological_process	regulation of jasmonic acid mediated signaling pathway	9	BraA08g028330.3C;BraA03g020660.3C;BraA09g013710.3C;BraA02g021020.3C	4	2204	43	39649	0.215415
GO:0003887	molecular_function	DNA-directed DNA polymerase activity	8	BraA06g005470.3C;BraA03g042480.3C;BraA06g010830.3C;BraA09g031430.3C	4	2204	43	39649	0.215415
GO:0016791	molecular_function	phosphatase activity	7	BraA03g001030.3C;BraA10g023280.3C;BraA01g039620.3C;BraA03g053920.3C	4	2204	43	39649	0.215415
GO:0042127	biological_process	regulation of cell proliferation	5	BraA07g023110.3C;BraA04g003010.3C;BraA01g001240.3C;BraA08g005680.3C	4	2204	43	39649	0.215415
GO:0009638	biological_process	phototropism	6	BraA06g006450.3C;BraA07g017890.3C;BraA03g016290.3C	3	2204	29	39649	0.216712
GO:0009641	biological_process	shade avoidance	8	BraA04g023680.3C;BraA04g030890.3C;BraA02g022870.3C	3	2204	29	39649	0.216712
GO:0034605	biological_process	cellular response to heat	6	BraA04g027230.3C;BraA03g016110.3C;BraA04g021550.3C	3	2204	29	39649	0.216712
GO:0010162	biological_process	seed dormancy process	6	BraA05g002140.3C;BraA02g009930.3C;BraA05g004790.3C	3	2204	29	39649	0.216712
GO:0010286	biological_process	heat acclimation	6	BraA10g031490.3C;BraA03g004090.3C;BraA03g008990.3C;BraA01g039830.3C;BraA02g031400.3C;BraA06g042930.3C	6	2204	73	39649	0.219461
GO:0009958	biological_process	positive gravitropism	7	BraA04g016990.3C;BraA03g012590.3C;BraA07g017890.3C;BraA07g024440.3C;BraA04g001390.3C	5	2204	58	39649	0.219493
GO:0016779	molecular_function	nucleotidyltransferase activity	6	BraA07g024770.3C;BraA10g012020.3C;BraA06g010830.3C;BraA03g027370.3C;BraA09g031430.3C	5	2204	58	39649	0.219493
GO:0001522	biological_process	pseudouridine synthesis	10	BraA10g002110.3C;BraA03g033030.3C	2	2204	16	39649	0.222345
GO:0000422	biological_process	mitochondrion degradation	7	BraA10g022680.3C;BraA04g028920.3C	2	2204	16	39649	0.222345
GO:0010199	biological_process	organ boundary specification between lateral organs and the meristem	9	BraA03g020660.3C;BraA04g031920.3C	2	2204	16	39649	0.222345
GO:0010093	biological_process	specification of floral organ identity	5	BraA03g024840.3C;BraA05g036880.3C	2	2204	16	39649	0.222345
GO:0004014	molecular_function	adenosylmethionine decarboxylase activity	7	BraA01g044340.3C;BraA05g041260.3C	2	2204	16	39649	0.222345
GO:0051555	biological_process	flavonol biosynthetic process	8	BraA09g004490.3C;BraA10g012310.3C	2	2204	16	39649	0.222345
GO:0016363	cellular_component	nuclear matrix	11	BraA04g019510.3C;BraA01g036230.3C	2	2204	16	39649	0.222345
GO:0006491	biological_process	N-glycan processing	10	BraA08g023620.3C;BraA03g012990.3C	2	2204	16	39649	0.222345
GO:0016442	cellular_component	RISC complex	9	BraA05g041830.3C;BraA10g000840.3C	2	2204	16	39649	0.222345
GO:0016023	cellular_component	cytoplasmic membrane-bounded vesicle	10	BraA01g002250.3C;BraA08g001080.3C	2	2204	16	39649	0.222345
GO:0004620	molecular_function	phospholipase activity	7	BraA09g016200.3C;BraA01g001770.3C	2	2204	16	39649	0.222345
GO:0004467	molecular_function	long-chain fatty acid-CoA ligase activity	7	BraAnng003720.3C;BraA06g033900.3C	2	2204	16	39649	0.222345
GO:0016441	biological_process	posttranscriptional gene silencing	9	BraA09g056380.3C;BraA10g027930.3C	2	2204	16	39649	0.222345
GO:0034389	biological_process	lipid particle organization	5	BraA01g042610.3C;BraA10g012870.3C	2	2204	16	39649	0.222345
GO:0010005	cellular_component	cortical microtubule, transverse to long axis	11	BraA01g017770.3C;BraA05g011390.3C	2	2204	16	39649	0.222345
GO:0031425	biological_process	chloroplast RNA processing	10	BraA05g005120.3C;BraA02g005030.3C	2	2204	16	39649	0.222345
GO:0006413	biological_process	translational initiation	8	BraA05g010680.3C;BraA04g019240.3C;BraA05g030810.3C;BraA03g056120.3C;BraA04g017640.3C;BraA09g056300.3C;BraA09g030220.3C;BraA08g016220.3C;BraA04g004430.3C;BraA03g005830.3C;BraA02g007510.3C	11	2204	152	39649	0.225789
GO:0007166	biological_process	cell surface receptor signaling pathway	7	BraA04g003100.3C;BraA05g014350.3C;BraA04g003090.3C;BraA06g016710.3C	4	2204	44	39649	0.227378
GO:0042391	biological_process	regulation of membrane potential	5	BraA05g000100.3C;BraA05g041490.3C;BraA03g029750.3C;BraA02g011940.3C	4	2204	44	39649	0.227378
GO:0005351	molecular_function	sugar:proton symporter activity	10	BraA01g033300.3C;BraA01g033290.3C;BraA01g033320.3C;BraA01g033310.3C;BraA01g033280.3C;BraA07g027400.3C;BraA07g040070.3C;BraA02g040660.3C;BraA10g024560.3C;BraA09g042790.3C;BraA05g003510.3C;BraA02g025230.3C;BraA01g002130.3C;BraA09g061400.3C	14	2204	201	39649	0.229455
GO:0043022	molecular_function	ribosome binding	5	BraA05g015130.3C;BraA04g004430.3C;BraA03g005830.3C	3	2204	30	39649	0.231603
GO:0034968	biological_process	histone lysine methylation	8	BraA04g016660.3C;BraA05g042530.3C;BraA04g017440.3C	3	2204	30	39649	0.231603
GO:2000012	biological_process	regulation of auxin polar transport	8	BraA08g029430.3C;BraA09g026650.3C;BraA06g012920.3C	3	2204	30	39649	0.231603
GO:0008134	molecular_function	transcription factor binding	5	BraA01g039060.3C;BraA03g058700.3C;BraA01g004040.3C	3	2204	30	39649	0.231603
GO:0009737	biological_process	response to abscisic acid	6	BraA08g029080.3C;BraA08g018210.3C;BraA03g055520.3C;BraA03g055530.3C;BraA01g035620.3C;BraA10g001690.3C;BraA05g012030.3C;BraA03g041900.3C;BraA05g041490.3C;BraA02g039090.3C;BraA06g036230.3C;BraA07g014550.3C;BraA09g025090.3C;BraA06g044760.3C;BraA04g017230.3C;BraA09g013430.3C;BraA08g022930.3C;BraA09g026970.3C;BraA08g015340.3C;BraA03g000100.3C;BraA03g028990.3C;BraA07g001370.3C;BraA08g013590.3C;BraA07g0…	47	2204	756	39649	0.233153
GO:0001228	molecular_function	RNA polymerase II transcription regulatory region sequence-specific DNA binding transcription factor activity involved in positive regulation of transcription	6	BraA06g041300.3C;BraA03g045280.3C;BraA01g041850.3C;BraA01g003630.3C;BraA05g030410.3C;BraA09g001610.3C;BraA08g033330.3C	7	2204	90	39649	0.233791
GO:0009506	cellular_component	plasmodesma	5	BraA05g025050.3C;BraA07g029480.3C;BraA05g012500.3C;BraA03g017180.3C;BraA01g001870.3C;BraA02g012320.3C;BraA10g015270.3C;BraA01g027940.3C;BraA05g040610.3C;BraA04g019510.3C;BraA08g018210.3C;BraA03g055520.3C;BraA03g055530.3C;BraA02g016660.3C;BraA08g020260.3C;BraA09g052140.3C;BraA07g025260.3C;BraA04g000530.3C;BraA04g026320.3C;BraA04g025460.3C;BraA10g016730.3C;BraA01g013900.3C;BraA03g042080.3C;BraA02g0…	120	2204	2020	39649	0.234106
GO:0046982	molecular_function	protein heterodimerization activity	6	BraA02g008190.3C;BraA07g019890.3C;BraA04g012020.3C;BraA06g043940.3C;BraA02g030470.3C;BraA09g044640.3C;BraA04g005970.3C;BraA02g010560.3C;BraA10g017740.3C;BraA10g032640.3C;BraA03g063360.3C;BraA10g007920.3C;BraA09g011250.3C;BraA10g018290.3C	14	2204	202	39649	0.234898
GO:0055085	biological_process	transmembrane transport	5	BraA09g022200.3C;BraA04g007380.3C;BraA01g027940.3C;BraA06g031720.3C;BraA03g042080.3C;BraA03g064110.3C;BraA09g012510.3C;BraA06g027280.3C;BraA09g003440.3C;BraA09g020340.3C;BraA09g003060.3C;BraA07g026930.3C;BraA03g018680.3C;BraA09g012280.3C;BraA09g046040.3C;BraA01g027270.3C;BraA10g000400.3C;BraA03g036610.3C;BraA07g003460.3C;BraA10g003980.3C;BraA09g016040.3C;BraA03g012590.3C;BraA05g003510.3C;BraA08g0…	26	2204	401	39649	0.235971
GO:0000347	cellular_component	THO complex	11	BraA03g042100.3C;BraA08g005680.3C	2	2204	17	39649	0.243314
GO:0009678	molecular_function	hydrogen-translocating pyrophosphatase activity	8	BraA08g029780.3C;BraA09g058610.3C	2	2204	17	39649	0.243314
GO:0005811	cellular_component	lipid particle	9	BraA01g042610.3C;BraA07g001370.3C	2	2204	17	39649	0.243314
GO:0040029	biological_process	regulation of gene expression, epigenetic	8	BraA03g020660.3C;BraA04g031920.3C	2	2204	17	39649	0.243314
GO:0080186	biological_process	developmental vegetative growth	6	BraA01g042610.3C;BraA03g003570.3C	2	2204	17	39649	0.243314
GO:0005789	cellular_component	endoplasmic reticulum membrane	11	BraA07g037200.3C;BraA06g042670.3C;BraA05g033160.3C;BraA07g028980.3C;BraA06g035480.3C;BraA01g030980.3C;BraA09g058200.3C;BraA03g041900.3C;BraA05g005630.3C;BraA09g060050.3C;BraA01g002350.3C;BraA07g029410.3C;BraA07g001370.3C;BraA03g036160.3C;BraA03g036130.3C;BraA04g012980.3C;BraA04g013030.3C;BraA03g014370.3C;BraA03g014380.3C;BraA01g005870.3C;BraA01g041970.3C;BraA01g018710.3C;BraA03g031300.3C;BraA06g0…	38	2204	606	39649	0.243458
GO:0006349	biological_process	regulation of gene expression by genetic imprinting	8	BraA07g017200.3C;BraA01g039060.3C;BraA04g016930.3C	3	2204	31	39649	0.246671
GO:0030422	biological_process	production of siRNA involved in RNA interference	12	BraA10g000840.3C;BraA10g032060.3C;BraA09g012850.3C	3	2204	31	39649	0.246671
GO:0010143	biological_process	cutin biosynthetic process	7	BraAnng003720.3C;BraA01g039620.3C;BraA01g004200.3C	3	2204	31	39649	0.246671
GO:0008615	biological_process	pyridoxine biosynthetic process	9	BraA10g018290.3C	1	2204	5	39649	0.248721
GO:0036180	biological_process	filamentous growth of a population of unicellular organisms in response to biotic stimulus	6	BraA06g031880.3C	1	2204	5	39649	0.248721
GO:1990077	cellular_component	primosome complex	13	BraA02g017590.3C	1	2204	5	39649	0.248721
GO:0006269	biological_process	DNA replication, synthesis of RNA primer	9	BraA02g017590.3C	1	2204	5	39649	0.248721
GO:0032777	cellular_component	Piccolo NuA4 histone acetyltransferase complex	12	BraA07g042060.3C	1	2204	5	39649	0.248721
GO:0071028	biological_process	nuclear mRNA surveillance	11	BraA05g015200.3C	1	2204	5	39649	0.248721
GO:0055071	biological_process	manganese ion homeostasis	11	BraA09g062020.3C	1	2204	5	39649	0.248721
GO:0008020	molecular_function	G-protein coupled photoreceptor activity	7	BraA06g006450.3C	1	2204	5	39649	0.248721
GO:0015172	molecular_function	acidic amino acid transmembrane transporter activity	9	BraA06g027280.3C	1	2204	5	39649	0.248721
GO:0015245	molecular_function	fatty acid transporter activity	6	BraA08g029080.3C	1	2204	5	39649	0.248721
GO:0090153	biological_process	regulation of sphingolipid biosynthetic process	8	BraA07g018450.3C	1	2204	5	39649	0.248721
GO:0005034	molecular_function	osmosensor activity	6	BraA03g041900.3C	1	2204	5	39649	0.248721
GO:0042995	cellular_component	cell projection	5	BraA07g010310.3C	1	2204	5	39649	0.248721
GO:0050291	molecular_function	sphingosine N-acyltransferase activity	8	BraA09g060050.3C	1	2204	5	39649	0.248721
GO:0004594	molecular_function	pantothenate kinase activity	7	BraA01g003040.3C	1	2204	5	39649	0.248721
GO:0004638	molecular_function	phosphoribosylaminoimidazole carboxylase activity	7	BraA03g019650.3C	1	2204	5	39649	0.248721
GO:0009432	biological_process	SOS response	7	BraA03g033640.3C	1	2204	5	39649	0.248721
GO:0015790	biological_process	UDP-xylose transport	8	BraA04g020240.3C	1	2204	5	39649	0.248721
GO:0051571	biological_process	positive regulation of histone H3-K4 methylation	11	BraA03g012460.3C	1	2204	5	39649	0.248721
GO:0080072	molecular_function	spermidine:sinapoyl CoA N-acyltransferase activity	8	BraA09g011690.3C	1	2204	5	39649	0.248721
GO:0048477	biological_process	oogenesis	7	BraA09g023150.3C	1	2204	5	39649	0.248721
GO:0010343	biological_process	singlet oxygen-mediated programmed cell death	8	BraA03g058010.3C	1	2204	5	39649	0.248721
GO:0010317	cellular_component	pyrophosphate-dependent phosphofructokinase complex, alpha-subunit complex	6	BraA07g040190.3C	1	2204	5	39649	0.248721
GO:0071216	biological_process	cellular response to biotic stimulus	5	BraA06g031880.3C	1	2204	5	39649	0.248721
GO:0072334	biological_process	UDP-galactose transmembrane transport	7	BraA09g059420.3C	1	2204	5	39649	0.248721
GO:0050792	biological_process	regulation of viral process	6	BraA01g030330.3C	1	2204	5	39649	0.248721
GO:0036170	biological_process	filamentous growth of a population of unicellular organisms in response to starvation	6	BraA06g031880.3C	1	2204	5	39649	0.248721
GO:0005464	molecular_function	UDP-xylose transmembrane transporter activity	9	BraA04g020240.3C	1	2204	5	39649	0.248721
GO:0035542	biological_process	regulation of SNARE complex assembly	8	BraA08g030950.3C	1	2204	5	39649	0.248721
GO:0036381	molecular_function	pyridoxal 5'-phosphate synthase (glutamine hydrolysing) activity	7	BraA10g018290.3C	1	2204	5	39649	0.248721
GO:0051050	biological_process	positive regulation of transport	7	BraA05g042240.3C	1	2204	5	39649	0.248721
GO:0060919	biological_process	auxin influx	7	BraA07g026930.3C	1	2204	5	39649	0.248721
GO:0005652	cellular_component	nuclear lamina	11	BraA02g017520.3C	1	2204	5	39649	0.248721
GO:0070084	biological_process	protein initiator methionine removal	8	BraA03g023250.3C	1	2204	5	39649	0.248721
GO:0046373	biological_process	L-arabinose metabolic process	10	BraA03g034460.3C	1	2204	5	39649	0.248721
GO:0010413	biological_process	glucuronoxylan metabolic process	10	BraA03g013790.3C	1	2204	5	39649	0.248721
GO:0005976	biological_process	polysaccharide metabolic process	6	BraA01g041970.3C	1	2204	5	39649	0.248721
GO:0018026	biological_process	peptidyl-lysine monomethylation	8	BraA04g027570.3C	1	2204	5	39649	0.248721
GO:0032268	biological_process	regulation of cellular protein metabolic process	7	BraA04g007320.3C	1	2204	5	39649	0.248721
GO:0008517	molecular_function	folic acid transporter activity	5	BraA05g020280.3C	1	2204	5	39649	0.248721
GO:0045694	biological_process	regulation of embryo sac egg cell differentiation	8	BraA07g021320.3C	1	2204	5	39649	0.248721
GO:0090308	biological_process	regulation of methylation-dependent chromatin silencing	13	BraA05g040610.3C	1	2204	5	39649	0.248721
GO:0010116	biological_process	positive regulation of abscisic acid biosynthetic process	11	BraA05g015160.3C	1	2204	5	39649	0.248721
GO:0045488	biological_process	pectin metabolic process	8	BraA02g038580.3C	1	2204	5	39649	0.248721
GO:0070273	molecular_function	phosphatidylinositol-4-phosphate binding	8	BraA05g019790.3C	1	2204	5	39649	0.248721
GO:0046104	biological_process	thymidine metabolic process	11	BraA07g003840.3C	1	2204	5	39649	0.248721
GO:2000379	biological_process	positive regulation of reactive oxygen species metabolic process	7	BraA03g025770.3C	1	2204	5	39649	0.248721
GO:0019318	biological_process	hexose metabolic process	8	BraA05g029580.3C	1	2204	5	39649	0.248721
GO:0046653	biological_process	tetrahydrofolate metabolic process	8	BraA02g004630.3C	1	2204	5	39649	0.248721
GO:0045254	cellular_component	pyruvate dehydrogenase complex	9	BraA05g033100.3C	1	2204	5	39649	0.248721
GO:0010018	biological_process	far-red light signaling pathway	8	BraA01g016310.3C	1	2204	5	39649	0.248721
GO:0016314	molecular_function	phosphatidylinositol-3,4,5-trisphosphate 3-phosphatase activity	10	BraA03g045020.3C	1	2204	5	39649	0.248721
GO:0004536	molecular_function	deoxyribonuclease activity	7	BraA01g043640.3C	1	2204	5	39649	0.248721
GO:0004797	molecular_function	thymidine kinase activity	10	BraA07g003840.3C	1	2204	5	39649	0.248721
GO:0010069	biological_process	zygote asymmetric cytokinesis in embryo sac	8	BraA04g016930.3C	1	2204	5	39649	0.248721
GO:0030010	biological_process	establishment of cell polarity	6	BraA03g013050.3C	1	2204	5	39649	0.248721
GO:0051731	molecular_function	polynucleotide 5'-hydroxyl-kinase activity	8	BraA09g063030.3C	1	2204	5	39649	0.248721
GO:0030544	molecular_function	Hsp70 protein binding	6	BraA05g037090.3C	1	2204	5	39649	0.248721
GO:0004512	molecular_function	inositol-3-phosphate synthase activity	6	BraA02g003370.3C	1	2204	5	39649	0.248721
GO:0001673	cellular_component	male germ cell nucleus	11	BraA09g045480.3C	1	2204	5	39649	0.248721
GO:0000956	biological_process	nuclear-transcribed mRNA catabolic process	10	BraA05g015200.3C	1	2204	5	39649	0.248721
GO:0006501	biological_process	C-terminal protein lipidation	9	BraA10g022680.3C	1	2204	5	39649	0.248721
GO:0016787	molecular_function	hydrolase activity	4	BraA01g029770.3C;BraA07g041350.3C;BraA03g019970.3C;BraA02g002890.3C;BraA01g019350.3C;BraA04g010430.3C;BraA07g031760.3C;BraA06g027380.3C;BraA10g005640.3C;BraA09g052350.3C;BraA03g035380.3C;BraA05g034480.3C;BraA01g038790.3C;BraAnng002160.3C;BraAnng002170.3C;BraA06g008900.3C;BraA02g020310.3C;BraA06g008910.3C;BraA01g022710.3C;BraA04g030120.3C;BraA09g026760.3C;BraA03g018950.3C;BraA05g009100.3C;BraA06g0…	39	2204	625	39649	0.249681
GO:0006950	biological_process	response to stress	4	BraA02g043050.3C;BraA02g043070.3C;BraA09g007020.3C;BraA06g027380.3C;BraA08g006440.3C;BraA05g027070.3C;BraA05g040540.3C	7	2204	92	39649	0.250632
GO:0015254	molecular_function	glycerol channel activity	7	BraA04g014790.3C;BraA04g014800.3C;BraA04g010640.3C;BraA10g000400.3C;BraA01g010400.3C	5	2204	61	39649	0.250688
GO:0009295	cellular_component	nucleoid	3	BraA04g027570.3C;BraA04g008410.3C;BraA05g001040.3C;BraA01g008580.3C	4	2204	46	39649	0.251774
GO:0000398	biological_process	mRNA splicing, via spliceosome	11	BraA05g006980.3C;BraA07g027240.3C;BraA07g040350.3C;BraA02g023740.3C;BraA06g027670.3C;BraA01g039720.3C;BraA07g021320.3C;BraA03g049300.3C;BraA01g020870.3C	9	2204	124	39649	0.252663
GO:0000139	cellular_component	Golgi membrane	11	BraA07g037200.3C;BraA05g033160.3C;BraA07g028980.3C;BraA04g019140.3C;BraA10g002970.3C;BraA03g051590.3C;BraA02g007680.3C;BraA01g027700.3C;BraA04g023740.3C;BraA05g009630.3C;BraA03g023390.3C;BraA03g036160.3C;BraA03g036130.3C;BraA07g040710.3C;BraA03g024540.3C;BraA09g063730.3C;BraA06g044470.3C;BraA08g010330.3C;BraA03g006860.3C;BraA10g020710.3C;BraA01g041970.3C;BraA06g021530.3C;BraA08g015860.3C;BraA03g0…	35	2204	560	39649	0.260307
GO:0006310	biological_process	DNA recombination	9	BraA09g061610.3C;BraA06g010830.3C;BraA08g020670.3C;BraA03g033640.3C;BraA09g031430.3C	5	2204	62	39649	0.261326
GO:0015198	molecular_function	oligopeptide transporter activity	6	BraA06g031720.3C;BraA09g003060.3C;BraA08g011820.3C	3	2204	32	39649	0.261884
GO:0000775	cellular_component	chromosome, centromeric region	12	BraA04g019510.3C;BraA04g016660.3C;BraA02g006410.3C;BraA02g038010.3C	4	2204	47	39649	0.264172
GO:0019706	molecular_function	protein-cysteine S-palmitoyltransferase activity	8	BraA09g014710.3C;BraA07g004190.3C;BraA10g028020.3C;BraA09g029560.3C	4	2204	47	39649	0.264172
GO:0006012	biological_process	galactose metabolic process	9	BraA05g029580.3C;BraA08g030770.3C;BraA01g014450.3C;BraA03g051410.3C	4	2204	47	39649	0.264172
GO:0010188	biological_process	response to microbial phytotoxin	6	BraA09g026970.3C;BraA08g015340.3C	2	2204	18	39649	0.264356
GO:0031593	molecular_function	polyubiquitin binding	7	BraA06g044760.3C;BraA08g022930.3C	2	2204	18	39649	0.264356
GO:0010439	biological_process	regulation of glucosinolate biosynthetic process	10	BraA09g010100.3C;BraA03g042630.3C	2	2204	18	39649	0.264356
GO:0030026	biological_process	cellular manganese ion homeostasis	11	BraA05g007450.3C;BraA01g018710.3C	2	2204	18	39649	0.264356
GO:0006014	biological_process	D-ribose metabolic process	9	BraA09g049370.3C;BraA04g002380.3C	2	2204	18	39649	0.264356
GO:0044804	biological_process	nucleophagy	7	BraA10g022680.3C;BraA04g028920.3C	2	2204	18	39649	0.264356
GO:0015179	molecular_function	L-amino acid transmembrane transporter activity	9	BraA04g010040.3C;BraA05g042060.3C	2	2204	18	39649	0.264356
GO:0004564	molecular_function	beta-fructofuranosidase activity	7	BraA09g040380.3C;BraA01g042340.3C	2	2204	18	39649	0.264356
GO:0051365	biological_process	cellular response to potassium ion starvation	9	BraA09g056530.3C;BraA04g016270.3C	2	2204	18	39649	0.264356
GO:0006779	biological_process	porphyrin-containing compound biosynthetic process	8	BraA09g018050.3C;BraA10g007810.3C	2	2204	18	39649	0.264356
GO:0042273	biological_process	ribosomal large subunit biogenesis	7	BraA09g053620.3C;BraA07g002550.3C	2	2204	18	39649	0.264356
GO:0004747	molecular_function	ribokinase activity	8	BraA09g049370.3C;BraA04g002380.3C	2	2204	18	39649	0.264356
GO:0001104	molecular_function	RNA polymerase II transcription cofactor activity	6	BraA04g016350.3C;BraA05g040390.3C	2	2204	18	39649	0.264356
GO:0016298	molecular_function	lipase activity	6	BraA04g010570.3C;BraA09g039630.3C;BraA06g001010.3C;BraA02g023130.3C;BraA09g018850.3C;BraA02g023140.3C	6	2204	78	39649	0.265921
GO:0048046	cellular_component	apoplast	4	BraA05g006330.3C;BraA05g015540.3C;BraA05g014410.3C;BraA03g012370.3C;BraA01g021750.3C;BraA08g010980.3C;BraA06g035670.3C;BraA06g006200.3C;BraA09g010360.3C;BraA10g027200.3C;BraA02g010500.3C;BraA02g000800.3C;BraA05g014900.3C;BraA04g027000.3C;BraA05g007550.3C;BraA02g035830.3C;BraA05g014040.3C;BraA04g021510.3C;BraA09g026970.3C;BraA08g015340.3C;BraA03g034460.3C;BraA10g017800.3C;BraA10g020830.3C;BraA02g0…	51	2204	837	39649	0.267806
GO:0006888	biological_process	ER to Golgi vesicle-mediated transport	7	BraA07g037200.3C;BraA05g033160.3C;BraA07g028980.3C;BraA09g019520.3C;BraA03g036160.3C;BraA03g036130.3C;BraA06g021530.3C	7	2204	94	39649	0.267824
GO:0007275	biological_process	multicellular organismal development	5	BraA10g017850.3C;BraA09g045860.3C;BraA07g016770.3C;BraA07g017920.3C;BraA03g014870.3C;BraA02g016870.3C;BraA02g002460.3C;BraA10g029650.3C;BraA02g043100.3C;BraA03g044390.3C;BraA08g000170.3C;BraA02g014280.3C;BraA10g012160.3C;BraA07g019890.3C;BraA04g012020.3C;BraA05g002390.3C;BraA10g022550.3C;BraA01g017770.3C;BraA05g022790.3C;BraA07g032200.3C;BraA01g022250.3C;BraA03g056290.3C;BraA01g006800.3C;BraA02g0…	36	2204	580	39649	0.270293
GO:0009749	biological_process	response to glucose	9	BraA09g061280.3C;BraA04g017230.3C;BraA07g001370.3C;BraA01g041120.3C;BraA03g012590.3C	5	2204	63	39649	0.272067
GO:0016311	biological_process	dephosphorylation	7	BraA10g023280.3C;BraA01g039620.3C;BraA06g027460.3C;BraA03g053920.3C;BraA03g045020.3C	5	2204	63	39649	0.272067
GO:0006812	biological_process	cation transport	6	BraA03g011860.3C;BraA03g019970.3C;BraA05g000100.3C;BraA05g007450.3C;BraA10g016340.3C;BraA10g003980.3C;BraA09g013630.3C	7	2204	95	39649	0.276537
GO:0004190	molecular_function	aspartic-type endopeptidase activity	8	BraA10g027200.3C;BraA09g018430.3C;BraA06g010830.3C;BraA09g031430.3C	4	2204	48	39649	0.276678
GO:0000159	cellular_component	protein phosphatase type 2A complex	7	BraA05g018150.3C;BraA06g013420.3C;BraA08g029140.3C	3	2204	33	39649	0.27721
GO:0009532	cellular_component	plastid stroma	11	BraA03g051830.3C;BraA08g020460.3C;BraA01g015090.3C	3	2204	33	39649	0.27721
GO:0001558	biological_process	regulation of cell growth	6	BraA01g039060.3C;BraA01g022250.3C	2	2204	19	39649	0.285397
GO:0010555	biological_process	response to mannitol	7	BraA04g017230.3C;BraA04g000880.3C	2	2204	19	39649	0.285397
GO:0006607	biological_process	NLS-bearing protein import into nucleus	7	BraA10g020600.3C;BraA02g008450.3C	2	2204	19	39649	0.285397
GO:0071482	biological_process	cellular response to light stimulus	7	BraA01g041120.3C;BraA10g025160.3C	2	2204	19	39649	0.285397
GO:0004021	molecular_function	L-alanine:2-oxoglutarate aminotransferase activity	8	BraA09g026970.3C;BraA08g015340.3C	2	2204	19	39649	0.285397
GO:0007064	biological_process	mitotic sister chromatid cohesion	9	BraA04g019510.3C;BraA02g006050.3C	2	2204	19	39649	0.285397
GO:0016571	biological_process	histone methylation	7	BraA04g016660.3C;BraA03g042170.3C	2	2204	19	39649	0.285397
GO:0008353	molecular_function	RNA polymerase II carboxy-terminal domain kinase activity	9	BraA01g030330.3C;BraA06g021810.3C	2	2204	19	39649	0.285397
GO:0005267	molecular_function	potassium channel activity	10	BraA02g011940.3C;BraA01g009670.3C	2	2204	19	39649	0.285397
GO:0005546	molecular_function	phosphatidylinositol-4,5-bisphosphate binding	9	BraA05g019790.3C;BraA03g027680.3C	2	2204	19	39649	0.285397
GO:0009897	cellular_component	external side of plasma membrane	6	BraA08g029080.3C	1	2204	6	39649	0.290488
GO:0007143	biological_process	female meiotic division	6	BraA09g004300.3C	1	2204	6	39649	0.290488
GO:0080053	biological_process	response to phenylalanine	7	BraA09g021570.3C	1	2204	6	39649	0.290488
GO:0080073	molecular_function	spermidine:coumaroyl CoA N-acyltransferase activity	8	BraA09g011690.3C	1	2204	6	39649	0.290488
GO:0006850	biological_process	mitochondrial pyruvate transport	11	BraA03g009430.3C	1	2204	6	39649	0.290488
GO:0010271	biological_process	regulation of chlorophyll catabolic process	10	BraA03g041900.3C	1	2204	6	39649	0.290488
GO:0000796	cellular_component	condensin complex	11	BraA05g012360.3C	1	2204	6	39649	0.290488
GO:0010236	biological_process	plastoquinone biosynthetic process	8	BraA03g004010.3C	1	2204	6	39649	0.290488
GO:0016629	molecular_function	12-oxophytodienoate reductase activity	7	BraA02g023600.3C	1	2204	6	39649	0.290488
GO:0004776	molecular_function	succinate-CoA ligase (GDP-forming) activity	8	BraA07g000420.3C	1	2204	6	39649	0.290488
GO:0001676	biological_process	long-chain fatty acid metabolic process	10	BraA06g033900.3C	1	2204	6	39649	0.290488
GO:0050992	biological_process	dimethylallyl diphosphate biosynthetic process	7	BraA01g044250.3C	1	2204	6	39649	0.290488
GO:0010201	biological_process	response to continuous far red light stimulus by the high-irradiance response system	9	BraA06g006450.3C	1	2204	6	39649	0.290488
GO:0008883	molecular_function	glutamyl-tRNA reductase activity	7	BraA09g018050.3C	1	2204	6	39649	0.290488
GO:0015914	biological_process	phospholipid transport	8	BraA06g044470.3C	1	2204	6	39649	0.290488
GO:1900151	biological_process	regulation of nuclear-transcribed mRNA catabolic process, deadenylation-dependent decay	12	BraA08g016220.3C	1	2204	6	39649	0.290488
GO:0006835	biological_process	dicarboxylic acid transport	9	BraA03g009220.3C	1	2204	6	39649	0.290488
GO:0009584	biological_process	detection of visible light	7	BraA06g006450.3C	1	2204	6	39649	0.290488
GO:0017050	molecular_function	D-erythro-sphingosine kinase activity	7	BraA02g042490.3C	1	2204	6	39649	0.290488
GO:0043201	biological_process	response to leucine	7	BraA09g021570.3C	1	2204	6	39649	0.290488
GO:0006212	biological_process	uracil catabolic process	11	BraA09g008240.3C	1	2204	6	39649	0.290488
GO:0008934	molecular_function	inositol monophosphate 1-phosphatase activity	10	BraA06g027460.3C	1	2204	6	39649	0.290488
GO:0080052	biological_process	response to histidine	7	BraA09g021570.3C	1	2204	6	39649	0.290488
GO:0009769	biological_process	photosynthesis, light harvesting in photosystem II	7	BraA02g014020.3C	1	2204	6	39649	0.290488
GO:0030134	cellular_component	ER to Golgi transport vesicle	12	BraA08g001080.3C	1	2204	6	39649	0.290488
GO:0044208	biological_process	'de novo' AMP biosynthetic process	12	BraA08g012930.3C	1	2204	6	39649	0.290488
GO:0042299	molecular_function	lupeol synthase activity	7	BraA04g017030.3C	1	2204	6	39649	0.290488
GO:0047274	molecular_function	galactinol-sucrose galactosyltransferase activity	8	BraA08g000400.3C	1	2204	6	39649	0.290488
GO:0051443	biological_process	positive regulation of ubiquitin-protein transferase activity	13	BraA06g036640.3C	1	2204	6	39649	0.290488
GO:0019483	biological_process	beta-alanine biosynthetic process	8	BraA09g008240.3C	1	2204	6	39649	0.290488
GO:0008825	molecular_function	cyclopropane-fatty-acyl-phospholipid synthase activity	8	BraA07g009650.3C	1	2204	6	39649	0.290488
GO:1901959	biological_process	positive regulation of cutin biosynthetic process	9	BraA05g002390.3C	1	2204	6	39649	0.290488
GO:0010165	biological_process	response to X-ray	7	BraA09g004300.3C	1	2204	6	39649	0.290488
GO:0071370	biological_process	cellular response to gibberellin stimulus	7	BraA09g012630.3C	1	2204	6	39649	0.290488
GO:0043967	biological_process	histone H4 acetylation	10	BraA05g040610.3C	1	2204	6	39649	0.290488
GO:0003896	molecular_function	DNA primase activity	9	BraA02g017590.3C	1	2204	6	39649	0.290488
GO:0000256	biological_process	allantoin catabolic process	8	BraA01g019500.3C	1	2204	6	39649	0.290488
GO:0005366	molecular_function	myo-inositol:proton symporter activity	10	BraA05g003510.3C	1	2204	6	39649	0.290488
GO:0019433	biological_process	triglyceride catabolic process	9	BraA03g001410.3C	1	2204	6	39649	0.290488
GO:0032182	molecular_function	small conjugating protein binding	5	BraA06g036640.3C	1	2204	6	39649	0.290488
GO:2000123	biological_process	positive regulation of stomatal complex development	9	BraA08g029800.3C	1	2204	6	39649	0.290488
GO:0050062	molecular_function	long-chain-fatty-acyl-CoA reductase activity	7	BraA06g023410.3C	1	2204	6	39649	0.290488
GO:0034090	biological_process	maintenance of meiotic sister chromatid cohesion	9	BraA02g038010.3C	1	2204	6	39649	0.290488
GO:0061087	biological_process	positive regulation of histone H3-K27 methylation	11	BraA03g012460.3C	1	2204	6	39649	0.290488
GO:0000086	biological_process	G2/M transition of mitotic cell cycle	8	BraA06g021810.3C	1	2204	6	39649	0.290488
GO:2000653	biological_process	regulation of genetic imprinting	8	BraA01g039060.3C	1	2204	6	39649	0.290488
GO:0080159	biological_process	zygote elongation	7	BraA04g023780.3C	1	2204	6	39649	0.290488
GO:0004475	molecular_function	mannose-1-phosphate guanylyltransferase activity	9	BraA03g027370.3C	1	2204	6	39649	0.290488
GO:0000152	cellular_component	nuclear ubiquitin ligase complex	8	BraA04g023680.3C	1	2204	6	39649	0.290488
GO:0006643	biological_process	membrane lipid metabolic process	6	BraA03g027680.3C	1	2204	6	39649	0.290488
GO:0046872	molecular_function	metal ion binding	6	BraA07g029480.3C;BraA05g020770.3C;BraA03g019970.3C;BraA04g000080.3C;BraA08g029190.3C;BraA04g029340.3C;BraA04g026480.3C;BraA09g017220.3C;BraA10g003570.3C;BraA02g041250.3C;BraA03g046540.3C;BraA09g038440.3C;BraA10g007260.3C;BraA09g028040.3C;BraA03g019650.3C;BraA08g028750.3C;BraA02g007680.3C;BraA02g002890.3C;BraA06g003930.3C;BraA06g022550.3C;BraA03g001030.3C;BraA08g033080.3C;BraA01g030980.3C;BraA09g0…	144	2204	2474	39649	0.29123
GO:0005769	cellular_component	early endosome	10	BraA10g016460.3C;BraA10g027050.3C;BraA08g001080.3C	3	2204	34	39649	0.292618
GO:0006400	biological_process	tRNA modification	12	BraA06g040920.3C;BraA09g059860.3C;BraA02g009970.3C	3	2204	34	39649	0.292618
GO:0008601	molecular_function	protein phosphatase type 2A regulator activity	6	BraA05g018150.3C;BraA06g013420.3C;BraA08g029140.3C	3	2204	34	39649	0.292618
GO:0000059	biological_process	protein import into nucleus, docking	7	BraA10g020600.3C;BraA02g008450.3C;BraA02g001900.3C	3	2204	34	39649	0.292618
GO:0010315	biological_process	auxin efflux	9	BraA09g003440.3C;BraA09g020340.3C;BraA03g012590.3C	3	2204	34	39649	0.292618
GO:0008540	cellular_component	proteasome regulatory particle, base subcomplex	10	BraA06g044760.3C;BraA08g022930.3C;BraA08g018770.3C	3	2204	34	39649	0.292618
GO:0004806	molecular_function	triglyceride lipase activity	7	BraA04g010430.3C;BraA03g048370.3C;BraA01g022710.3C;BraA03g001410.3C;BraA09g019540.3C	5	2204	65	39649	0.293811
GO:0009414	biological_process	response to water deprivation	5	BraA09g007050.3C;BraA08g018210.3C;BraA03g055520.3C;BraA03g055530.3C;BraA04g027230.3C;BraA03g041900.3C;BraA02g001350.3C;BraA05g014900.3C;BraA05g020280.3C;BraA08g029780.3C;BraA09g058610.3C;BraA03g036470.3C;BraA03g051820.3C;BraA01g014750.3C;BraA03g056290.3C;BraA01g006800.3C;BraA09g004460.3C;BraA05g015160.3C;BraA06g009090.3C;BraA04g016410.3C;BraA10g000400.3C;BraA02g007340.3C;BraA04g029140.3C;BraA02g0…	31	2204	502	39649	0.298198
GO:0015385	molecular_function	sodium:proton antiporter activity	11	BraA03g011860.3C;BraA10g016340.3C;BraA06g010810.3C;BraA09g013630.3C	4	2204	50	39649	0.301953
GO:0046873	molecular_function	metal ion transmembrane transporter activity	9	BraA03g025770.3C;BraA02g044650.3C;BraA09g008300.3C;BraA06g028020.3C	4	2204	50	39649	0.301953
GO:0015250	molecular_function	water channel activity	8	BraA04g014790.3C;BraA04g014800.3C;BraA04g010640.3C;BraA10g000400.3C;BraA01g010400.3C	5	2204	66	39649	0.304793
GO:0006265	biological_process	DNA topological change	10	BraA01g008580.3C;BraA03g017040.3C	2	2204	20	39649	0.306374
GO:0004849	molecular_function	uridine kinase activity	9	BraA04g013500.3C;BraA02g037490.3C	2	2204	20	39649	0.306374
GO:0008970	molecular_function	phosphatidylcholine 1-acylhydrolase activity	8	BraA08g010000.3C;BraA03g048370.3C	2	2204	20	39649	0.306374
GO:0006561	biological_process	proline biosynthetic process	10	BraA09g021720.3C;BraA06g042040.3C	2	2204	20	39649	0.306374
GO:0046685	biological_process	response to arsenic-containing substance	5	BraA06g006450.3C;BraA01g010400.3C	2	2204	20	39649	0.306374
GO:0009970	biological_process	cellular response to sulfate starvation	9	BraA06g015540.3C;BraA01g022010.3C	2	2204	20	39649	0.306374
GO:0008284	biological_process	positive regulation of cell proliferation	5	BraA05g040390.3C;BraA08g016820.3C;BraA01g005160.3C	3	2204	35	39649	0.308079
GO:0006306	biological_process	DNA methylation	11	BraA10g032060.3C;BraA06g018330.3C;BraA05g034500.3C	3	2204	35	39649	0.308079
GO:0009817	biological_process	defense response to fungus, incompatible interaction	7	BraA04g024520.3C;BraA09g017290.3C;BraA06g001010.3C;BraA08g021410.3C;BraA06g042710.3C;BraA05g004790.3C	6	2204	83	39649	0.314552
GO:0035091	molecular_function	phosphatidylinositol binding	6	BraA10g026150.3C;BraA06g008610.3C;BraA08g009370.3C;BraA10g025460.3C;BraA09g058830.3C;BraA01g030740.3C	6	2204	83	39649	0.314552
GO:0005871	cellular_component	kinesin complex	12	BraA05g028260.3C;BraA09g054710.3C;BraA06g021780.3C;BraA03g004290.3C	4	2204	51	39649	0.314689
GO:0015074	biological_process	DNA integration	9	BraA04g016240.3C;BraA07g029570.3C;BraA06g010830.3C;BraA09g031430.3C	4	2204	51	39649	0.314689
GO:0019898	cellular_component	extrinsic component of membrane	5	BraA08g012200.3C;BraA08g004770.3C;BraA09g046150.3C;BraA04g028920.3C;BraA06g004830.3C	5	2204	67	39649	0.315833
GO:0000226	biological_process	microtubule cytoskeleton organization	6	BraA09g059210.3C;BraA09g007240.3C;BraA07g039150.3C;BraA03g008650.3C;BraA02g007770.3C	5	2204	67	39649	0.315833
GO:0010215	biological_process	cellulose microfibril organization	7	BraA05g041100.3C;BraA01g041120.3C;BraA05g011390.3C	3	2204	36	39649	0.323566
GO:0005216	molecular_function	ion channel activity	8	BraA03g029750.3C;BraA01g027270.3C;BraA02g043620.3C	3	2204	36	39649	0.323566
GO:0010073	biological_process	meristem maintenance	9	BraA03g024840.3C;BraA08g002260.3C;BraA06g002210.3C	3	2204	36	39649	0.323566
GO:0010345	biological_process	suberin biosynthetic process	8	BraA06g023410.3C;BraA01g039620.3C;BraA01g004200.3C	3	2204	36	39649	0.323566
GO:0009637	biological_process	response to blue light	7	BraA04g015390.3C;BraA08g032240.3C;BraA09g062030.3C;BraA06g006970.3C;BraA01g009870.3C;BraA03g048240.3C	6	2204	84	39649	0.324456
GO:0000151	cellular_component	ubiquitin ligase complex	7	BraA04g000440.3C;BraA07g025310.3C;BraA09g052270.3C;BraA06g036640.3C;BraA03g063360.3C;BraA10g004630.3C	6	2204	84	39649	0.324456
GO:0030170	molecular_function	pyridoxal phosphate binding	6	BraA09g021720.3C;BraA06g042040.3C;BraA01g021750.3C;BraA08g010980.3C;BraA09g026970.3C;BraA08g015340.3C;BraA09g051040.3C;BraA01g007870.3C;BraA10g031720.3C;BraA07g031850.3C;BraA01g040520.3C;BraA05g003800.3C	12	2204	184	39649	0.326586
GO:0006189	biological_process	'de novo' IMP biosynthetic process	13	BraA03g019650.3C;BraA08g012930.3C	2	2204	21	39649	0.327227
GO:0006312	biological_process	mitotic recombination	10	BraA01g008580.3C;BraA03g033640.3C	2	2204	21	39649	0.327227
GO:0004427	molecular_function	inorganic diphosphatase activity	8	BraA08g029780.3C;BraA09g058610.3C	2	2204	21	39649	0.327227
GO:0006828	biological_process	manganese ion transport	9	BraA03g025770.3C;BraA09g062020.3C	2	2204	21	39649	0.327227
GO:0007018	biological_process	microtubule-based movement	6	BraA05g028260.3C;BraA09g054710.3C;BraA06g021780.3C;BraA03g004290.3C	4	2204	52	39649	0.327469
GO:0010167	biological_process	response to nitrate	6	BraA09g010360.3C;BraA01g014750.3C;BraA04g015280.3C;BraA02g043960.3C	4	2204	52	39649	0.327469
GO:0018024	molecular_function	histone-lysine N-methyltransferase activity	10	BraA04g016660.3C;BraA05g042530.3C;BraA09g011940.3C;BraA04g017440.3C	4	2204	52	39649	0.327469
GO:0004518	molecular_function	nuclease activity	6	BraA10g003570.3C;BraA06g010830.3C;BraA08g028910.3C;BraA09g031430.3C	4	2204	52	39649	0.327469
GO:0009294	biological_process	DNA mediated transformation	6	BraA07g017200.3C;BraA04g016930.3C;BraA03g010420.3C;BraA02g009930.3C	4	2204	52	39649	0.327469
GO:0007059	biological_process	chromosome segregation	5	BraA04g019510.3C;BraA03g007240.3C;BraA09g053430.3C;BraA01g008580.3C	4	2204	52	39649	0.327469
GO:0051211	biological_process	anisotropic cell growth	6	BraA09g055090.3C	1	2204	7	39649	0.329934
GO:0009647	biological_process	skotomorphogenesis	7	BraA04g023680.3C	1	2204	7	39649	0.329934
GO:0030744	molecular_function	luteolin O-methyltransferase activity	8	BraA10g012310.3C	1	2204	7	39649	0.329934
GO:0010136	biological_process	ureide catabolic process	8	BraA01g019500.3C	1	2204	7	39649	0.329934
GO:0004830	molecular_function	tryptophan-tRNA ligase activity	8	BraA01g043030.3C	1	2204	7	39649	0.329934
GO:0006572	biological_process	tyrosine catabolic process	9	BraA06g009540.3C	1	2204	7	39649	0.329934
GO:0006436	biological_process	tryptophanyl-tRNA aminoacylation	13	BraA01g043030.3C	1	2204	7	39649	0.329934
GO:0008508	molecular_function	bile acid:sodium symporter activity	10	BraA03g027780.3C	1	2204	7	39649	0.329934
GO:0031407	biological_process	oxylipin metabolic process	10	BraA02g023600.3C	1	2204	7	39649	0.329934
GO:0033799	molecular_function	myricetin 3'-O-methyltransferase activity	8	BraA10g012310.3C	1	2204	7	39649	0.329934
GO:0051262	biological_process	protein tetramerization	9	BraA08g001620.3C	1	2204	7	39649	0.329934
GO:0000380	biological_process	alternative mRNA splicing, via spliceosome	12	BraA10g016050.3C	1	2204	7	39649	0.329934
GO:0045003	biological_process	double-strand break repair via synthesis-dependent strand annealing	12	BraA03g010420.3C	1	2204	7	39649	0.329934
GO:0048833	biological_process	specification of floral organ number	8	BraA04g016350.3C	1	2204	7	39649	0.329934
GO:0004824	molecular_function	lysine-tRNA ligase activity	8	BraA03g034930.3C	1	2204	7	39649	0.329934
GO:0022821	molecular_function	potassium ion antiporter activity	8	BraA10g024560.3C	1	2204	7	39649	0.329934
GO:0050567	molecular_function	glutaminyl-tRNA synthase (glutamine-hydrolyzing) activity	7	BraA09g028590.3C	1	2204	7	39649	0.329934
GO:0015994	biological_process	chlorophyll metabolic process	8	BraA03g057490.3C	1	2204	7	39649	0.329934
GO:0005310	molecular_function	dicarboxylic acid transmembrane transporter activity	8	BraA03g009220.3C	1	2204	7	39649	0.329934
GO:0035267	cellular_component	NuA4 histone acetyltransferase complex	11	BraA07g008090.3C	1	2204	7	39649	0.329934
GO:0019632	biological_process	shikimate metabolic process	9	BraA05g039070.3C	1	2204	7	39649	0.329934
GO:0006809	biological_process	nitric oxide biosynthetic process	7	BraA02g024390.3C	1	2204	7	39649	0.329934
GO:0016572	biological_process	histone phosphorylation	9	BraA06g021810.3C	1	2204	7	39649	0.329934
GO:0015908	biological_process	fatty acid transport	10	BraA08g029080.3C	1	2204	7	39649	0.329934
GO:0009743	biological_process	response to carbohydrate	6	BraA07g018740.3C	1	2204	7	39649	0.329934
GO:0015098	molecular_function	molybdate ion transmembrane transporter activity	9	BraA09g052960.3C	1	2204	7	39649	0.329934
GO:0047911	molecular_function	galacturan 1,4-alpha-galacturonidase activity	7	BraA08g024270.3C	1	2204	7	39649	0.329934
GO:0000179	molecular_function	rRNA (adenine-N6,N6-)-dimethyltransferase activity	8	BraA07g017660.3C	1	2204	7	39649	0.329934
GO:1990316	cellular_component	ATG1/UKL1 kinase complex	9	BraA08g017920.3C	1	2204	7	39649	0.329934
GO:0006556	biological_process	S-adenosylmethionine biosynthetic process	11	BraA03g037900.3C	1	2204	7	39649	0.329934
GO:0004888	molecular_function	transmembrane signaling receptor activity	5	BraA06g012120.3C	1	2204	7	39649	0.329934
GO:0080117	biological_process	secondary growth	5	BraA03g041900.3C	1	2204	7	39649	0.329934
GO:0048015	biological_process	phosphatidylinositol-mediated signaling	9	BraA05g019790.3C	1	2204	7	39649	0.329934
GO:0019200	molecular_function	carbohydrate kinase activity	7	BraA02g041250.3C	1	2204	7	39649	0.329934
GO:0000187	biological_process	activation of MAPK activity	13	BraA09g032810.3C	1	2204	7	39649	0.329934
GO:0003688	molecular_function	DNA replication origin binding	8	BraA03g042100.3C	1	2204	7	39649	0.329934
GO:0006430	biological_process	lysyl-tRNA aminoacylation	13	BraA03g034930.3C	1	2204	7	39649	0.329934
GO:0009435	biological_process	NAD biosynthetic process	12	BraA09g054250.3C	1	2204	7	39649	0.329934
GO:0009001	molecular_function	serine O-acetyltransferase activity	9	BraA10g014640.3C	1	2204	7	39649	0.329934
GO:0009102	biological_process	biotin biosynthetic process	8	BraA10g031720.3C	1	2204	7	39649	0.329934
GO:0015689	biological_process	molybdate ion transport	8	BraA09g052960.3C	1	2204	7	39649	0.329934
GO:2001006	biological_process	regulation of cellulose biosynthetic process	11	BraA02g037490.3C	1	2204	7	39649	0.329934
GO:0006419	biological_process	alanyl-tRNA aminoacylation	13	BraA02g009970.3C	1	2204	7	39649	0.329934
GO:0042646	cellular_component	plastid nucleoid	12	BraA01g036230.3C	1	2204	7	39649	0.329934
GO:0050521	molecular_function	alpha-glucan, water dikinase activity	7	BraA08g031920.3C	1	2204	7	39649	0.329934
GO:0046524	molecular_function	sucrose-phosphate synthase activity	8	BraA10g003470.3C	1	2204	7	39649	0.329934
GO:0043015	molecular_function	gamma-tubulin binding	7	BraA07g021090.3C	1	2204	7	39649	0.329934
GO:0042819	biological_process	vitamin B6 biosynthetic process	8	BraA10g018290.3C	1	2204	7	39649	0.329934
GO:0070681	biological_process	glutaminyl-tRNAGln biosynthesis via transamidation	12	BraA09g028590.3C	1	2204	7	39649	0.329934
GO:0030897	cellular_component	HOPS complex	5	BraA08g030950.3C	1	2204	7	39649	0.329934
GO:0010104	biological_process	regulation of ethylene-activated signaling pathway	9	BraA03g020660.3C	1	2204	7	39649	0.329934
GO:0046593	molecular_function	mandelonitrile lyase activity	7	BraA02g021450.3C	1	2204	7	39649	0.329934
GO:0004813	molecular_function	alanine-tRNA ligase activity	8	BraA02g009970.3C	1	2204	7	39649	0.329934
GO:0000919	biological_process	cell plate assembly	10	BraA10g027050.3C	1	2204	7	39649	0.329934
GO:0009509	cellular_component	chromoplast	10	BraA05g003800.3C	1	2204	7	39649	0.329934
GO:0042823	biological_process	pyridoxal phosphate biosynthetic process	8	BraA10g018290.3C	1	2204	7	39649	0.329934
GO:0030755	molecular_function	quercetin 3-O-methyltransferase activity	8	BraA10g012310.3C	1	2204	7	39649	0.329934
GO:1901259	biological_process	chloroplast rRNA processing	12	BraA06g008980.3C	1	2204	7	39649	0.329934
GO:0032025	biological_process	response to cobalt ion	7	BraA03g055500.3C	1	2204	7	39649	0.329934
GO:0043231	cellular_component	intracellular membrane-bounded organelle	8	BraA02g012320.3C;BraA10g015270.3C;BraA05g005630.3C;BraA04g028960.3C;BraA03g055500.3C;BraA09g044120.3C;BraA09g045250.3C;BraA01g021250.3C;BraA06g023410.3C;BraA01g021270.3C;BraA10g017390.3C;BraA08g010240.3C;BraA01g016730.3C;BraA07g017890.3C	14	2204	219	39649	0.334067
GO:0005770	cellular_component	late endosome	10	BraA06g003920.3C;BraA03g015170.3C;BraA07g017890.3C;BraA05g007070.3C;BraA08g001080.3C	5	2204	69	39649	0.338051
GO:0031307	cellular_component	integral component of mitochondrial outer membrane	15	BraA09g005040.3C;BraA01g042740.3C;BraA09g064520.3C	3	2204	37	39649	0.339053
GO:0006897	biological_process	endocytosis	7	BraA06g010860.3C;BraA10g025460.3C;BraA07g022610.3C;BraA04g003670.3C;BraA10g018790.3C;BraA07g017890.3C;BraA10g006330.3C	7	2204	102	39649	0.339198
GO:0009751	biological_process	response to salicylic acid	6	BraA08g029760.3C;BraA01g039610.3C;BraA05g035480.3C;BraA10g004890.3C;BraA07g014550.3C;BraA01g043960.3C;BraA03g004210.3C;BraA07g011580.3C;BraA01g001300.3C;BraA09g021570.3C;BraA06g001010.3C;BraA03g050840.3C;BraA02g023600.3C;BraA02g007340.3C;BraA06g016710.3C;BraA06g017470.3C;BraA10g017610.3C;BraA04g001280.3C;BraA02g003400.3C;BraA01g016310.3C	20	2204	323	39649	0.341971
GO:0031902	cellular_component	late endosome membrane	11	BraA08g010330.3C;BraA09g062020.3C;BraA06g003920.3C;BraA03g015170.3C;BraA07g017890.3C;BraA05g007070.3C	6	2204	86	39649	0.344381
GO:0000932	cellular_component	cytoplasmic mRNA processing body	10	BraA07g027240.3C;BraA07g040350.3C;BraA02g023740.3C;BraA10g001690.3C;BraA03g028990.3C;BraA09g065390.3C	6	2204	86	39649	0.344381
GO:0000922	cellular_component	spindle pole	10	BraA09g059210.3C;BraA09g007240.3C	2	2204	22	39649	0.347907
GO:0004525	molecular_function	ribonuclease III activity	10	BraA05g041830.3C;BraA10g000840.3C	2	2204	22	39649	0.347907
GO:0006783	biological_process	heme biosynthetic process	9	BraA09g018050.3C;BraA10g007810.3C	2	2204	22	39649	0.347907
GO:0046854	biological_process	phosphatidylinositol phosphorylation	10	BraA06g027460.3C;BraA05g019790.3C	2	2204	22	39649	0.347907
GO:0008559	molecular_function	xenobiotic-transporting ATPase activity	13	BraA05g020280.3C;BraA09g012280.3C	2	2204	22	39649	0.347907
GO:0015299	molecular_function	solute:proton antiporter activity	9	BraA10g026410.3C;BraA06g010810.3C	2	2204	22	39649	0.347907
GO:0005089	molecular_function	Rho guanyl-nucleotide exchange factor activity	5	BraA01g036130.3C;BraA01g036120.3C	2	2204	22	39649	0.347907
GO:0004069	molecular_function	L-aspartate:2-oxoglutarate aminotransferase activity	7	BraA09g026970.3C;BraA08g015340.3C	2	2204	22	39649	0.347907
GO:0003729	molecular_function	mRNA binding	8	BraA02g015710.3C;BraA05g027030.3C;BraA09g046150.3C;BraA01g016620.3C;BraA04g000270.3C	5	2204	70	39649	0.349207
GO:0010540	biological_process	basipetal auxin transport	8	BraA09g003440.3C;BraA09g020340.3C;BraA03g056290.3C;BraA01g006800.3C	4	2204	54	39649	0.3531
GO:0044212	molecular_function	transcription regulatory region DNA binding	8	BraA09g007050.3C;BraA04g026480.3C;BraA01g030310.3C;BraA05g002900.3C;BraA02g036620.3C;BraA09g019680.3C;BraA06g043820.3C;BraA08g016860.3C;BraA06g009090.3C;BraA03g015190.3C;BraA07g037930.3C;BraA01g039830.3C;BraA05g008800.3C;BraA09g026650.3C;BraA02g010200.3C;BraA10g018460.3C;BraA06g021080.3C;BraA06g032510.3C	18	2204	291	39649	0.354586
GO:0005622	cellular_component	intracellular	5	BraA03g009430.3C;BraA10g022470.3C;BraA05g005630.3C;BraA04g022530.3C;BraA03g034390.3C;BraA06g022230.3C;BraA09g064920.3C;BraA08g012200.3C;BraA08g004770.3C;BraAnng000200.3C;BraAnng000210.3C;BraA06g037830.3C;BraA06g044470.3C;BraA03g000140.3C;BraA09g014800.3C;BraA02g013890.3C;BraA09g056310.3C;BraA02g012450.3C;BraA02g025780.3C;BraA04g023260.3C;BraA03g051830.3C;BraA08g020460.3C;BraA01g015090.3C;BraA06g0…	29	2204	482	39649	0.356895
GO:0009740	biological_process	gibberellic acid mediated signaling pathway	9	BraA03g028920.3C;BraA03g017190.3C;BraA04g023280.3C;BraA01g039610.3C;BraA05g035480.3C;BraA05g012430.3C;BraA06g036770.3C;BraA09g003600.3C	8	2204	121	39649	0.359255
GO:0042787	biological_process	protein ubiquitination involved in ubiquitin-dependent protein catabolic process	10	BraA09g017790.3C;BraA09g017760.3C;BraA08g022950.3C;BraA03g013010.3C;BraA07g025060.3C;BraA04g000780.3C;BraA09g051700.3C;BraA10g004630.3C	8	2204	121	39649	0.359255
GO:0010119	biological_process	regulation of stomatal movement	6	BraA08g018210.3C;BraA03g055520.3C;BraA03g055530.3C;BraA04g023680.3C;BraA02g014020.3C;BraA06g006420.3C	6	2204	88	39649	0.364416
GO:0030244	biological_process	cellulose biosynthetic process	10	BraA03g051590.3C;BraA02g006730.3C;BraA04g023740.3C;BraA05g015160.3C;BraA01g041120.3C;BraA09g055090.3C	6	2204	88	39649	0.364416
GO:0006865	biological_process	amino acid transport	9	BraA09g038080.3C;BraA06g027280.3C;BraA07g026930.3C;BraA03g003820.3C;BraA09g046930.3C;BraA09g046920.3C	6	2204	88	39649	0.364416
GO:0042393	molecular_function	histone binding	5	BraA05g040610.3C;BraA09g053230.3C;BraA04g016660.3C;BraA01g042190.3C;BraA06g041290.3C;BraA03g020660.3C	6	2204	88	39649	0.364416
GO:0035428	biological_process	hexose transmembrane transport	7	BraA02g040660.3C;BraA09g042790.3C;BraA01g002130.3C;BraA09g061400.3C	4	2204	55	39649	0.365922
GO:0016746	molecular_function	transferase activity, transferring acyl groups	5	BraA01g021730.3C;BraA03g051450.3C;BraA02g039980.3C;BraA01g039620.3C;BraA02g023130.3C;BraA02g020280.3C;BraA02g023140.3C	7	2204	105	39649	0.366638
GO:0007076	biological_process	mitotic chromosome condensation	12	BraA05g012360.3C	1	2204	8	39649	0.367188
GO:0007229	biological_process	integrin-mediated signaling pathway	8	BraA08g013210.3C	1	2204	8	39649	0.367188
GO:0000776	cellular_component	kinetochore	9	BraA03g004410.3C	1	2204	8	39649	0.367188
GO:0016514	cellular_component	SWI/SNF complex	13	BraA06g017240.3C	1	2204	8	39649	0.367188
GO:1900140	biological_process	regulation of seedling development	8	BraA07g006070.3C	1	2204	8	39649	0.367188
GO:0005460	molecular_function	UDP-glucose transmembrane transporter activity	9	BraA09g059420.3C	1	2204	8	39649	0.367188
GO:0006432	biological_process	phenylalanyl-tRNA aminoacylation	13	BraA10g023610.3C	1	2204	8	39649	0.367188
GO:0009590	biological_process	detection of gravity	6	BraA08g010000.3C	1	2204	8	39649	0.367188
GO:0051176	biological_process	positive regulation of sulfur metabolic process	7	BraA07g033110.3C	1	2204	8	39649	0.367188
GO:0006513	biological_process	protein monoubiquitination	11	BraA05g004790.3C	1	2204	8	39649	0.367188
GO:0009755	biological_process	hormone-mediated signaling pathway	7	BraA06g021810.3C	1	2204	8	39649	0.367188
GO:0031365	biological_process	N-terminal protein amino acid modification	8	BraA03g023250.3C	1	2204	8	39649	0.367188
GO:0006081	biological_process	cellular aldehyde metabolic process	5	BraA05g038790.3C	1	2204	8	39649	0.367188
GO:0006497	biological_process	protein lipidation	8	BraA04g028920.3C	1	2204	8	39649	0.367188
GO:0004030	molecular_function	aldehyde dehydrogenase [NAD(P)+] activity	7	BraA05g038790.3C	1	2204	8	39649	0.367188
GO:2001070	molecular_function	starch binding	6	BraA02g041250.3C	1	2204	8	39649	0.367188
GO:0003917	molecular_function	DNA topoisomerase type I activity	6	BraA03g017040.3C	1	2204	8	39649	0.367188
GO:0015743	biological_process	malate transport	11	BraA01g034390.3C	1	2204	8	39649	0.367188
GO:0009410	biological_process	response to xenobiotic stimulus	5	BraA04g020780.3C	1	2204	8	39649	0.367188
GO:0004749	molecular_function	ribose phosphate diphosphokinase activity	7	BraA06g007610.3C	1	2204	8	39649	0.367188
GO:0015369	molecular_function	calcium:proton antiporter activity	11	BraA05g007450.3C	1	2204	8	39649	0.367188
GO:0010225	biological_process	response to UV-C	8	BraA07g003840.3C	1	2204	8	39649	0.367188
GO:0004709	molecular_function	MAP kinase kinase kinase activity	10	BraA07g037700.3C	1	2204	8	39649	0.367188
GO:0004571	molecular_function	mannosyl-oligosaccharide 1,2-alpha-mannosidase activity	10	BraA08g023620.3C	1	2204	8	39649	0.367188
GO:0046741	biological_process	transport of virus in host, tissue to tissue	8	BraA10g031490.3C	1	2204	8	39649	0.367188
GO:0050734	molecular_function	hydroxycinnamoyltransferase activity	7	BraA09g011690.3C	1	2204	8	39649	0.367188
GO:0071493	biological_process	cellular response to UV-B	9	BraA01g003950.3C	1	2204	8	39649	0.367188
GO:0009940	molecular_function	amino-terminal vacuolar sorting propeptide binding	8	BraA05g007070.3C	1	2204	8	39649	0.367188
GO:0052386	biological_process	cell wall thickening	7	BraA05g015160.3C	1	2204	8	39649	0.367188
GO:0019745	biological_process	pentacyclic triterpenoid biosynthetic process	9	BraA04g017030.3C	1	2204	8	39649	0.367188
GO:0000466	biological_process	maturation of 5.8S rRNA from tricistronic rRNA transcript (SSU-rRNA, 5.8S rRNA, LSU-rRNA)	13	BraA05g004940.3C	1	2204	8	39649	0.367188
GO:0008287	cellular_component	protein serine/threonine phosphatase complex	5	BraA03g053920.3C	1	2204	8	39649	0.367188
GO:0030915	cellular_component	Smc5-Smc6 complex	11	BraA03g007240.3C	1	2204	8	39649	0.367188
GO:0016618	molecular_function	hydroxypyruvate reductase activity	7	BraA08g008740.3C	1	2204	8	39649	0.367188
GO:0016149	molecular_function	translation release factor activity, codon specific	10	BraA05g015130.3C	1	2204	8	39649	0.367188
GO:0006021	biological_process	inositol biosynthetic process	7	BraA02g003370.3C	1	2204	8	39649	0.367188
GO:0009925	cellular_component	basal plasma membrane	7	BraA03g012590.3C	1	2204	8	39649	0.367188
GO:0045132	biological_process	meiotic chromosome segregation	6	BraA02g038010.3C	1	2204	8	39649	0.367188
GO:0048446	biological_process	petal morphogenesis	7	BraA09g023150.3C	1	2204	8	39649	0.367188
GO:2001141	biological_process	regulation of RNA biosynthetic process	9	BraA10g025160.3C	1	2204	8	39649	0.367188
GO:0045486	molecular_function	naringenin 3-dioxygenase activity	7	BraA09g042420.3C	1	2204	8	39649	0.367188
GO:0015368	molecular_function	calcium:cation antiporter activity	10	BraA05g007450.3C	1	2204	8	39649	0.367188
GO:0006282	biological_process	regulation of DNA repair	10	BraA09g009740.3C	1	2204	8	39649	0.367188
GO:0009875	biological_process	pollen-pistil interaction	6	BraA08g017090.3C	1	2204	8	39649	0.367188
GO:0004478	molecular_function	methionine adenosyltransferase activity	6	BraA03g037900.3C	1	2204	8	39649	0.367188
GO:0043325	molecular_function	phosphatidylinositol-3,4-bisphosphate binding	9	BraA05g019790.3C	1	2204	8	39649	0.367188
GO:0006401	biological_process	RNA catabolic process	8	BraA05g036880.3C	1	2204	8	39649	0.367188
GO:0000808	cellular_component	origin recognition complex	11	BraA09g026180.3C	1	2204	8	39649	0.367188
GO:0043021	molecular_function	ribonucleoprotein complex binding	4	BraA05g004940.3C	1	2204	8	39649	0.367188
GO:0015692	biological_process	lead ion transport	8	BraA03g025770.3C	1	2204	8	39649	0.367188
GO:0000793	cellular_component	condensed chromosome	10	BraA05g012360.3C	1	2204	8	39649	0.367188
GO:0005459	molecular_function	UDP-galactose transmembrane transporter activity	10	BraA09g059420.3C	1	2204	8	39649	0.367188
GO:0010529	biological_process	negative regulation of transposition	7	BraA02g009410.3C	1	2204	8	39649	0.367188
GO:0000154	biological_process	rRNA modification	12	BraA07g017660.3C	1	2204	8	39649	0.367188
GO:0010495	biological_process	long-distance posttranscriptional gene silencing	10	BraA09g012850.3C	1	2204	8	39649	0.367188
GO:0004826	molecular_function	phenylalanine-tRNA ligase activity	8	BraA10g023610.3C	1	2204	8	39649	0.367188
GO:0052866	molecular_function	phosphatidylinositol phosphate phosphatase activity	8	BraA03g045020.3C	1	2204	8	39649	0.367188
GO:0009813	biological_process	flavonoid biosynthetic process	6	BraA04g028960.3C;BraA10g028200.3C;BraA08g009180.3C;BraA03g024500.3C;BraA05g000480.3C;BraA09g044120.3C;BraA01g021250.3C;BraA10g000550.3C;BraA01g021270.3C;BraA10g017390.3C;BraA09g042420.3C	11	2204	173	39649	0.367585
GO:0009854	biological_process	oxidative photosynthetic carbon pathway	8	BraA05g032950.3C;BraA08g008740.3C	2	2204	23	39649	0.368367
GO:0015691	biological_process	cadmium ion transport	9	BraA03g025770.3C;BraA03g055500.3C	2	2204	23	39649	0.368367
GO:0010205	biological_process	photoinhibition	8	BraA05g041880.3C;BraA01g043690.3C	2	2204	23	39649	0.368367
GO:0042761	biological_process	very long-chain fatty acid biosynthetic process	10	BraA09g060050.3C;BraA05g013280.3C	2	2204	23	39649	0.368367
GO:0008143	molecular_function	poly(A) binding	9	BraA03g038750.3C;BraA09g019340.3C	2	2204	23	39649	0.368367
GO:0008047	molecular_function	enzyme activator activity	4	BraA07g033110.3C;BraA09g065270.3C	2	2204	23	39649	0.368367
GO:0008295	biological_process	spermidine biosynthetic process	10	BraA01g044340.3C;BraA05g041260.3C	2	2204	23	39649	0.368367
GO:0008865	molecular_function	fructokinase activity	9	BraA09g049370.3C;BraA04g002380.3C	2	2204	23	39649	0.368367
GO:0012511	cellular_component	monolayer-surrounded lipid storage body	10	BraA02g002380.3C;BraA03g001410.3C;BraA02g002390.3C	3	2204	39	39649	0.36993
GO:0015935	cellular_component	small ribosomal subunit	11	BraA02g005360.3C;BraA10g024720.3C;BraA03g006230.3C	3	2204	39	39649	0.36993
GO:0010025	biological_process	wax biosynthetic process	5	BraAnng003720.3C;BraA04g030440.3C;BraA01g004200.3C	3	2204	39	39649	0.36993
GO:0004842	molecular_function	ubiquitin-protein transferase activity	6	BraA02g043050.3C;BraA02g043070.3C;BraA09g007020.3C;BraA06g028990.3C;BraA09g017790.3C;BraA03g047280.3C;BraA04g024520.3C;BraA02g037140.3C;BraA04g000440.3C;BraA07g025310.3C;BraA09g052270.3C;BraA09g001190.3C;BraA03g028670.3C;BraA09g008690.3C;BraA01g038520.3C;BraA04g023680.3C;BraA03g056010.3C;BraA09g037140.3C;BraA07g012260.3C;BraA09g053230.3C;BraA06g033670.3C;BraA08g018000.3C;BraA09g017760.3C;BraA08g0…	32	2204	538	39649	0.371967
GO:0006511	biological_process	ubiquitin-dependent protein catabolic process	9	BraA06g017260.3C;BraA05g015540.3C;BraA05g014410.3C;BraA03g047280.3C;BraA04g000440.3C;BraA07g025310.3C;BraA09g052270.3C;BraA09g001190.3C;BraA03g028670.3C;BraA01g026110.3C;BraA06g044760.3C;BraA06g012900.3C;BraA03g061790.3C;BraA08g022930.3C;BraA03g056010.3C;BraA08g018000.3C;BraA07g032200.3C;BraA09g045480.3C;BraA07g032220.3C;BraA09g005890.3C;BraA03g002570.3C;BraA03g024030.3C;BraA01g015340.3C	23	2204	381	39649	0.372041
GO:0007049	biological_process	cell cycle	5	BraA03g042100.3C;BraA01g039060.3C;BraA04g000440.3C;BraA07g025310.3C;BraA09g052270.3C;BraA09g009740.3C;BraA07g039870.3C;BraA07g010420.3C;BraA06g043980.3C;BraA08g005680.3C;BraA01g041120.3C;BraA07g021130.3C;BraA07g029260.3C	13	2204	208	39649	0.372482
GO:0048316	biological_process	seed development	7	BraA02g010430.3C;BraA01g001670.3C;BraA03g060550.3C;BraA03g024840.3C;BraA07g018940.3C;BraA10g010780.3C;BraA03g057990.3C;BraA03g059420.3C;BraA09g045480.3C	9	2204	140	39649	0.376106
GO:0010118	biological_process	stomatal movement	5	BraA05g020280.3C;BraA01g014750.3C;BraA07g022610.3C;BraA04g003670.3C	4	2204	56	39649	0.378731
GO:0030246	molecular_function	carbohydrate binding	4	BraA06g037810.3C;BraA06g002480.3C;BraA05g006640.3C;BraA05g011270.3C;BraA02g000170.3C;BraA03g000100.3C;BraA01g032330.3C;BraA01g005870.3C;BraA03g064690.3C;BraA06g007000.3C;BraA02g035430.3C;BraA01g037810.3C;BraA03g057250.3C;BraA05g029580.3C;BraA03g065110.3C;BraA01g029070.3C;BraA03g064890.3C;BraA01g036200.3C;BraA06g038860.3C;BraA01g014450.3C;BraA03g051410.3C	21	2204	348	39649	0.380912
GO:0008283	biological_process	cell proliferation	4	BraA08g029800.3C;BraA07g030260.3C;BraA07g034590.3C;BraA02g019350.3C;BraA03g039410.3C;BraA01g015340.3C	6	2204	90	39649	0.384504
GO:0008219	biological_process	cell death	5	BraA09g010900.3C;BraA06g009540.3C;BraA04g024180.3C;BraA09g013710.3C;BraA08g032630.3C;BraA07g006070.3C	6	2204	90	39649	0.384504
GO:0042545	biological_process	cell wall modification	6	BraA09g051660.3C;BraA04g025710.3C;BraA02g038580.3C;BraA04g030620.3C;BraA05g009270.3C;BraA04g025720.3C;BraA03g018860.3C;BraA09g049100.3C	8	2204	124	39649	0.384787
GO:0033612	molecular_function	receptor serine/threonine kinase binding	6	BraA07g029410.3C;BraA02g039580.3C;BraA07g006070.3C	3	2204	40	39649	0.385275
GO:0009672	molecular_function	auxin:proton symporter activity	9	BraA07g003460.3C;BraA03g012590.3C	2	2204	24	39649	0.388569
GO:0017196	biological_process	N-terminal peptidyl-methionine acetylation	10	BraA05g018000.3C;BraA07g043030.3C	2	2204	24	39649	0.388569
GO:0031410	cellular_component	cytoplasmic vesicle	9	BraA08g017920.3C;BraA09g009280.3C	2	2204	24	39649	0.388569
GO:0060548	biological_process	negative regulation of cell death	7	BraA02g039580.3C;BraA07g006070.3C	2	2204	24	39649	0.388569
GO:0009982	molecular_function	pseudouridine synthase activity	6	BraA03g045930.3C;BraA03g033030.3C	2	2204	24	39649	0.388569
GO:0030163	biological_process	protein catabolic process	7	BraA10g027200.3C;BraA07g017920.3C;BraA06g044760.3C;BraA08g022930.3C;BraA09g018430.3C	5	2204	74	39649	0.393926
GO:0009585	biological_process	red, far-red light phototransduction	8	BraA07g017920.3C;BraA04g023680.3C;BraA06g006450.3C;BraA02g010940.3C;BraA09g027480.3C;BraA01g016310.3C	6	2204	91	39649	0.394552
GO:0030001	biological_process	metal ion transport	7	BraA03g025770.3C;BraA03g055500.3C;BraA02g044650.3C;BraA08g023670.3C;BraA09g008300.3C;BraA06g028020.3C	6	2204	91	39649	0.394552
GO:0030551	molecular_function	cyclic nucleotide binding	6	BraA05g041490.3C;BraA03g029750.3C;BraA02g011940.3C	3	2204	41	39649	0.40053
GO:0035529	molecular_function	NADH pyrophosphatase activity	9	BraA01g008020.3C	1	2204	9	39649	0.402372
GO:0045430	molecular_function	chalcone isomerase activity	6	BraA10g028200.3C	1	2204	9	39649	0.402372
GO:0070006	molecular_function	metalloaminopeptidase activity	9	BraA03g023250.3C	1	2204	9	39649	0.402372
GO:0016208	molecular_function	AMP binding	9	BraA05g040540.3C	1	2204	9	39649	0.402372
GO:0050307	molecular_function	sucrose-phosphate phosphatase activity	10	BraA04g025460.3C	1	2204	9	39649	0.402372
GO:0003840	molecular_function	gamma-glutamyltransferase activity	7	BraA01g000570.3C	1	2204	9	39649	0.402372
GO:0019776	molecular_function	Atg8 ligase activity	6	BraA10g022680.3C	1	2204	9	39649	0.402372
GO:0032875	biological_process	regulation of DNA endoreduplication	12	BraA01g039060.3C	1	2204	9	39649	0.402372
GO:0016463	molecular_function	zinc-exporting ATPase activity	15	BraA03g055500.3C	1	2204	9	39649	0.402372
GO:0009150	biological_process	purine ribonucleotide metabolic process	11	BraA03g047090.3C	1	2204	9	39649	0.402372
GO:0000478	biological_process	endonucleolytic cleavage involved in rRNA processing	13	BraA04g030520.3C	1	2204	9	39649	0.402372
GO:0047334	molecular_function	diphosphate-fructose-6-phosphate 1-phosphotransferase activity	9	BraA07g040190.3C	1	2204	9	39649	0.402372
GO:0017022	molecular_function	myosin binding	6	BraA10g023060.3C	1	2204	9	39649	0.402372
GO:0052654	molecular_function	L-leucine transaminase activity	8	BraA06g017480.3C	1	2204	9	39649	0.402372
GO:0071398	biological_process	cellular response to fatty acid	7	BraA09g056530.3C	1	2204	9	39649	0.402372
GO:0017004	biological_process	cytochrome complex assembly	9	BraA09g002380.3C	1	2204	9	39649	0.402372
GO:0000712	biological_process	resolution of meiotic recombination intermediates	8	BraA01g008580.3C	1	2204	9	39649	0.402372
GO:0015434	molecular_function	cadmium-transporting ATPase activity	12	BraA03g055500.3C	1	2204	9	39649	0.402372
GO:0052655	molecular_function	L-valine transaminase activity	8	BraA06g017480.3C	1	2204	9	39649	0.402372
GO:0010023	biological_process	proanthocyanidin biosynthetic process	7	BraA08g009180.3C	1	2204	9	39649	0.402372
GO:0009805	biological_process	coumarin biosynthetic process	7	BraA04g028960.3C	1	2204	9	39649	0.402372
GO:0080056	biological_process	petal vascular tissue pattern formation	9	BraA04g030520.3C	1	2204	9	39649	0.402372
GO:0071897	biological_process	DNA biosynthetic process	8	BraA07g003840.3C	1	2204	9	39649	0.402372
GO:0016174	molecular_function	NAD(P)H oxidase activity	7	BraA05g016260.3C	1	2204	9	39649	0.402372
GO:0043481	biological_process	anthocyanin accumulation in tissues in response to UV light	7	BraA09g000420.3C	1	2204	9	39649	0.402372
GO:0008551	molecular_function	cadmium-exporting ATPase activity	15	BraA03g055500.3C	1	2204	9	39649	0.402372
GO:0008253	molecular_function	5'-nucleotidase activity	9	BraA07g027850.3C	1	2204	9	39649	0.402372
GO:0042793	biological_process	transcription from plastid promoter	11	BraA04g027570.3C	1	2204	9	39649	0.402372
GO:0006954	biological_process	inflammatory response	6	BraA05g011580.3C	1	2204	9	39649	0.402372
GO:0036374	molecular_function	glutathione hydrolase activity	9	BraA01g000570.3C	1	2204	9	39649	0.402372
GO:0052656	molecular_function	L-isoleucine transaminase activity	8	BraA06g017480.3C	1	2204	9	39649	0.402372
GO:0000176	cellular_component	nuclear exosome (RNase complex)	8	BraA05g015200.3C	1	2204	9	39649	0.402372
GO:0051592	biological_process	response to calcium ion	7	BraA05g007450.3C	1	2204	9	39649	0.402372
GO:0000730	biological_process	DNA recombinase assembly	13	BraA03g033640.3C	1	2204	9	39649	0.402372
GO:0005094	molecular_function	Rho GDP-dissociation inhibitor activity	8	BraA01g041260.3C	1	2204	9	39649	0.402372
GO:0019104	molecular_function	DNA N-glycosylase activity	7	BraA03g065060.3C	1	2204	9	39649	0.402372
GO:0004742	molecular_function	dihydrolipoyllysine-residue acetyltransferase activity	9	BraA05g033100.3C	1	2204	9	39649	0.402372
GO:0006109	biological_process	regulation of carbohydrate metabolic process	6	BraA09g065270.3C	1	2204	9	39649	0.402372
GO:0080170	biological_process	hydrogen peroxide transmembrane transport	6	BraA01g010400.3C	1	2204	9	39649	0.402372
GO:0030093	cellular_component	chloroplast photosystem I	14	BraA05g001040.3C	1	2204	9	39649	0.402372
GO:0000463	biological_process	maturation of LSU-rRNA from tricistronic rRNA transcript (SSU-rRNA, 5.8S rRNA, LSU-rRNA)	13	BraA05g004940.3C	1	2204	9	39649	0.402372
GO:0045723	biological_process	positive regulation of fatty acid biosynthetic process	11	BraA05g002390.3C	1	2204	9	39649	0.402372
GO:0016820	molecular_function	hydrolase activity, acting on acid anhydrides, catalyzing transmembrane movement of substances	6	BraA03g052810.3C	1	2204	9	39649	0.402372
GO:0080057	biological_process	sepal vascular tissue pattern formation	9	BraA04g030520.3C	1	2204	9	39649	0.402372
GO:0016556	biological_process	mRNA modification	10	BraA03g030420.3C	1	2204	9	39649	0.402372
GO:0015171	molecular_function	amino acid transmembrane transporter activity	8	BraA03g022040.3C;BraA09g038080.3C;BraA06g027280.3C;BraA07g026930.3C;BraA03g003820.3C;BraA09g046930.3C;BraA09g046920.3C	7	2204	109	39649	0.403417
GO:0006974	biological_process	cellular response to DNA damage stimulus	6	BraA06g044760.3C;BraA08g022930.3C;BraA09g061610.3C;BraA10g007920.3C	4	2204	58	39649	0.404255
GO:0006099	biological_process	tricarboxylic acid cycle	10	BraA09g038190.3C;BraA08g001620.3C;BraA04g029950.3C;BraA05g032140.3C;BraA03g036720.3C;BraA07g000420.3C	6	2204	92	39649	0.404593
GO:0009910	biological_process	negative regulation of flower development	9	BraA02g007170.3C;BraA10g022360.3C;BraA03g042170.3C;BraA09g004360.3C;BraA01g011450.3C;BraA04g016930.3C	6	2204	92	39649	0.404593
GO:0048544	biological_process	recognition of pollen	7	BraA06g002480.3C;BraA02g002380.3C;BraA03g065110.3C;BraA01g029070.3C;BraA03g064890.3C	5	2204	75	39649	0.405083
GO:1900426	biological_process	positive regulation of defense response to bacterium	9	BraA07g037800.3C;BraA01g017500.3C	2	2204	25	39649	0.408477
GO:0008361	biological_process	regulation of cell size	6	BraA07g023110.3C;BraA04g003010.3C	2	2204	25	39649	0.408477
GO:0006782	biological_process	protoporphyrinogen IX biosynthetic process	9	BraA09g018050.3C;BraA10g007810.3C	2	2204	25	39649	0.408477
GO:0006261	biological_process	DNA-dependent DNA replication	10	BraA09g012960.3C;BraA01g008580.3C	2	2204	25	39649	0.408477
GO:0006596	biological_process	polyamine biosynthetic process	9	BraA01g044340.3C;BraA05g041260.3C	2	2204	25	39649	0.408477
GO:0004144	molecular_function	diacylglycerol O-acyltransferase activity	9	BraA07g001370.3C;BraA04g030440.3C	2	2204	25	39649	0.408477
GO:0005776	cellular_component	autophagic vacuole	10	BraA08g017920.3C;BraA09g009280.3C	2	2204	25	39649	0.408477
GO:0004575	molecular_function	sucrose alpha-glucosidase activity	8	BraA09g012630.3C;BraA09g040380.3C	2	2204	25	39649	0.408477
GO:0012505	cellular_component	endomembrane system	5	BraA03g011860.3C;BraA09g032820.3C;BraA09g010900.3C;BraA09g052960.3C;BraA10g016340.3C;BraA09g062020.3C;BraA10g020140.3C;BraA03g009640.3C	8	2204	127	39649	0.410392
GO:0009570	cellular_component	chloroplast stroma	12	BraA05g006330.3C;BraA03g019970.3C;BraA02g041250.3C;BraA03g019650.3C;BraA06g043580.3C;BraA05g024300.3C;BraA03g040590.3C;BraA01g021750.3C;BraA08g010980.3C;BraA06g035670.3C;BraA03g019880.3C;BraA09g010360.3C;BraA02g025340.3C;BraA07g008830.3C;BraA03g054680.3C;BraA01g029860.3C;BraA05g005630.3C;BraA01g034420.3C;BraA07g028320.3C;BraA07g038200.3C;BraA10g010780.3C;BraA05g007560.3C;BraA05g008100.3C;BraA08g0…	63	2204	1097	39649	0.412533
GO:0009733	biological_process	response to auxin	6	BraA03g059870.3C;BraA04g000440.3C;BraA07g025310.3C;BraA09g052270.3C;BraA09g001190.3C;BraA03g028670.3C;BraA03g024500.3C;BraA05g000480.3C;BraA06g044760.3C;BraA01g007610.3C;BraA03g055440.3C;BraA08g022930.3C;BraA01g001300.3C;BraA07g019890.3C;BraA04g012020.3C;BraA07g026930.3C;BraA03g030600.3C;BraA07g024980.3C;BraA01g003500.3C;BraA02g017040.3C;BraA08g001700.3C;BraA07g031730.3C;BraA04g010190.3C;BraA10g0…	32	2204	548	39649	0.412617
GO:0016760	molecular_function	cellulose synthase (UDP-forming) activity	8	BraA03g051590.3C;BraA02g006730.3C;BraA04g023740.3C	3	2204	42	39649	0.415676
GO:0009627	biological_process	systemic acquired resistance	7	BraA10g027200.3C;BraA06g001010.3C;BraA06g042710.3C;BraA09g013710.3C;BraA05g040390.3C	5	2204	76	39649	0.416214
GO:0048481	biological_process	ovule development	8	BraA03g024840.3C;BraA10g010780.3C;BraA01g039720.3C;BraA02g009410.3C;BraA10g007920.3C	5	2204	76	39649	0.416214
GO:0016759	molecular_function	cellulose synthase activity	8	BraA03g051590.3C;BraA02g006730.3C;BraA04g023740.3C;BraA05g015160.3C	4	2204	59	39649	0.416946
GO:0016042	biological_process	lipid catabolic process	6	BraA04g010570.3C;BraA08g010000.3C;BraA01g022710.3C;BraA09g039630.3C;BraA06g000980.3C;BraA06g001010.3C;BraA09g016200.3C;BraA01g001770.3C;BraA02g023130.3C;BraA09g018850.3C;BraA10g016590.3C;BraA04g006350.3C;BraA02g023140.3C;BraA03g027680.3C	14	2204	233	39649	0.421455
GO:0004722	molecular_function	protein serine/threonine phosphatase activity	9	BraA05g020770.3C;BraA04g000080.3C;BraA08g029190.3C;BraA08g028750.3C;BraA03g001030.3C;BraA03g018190.3C;BraA10g005640.3C;BraA07g000780.3C;BraAnng002160.3C;BraAnng002170.3C;BraA03g021320.3C;BraA09g026760.3C;BraA03g053920.3C;BraA10g033780.3C;BraA05g014800.3C	15	2204	251	39649	0.424321
GO:0000166	molecular_function	nucleotide binding	5	BraA06g034740.3C;BraA06g038460.3C;BraA06g005470.3C;BraA05g015200.3C;BraA03g038750.3C;BraA02g010600.3C;BraA04g019240.3C;BraA06g027670.3C;BraA05g030810.3C;BraA02g001350.3C;BraA03g045090.3C;BraA10g024900.3C;BraA09g019340.3C;BraA03g047090.3C;BraA06g017700.3C;BraA01g029700.3C;BraA03g026150.3C;BraA05g004940.3C;BraA02g033270.3C;BraA06g041610.3C;BraA10g032060.3C;BraA07g025520.3C;BraA09g046150.3C;BraA08g0…	44	2204	764	39649	0.426051
GO:0000989	molecular_function	transcription factor binding transcription factor activity	4	BraA02g022870.3C;BraA06g044590.3C	2	2204	26	39649	0.428063
GO:0047196	molecular_function	long-chain-alcohol O-fatty-acyltransferase activity	8	BraA03g051450.3C;BraA04g030440.3C	2	2204	26	39649	0.428063
GO:0030665	cellular_component	clathrin-coated vesicle membrane	13	BraA08g010330.3C;BraA05g007070.3C	2	2204	26	39649	0.428063
GO:0006270	biological_process	DNA replication initiation	11	BraA03g042100.3C;BraA08g005680.3C	2	2204	26	39649	0.428063
GO:0010492	biological_process	maintenance of shoot apical meristem identity	11	BraA01g001240.3C;BraA01g042190.3C	2	2204	26	39649	0.428063
GO:0019013	cellular_component	viral nucleocapsid	5	BraA03g049300.3C;BraA07g020330.3C	2	2204	26	39649	0.428063
GO:0010252	biological_process	auxin homeostasis	7	BraA07g030260.3C;BraA07g034590.3C;BraA02g019350.3C;BraA03g012590.3C	4	2204	60	39649	0.429573
GO:0005451	molecular_function	monovalent cation:proton antiporter activity	10	BraA03g011860.3C;BraA10g016340.3C;BraA09g013630.3C	3	2204	43	39649	0.430696
GO:0006811	biological_process	ion transport	5	BraA03g064110.3C;BraA09g012510.3C;BraA07g034310.3C;BraA01g027270.3C;BraA09g016040.3C;BraA02g025230.3C	6	2204	95	39649	0.434613
GO:0000304	biological_process	response to singlet oxygen	7	BraA03g058010.3C	1	2204	10	39649	0.4356
GO:0009263	biological_process	deoxyribonucleotide biosynthetic process	10	BraA01g000410.3C	1	2204	10	39649	0.4356
GO:0005663	cellular_component	DNA replication factor C complex	12	BraA09g012960.3C	1	2204	10	39649	0.4356
GO:0034314	biological_process	Arp2/3 complex-mediated actin nucleation	13	BraA07g010310.3C	1	2204	10	39649	0.4356
GO:0009526	cellular_component	plastid envelope	11	BraA01g027270.3C	1	2204	10	39649	0.4356
GO:0008878	molecular_function	glucose-1-phosphate adenylyltransferase activity	8	BraA06g035670.3C	1	2204	10	39649	0.4356
GO:0019305	biological_process	dTDP-rhamnose biosynthetic process	11	BraA03g024540.3C	1	2204	10	39649	0.4356
GO:0006379	biological_process	mRNA cleavage	11	BraA02g015710.3C	1	2204	10	39649	0.4356
GO:0030267	molecular_function	glyoxylate reductase (NADP) activity	7	BraA08g008740.3C	1	2204	10	39649	0.4356
GO:0010031	biological_process	circumnutation	6	BraA01g017770.3C	1	2204	10	39649	0.4356
GO:0033523	biological_process	histone H2B ubiquitination	10	BraA05g004790.3C	1	2204	10	39649	0.4356
GO:0052725	molecular_function	inositol-1,3,4-trisphosphate 6-kinase activity	8	BraA09g007090.3C	1	2204	10	39649	0.4356
GO:0019905	molecular_function	syntaxin binding	6	BraA03g048840.3C	1	2204	10	39649	0.4356
GO:0005746	cellular_component	mitochondrial respiratory chain	14	BraA09g002380.3C	1	2204	10	39649	0.4356
GO:0009533	cellular_component	chloroplast stromal thylakoid	13	BraA04g001250.3C	1	2204	10	39649	0.4356
GO:0006555	biological_process	methionine metabolic process	8	BraA03g037900.3C	1	2204	10	39649	0.4356
GO:0003689	molecular_function	DNA clamp loader activity	13	BraA09g012960.3C	1	2204	10	39649	0.4356
GO:0009399	biological_process	nitrogen fixation	6	BraA07g021090.3C	1	2204	10	39649	0.4356
GO:0032940	biological_process	secretion by cell	5	BraA03g023390.3C	1	2204	10	39649	0.4356
GO:0003886	molecular_function	DNA (cytosine-5-)-methyltransferase activity	8	BraA04g016930.3C	1	2204	10	39649	0.4356
GO:0015700	biological_process	arsenite transport	8	BraA01g010400.3C	1	2204	10	39649	0.4356
GO:0060211	biological_process	regulation of nuclear-transcribed mRNA poly(A) tail shortening	13	BraA08g016220.3C	1	2204	10	39649	0.4356
GO:0009800	biological_process	cinnamic acid biosynthetic process	9	BraA07g014550.3C	1	2204	10	39649	0.4356
GO:0034715	cellular_component	pICln-Sm protein complex	9	BraA02g043620.3C	1	2204	10	39649	0.4356
GO:0010623	biological_process	developmental programmed cell death	7	BraA08g026760.3C	1	2204	10	39649	0.4356
GO:0047627	molecular_function	adenylylsulfatase activity	7	BraA03g047090.3C	1	2204	10	39649	0.4356
GO:0004748	molecular_function	ribonucleoside-diphosphate reductase activity, thioredoxin disulfide as acceptor	7	BraA01g000410.3C	1	2204	10	39649	0.4356
GO:0001053	molecular_function	plastid sigma factor activity	7	BraA10g025160.3C	1	2204	10	39649	0.4356
GO:0005319	molecular_function	lipid transporter activity	5	BraA07g018450.3C	1	2204	10	39649	0.4356
GO:0015804	biological_process	neutral amino acid transport	10	BraA03g003820.3C	1	2204	10	39649	0.4356
GO:0080039	molecular_function	xyloglucan endotransglucosylase activity	8	BraA03g012370.3C	1	2204	10	39649	0.4356
GO:0009957	biological_process	epidermal cell fate specification	7	BraA09g013280.3C	1	2204	10	39649	0.4356
GO:0016593	cellular_component	Cdc73/Paf1 complex	11	BraA03g042170.3C	1	2204	10	39649	0.4356
GO:0002239	biological_process	response to oomycetes	7	BraA08g021410.3C	1	2204	10	39649	0.4356
GO:0016987	molecular_function	sigma factor activity	6	BraA10g025160.3C	1	2204	10	39649	0.4356
GO:0035066	biological_process	positive regulation of histone acetylation	11	BraA05g013990.3C	1	2204	10	39649	0.4356
GO:0006625	biological_process	protein targeting to peroxisome	7	BraA10g022470.3C	1	2204	10	39649	0.4356
GO:0003916	molecular_function	DNA topoisomerase activity	5	BraA01g008580.3C	1	2204	10	39649	0.4356
GO:0005971	cellular_component	ribonucleoside-diphosphate reductase complex	9	BraA01g000410.3C	1	2204	10	39649	0.4356
GO:0003676	molecular_function	nucleic acid binding	5	BraA02g025900.3C;BraA04g026480.3C;BraA10g003570.3C;BraA10g027530.3C;BraA06g038460.3C;BraA09g038440.3C;BraA01g009850.3C;BraA09g053620.3C;BraA05g002900.3C;BraA02g010600.3C;BraA02g001350.3C;BraA09g064160.3C;BraA07g039020.3C;BraA02g040180.3C;BraA08g005740.3C;BraA03g033070.3C;BraA09g043530.3C;BraA09g043540.3C;BraA08g004880.3C;BraA01g039720.3C;BraA02g040670.3C;BraA08g024020.3C;BraA07g027530.3C;BraA03g0…	53	2204	927	39649	0.436136
GO:0050660	molecular_function	flavin adenine dinucleotide binding	6	BraA05g010240.3C;BraA02g021450.3C;BraA09g020560.3C;BraA09g020520.3C;BraA09g020570.3C;BraA09g060910.3C;BraA03g055170.3C;BraA01g011600.3C;BraA02g012830.3C;BraA09g046800.3C;BraA06g008360.3C;BraA10g014340.3C	12	2204	201	39649	0.441997
GO:0010501	biological_process	RNA secondary structure unwinding	9	BraA01g040600.3C;BraA08g000940.3C;BraA06g014660.3C;BraA09g007210.3C	4	2204	61	39649	0.442127
GO:0009639	biological_process	response to red or far red light	7	BraA01g026070.3C;BraA09g046600.3C;BraA07g013860.3C;BraA01g016310.3C	4	2204	61	39649	0.442127
GO:0019915	biological_process	lipid storage	6	BraA01g042610.3C;BraA03g048370.3C;BraA02g002380.3C	3	2204	44	39649	0.445572
GO:0010026	biological_process	trichome differentiation	7	BraA03g014870.3C;BraA02g015230.3C;BraA03g019940.3C	3	2204	44	39649	0.445572
GO:0006071	biological_process	glycerol metabolic process	7	BraA07g001370.3C;BraA03g001410.3C;BraA03g019940.3C	3	2204	44	39649	0.445572
GO:0008131	molecular_function	primary amine oxidase activity	7	BraA07g010070.3C;BraA03g055170.3C	2	2204	27	39649	0.4473
GO:0005199	molecular_function	structural constituent of cell wall	4	BraA01g010210.3C;BraA03g038640.3C	2	2204	27	39649	0.4473
GO:0007035	biological_process	vacuolar acidification	13	BraA03g060790.3C;BraA03g024870.3C	2	2204	27	39649	0.4473
GO:0055062	biological_process	phosphate ion homeostasis	10	BraA05g007450.3C;BraA09g059750.3C	2	2204	27	39649	0.4473
GO:0030125	cellular_component	clathrin vesicle coat	11	BraA09g016590.3C;BraA10g006330.3C	2	2204	27	39649	0.4473
GO:0006302	biological_process	double-strand break repair	10	BraA02g006410.3C;BraA07g003840.3C	2	2204	27	39649	0.4473
GO:0009969	biological_process	xyloglucan biosynthetic process	9	BraA09g001680.3C;BraA03g029070.3C	2	2204	27	39649	0.4473
GO:0090332	biological_process	stomatal closure	6	BraA07g035680.3C;BraA02g020170.3C	2	2204	27	39649	0.4473
GO:0022625	cellular_component	cytosolic large ribosomal subunit	11	BraA08g020260.3C;BraA09g052140.3C;BraA07g025260.3C;BraA04g000530.3C;BraA04g026320.3C;BraA04g006230.3C;BraA09g044390.3C;BraA09g053620.3C;BraA02g012710.3C;BraA03g012830.3C;BraA05g004070.3C;BraA09g023000.3C;BraA07g001090.3C;BraA02g025590.3C;BraA05g000320.3C	15	2204	255	39649	0.448643
GO:0048527	biological_process	lateral root development	8	BraA08g000170.3C;BraA01g036890.3C;BraA03g036840.3C;BraA07g019890.3C;BraA04g012020.3C	5	2204	79	39649	0.449369
GO:0006396	biological_process	RNA processing	9	BraA05g015130.3C;BraA05g030350.3C;BraA05g013720.3C;BraA04g022010.3C;BraA07g018820.3C;BraA04g008000.3C	6	2204	97	39649	0.454482
GO:0010214	biological_process	seed coat development	5	BraA06g006420.3C;BraA02g040140.3C;BraA06g034760.3C;BraA09g004510.3C	4	2204	62	39649	0.454596
GO:0006914	biological_process	autophagy	6	BraA10g022680.3C;BraA04g028920.3C;BraA09g009280.3C;BraA08g011950.3C	4	2204	62	39649	0.454596
GO:0005905	cellular_component	coated pit	5	BraA06g010860.3C;BraA10g018790.3C;BraA10g006330.3C	3	2204	45	39649	0.460292
GO:0006457	biological_process	protein folding	7	BraA06g029530.3C;BraA01g010850.3C;BraA03g013140.3C;BraA03g012970.3C;BraA03g013170.3C;BraA08g035220.3C;BraA07g012480.3C;BraA10g002300.3C;BraA04g000880.3C;BraA07g026400.3C;BraA02g009190.3C;BraA03g051830.3C;BraA08g020460.3C;BraA01g015090.3C;BraA07g043210.3C;BraA09g029780.3C;BraA05g042240.3C;BraA07g010730.3C;BraA05g032880.3C;BraA02g010240.3C;BraA06g038860.3C;BraA05g042120.3C;BraA09g065270.3C;BraA07g0…	25	2204	435	39649	0.461118
GO:0009626	biological_process	plant-type hypersensitive response	6	BraA09g021720.3C;BraA06g042040.3C;BraA06g018560.3C;BraA04g024520.3C;BraA09g013710.3C;BraA10g020140.3C;BraA03g009640.3C;BraA08g032630.3C	8	2204	133	39649	0.46139
GO:0090333	biological_process	regulation of stomatal closure	7	BraA10g024560.3C;BraA01g025770.3C	2	2204	28	39649	0.466167
GO:0030552	molecular_function	cAMP binding	9	BraA03g029750.3C;BraA02g011940.3C	2	2204	28	39649	0.466167
GO:0048528	biological_process	post-embryonic root development	7	BraA06g044760.3C;BraA08g022930.3C	2	2204	28	39649	0.466167
GO:0030553	molecular_function	cGMP binding	9	BraA03g029750.3C;BraA02g011940.3C	2	2204	28	39649	0.466167
GO:0004535	molecular_function	poly(A)-specific ribonuclease activity	11	BraA09g033280.3C;BraA09g033310.3C	2	2204	28	39649	0.466167
GO:0010541	biological_process	acropetal auxin transport	8	BraA09g003440.3C;BraA09g020340.3C	2	2204	28	39649	0.466167
GO:0008139	molecular_function	nuclear localization sequence binding	7	BraA10g020600.3C;BraA02g008450.3C	2	2204	28	39649	0.466167
GO:0016810	molecular_function	hydrolase activity, acting on carbon-nitrogen (but not peptide) bonds	5	BraA03g005130.3C	1	2204	11	39649	0.466982
GO:0043966	biological_process	histone H3 acetylation	10	BraA05g040610.3C	1	2204	11	39649	0.466982
GO:0052747	molecular_function	sinapyl alcohol dehydrogenase activity	7	BraA07g037020.3C	1	2204	11	39649	0.466982
GO:0035336	biological_process	long-chain fatty-acyl-CoA metabolic process	9	BraA06g023410.3C	1	2204	11	39649	0.466982
GO:0010189	biological_process	vitamin E biosynthetic process	8	BraA03g057490.3C	1	2204	11	39649	0.466982
GO:0009165	biological_process	nucleotide biosynthetic process	9	BraA06g007610.3C	1	2204	11	39649	0.466982
GO:0000974	cellular_component	Prp19 complex	5	BraA01g020870.3C	1	2204	11	39649	0.466982
GO:0006880	biological_process	intracellular sequestering of iron ion	12	BraA01g018710.3C	1	2204	11	39649	0.466982
GO:0008460	molecular_function	dTDP-glucose 4,6-dehydratase activity	7	BraA03g024540.3C	1	2204	11	39649	0.466982
GO:0004365	molecular_function	glyceraldehyde-3-phosphate dehydrogenase (NAD+) (phosphorylating) activity	7	BraA02g025340.3C	1	2204	11	39649	0.466982
GO:0004351	molecular_function	glutamate decarboxylase activity	7	BraA07g031850.3C	1	2204	11	39649	0.466982
GO:0045227	biological_process	capsule polysaccharide biosynthetic process	9	BraA08g030770.3C	1	2204	11	39649	0.466982
GO:0009081	biological_process	branched-chain amino acid metabolic process	7	BraA06g017480.3C	1	2204	11	39649	0.466982
GO:0033358	biological_process	UDP-L-arabinose biosynthetic process	11	BraA08g030770.3C	1	2204	11	39649	0.466982
GO:0010328	molecular_function	auxin influx transmembrane transporter activity	7	BraA07g026930.3C	1	2204	11	39649	0.466982
GO:0008610	biological_process	lipid biosynthetic process	6	BraA07g009650.3C	1	2204	11	39649	0.466982
GO:0045927	biological_process	positive regulation of growth	5	BraA01g042610.3C	1	2204	11	39649	0.466982
GO:0008441	molecular_function	3'(2'),5'-bisphosphate nucleotidase activity	9	BraA06g027460.3C	1	2204	11	39649	0.466982
GO:0015562	molecular_function	efflux transmembrane transporter activity	5	BraA10g003980.3C	1	2204	11	39649	0.466982
GO:0015140	molecular_function	malate transmembrane transporter activity	10	BraA01g034390.3C	1	2204	11	39649	0.466982
GO:0007020	biological_process	microtubule nucleation	7	BraA06g040010.3C	1	2204	11	39649	0.466982
GO:0033946	molecular_function	xyloglucan-specific endo-beta-1,4-glucanase activity	8	BraA03g012370.3C	1	2204	11	39649	0.466982
GO:0031683	molecular_function	G-protein beta/gamma-subunit complex binding	6	BraA04g017230.3C	1	2204	11	39649	0.466982
GO:0010209	molecular_function	vacuolar sorting signal binding	7	BraA05g007070.3C	1	2204	11	39649	0.466982
GO:0019239	molecular_function	deaminase activity	4	BraA03g045930.3C	1	2204	11	39649	0.466982
GO:0038023	molecular_function	signaling receptor activity	4	BraA08g032630.3C	1	2204	11	39649	0.466982
GO:0010098	biological_process	suspensor development	5	BraA04g023780.3C	1	2204	11	39649	0.466982
GO:0010190	biological_process	cytochrome b6f complex assembly	10	BraA01g006300.3C	1	2204	11	39649	0.466982
GO:0044205	biological_process	'de novo' UMP biosynthetic process	12	BraA03g050610.3C	1	2204	11	39649	0.466982
GO:0006882	biological_process	cellular zinc ion homeostasis	11	BraA05g007450.3C	1	2204	11	39649	0.466982
GO:0033926	molecular_function	glycopeptide alpha-N-acetylgalactosaminidase activity	7	BraA09g040380.3C	1	2204	11	39649	0.466982
GO:0010103	biological_process	stomatal complex morphogenesis	8	BraA07g039150.3C	1	2204	11	39649	0.466982
GO:0050373	molecular_function	UDP-arabinose 4-epimerase activity	7	BraA08g030770.3C	1	2204	11	39649	0.466982
GO:0030151	molecular_function	molybdenum ion binding	8	BraA02g024390.3C	1	2204	11	39649	0.466982
GO:0070534	biological_process	protein K63-linked ubiquitination	12	BraA09g058060.3C	1	2204	11	39649	0.466982
GO:0010371	biological_process	regulation of gibberellin biosynthetic process	10	BraA06g009090.3C	1	2204	11	39649	0.466982
GO:0001664	molecular_function	G-protein coupled receptor binding	6	BraA04g017230.3C	1	2204	11	39649	0.466982
GO:0017077	molecular_function	oxidative phosphorylation uncoupler activity	5	BraA03g009220.3C	1	2204	11	39649	0.466982
GO:0048638	biological_process	regulation of developmental growth	6	BraA03g039410.3C	1	2204	11	39649	0.466982
GO:0006536	biological_process	glutamate metabolic process	9	BraA07g031850.3C	1	2204	11	39649	0.466982
GO:0004084	molecular_function	branched-chain-amino-acid transaminase activity	7	BraA06g017480.3C	1	2204	11	39649	0.466982
GO:0070300	molecular_function	phosphatidic acid binding	6	BraA05g019790.3C	1	2204	11	39649	0.466982
GO:0007188	biological_process	adenylate cyclase-modulating G-protein coupled receptor signaling pathway	10	BraA04g017230.3C	1	2204	11	39649	0.466982
GO:0009649	biological_process	entrainment of circadian clock	6	BraA04g023680.3C	1	2204	11	39649	0.466982
GO:0033110	cellular_component	Cvt vesicle membrane	12	BraA08g011950.3C	1	2204	11	39649	0.466982
GO:0005768	cellular_component	endosome	9	BraA06g001800.3C;BraA10g002970.3C;BraA02g007680.3C;BraA02g006730.3C;BraA05g009630.3C;BraA03g023390.3C;BraA08g021880.3C;BraA01g001040.3C;BraA03g024540.3C;BraA01g012380.3C;BraA06g034220.3C;BraA10g016460.3C;BraA01g041120.3C;BraA08g023620.3C;BraA09g001680.3C;BraA03g029070.3C;BraA08g030950.3C;BraA06g015000.3C;BraA09g013840.3C;BraA09g038720.3C;BraA09g062020.3C;BraA05g003800.3C;BraA07g021660.3C;BraA03g0…	28	2204	490	39649	0.467864
GO:0009834	biological_process	plant-type secondary cell wall biogenesis	7	BraA04g027000.3C;BraA05g007550.3C;BraA03g019080.3C;BraA01g041970.3C;BraA05g015160.3C	5	2204	81	39649	0.471198
GO:0006418	biological_process	tRNA aminoacylation for protein translation	12	BraA10g010780.3C;BraA07g025010.3C;BraA01g043030.3C	3	2204	46	39649	0.474839
GO:0009695	biological_process	jasmonic acid biosynthetic process	9	BraA06g038770.3C;BraA02g023600.3C;BraA09g016200.3C	3	2204	46	39649	0.474839
GO:0016747	molecular_function	transferase activity, transferring acyl groups other than amino-acyl groups	6	BraA02g039980.3C;BraA08g024800.3C;BraA01g021360.3C;BraA03g021380.3C;BraA02g020280.3C;BraA06g015010.3C;BraA04g015900.3C	7	2204	117	39649	0.476437
GO:0006446	biological_process	regulation of translational initiation	9	BraA03g006930.3C;BraA09g030220.3C;BraA08g016220.3C;BraA05g015110.3C	4	2204	64	39649	0.479242
GO:0009741	biological_process	response to brassinosteroid	6	BraA09g000430.3C;BraA03g029980.3C;BraA09g005620.3C;BraA06g020400.3C	4	2204	64	39649	0.479242
GO:0006631	biological_process	fatty acid metabolic process	9	BraA01g031020.3C;BraAnng003720.3C;BraA03g057490.3C;BraA06g033900.3C	4	2204	64	39649	0.479242
GO:0009846	biological_process	pollen germination	6	BraA04g023740.3C;BraA01g039720.3C;BraA01g040350.3C;BraA03g059420.3C;BraA07g022610.3C;BraA04g003670.3C	6	2204	100	39649	0.483957
GO:0009723	biological_process	response to ethylene	6	BraA01g039610.3C;BraA05g035480.3C;BraA03g024500.3C;BraA09g025090.3C;BraA05g000480.3C;BraA07g019890.3C;BraA04g012020.3C;BraA02g019840.3C;BraA06g028320.3C;BraA08g026520.3C;BraA02g017040.3C;BraA09g005890.3C;BraA03g012590.3C;BraA10g017610.3C	14	2204	243	39649	0.484336
GO:0019430	biological_process	removal of superoxide radicals	7	BraA03g059420.3C;BraA02g017040.3C	2	2204	29	39649	0.484645
GO:1903507	biological_process	negative regulation of nucleic acid-templated transcription	11	BraA08g028330.3C;BraA02g021020.3C	2	2204	29	39649	0.484645
GO:0006790	biological_process	sulfur compound metabolic process	5	BraA03g047090.3C;BraA06g027460.3C	2	2204	29	39649	0.484645
GO:0016717	molecular_function	oxidoreductase activity, acting on paired donors, with oxidation of a pair of donors resulting in the reduction of molecular oxygen to two molecules of water	6	BraA08g033950.3C;BraA05g013280.3C	2	2204	29	39649	0.484645
GO:0006364	biological_process	rRNA processing	11	BraA01g040600.3C;BraA01g022250.3C;BraA08g000940.3C;BraA04g030520.3C;BraA04g008000.3C;BraA04g000270.3C;BraA07g020330.3C	7	2204	118	39649	0.485425
GO:0008080	molecular_function	N-acetyltransferase activity	8	BraA04g023130.3C;BraA05g012030.3C;BraA01g011180.3C	3	2204	47	39649	0.489203
GO:0045492	biological_process	xylan biosynthetic process	9	BraA07g036090.3C;BraA01g041970.3C;BraA03g013790.3C	3	2204	47	39649	0.489203
GO:0042803	molecular_function	protein homodimerization activity	6	BraA08g029080.3C;BraA07g018060.3C;BraA07g019890.3C;BraA04g012020.3C;BraA06g006450.3C;BraA04g025710.3C;BraA05g011300.3C;BraA02g018810.3C;BraA05g009270.3C;BraA04g025720.3C;BraA03g018860.3C;BraA01g017500.3C;BraA03g058700.3C;BraA01g004040.3C;BraA05g004790.3C	15	2204	262	39649	0.490988
GO:0048364	biological_process	root development	8	BraA07g018060.3C;BraA07g008830.3C;BraA01g029860.3C;BraA03g061010.3C;BraA02g007170.3C;BraA10g022360.3C;BraA07g024980.3C;BraA08g005680.3C;BraA09g000420.3C;BraA04g030520.3C;BraA08g023620.3C;BraA09g062020.3C;BraA06g006420.3C;BraA01g015340.3C;BraA05g008800.3C	15	2204	262	39649	0.490988
GO:0008422	molecular_function	beta-glucosidase activity	8	BraA07g008050.3C;BraA01g034680.3C;BraA08g025770.3C;BraA09g038410.3C	4	2204	65	39649	0.491401
GO:0051753	molecular_function	mannan synthase activity	9	BraA02g006730.3C	1	2204	12	39649	0.496619
GO:0050072	molecular_function	m7G(5')pppN diphosphatase activity	8	BraA10g025270.3C	1	2204	12	39649	0.496619
GO:0042991	biological_process	transcription factor import into nucleus	7	BraA02g014680.3C	1	2204	12	39649	0.496619
GO:0042939	biological_process	tripeptide transport	8	BraA09g021570.3C	1	2204	12	39649	0.496619
GO:0005687	cellular_component	U4 snRNP	9	BraA03g049300.3C	1	2204	12	39649	0.496619
GO:0016279	molecular_function	protein-lysine N-methyltransferase activity	9	BraA04g027570.3C	1	2204	12	39649	0.496619
GO:0008235	molecular_function	metalloexopeptidase activity	8	BraA01g022250.3C	1	2204	12	39649	0.496619
GO:0047763	molecular_function	caffeate O-methyltransferase activity	8	BraA10g012310.3C	1	2204	12	39649	0.496619
GO:0019139	molecular_function	cytokinin dehydrogenase activity	6	BraA03g055170.3C	1	2204	12	39649	0.496619
GO:0004445	molecular_function	inositol-polyphosphate 5-phosphatase activity	10	BraA02g020310.3C	1	2204	12	39649	0.496619
GO:0009823	biological_process	cytokinin catabolic process	8	BraA03g055170.3C	1	2204	12	39649	0.496619
GO:0009396	biological_process	folic acid-containing compound biosynthetic process	8	BraA02g004630.3C	1	2204	12	39649	0.496619
GO:0035197	molecular_function	siRNA binding	7	BraA02g009410.3C	1	2204	12	39649	0.496619
GO:0006656	biological_process	phosphatidylcholine biosynthetic process	10	BraA06g044470.3C	1	2204	12	39649	0.496619
GO:0003959	molecular_function	NADPH dehydrogenase activity	6	BraA02g023600.3C	1	2204	12	39649	0.496619
GO:0003006	biological_process	developmental process involved in reproduction	4	BraA07g043190.3C	1	2204	12	39649	0.496619
GO:0042937	molecular_function	tripeptide transporter activity	7	BraA09g021570.3C	1	2204	12	39649	0.496619
GO:0015491	molecular_function	cation:cation antiporter activity	9	BraA05g007450.3C	1	2204	12	39649	0.496619
GO:0010038	biological_process	response to metal ion	6	BraA03g055500.3C	1	2204	12	39649	0.496619
GO:0045261	cellular_component	proton-transporting ATP synthase complex, catalytic core F(1)	8	BraAnng001540.3C	1	2204	12	39649	0.496619
GO:0009231	biological_process	riboflavin biosynthetic process	8	BraA06g027760.3C	1	2204	12	39649	0.496619
GO:0071470	biological_process	cellular response to osmotic stress	6	BraA10g016460.3C	1	2204	12	39649	0.496619
GO:0009330	cellular_component	DNA topoisomerase complex (ATP-hydrolyzing)	7	BraA01g008580.3C	1	2204	12	39649	0.496619
GO:0080025	molecular_function	phosphatidylinositol-3,5-bisphosphate binding	9	BraA04g028920.3C	1	2204	12	39649	0.496619
GO:0015749	biological_process	monosaccharide transport	6	BraA09g061400.3C	1	2204	12	39649	0.496619
GO:0002098	biological_process	tRNA wobble uridine modification	14	BraA09g059860.3C	1	2204	12	39649	0.496619
GO:0030140	cellular_component	trans-Golgi network transport vesicle	12	BraA10g025460.3C	1	2204	12	39649	0.496619
GO:0071949	molecular_function	FAD binding	7	BraA10g026800.3C	1	2204	12	39649	0.496619
GO:0010082	biological_process	regulation of root meristem growth	10	BraA08g005680.3C;BraA09g026650.3C	2	2204	30	39649	0.50272
GO:0051536	molecular_function	iron-sulfur cluster binding	5	BraA03g054680.3C;BraA01g005500.3C	2	2204	30	39649	0.50272
GO:0006896	biological_process	Golgi to vacuole transport	7	BraA03g048840.3C;BraA05g007070.3C	2	2204	30	39649	0.50272
GO:0031012	cellular_component	extracellular matrix	3	BraA02g035830.3C;BraA02g002380.3C	2	2204	30	39649	0.50272
GO:0006629	biological_process	lipid metabolic process	5	BraA04g010430.3C;BraA09g005620.3C;BraA03g051450.3C;BraA10g020710.3C;BraA03g048370.3C;BraA06g023410.3C;BraA01g022710.3C;BraA02g023600.3C;BraA09g016200.3C;BraA03g045020.3C;BraA03g019940.3C;BraA09g019540.3C;BraA10g016590.3C	13	2204	228	39649	0.503021
GO:0015293	molecular_function	symporter activity	7	BraA02g003380.3C;BraA10g027690.3C;BraA06g027280.3C;BraA07g027400.3C;BraA07g040070.3C;BraA07g026930.3C;BraA03g035330.3C;BraA03g003820.3C	8	2204	138	39649	0.503204
GO:0006885	biological_process	regulation of pH	10	BraA03g011860.3C;BraA10g016340.3C;BraA09g013630.3C	3	2204	48	39649	0.503371
GO:0016538	molecular_function	cyclin-dependent protein serine/threonine kinase regulator activity	6	BraA08g029800.3C;BraA07g039870.3C;BraA06g043980.3C	3	2204	48	39649	0.503371
GO:0036459	molecular_function	ubiquitinyl hydrolase activity	5	BraA06g012900.3C;BraA03g002570.3C;BraA01g015340.3C	3	2204	48	39649	0.503371
GO:0019252	biological_process	starch biosynthetic process	9	BraA06g035670.3C;BraA09g049370.3C;BraA04g002380.3C	3	2204	48	39649	0.503371
GO:0015934	cellular_component	large ribosomal subunit	11	BraA05g004000.3C;BraA03g023200.3C;BraA05g004070.3C;BraA09g023000.3C;BraA02g025590.3C	5	2204	84	39649	0.503396
GO:0030529	cellular_component	ribonucleoprotein complex	7	BraA03g057990.3C;BraA01g022250.3C;BraA07g025520.3C;BraA02g009410.3C	4	2204	66	39649	0.503441
GO:0005355	molecular_function	glucose transmembrane transporter activity	10	BraA02g040660.3C;BraA09g042790.3C;BraA01g002130.3C;BraA09g061400.3C	4	2204	66	39649	0.503441
GO:0003964	molecular_function	RNA-directed DNA polymerase activity	8	BraA08g005740.3C;BraA09g043530.3C;BraA09g043540.3C;BraA01g032320.3C;BraA03g037330.3C;BraA02g040670.3C;BraA08g015740.3C;BraA04g016240.3C;BraA07g029570.3C;BraA06g010830.3C;BraA08g020520.3C;BraA02g008530.3C;BraA09g017970.3C;BraA09g031430.3C	14	2204	247	39649	0.509188
GO:0009926	biological_process	auxin polar transport	7	BraA08g029780.3C;BraA09g058610.3C;BraA07g026930.3C;BraA07g003460.3C;BraA03g012590.3C	5	2204	85	39649	0.513958
GO:0009615	biological_process	response to virus	7	BraA01g030330.3C;BraA10g018300.3C;BraA10g031490.3C;BraA02g010260.3C	4	2204	67	39649	0.515352
GO:0006814	biological_process	sodium ion transport	8	BraA05g007450.3C;BraA06g010810.3C;BraA03g027780.3C	3	2204	49	39649	0.517334
GO:0008237	molecular_function	metallopeptidase activity	7	BraA06g002370.3C;BraA07g037930.3C;BraA09g052830.3C	3	2204	49	39649	0.517334
GO:0009416	biological_process	response to light stimulus	6	BraA05g012500.3C;BraA03g017180.3C;BraA05g006330.3C;BraA09g041290.3C;BraA04g002850.3C;BraA04g002860.3C;BraAnng005860.3C;BraA02g024390.3C;BraA08g006470.3C;BraA10g027630.3C;BraA09g018050.3C;BraA04g027570.3C;BraA04g016990.3C;BraA02g014020.3C;BraA01g041120.3C;BraA03g056890.3C;BraA09g034600.3C;BraA05g041940.3C	18	2204	321	39649	0.519255
GO:0005677	cellular_component	chromatin silencing complex	11	BraA02g002890.3C;BraA03g012460.3C	2	2204	31	39649	0.520378
GO:0051302	biological_process	regulation of cell division	6	BraA03g033560.3C;BraA01g022250.3C	2	2204	31	39649	0.520378
GO:0005986	biological_process	sucrose biosynthetic process	8	BraA04g025460.3C;BraA10g003470.3C	2	2204	31	39649	0.520378
GO:0009698	biological_process	phenylpropanoid metabolic process	6	BraA02g010500.3C;BraA10g017800.3C	2	2204	31	39649	0.520378
GO:0048440	biological_process	carpel development	6	BraA04g016350.3C;BraA01g030330.3C	2	2204	31	39649	0.520378
GO:0045324	biological_process	late endosome to vacuole transport	7	BraA07g017890.3C	1	2204	13	39649	0.52461
GO:0034485	molecular_function	phosphatidylinositol-3,4,5-trisphosphate 5-phosphatase activity	10	BraA02g020310.3C	1	2204	13	39649	0.52461
GO:0031234	cellular_component	extrinsic component of cytoplasmic side of plasma membrane	7	BraA04g017230.3C	1	2204	13	39649	0.52461
GO:0005798	cellular_component	Golgi-associated vesicle	11	BraA10g016460.3C	1	2204	13	39649	0.52461
GO:0031490	molecular_function	chromatin DNA binding	5	BraA01g042190.3C	1	2204	13	39649	0.52461
GO:0097602	molecular_function	cullin family protein binding	5	BraA06g036640.3C	1	2204	13	39649	0.52461
GO:0045995	biological_process	regulation of embryonic development	7	BraA07g001370.3C	1	2204	13	39649	0.52461
GO:2000067	biological_process	regulation of root morphogenesis	10	BraA04g017230.3C	1	2204	13	39649	0.52461
GO:0052541	biological_process	plant-type cell wall cellulose metabolic process	8	BraA03g019940.3C	1	2204	13	39649	0.52461
GO:0015175	molecular_function	neutral amino acid transmembrane transporter activity	9	BraA06g027280.3C	1	2204	13	39649	0.52461
GO:0010050	biological_process	vegetative phase change	7	BraA10g018230.3C	1	2204	13	39649	0.52461
GO:0030162	biological_process	regulation of proteolysis	7	BraA04g025170.3C	1	2204	13	39649	0.52461
GO:0042964	biological_process	thioredoxin biosynthetic process	7	BraA03g059420.3C	1	2204	13	39649	0.52461
GO:0060918	biological_process	auxin transport	6	BraA06g026930.3C	1	2204	13	39649	0.52461
GO:0047714	molecular_function	galactolipase activity	7	BraA09g016200.3C	1	2204	13	39649	0.52461
GO:0080144	biological_process	amino acid homeostasis	9	BraA02g025340.3C	1	2204	13	39649	0.52461
GO:0010442	biological_process	guard cell morphogenesis	9	BraA03g019940.3C	1	2204	13	39649	0.52461
GO:0008649	molecular_function	rRNA methyltransferase activity	8	BraA07g017660.3C	1	2204	13	39649	0.52461
GO:0034497	biological_process	protein localization to pre-autophagosomal structure	7	BraA04g028920.3C	1	2204	13	39649	0.52461
GO:0051510	biological_process	regulation of unidimensional cell growth	7	BraA06g020400.3C	1	2204	13	39649	0.52461
GO:0005885	cellular_component	Arp2/3 protein complex	11	BraA07g010310.3C	1	2204	13	39649	0.52461
GO:0004559	molecular_function	alpha-mannosidase activity	8	BraA08g023620.3C	1	2204	13	39649	0.52461
GO:0009298	biological_process	GDP-mannose biosynthetic process	11	BraA03g027370.3C	1	2204	13	39649	0.52461
GO:0030674	molecular_function	protein binding, bridging	5	BraA08g030950.3C	1	2204	13	39649	0.52461
GO:0010099	biological_process	regulation of photomorphogenesis	8	BraA04g015390.3C	1	2204	13	39649	0.52461
GO:0010951	biological_process	negative regulation of endopeptidase activity	11	BraA04g025170.3C	1	2204	13	39649	0.52461
GO:0009819	biological_process	drought recovery	6	BraA05g027030.3C	1	2204	13	39649	0.52461
GO:0009423	biological_process	chorismate biosynthetic process	9	BraA05g039070.3C	1	2204	13	39649	0.52461
GO:0010329	molecular_function	auxin efflux transmembrane transporter activity	6	BraA09g003440.3C;BraA09g020340.3C;BraA03g012590.3C	3	2204	50	39649	0.531082
GO:0031348	biological_process	negative regulation of defense response	7	BraA02g002890.3C;BraA02g039580.3C;BraA09g013710.3C	3	2204	50	39649	0.531082
GO:0047262	molecular_function	polygalacturonate 4-alpha-galacturonosyltransferase activity	7	BraA09g063730.3C;BraA03g006860.3C;BraA03g013790.3C	3	2204	50	39649	0.531082
GO:0046983	molecular_function	protein dimerization activity	5	BraA05g025050.3C;BraA04g016680.3C;BraA03g035680.3C;BraA06g043630.3C;BraA06g003930.3C;BraA02g018870.3C;BraA07g018060.3C;BraA09g057040.3C;BraA01g030310.3C;BraA07g008990.3C;BraA08g032240.3C;BraA09g062030.3C;BraA06g006970.3C;BraA09g032230.3C;BraA05g035130.3C;BraA06g036770.3C;BraA09g003600.3C;BraA09g061770.3C;BraA05g028700.3C;BraA09g051450.3C;BraA09g001610.3C;BraA04g029140.3C;BraA09g013280.3C;BraA09g0…	30	2204	541	39649	0.532334
GO:0051539	molecular_function	4 iron, 4 sulfur cluster binding	6	BraA06g005470.3C;BraA09g010360.3C;BraA07g008830.3C;BraA01g029860.3C;BraA02g017590.3C	5	2204	87	39649	0.534794
GO:0035064	molecular_function	methylated histone binding	6	BraA02g007170.3C;BraA10g022360.3C	2	2204	32	39649	0.537611
GO:0017119	cellular_component	Golgi transport complex	11	BraA08g010330.3C;BraA05g007070.3C	2	2204	32	39649	0.537611
GO:0004596	molecular_function	peptide alpha-N-acetyltransferase activity	10	BraA05g018000.3C;BraA07g043030.3C	2	2204	32	39649	0.537611
GO:0003727	molecular_function	single-stranded RNA binding	7	BraA05g027030.3C;BraA05g030350.3C	2	2204	32	39649	0.537611
GO:0005384	molecular_function	manganese ion transmembrane transporter activity	11	BraA03g025770.3C;BraA01g018710.3C	2	2204	32	39649	0.537611
GO:0005802	cellular_component	trans-Golgi network	10	BraA06g001800.3C;BraA10g002970.3C;BraA02g007680.3C;BraA02g006730.3C;BraA05g009630.3C;BraA03g023390.3C;BraA08g021880.3C;BraA01g001040.3C;BraA03g024540.3C;BraA01g012380.3C;BraA02g023940.3C;BraA09g059750.3C;BraA01g041120.3C;BraA08g023620.3C;BraA09g001680.3C;BraA03g029070.3C;BraA06g015000.3C;BraA09g013840.3C;BraA09g038720.3C;BraA09g062020.3C;BraA10g027050.3C;BraA05g003800.3C;BraA03g024870.3C;BraA01g0…	27	2204	488	39649	0.538269
GO:0009753	biological_process	response to jasmonic acid	6	BraA05g006330.3C;BraA08g028330.3C;BraA05g010240.3C;BraA10g004890.3C;BraA09g025090.3C;BraA03g004210.3C;BraA09g026970.3C;BraA08g015340.3C;BraA08g013590.3C;BraA07g028930.3C;BraA09g021570.3C;BraA06g028320.3C;BraA02g017040.3C;BraA10g017610.3C;BraA04g001280.3C;BraA02g003400.3C;BraA02g021020.3C;BraA03g027780.3C	18	2204	325	39649	0.540776
GO:0010150	biological_process	leaf senescence	10	BraA05g006330.3C;BraA03g041900.3C;BraA06g044760.3C;BraA08g022930.3C;BraA10g022680.3C;BraA07g019890.3C;BraA04g012020.3C;BraA02g023600.3C;BraA07g006070.3C	9	2204	161	39649	0.541551
GO:0009831	biological_process	plant-type cell wall modification involved in multidimensional cell growth	8	BraA02g012880.3C;BraA01g041120.3C;BraA03g021530.3C	3	2204	51	39649	0.544606
GO:0009058	biological_process	biosynthetic process	4	BraA02g007680.3C;BraA09g026970.3C;BraA08g015340.3C;BraA09g051040.3C;BraA04g012450.3C;BraA10g031720.3C;BraA03g027370.3C;BraA04g013500.3C;BraA02g037490.3C	9	2204	162	39649	0.549098
GO:0009816	biological_process	defense response to bacterium, incompatible interaction	7	BraA09g021720.3C;BraA06g042040.3C;BraA02g040990.3C;BraA06g042710.3C;BraA08g032630.3C;BraA03g027680.3C	6	2204	107	39649	0.55052
GO:0052852	molecular_function	very-long-chain-(S)-2-hydroxy-acid oxidase activity	8	BraA05g032950.3C	1	2204	14	39649	0.551044
GO:0042938	biological_process	dipeptide transport	8	BraA09g021570.3C	1	2204	14	39649	0.551044
GO:0015081	molecular_function	sodium ion transmembrane transporter activity	10	BraA06g010810.3C	1	2204	14	39649	0.551044
GO:0045549	molecular_function	9-cis-epoxycarotenoid dioxygenase activity	8	BraA03g036470.3C	1	2204	14	39649	0.551044
GO:0052853	molecular_function	long-chain-(S)-2-hydroxy-long-chain-acid oxidase activity	8	BraA05g032950.3C	1	2204	14	39649	0.551044
GO:0042936	molecular_function	dipeptide transporter activity	7	BraA09g021570.3C	1	2204	14	39649	0.551044
GO:0000307	cellular_component	cyclin-dependent protein kinase holoenzyme complex	7	BraA06g021810.3C	1	2204	14	39649	0.551044
GO:0052854	molecular_function	medium-chain-(S)-2-hydroxy-acid oxidase activity	8	BraA05g032950.3C	1	2204	14	39649	0.551044
GO:0042148	biological_process	strand invasion	10	BraA03g033640.3C	1	2204	14	39649	0.551044
GO:0016756	molecular_function	glutathione gamma-glutamylcysteinyltransferase activity	7	BraA01g000570.3C	1	2204	14	39649	0.551044
GO:0032947	molecular_function	protein complex scaffold	4	BraA08g001080.3C	1	2204	14	39649	0.551044
GO:0000150	molecular_function	recombinase activity	4	BraA03g033640.3C	1	2204	14	39649	0.551044
GO:0004372	molecular_function	glycine hydroxymethyltransferase activity	7	BraA08g017050.3C	1	2204	14	39649	0.551044
GO:0009554	biological_process	megasporogenesis	6	BraA02g009410.3C	1	2204	14	39649	0.551044
GO:0007094	biological_process	mitotic spindle assembly checkpoint	15	BraA10g028390.3C	1	2204	14	39649	0.551044
GO:0004315	molecular_function	3-oxoacyl-[acyl-carrier-protein] synthase activity	8	BraA09g012600.3C	1	2204	14	39649	0.551044
GO:0006972	biological_process	hyperosmotic response	6	BraA10g020710.3C	1	2204	14	39649	0.551044
GO:0044183	molecular_function	protein binding involved in protein folding	5	BraA05g042240.3C	1	2204	14	39649	0.551044
GO:0060321	biological_process	acceptance of pollen	8	BraA01g040350.3C	1	2204	14	39649	0.551044
GO:0005261	molecular_function	cation channel activity	9	BraA05g000100.3C	1	2204	14	39649	0.551044
GO:0006544	biological_process	glycine metabolic process	9	BraA08g017050.3C	1	2204	14	39649	0.551044
GO:0004871	molecular_function	signal transducer activity	4	BraA09g041290.3C;BraA08g006470.3C;BraA10g027630.3C;BraA04g017230.3C;BraA06g006450.3C;BraA04g016990.3C;BraA09g027480.3C;BraA09g034600.3C;BraA05g041940.3C;BraA10g016590.3C;BraA03g016290.3C	11	2204	199	39649	0.551417
GO:0000976	molecular_function	transcription regulatory region sequence-specific DNA binding	9	BraA09g007050.3C;BraA01g011450.3C	2	2204	33	39649	0.554411
GO:0008299	biological_process	isoprenoid biosynthetic process	6	BraA01g044250.3C;BraA01g004200.3C	2	2204	33	39649	0.554411
GO:0005983	biological_process	starch catabolic process	8	BraA02g041250.3C;BraA08g031920.3C	2	2204	33	39649	0.554411
GO:0003779	molecular_function	actin binding	6	BraA09g065380.3C;BraA07g010310.3C;BraA09g020070.3C;BraA01g021840.3C;BraA02g011670.3C;BraA06g006610.3C;BraA06g043500.3C;BraA05g027380.3C;BraA03g017660.3C	9	2204	163	39649	0.556596
GO:0005509	molecular_function	calcium ion binding	7	BraA01g040880.3C;BraA08g006910.3C;BraA05g037230.3C;BraA05g017760.3C;BraA07g027310.3C;BraA07g040250.3C;BraA05g016260.3C;BraA09g005040.3C;BraA01g042740.3C;BraA08g010330.3C;BraA06g017090.3C;BraA03g018680.3C;BraA03g008650.3C;BraA02g007770.3C;BraA03g001770.3C;BraA03g034430.3C;BraA05g014350.3C;BraA08g023620.3C;BraA06g016710.3C;BraA01g006700.3C;BraA06g038860.3C;BraA05g007070.3C;BraA03g027680.3C;BraA03g0…	24	2204	438	39649	0.558805
GO:0030247	molecular_function	polysaccharide binding	5	BraA05g014350.3C;BraA06g016710.3C;BraA01g006700.3C;BraA07g019460.3C	4	2204	71	39649	0.561588
GO:0009266	biological_process	response to temperature stimulus	5	BraA03g057490.3C;BraA06g031850.3C	2	2204	34	39649	0.570773
GO:0007031	biological_process	peroxisome organization	5	BraA10g022470.3C;BraA01g031970.3C	2	2204	34	39649	0.570773
GO:0019432	biological_process	triglyceride biosynthetic process	8	BraA07g001370.3C;BraA04g030440.3C	2	2204	34	39649	0.570773
GO:0032436	biological_process	positive regulation of proteasomal ubiquitin-dependent protein catabolic process	12	BraA04g023680.3C;BraA10g004630.3C	2	2204	34	39649	0.570773
GO:0006995	biological_process	cellular response to nitrogen starvation	9	BraA10g022680.3C;BraA08g011950.3C	2	2204	34	39649	0.570773
GO:0009411	biological_process	response to UV	7	BraA10g022030.3C;BraA02g007340.3C;BraA03g008310.3C	3	2204	53	39649	0.570958
GO:0042752	biological_process	regulation of circadian rhythm	5	BraA04g015390.3C;BraA09g004360.3C;BraA02g010940.3C	3	2204	53	39649	0.570958
GO:0005778	cellular_component	peroxisomal membrane	12	BraA10g022470.3C;BraA01g031970.3C;BraA03g041240.3C;BraA03g001770.3C	4	2204	72	39649	0.572766
GO:0006997	biological_process	nucleus organization	5	BraA02g017520.3C	1	2204	15	39649	0.576009
GO:0009643	biological_process	photosynthetic acclimation	8	BraA09g061280.3C	1	2204	15	39649	0.576009
GO:0006563	biological_process	L-serine metabolic process	9	BraA08g017050.3C	1	2204	15	39649	0.576009
GO:0016973	biological_process	poly(A)+ mRNA export from nucleus	8	BraA10g032990.3C	1	2204	15	39649	0.576009
GO:0005242	molecular_function	inward rectifier potassium channel activity	12	BraA05g041490.3C	1	2204	15	39649	0.576009
GO:0033320	biological_process	UDP-D-xylose biosynthetic process	11	BraA03g024540.3C	1	2204	15	39649	0.576009
GO:0015996	biological_process	chlorophyll catabolic process	9	BraA09g002380.3C	1	2204	15	39649	0.576009
GO:0016554	biological_process	cytidine to uridine editing	11	BraA07g017450.3C	1	2204	15	39649	0.576009
GO:0009267	biological_process	cellular response to starvation	8	BraA06g031880.3C	1	2204	15	39649	0.576009
GO:0009920	biological_process	cell plate formation involved in plant-type cell wall biogenesis	8	BraA09g046150.3C	1	2204	15	39649	0.576009
GO:0006145	biological_process	purine nucleobase catabolic process	10	BraA01g019500.3C	1	2204	15	39649	0.576009
GO:2000033	biological_process	regulation of seed dormancy process	7	BraA10g014650.3C	1	2204	15	39649	0.576009
GO:0007205	biological_process	protein kinase C-activating G-protein coupled receptor signaling pathway	9	BraA02g042490.3C	1	2204	15	39649	0.576009
GO:0045491	biological_process	xylan metabolic process	9	BraA01g041970.3C	1	2204	15	39649	0.576009
GO:0009612	biological_process	response to mechanical stimulus	5	BraA05g000100.3C	1	2204	15	39649	0.576009
GO:0009690	biological_process	cytokinin metabolic process	7	BraA03g055170.3C	1	2204	15	39649	0.576009
GO:0048509	biological_process	regulation of meristem development	9	BraA03g041900.3C	1	2204	15	39649	0.576009
GO:0000407	cellular_component	pre-autophagosomal structure	9	BraA09g009280.3C	1	2204	15	39649	0.576009
GO:0090447	molecular_function	glycerol-3-phosphate 2-O-acyltransferase activity	8	BraA01g039620.3C	1	2204	15	39649	0.576009
GO:0004520	molecular_function	endodeoxyribonuclease activity	8	BraA03g033640.3C	1	2204	15	39649	0.576009
GO:1901141	biological_process	regulation of lignin biosynthetic process	9	BraA02g037490.3C	1	2204	15	39649	0.576009
GO:0016157	molecular_function	sucrose synthase activity	8	BraA10g003470.3C	1	2204	15	39649	0.576009
GO:0004143	molecular_function	diacylglycerol kinase activity	7	BraA02g042490.3C	1	2204	15	39649	0.576009
GO:0000266	biological_process	mitochondrial fission	6	BraA10g019000.3C	1	2204	15	39649	0.576009
GO:0030686	cellular_component	90S preribosome	9	BraA09g038890.3C	1	2204	15	39649	0.576009
GO:0010264	biological_process	myo-inositol hexakisphosphate biosynthetic process	10	BraA09g007090.3C	1	2204	15	39649	0.576009
GO:0004791	molecular_function	thioredoxin-disulfide reductase activity	7	BraA03g059420.3C	1	2204	15	39649	0.576009
GO:0006415	biological_process	translational termination	8	BraA05g015130.3C	1	2204	15	39649	0.576009
GO:0003978	molecular_function	UDP-glucose 4-epimerase activity	7	BraA08g030770.3C	1	2204	15	39649	0.576009
GO:0009640	biological_process	photomorphogenesis	7	BraA05g017760.3C;BraA07g017920.3C;BraA04g023680.3C;BraA06g006450.3C;BraA02g022870.3C;BraA06g044590.3C	6	2204	110	39649	0.577831
GO:0005975	biological_process	carbohydrate metabolic process	5	BraA07g008050.3C;BraA02g041250.3C;BraA02g025340.3C;BraA01g019430.3C;BraA07g001370.3C;BraA10g024510.3C;BraA08g013590.3C;BraA08g024270.3C;BraA01g034680.3C;BraA03g021420.3C;BraA09g040380.3C;BraA08g000400.3C;BraA02g039380.3C;BraA02g039370.3C;BraA02g039400.3C;BraA02g039420.3C;BraA01g037810.3C;BraA03g003510.3C;BraA02g002710.3C;BraA10g022030.3C;BraA08g025770.3C;BraA09g038410.3C;BraA04g023780.3C;BraA01g0…	29	2204	534	39649	0.578785
GO:0015986	biological_process	ATP synthesis coupled proton transport	12	BraA03g060790.3C;BraAnng001540.3C;BraA03g024870.3C	3	2204	54	39649	0.583773
GO:0009607	biological_process	response to biotic stimulus	4	BraA09g010900.3C;BraA04g024180.3C;BraA09g040010.3C	3	2204	54	39649	0.583773
GO:0010411	biological_process	xyloglucan metabolic process	9	BraA03g012370.3C;BraA01g041970.3C;BraA09g001680.3C;BraA03g029070.3C	4	2204	73	39649	0.583782
GO:0010228	biological_process	vegetative to reproductive phase transition of meristem	5	BraA08g024260.3C;BraA09g036260.3C;BraA07g023110.3C;BraA04g029680.3C;BraA05g002720.3C;BraA04g003010.3C;BraA09g001130.3C;BraA09g026650.3C;BraA05g004790.3C	9	2204	167	39649	0.586055
GO:0008061	molecular_function	chitin binding	5	BraA08g013590.3C;BraA04g017460.3C	2	2204	35	39649	0.586694
GO:0051087	molecular_function	chaperone binding	5	BraA02g015510.3C;BraA07g010730.3C	2	2204	35	39649	0.586694
GO:0009863	biological_process	salicylic acid mediated signaling pathway	7	BraA07g011580.3C;BraA05g015160.3C	2	2204	35	39649	0.586694
GO:0009699	biological_process	phenylpropanoid biosynthetic process	7	BraA05g025870.3C;BraA04g028960.3C	2	2204	35	39649	0.586694
GO:0042147	biological_process	retrograde transport, endosome to Golgi	7	BraA03g048840.3C;BraA05g018980.3C	2	2204	35	39649	0.586694
GO:0009793	biological_process	embryo development ending in seed dormancy	5	BraA04g005450.3C;BraA10g020600.3C;BraA02g008450.3C;BraA05g008670.3C;BraA06g026930.3C;BraA07g029410.3C;BraA09g005040.3C;BraA09g019210.3C;BraA07g001370.3C;BraA08g000250.3C;BraA01g036890.3C;BraA03g036840.3C;BraA07g033210.3C;BraA02g003370.3C;BraA03g045280.3C;BraA05g005030.3C;BraA05g013520.3C;BraA05g013360.3C;BraA01g011260.3C;BraA03g049470.3C;BraA08g005680.3C;BraA02g009970.3C;BraA04g004430.3C;BraA03g0…	42	2204	775	39649	0.590531
GO:0006906	biological_process	vesicle fusion	6	BraA09g032820.3C;BraA07g021660.3C;BraA09g045270.3C;BraA04g005480.3C	4	2204	74	39649	0.59463
GO:0006417	biological_process	regulation of translation	8	BraA04g019240.3C;BraA05g030810.3C;BraA05g030350.3C;BraA02g009410.3C;BraA01g016620.3C;BraA02g007510.3C	6	2204	112	39649	0.595565
GO:0080008	cellular_component	Cul4-RING E3 ubiquitin ligase complex	9	BraA06g034740.3C;BraA07g041180.3C;BraA10g024900.3C;BraA04g023680.3C;BraA03g043910.3C;BraA08g019790.3C;BraA09g027480.3C;BraA01g003950.3C;BraA01g020870.3C;BraA02g015090.3C	10	2204	187	39649	0.595583
GO:0004812	molecular_function	aminoacyl-tRNA ligase activity	7	BraA10g010780.3C;BraA07g025010.3C;BraA01g043030.3C	3	2204	55	39649	0.596341
GO:0031122	biological_process	cytoplasmic microtubule organization	7	BraA05g011390.3C	1	2204	16	39649	0.599587
GO:0004708	molecular_function	MAP kinase kinase activity	9	BraA09g032810.3C	1	2204	16	39649	0.599587
GO:0004356	molecular_function	glutamate-ammonia ligase activity	8	BraA07g021090.3C	1	2204	16	39649	0.599587
GO:0032880	biological_process	regulation of protein localization	6	BraA04g022200.3C	1	2204	16	39649	0.599587
GO:0030131	cellular_component	clathrin adaptor complex	11	BraA10g018790.3C	1	2204	16	39649	0.599587
GO:0042732	biological_process	D-xylose metabolic process	9	BraA03g024540.3C	1	2204	16	39649	0.599587
GO:1900150	biological_process	regulation of defense response to fungus	8	BraA03g020660.3C	1	2204	16	39649	0.599587
GO:0010267	biological_process	production of ta-siRNAs involved in RNA interference	13	BraA05g041830.3C	1	2204	16	39649	0.599587
GO:0005682	cellular_component	U5 snRNP	9	BraA03g049300.3C	1	2204	16	39649	0.599587
GO:0008891	molecular_function	glycolate oxidase activity	8	BraA05g032950.3C	1	2204	16	39649	0.599587
GO:0044030	biological_process	regulation of DNA methylation	12	BraA07g017200.3C	1	2204	16	39649	0.599587
GO:0006542	biological_process	glutamine biosynthetic process	10	BraA07g021090.3C	1	2204	16	39649	0.599587
GO:0010158	biological_process	abaxial cell fate specification	7	BraA10g018230.3C	1	2204	16	39649	0.599587
GO:0010212	biological_process	response to ionizing radiation	6	BraA03g033640.3C	1	2204	16	39649	0.599587
GO:0016832	molecular_function	aldehyde-lyase activity	6	BraA09g046800.3C	1	2204	16	39649	0.599587
GO:0015103	molecular_function	inorganic anion transmembrane transporter activity	8	BraA03g025770.3C	1	2204	16	39649	0.599587
GO:0004366	molecular_function	glycerol-3-phosphate O-acyltransferase activity	8	BraA01g039620.3C	1	2204	16	39649	0.599587
GO:0006875	biological_process	cellular metal ion homeostasis	9	BraA03g025770.3C	1	2204	16	39649	0.599587
GO:0045490	biological_process	pectin catabolic process	8	BraA03g046540.3C;BraA09g051660.3C;BraA09g023600.3C;BraA08g006330.3C;BraA04g008350.3C;BraA09g004370.3C;BraA02g038580.3C;BraA04g030620.3C;BraA09g049100.3C	9	2204	169	39649	0.600439
GO:0009738	biological_process	abscisic acid-activated signaling pathway	8	BraA08g029190.3C;BraA09g012630.3C;BraA07g018740.3C;BraA02g000170.3C;BraA03g000100.3C;BraA07g034170.3C;BraA03g021320.3C;BraA04g016410.3C;BraA03g001770.3C;BraA03g034430.3C;BraA01g041120.3C;BraA02g019090.3C;BraA05g017190.3C;BraA08g001630.3C;BraA07g022550.3C;BraA04g003740.3C;BraA05g001990.3C;BraA09g047430.3C;BraA09g047460.3C	19	2204	355	39649	0.600802
GO:0003714	molecular_function	transcription corepressor activity	6	BraA08g028330.3C;BraA02g021020.3C	2	2204	36	39649	0.602172
GO:0031624	molecular_function	ubiquitin conjugating enzyme binding	7	BraA06g036640.3C;BraA10g004630.3C	2	2204	36	39649	0.602172
GO:0010043	biological_process	response to zinc ion	7	BraA06g031720.3C;BraA03g025770.3C;BraA03g055500.3C;BraA10g024560.3C;BraA04g027190.3C	5	2204	94	39649	0.604214
GO:0008565	molecular_function	protein transporter activity	5	BraA10g020600.3C;BraA02g008450.3C;BraA02g023940.3C;BraA03g000140.3C;BraA03g018250.3C;BraA10g018790.3C;BraA02g001900.3C;BraA10g006330.3C	8	2204	151	39649	0.606148
GO:0070417	biological_process	cellular response to cold	6	BraA03g012460.3C;BraA03g041900.3C;BraA09g061610.3C	3	2204	56	39649	0.608659
GO:0047134	molecular_function	protein-disulfide reductase activity	7	BraA02g007340.3C;BraA03g018530.3C;BraA05g041380.3C	3	2204	56	39649	0.608659
GO:0016567	biological_process	protein ubiquitination	10	BraA02g043050.3C;BraA02g043070.3C;BraA09g007020.3C;BraA09g041290.3C;BraA06g028990.3C;BraA03g021440.3C;BraA05g040610.3C;BraA09g001470.3C;BraA04g024520.3C;BraA08g006470.3C;BraA02g037140.3C;BraA04g000440.3C;BraA07g025310.3C;BraA09g052270.3C;BraA09g001190.3C;BraA03g028670.3C;BraA10g027630.3C;BraA09g008690.3C;BraA02g028950.3C;BraA01g038520.3C;BraA04g023680.3C;BraA01g001300.3C;BraA09g053230.3C;BraA03g0…	44	2204	818	39649	0.611719
GO:0005635	cellular_component	nuclear envelope	11	BraA05g017760.3C;BraA01g028260.3C;BraA02g017520.3C;BraA10g026760.3C;BraA01g043340.3C;BraA04g010040.3C	6	2204	114	39649	0.612895
GO:0031966	cellular_component	mitochondrial membrane	12	BraA04g011660.3C;BraA09g052960.3C;BraA04g010040.3C;BraA08g028180.3C	4	2204	76	39649	0.615814
GO:0010015	biological_process	root morphogenesis	9	BraA06g003920.3C;BraA03g015170.3C	2	2204	37	39649	0.617208
GO:0010187	biological_process	negative regulation of seed germination	10	BraA03g048370.3C;BraA04g017060.3C	2	2204	37	39649	0.617208
GO:0008233	molecular_function	peptidase activity	5	BraA06g017260.3C;BraA05g015540.3C;BraA05g014410.3C;BraA02g037670.3C;BraA01g026110.3C;BraA05g041880.3C;BraA01g043690.3C;BraA03g061790.3C;BraA06g010830.3C;BraA09g031430.3C;BraA04g025170.3C;BraA07g000130.3C	12	2204	228	39649	0.618578
GO:0005730	cellular_component	nucleolus	11	BraA09g038890.3C;BraA05g015200.3C;BraA08g020260.3C;BraA09g052140.3C;BraA07g025260.3C;BraA04g000530.3C;BraA04g026320.3C;BraA01g042450.3C;BraA07g002550.3C;BraA03g034390.3C;BraA03g013140.3C;BraA03g012970.3C;BraA03g013170.3C;BraA02g001350.3C;BraA06g008980.3C;BraA03g033560.3C;BraA01g022250.3C;BraA05g004070.3C;BraA02g025590.3C;BraA01g003630.3C;BraA02g010560.3C;BraA10g017740.3C;BraA05g042530.3C;BraAnng0…	39	2204	729	39649	0.621394
GO:0010076	biological_process	maintenance of floral meristem identity	11	BraA09g026650.3C	1	2204	17	39649	0.621854
GO:0009060	biological_process	aerobic respiration	8	BraA05g016260.3C	1	2204	17	39649	0.621854
GO:0009610	biological_process	response to symbiotic fungus	8	BraA08g031920.3C	1	2204	17	39649	0.621854
GO:0015145	molecular_function	monosaccharide transmembrane transporter activity	8	BraA09g061400.3C	1	2204	17	39649	0.621854
GO:0006207	biological_process	'de novo' pyrimidine nucleobase biosynthetic process	11	BraA02g037490.3C	1	2204	17	39649	0.621854
GO:0003918	molecular_function	DNA topoisomerase type II (ATP-hydrolyzing) activity	12	BraA01g008580.3C	1	2204	17	39649	0.621854
GO:0000165	biological_process	MAPK cascade	9	BraA09g032810.3C	1	2204	17	39649	0.621854
GO:0080019	molecular_function	fatty-acyl-CoA reductase (alcohol-forming) activity	7	BraA06g023410.3C	1	2204	17	39649	0.621854
GO:0009943	biological_process	adaxial/abaxial axis specification	9	BraA09g034560.3C	1	2204	17	39649	0.621854
GO:0005978	biological_process	glycogen biosynthetic process	9	BraA06g035670.3C	1	2204	17	39649	0.621854
GO:1900865	biological_process	chloroplast RNA modification	10	BraA07g017450.3C	1	2204	17	39649	0.621854
GO:0000421	cellular_component	autophagic vacuole membrane	11	BraA08g011950.3C	1	2204	17	39649	0.621854
GO:0090575	cellular_component	RNA polymerase II transcription factor complex	9	BraA04g029140.3C	1	2204	17	39649	0.621854
GO:0016049	biological_process	cell growth	5	BraA05g041100.3C;BraA09g023150.3C;BraA06g009090.3C;BraA03g059420.3C;BraA05g004790.3C	5	2204	96	39649	0.622926
GO:0005774	cellular_component	vacuolar membrane	11	BraA06g017260.3C;BraA07g037200.3C;BraA05g033160.3C;BraA07g028980.3C;BraA03g009430.3C;BraA03g022040.3C;BraA04g029340.3C;BraA05g015540.3C;BraA05g014410.3C;BraA10g002970.3C;BraA01g021750.3C;BraA08g010980.3C;BraA08g020260.3C;BraA09g052140.3C;BraA07g025260.3C;BraA04g000530.3C;BraA02g037140.3C;BraA03g009840.3C;BraA10g019830.3C;BraA02g009150.3C;BraA03g025770.3C;BraA05g020280.3C;BraA09g061280.3C;BraA01g0…	53	2204	989	39649	0.629478
GO:0004672	molecular_function	protein kinase activity	7	BraA06g028990.3C;BraA04g019250.3C;BraA09g008690.3C;BraA03g050820.3C;BraA07g039150.3C;BraA01g030330.3C;BraA03g019080.3C;BraA07g000780.3C;BraA10g018300.3C;BraA09g005820.3C;BraA02g045230.3C;BraA06g004020.3C;BraA01g030230.3C;BraA06g020400.3C;BraA02g010260.3C;BraA07g037570.3C;BraA08g008060.3C;BraA04g017460.3C;BraA03g057250.3C;BraA02g039580.3C;BraA03g050840.3C;BraA10g002760.3C;BraA09g027480.3C;BraA03g0…	33	2204	621	39649	0.630873
GO:0051607	biological_process	defense response to virus	5	BraA05g027030.3C;BraA05g041830.3C;BraA02g009410.3C	3	2204	58	39649	0.63253
GO:0010584	biological_process	pollen exine formation	6	BraA01g040880.3C;BraA05g037230.3C;BraA09g011690.3C	3	2204	58	39649	0.63253
GO:0050661	molecular_function	NADP binding	6	BraA02g025340.3C;BraA09g018050.3C;BraA09g060910.3C;BraA05g039070.3C	4	2204	78	39649	0.636294
GO:0003924	molecular_function	GTPase activity	9	BraA07g037200.3C;BraA06g042670.3C;BraA05g033160.3C;BraA07g028980.3C;BraA08g026760.3C;BraA04g017230.3C;BraA09g005040.3C;BraA03g023390.3C;BraA03g036160.3C;BraA03g036130.3C;BraA01g042740.3C;BraA09g056310.3C;BraA02g005030.3C;BraA06g031180.3C;BraA10g017660.3C	15	2204	288	39649	0.639385
GO:0005516	molecular_function	calmodulin binding	5	BraA04g029340.3C;BraA07g037800.3C;BraA09g020070.3C;BraA09g010900.3C;BraA03g029750.3C;BraA09g059860.3C;BraA01g001300.3C;BraA09g033000.3C;BraA02g040990.3C;BraA02g038720.3C;BraA05g033380.3C;BraA01g037960.3C;BraA01g022710.3C;BraA02g011940.3C;BraA07g031850.3C;BraA03g001770.3C;BraA03g034430.3C;BraA04g024180.3C;BraA06g043500.3C;BraA09g062020.3C;BraA03g060900.3C;BraA03g012990.3C;BraA05g027380.3C;BraA03g0…	24	2204	457	39649	0.642546
GO:0004003	molecular_function	ATP-dependent DNA helicase activity	11	BraA07g017200.3C	1	2204	18	39649	0.642883
GO:0000228	cellular_component	nuclear chromosome	11	BraA02g006410.3C	1	2204	18	39649	0.642883
GO:0004435	molecular_function	phosphatidylinositol phospholipase C activity	9	BraA10g016590.3C	1	2204	18	39649	0.642883
GO:0036402	molecular_function	proteasome-activating ATPase activity	11	BraA08g018770.3C	1	2204	18	39649	0.642883
GO:0045899	biological_process	positive regulation of RNA polymerase II transcriptional preinitiation complex assembly	13	BraA08g018770.3C	1	2204	18	39649	0.642883
GO:0019900	molecular_function	kinase binding	6	BraA03g041900.3C	1	2204	18	39649	0.642883
GO:0055075	biological_process	potassium ion homeostasis	10	BraA05g041490.3C	1	2204	18	39649	0.642883
GO:0010044	biological_process	response to aluminum ion	7	BraA03g027680.3C	1	2204	18	39649	0.642883
GO:0003724	molecular_function	RNA helicase activity	10	BraA05g036880.3C	1	2204	18	39649	0.642883
GO:0009116	biological_process	nucleoside metabolic process	8	BraA06g007610.3C	1	2204	18	39649	0.642883
GO:0006744	biological_process	ubiquinone biosynthetic process	8	BraA09g002380.3C	1	2204	18	39649	0.642883
GO:0004430	molecular_function	1-phosphatidylinositol 4-kinase activity	8	BraA05g019790.3C	1	2204	18	39649	0.642883
GO:0033116	cellular_component	endoplasmic reticulum-Golgi intermediate compartment membrane	10	BraA06g021530.3C	1	2204	18	39649	0.642883
GO:0031090	cellular_component	organelle membrane	4	BraA04g028920.3C	1	2204	18	39649	0.642883
GO:0000373	biological_process	Group II intron splicing	13	BraA03g057990.3C	1	2204	18	39649	0.642883
GO:0006346	biological_process	methylation-dependent chromatin silencing	14	BraA07g017200.3C	1	2204	18	39649	0.642883
GO:0015174	molecular_function	basic amino acid transmembrane transporter activity	9	BraA04g010040.3C	1	2204	18	39649	0.642883
GO:0006206	biological_process	pyrimidine nucleobase metabolic process	9	BraA04g013500.3C	1	2204	18	39649	0.642883
GO:0005783	cellular_component	endoplasmic reticulum	9	BraA07g037200.3C;BraA06g042670.3C;BraA05g033160.3C;BraA07g028980.3C;BraA01g040880.3C;BraA05g037230.3C;BraA06g035480.3C;BraA01g030980.3C;BraA09g058200.3C;BraA05g005630.3C;BraA04g028960.3C;BraA09g060050.3C;BraA01g019500.3C;BraA04g020240.3C;BraA05g011270.3C;BraAnng003720.3C;BraA09g011300.3C;BraA09g011260.3C;BraA06g002370.3C;BraA05g002140.3C;BraA03g036160.3C;BraA03g036130.3C;BraA07g033210.3C;BraA02g0…	63	2204	1178	39649	0.644138
GO:0008266	molecular_function	poly(U) RNA binding	9	BraAnng001540.3C;BraA04g000270.3C	2	2204	39	39649	0.645957
GO:0005315	molecular_function	inorganic phosphate transmembrane transporter activity	7	BraA09g061280.3C;BraA10g012870.3C	2	2204	39	39649	0.645957
GO:0070588	biological_process	calcium ion transmembrane transport	7	BraA04g029340.3C;BraA03g060900.3C	2	2204	39	39649	0.645957
GO:0048765	biological_process	root hair cell differentiation	10	BraA09g000420.3C;BraA03g019940.3C	2	2204	39	39649	0.645957
GO:0010075	biological_process	regulation of meristem growth	10	BraA08g002260.3C;BraA06g002210.3C	2	2204	39	39649	0.645957
GO:0016607	cellular_component	nuclear speck	14	BraA03g012460.3C;BraA06g027670.3C;BraA05g036880.3C;BraA06g006450.3C;BraA01g016310.3C	5	2204	99	39649	0.649977
GO:0042802	molecular_function	identical protein binding	5	BraA09g021720.3C;BraA06g042040.3C;BraA03g041900.3C;BraA04g028960.3C;BraA07g029410.3C;BraA04g023680.3C;BraA06g006450.3C;BraA03g013410.3C;BraA07g009570.3C;BraA02g002270.3C;BraA07g003840.3C	11	2204	215	39649	0.654136
GO:0046777	biological_process	protein autophosphorylation	9	BraA09g000430.3C;BraA03g029980.3C;BraA02g041250.3C;BraA07g029410.3C;BraA05g029700.3C;BraA03g033560.3C;BraA08g015980.3C;BraA03g001770.3C;BraA03g034430.3C;BraA03g057250.3C;BraA03g065110.3C;BraA01g029070.3C;BraA05g027070.3C;BraA05g015190.3C	14	2204	272	39649	0.654568
GO:0007568	biological_process	aging	5	BraA01g021750.3C;BraA08g010980.3C;BraA09g025350.3C;BraA07g001370.3C	4	2204	80	39649	0.65605
GO:0071555	biological_process	cell wall organization	5	BraA03g012370.3C;BraA01g040880.3C;BraA03g051590.3C;BraA05g037230.3C;BraA01g027700.3C;BraA02g006730.3C;BraA04g023740.3C;BraA10g024510.3C;BraA09g063730.3C;BraA08g024270.3C;BraA01g010210.3C;BraA03g021420.3C;BraA02g039380.3C;BraA02g039370.3C;BraA02g039400.3C;BraA02g039420.3C;BraA03g013790.3C;BraA03g003510.3C;BraA02g002710.3C;BraA07g004050.3C;BraA03g001320.3C;BraA03g038640.3C;BraA08g030770.3C;BraA04g0…	25	2204	479	39649	0.656344
GO:0003333	biological_process	amino acid transmembrane transport	7	BraA07g026930.3C;BraA03g003820.3C	2	2204	40	39649	0.659677
GO:0034976	biological_process	response to endoplasmic reticulum stress	6	BraA02g010240.3C;BraA05g042120.3C	2	2204	40	39649	0.659677
GO:0015238	molecular_function	drug transmembrane transporter activity	5	BraA06g003920.3C;BraA03g015170.3C	2	2204	40	39649	0.659677
GO:0006338	biological_process	chromatin remodeling	8	BraA05g013990.3C;BraA06g017240.3C	2	2204	40	39649	0.659677
GO:0042742	biological_process	defense response to bacterium	7	BraA05g006330.3C;BraA04g029340.3C;BraA07g037800.3C;BraA08g028330.3C;BraA04g027230.3C;BraA02g002890.3C;BraA01g013900.3C;BraA03g025770.3C;BraA03g050820.3C;BraA10g031680.3C;BraA07g034120.3C;BraA02g019010.3C;BraA03g000100.3C;BraA10g020830.3C;BraA02g008210.3C;BraA02g040990.3C;BraA01g004700.3C;BraA09g021570.3C;BraA05g015160.3C;BraA04g000880.3C;BraA09g031440.3C;BraA06g001010.3C;BraA08g021430.3C;BraA02g0…	28	2204	536	39649	0.660223
GO:0009697	biological_process	salicylic acid biosynthetic process	9	BraA02g040990.3C	1	2204	19	39649	0.662744
GO:0006526	biological_process	arginine biosynthetic process	10	BraA01g001280.3C	1	2204	19	39649	0.662744
GO:0008356	biological_process	asymmetric cell division	6	BraA01g039060.3C	1	2204	19	39649	0.662744
GO:0009088	biological_process	threonine biosynthetic process	10	BraA01g007870.3C	1	2204	19	39649	0.662744
GO:0043562	biological_process	cellular response to nitrogen levels	8	BraA09g008240.3C	1	2204	19	39649	0.662744
GO:0048040	molecular_function	UDP-glucuronate decarboxylase activity	7	BraA03g024540.3C	1	2204	19	39649	0.662744
GO:0000387	biological_process	spliceosomal snRNP assembly	12	BraA02g043620.3C	1	2204	19	39649	0.662744
GO:0009880	biological_process	embryonic pattern specification	7	BraA09g034560.3C	1	2204	19	39649	0.662744
GO:0009642	biological_process	response to light intensity	7	BraA04g000880.3C	1	2204	19	39649	0.662744
GO:0015386	molecular_function	potassium:proton antiporter activity	11	BraA10g026410.3C	1	2204	19	39649	0.662744
GO:0051276	biological_process	chromosome organization	5	BraA09g061610.3C	1	2204	19	39649	0.662744
GO:0010168	cellular_component	ER body	9	BraA01g018710.3C	1	2204	19	39649	0.662744
GO:0005686	cellular_component	U2 snRNP	9	BraA03g049300.3C	1	2204	19	39649	0.662744
GO:0048497	biological_process	maintenance of floral organ identity	10	BraA06g013690.3C	1	2204	19	39649	0.662744
GO:0010106	biological_process	cellular response to iron ion starvation	9	BraA04g029140.3C	1	2204	19	39649	0.662744
GO:0006301	biological_process	postreplication repair	10	BraA09g058060.3C	1	2204	19	39649	0.662744
GO:0006614	biological_process	SRP-dependent cotranslational protein targeting to membrane	9	BraA07g031210.3C	1	2204	19	39649	0.662744
GO:0000290	biological_process	deadenylation-dependent decapping of nuclear-transcribed mRNA	12	BraA10g025270.3C	1	2204	19	39649	0.662744
GO:0030007	biological_process	cellular potassium ion homeostasis	10	BraA09g012280.3C	1	2204	19	39649	0.662744
GO:0003899	molecular_function	DNA-directed RNA polymerase activity	8	BraAnng004700.3C;BraAnng004710.3C;BraA10g025160.3C;BraA09g012850.3C	4	2204	81	39649	0.665652
GO:0055072	biological_process	iron ion homeostasis	11	BraA06g031720.3C;BraA03g025770.3C;BraA04g029140.3C	3	2204	61	39649	0.666398
GO:0031347	biological_process	regulation of defense response	6	BraA08g028330.3C;BraA01g038520.3C;BraA03g057490.3C;BraA09g001610.3C;BraA02g021020.3C	5	2204	101	39649	0.66731
GO:0052689	molecular_function	carboxylic ester hydrolase activity	6	BraA06g003720.3C;BraA06g003730.3C;BraA09g039630.3C;BraA06g000980.3C;BraA08g001270.3C;BraA06g001010.3C;BraA07g004050.3C;BraA02g023130.3C;BraA09g018850.3C;BraA04g006350.3C;BraA02g023140.3C	11	2204	218	39649	0.671881
GO:0008033	biological_process	tRNA processing	11	BraA03g033030.3C;BraA04g008000.3C	2	2204	41	39649	0.672966
GO:0009814	biological_process	defense response, incompatible interaction	6	BraA04g024520.3C;BraA01g017500.3C	2	2204	41	39649	0.672966
GO:0005875	cellular_component	microtubule associated complex	11	BraA08g019370.3C;BraA08g019350.3C	2	2204	41	39649	0.672966
GO:0005249	molecular_function	voltage-gated potassium channel activity	11	BraA03g029750.3C;BraA02g011940.3C	2	2204	41	39649	0.672966
GO:0015979	biological_process	photosynthesis	5	BraA09g038190.3C;BraA09g061280.3C;BraA08g001620.3C;BraA04g029950.3C;BraA05g032140.3C;BraA02g014020.3C;BraA01g044250.3C;BraA07g040190.3C;BraA03g036720.3C	9	2204	180	39649	0.674819
GO:0046961	molecular_function	proton-transporting ATPase activity, rotational mechanism	16	BraA03g060790.3C;BraAnng001540.3C;BraA03g024870.3C	3	2204	62	39649	0.677168
GO:0045892	biological_process	negative regulation of transcription, DNA-templated	12	BraA03g060480.3C;BraA03g017950.3C;BraA09g005460.3C;BraA06g033420.3C;BraA02g041360.3C;BraA04g016350.3C;BraA09g045250.3C;BraA05g011300.3C;BraA01g011450.3C;BraA09g056340.3C;BraA06g031850.3C;BraA07g024440.3C;BraA04g001390.3C	13	2204	258	39649	0.681317
GO:0050665	biological_process	hydrogen peroxide biosynthetic process	6	BraA05g032950.3C	1	2204	20	39649	0.6815
GO:0030127	cellular_component	COPII vesicle coat	11	BraA06g021530.3C	1	2204	20	39649	0.6815
GO:0004028	molecular_function	3-chloroallyl aldehyde dehydrogenase activity	7	BraA05g038790.3C	1	2204	20	39649	0.6815
GO:0008312	molecular_function	7S RNA binding	7	BraA07g031210.3C	1	2204	20	39649	0.6815
GO:0009061	biological_process	anaerobic respiration	8	BraA03g033670.3C	1	2204	20	39649	0.6815
GO:0009098	biological_process	leucine biosynthetic process	9	BraA06g017480.3C	1	2204	20	39649	0.6815
GO:0019829	molecular_function	cation-transporting ATPase activity	14	BraA03g055500.3C	1	2204	20	39649	0.6815
GO:0004129	molecular_function	cytochrome-c oxidase activity	6	BraA08g026810.3C	1	2204	20	39649	0.6815
GO:0045551	molecular_function	cinnamyl-alcohol dehydrogenase activity	7	BraA07g037020.3C	1	2204	20	39649	0.6815
GO:0001708	biological_process	cell fate specification	6	BraA01g039060.3C	1	2204	20	39649	0.6815
GO:2000031	biological_process	regulation of salicylic acid mediated signaling pathway	8	BraA09g013710.3C	1	2204	20	39649	0.6815
GO:0008135	molecular_function	translation factor activity, nucleic acid binding	7	BraA09g056300.3C	1	2204	20	39649	0.6815
GO:0006259	biological_process	DNA metabolic process	8	BraA01g008580.3C	1	2204	20	39649	0.6815
GO:0048437	biological_process	floral organ development	5	BraA09g023150.3C	1	2204	20	39649	0.6815
GO:0004712	molecular_function	protein serine/threonine/tyrosine kinase activity	8	BraA04g014390.3C;BraA09g009420.3C;BraA07g037700.3C;BraA08g013210.3C	4	2204	83	39649	0.684301
GO:0005198	molecular_function	structural molecule activity	3	BraA07g010310.3C;BraA03g004010.3C;BraA02g014020.3C;BraA03g018250.3C	4	2204	83	39649	0.684301
GO:0006470	biological_process	protein dephosphorylation	8	BraA05g020770.3C;BraA04g000080.3C;BraA08g029190.3C;BraA03g001030.3C;BraA03g021320.3C;BraA10g033780.3C;BraA05g014800.3C;BraA05g018150.3C;BraA06g013420.3C;BraA08g029140.3C	10	2204	201	39649	0.685111
GO:0007005	biological_process	mitochondrion organization	5	BraA09g005040.3C;BraA01g042740.3C	2	2204	42	39649	0.685831
GO:0005525	molecular_function	GTP binding	9	BraA07g037200.3C;BraA06g042670.3C;BraA05g033160.3C;BraA07g028980.3C;BraA08g026760.3C;BraA09g033960.3C;BraA04g017230.3C;BraA09g005040.3C;BraA03g023390.3C;BraA03g036160.3C;BraA03g036130.3C;BraA01g042740.3C;BraA09g056300.3C;BraA09g030220.3C;BraA10g003250.3C;BraA03g027370.3C;BraA06g027760.3C;BraA02g005030.3C;BraA06g031180.3C;BraA10g017660.3C;BraA04g013500.3C;BraA02g037490.3C	22	2204	430	39649	0.686266
GO:0006260	biological_process	DNA replication	9	BraA06g005470.3C;BraA03g042480.3C;BraA09g026180.3C;BraA09g061610.3C;BraA01g034310.3C	5	2204	104	39649	0.692235
GO:0071472	biological_process	cellular response to salt stress	7	BraA10g001690.3C;BraA03g028990.3C;BraA09g065390.3C	3	2204	64	39649	0.697929
GO:0008514	molecular_function	organic anion transmembrane transporter activity	8	BraA01g039620.3C;BraA01g005670.3C	2	2204	43	39649	0.698277
GO:0043234	cellular_component	protein complex	4	BraA09g018050.3C;BraA07g029410.3C	2	2204	43	39649	0.698277
GO:0043067	biological_process	regulation of programmed cell death	7	BraA01g038520.3C	1	2204	21	39649	0.699214
GO:0000400	molecular_function	four-way junction DNA binding	9	BraA03g033640.3C	1	2204	21	39649	0.699214
GO:0015086	molecular_function	cadmium ion transmembrane transporter activity	11	BraA03g055500.3C	1	2204	21	39649	0.699214
GO:0010039	biological_process	response to iron ion	7	BraA06g031720.3C	1	2204	21	39649	0.699214
GO:0031597	cellular_component	cytosolic proteasome complex	8	BraA08g018770.3C	1	2204	21	39649	0.699214
GO:0030968	biological_process	endoplasmic reticulum unfolded protein response	8	BraA09g059420.3C	1	2204	21	39649	0.699214
GO:0003747	molecular_function	translation release factor activity	9	BraA05g015130.3C	1	2204	21	39649	0.699214
GO:0019748	biological_process	secondary metabolic process	5	BraA09g028040.3C	1	2204	21	39649	0.699214
GO:0006816	biological_process	calcium ion transport	9	BraA09g062020.3C	1	2204	21	39649	0.699214
GO:0008643	biological_process	carbohydrate transport	5	BraA04g020240.3C;BraA03g027070.3C;BraA07g015690.3C;BraA03g009330.3C;BraA01g005670.3C	5	2204	105	39649	0.700253
GO:0005834	cellular_component	heterotrimeric G-protein complex	7	BraA04g017230.3C;BraA03g045090.3C;BraA03g026150.3C;BraA03g043910.3C;BraA08g019790.3C;BraA09g027480.3C	6	2204	126	39649	0.707534
GO:0009630	biological_process	gravitropism	6	BraA08g010000.3C;BraA06g006450.3C;BraA07g024980.3C	3	2204	65	39649	0.707922
GO:0004872	molecular_function	receptor activity	3	BraA01g030980.3C;BraA10g002840.3C;BraA01g003950.3C	3	2204	65	39649	0.707922
GO:0006520	biological_process	cellular amino acid metabolic process	6	BraA09g026970.3C;BraA08g015340.3C;BraA09g051040.3C	3	2204	65	39649	0.707922
GO:0000413	biological_process	protein peptidyl-prolyl isomerization	10	BraA06g029530.3C;BraA06g035480.3C;BraA04g000880.3C	3	2204	65	39649	0.707922
GO:0009736	biological_process	cytokinin-activated signaling pathway	8	BraA03g041900.3C;BraA02g019840.3C;BraA08g026520.3C;BraA02g014680.3C;BraA02g002270.3C	5	2204	106	39649	0.708125
GO:0080044	molecular_function	quercetin 7-O-glucosyltransferase activity	8	BraA09g044120.3C;BraA01g021250.3C;BraA10g000550.3C;BraA01g021270.3C;BraA10g017390.3C	5	2204	106	39649	0.708125
GO:0006813	biological_process	potassium ion transport	8	BraA03g011860.3C;BraA05g041490.3C;BraA10g016340.3C;BraA10g026410.3C;BraA09g013630.3C	5	2204	106	39649	0.708125
GO:0009451	biological_process	RNA modification	9	BraA09g033280.3C;BraA09g033310.3C	2	2204	44	39649	0.71031
GO:0006278	biological_process	RNA-dependent DNA replication	10	BraA04g016240.3C;BraA07g029570.3C	2	2204	44	39649	0.71031
GO:0003756	molecular_function	protein disulfide isomerase activity	7	BraA02g010240.3C;BraA05g042120.3C	2	2204	44	39649	0.71031
GO:0015114	molecular_function	phosphate ion transmembrane transporter activity	9	BraA07g027400.3C;BraA07g040070.3C	2	2204	44	39649	0.71031
GO:0006915	biological_process	apoptotic process	7	BraA07g019890.3C;BraA04g012020.3C	2	2204	44	39649	0.71031
GO:0010207	biological_process	photosystem II assembly	7	BraA03g015410.3C	1	2204	22	39649	0.715943
GO:0010388	biological_process	cullin deneddylation	11	BraA07g017920.3C	1	2204	22	39649	0.715943
GO:0010262	biological_process	somatic embryogenesis	6	BraA07g024980.3C	1	2204	22	39649	0.715943
GO:0032544	biological_process	plastid translation	8	BraA04g000270.3C	1	2204	22	39649	0.715943
GO:0031595	cellular_component	nuclear proteasome complex	8	BraA08g018770.3C	1	2204	22	39649	0.715943
GO:0005338	molecular_function	nucleotide-sugar transmembrane transporter activity	8	BraA03g027070.3C	1	2204	22	39649	0.715943
GO:0042026	biological_process	protein refolding	8	BraA05g011580.3C	1	2204	22	39649	0.715943
GO:0006826	biological_process	iron ion transport	9	BraA06g031720.3C	1	2204	22	39649	0.715943
GO:0000418	cellular_component	DNA-directed RNA polymerase IV complex	10	BraA09g012850.3C	1	2204	22	39649	0.715943
GO:0009815	molecular_function	1-aminocyclopropane-1-carboxylate oxidase activity	7	BraA09g056530.3C	1	2204	22	39649	0.715943
GO:0006955	biological_process	immune response	4	BraA07g028930.3C	1	2204	22	39649	0.715943
GO:0000175	molecular_function	3'-5'-exoribonuclease activity	10	BraA05g015200.3C	1	2204	22	39649	0.715943
GO:0048354	biological_process	mucilage biosynthetic process involved in seed coat development	7	BraA01g040350.3C	1	2204	22	39649	0.715943
GO:0009862	biological_process	systemic acquired resistance, salicylic acid mediated signaling pathway	8	BraA09g013710.3C	1	2204	22	39649	0.715943
GO:0009791	biological_process	post-embryonic development	6	BraA06g003930.3C;BraA06g020400.3C;BraA03g037850.3C	3	2204	66	39649	0.717659
GO:0080022	biological_process	primary root development	9	BraA02g025340.3C;BraA10g027630.3C	2	2204	45	39649	0.721939
GO:0010268	biological_process	brassinosteroid homeostasis	8	BraA01g002350.3C;BraA08g028150.3C	2	2204	45	39649	0.721939
GO:0009611	biological_process	response to wounding	5	BraA08g029080.3C;BraA08g028330.3C;BraA05g010240.3C;BraA07g027310.3C;BraA07g014550.3C;BraA05g020280.3C;BraA09g026970.3C;BraA08g015340.3C;BraA06g002370.3C;BraA07g028930.3C;BraA06g023410.3C;BraA09g021570.3C;BraA06g028320.3C;BraA02g023600.3C;BraA03g020660.3C;BraA09g013710.3C;BraA02g021020.3C;BraA03g027780.3C	18	2204	363	39649	0.72416
GO:0016592	cellular_component	mediator complex	13	BraA08g029760.3C;BraA04g016350.3C;BraA05g040390.3C	3	2204	67	39649	0.727142
GO:0016579	biological_process	protein deubiquitination	10	BraA06g012900.3C;BraA03g002570.3C;BraA01g015340.3C	3	2204	67	39649	0.727142
GO:0010468	biological_process	regulation of gene expression	7	BraA07g034120.3C;BraA02g019010.3C;BraA07g019890.3C;BraA04g012020.3C;BraA10g027970.3C;BraA02g005030.3C;BraA02g006050.3C	7	2204	149	39649	0.727801
GO:0080043	molecular_function	quercetin 3-O-glucosyltransferase activity	8	BraA09g044120.3C;BraA01g021250.3C;BraA10g000550.3C;BraA01g021270.3C;BraA10g017390.3C	5	2204	109	39649	0.730863
GO:0010120	biological_process	camalexin biosynthetic process	9	BraA04g027230.3C	1	2204	23	39649	0.731741
GO:0046470	biological_process	phosphatidylcholine metabolic process	9	BraA03g027680.3C	1	2204	23	39649	0.731741
GO:0016627	molecular_function	oxidoreductase activity, acting on the CH-CH group of donors	5	BraA06g023410.3C	1	2204	23	39649	0.731741
GO:0007186	biological_process	G-protein coupled receptor signaling pathway	8	BraA04g017230.3C	1	2204	23	39649	0.731741
GO:0005685	cellular_component	U1 snRNP	9	BraA03g049300.3C	1	2204	23	39649	0.731741
GO:0070290	molecular_function	N-acylphosphatidylethanolamine-specific phospholipase D activity	8	BraA03g027680.3C	1	2204	23	39649	0.731741
GO:0043085	biological_process	positive regulation of catalytic activity	5	BraA09g065270.3C	1	2204	23	39649	0.731741
GO:0009767	biological_process	photosynthetic electron transport chain	7	BraA03g053920.3C	1	2204	23	39649	0.731741
GO:0004630	molecular_function	phospholipase D activity	8	BraA03g027680.3C	1	2204	23	39649	0.731741
GO:0003872	molecular_function	6-phosphofructokinase activity	9	BraA07g040190.3C	1	2204	23	39649	0.731741
GO:0048511	biological_process	rhythmic process	3	BraA04g015390.3C;BraA06g027640.3C	2	2204	46	39649	0.733171
GO:0008194	molecular_function	UDP-glycosyltransferase activity	6	BraA03g019120.3C;BraA09g044120.3C;BraA01g021250.3C;BraA10g000550.3C;BraA01g021270.3C;BraA10g017390.3C;BraA05g025010.3C	7	2204	150	39649	0.734125
GO:0009620	biological_process	response to fungus	7	BraA09g037820.3C;BraA02g040990.3C;BraA06g001010.3C;BraA09g016200.3C;BraA10g007920.3C;BraA01g036200.3C	6	2204	130	39649	0.735305
GO:0008536	molecular_function	Ran GTPase binding	9	BraA05g037350.3C;BraA06g015480.3C;BraA01g030740.3C	3	2204	68	39649	0.736374
GO:0015995	biological_process	chlorophyll biosynthetic process	9	BraA09g018050.3C;BraA10g007810.3C;BraA01g044250.3C	3	2204	68	39649	0.736374
GO:0052696	biological_process	flavonoid glucuronidation	12	BraA09g044120.3C;BraA01g021250.3C;BraA10g000550.3C;BraA01g021270.3C;BraA10g017390.3C	5	2204	110	39649	0.73815
GO:0009706	cellular_component	chloroplast inner membrane	14	BraA03g019880.3C;BraA05g007560.3C;BraA03g057490.3C;BraA03g000140.3C;BraA02g041520.3C	5	2204	110	39649	0.73815
GO:0010224	biological_process	response to UV-B	8	BraA07g037800.3C;BraA09g002380.3C;BraA02g040990.3C;BraA01g021270.3C;BraA09g042420.3C	5	2204	110	39649	0.73815
GO:0004252	molecular_function	serine-type endopeptidase activity	8	BraA05g041880.3C;BraA01g043690.3C;BraA10g020710.3C;BraA02g041520.3C;BraA02g010680.3C;BraA02g034290.3C;BraA03g049500.3C	7	2204	151	39649	0.740346
GO:0016485	biological_process	protein processing	7	BraA09g019210.3C;BraA02g041520.3C	2	2204	47	39649	0.744014
GO:0032040	cellular_component	small-subunit processome	9	BraA09g038890.3C;BraA06g008980.3C	2	2204	47	39649	0.744014
GO:0004857	molecular_function	enzyme inhibitor activity	4	BraA07g019680.3C;BraA09g065270.3C	2	2204	47	39649	0.744014
GO:2000280	biological_process	regulation of root development	9	BraA04g026480.3C	1	2204	24	39649	0.746662
GO:0009073	biological_process	aromatic amino acid family biosynthetic process	8	BraA05g039070.3C	1	2204	24	39649	0.746662
GO:0008173	molecular_function	RNA methyltransferase activity	7	BraA07g018820.3C	1	2204	24	39649	0.746662
GO:0080188	biological_process	RNA-directed DNA methylation	12	BraA10g032060.3C	1	2204	24	39649	0.746662
GO:0009821	biological_process	alkaloid biosynthetic process	7	BraA05g022080.3C	1	2204	24	39649	0.746662
GO:0030176	cellular_component	integral component of endoplasmic reticulum membrane	13	BraA09g059420.3C	1	2204	24	39649	0.746662
GO:0007015	biological_process	actin filament organization	7	BraA07g010310.3C	1	2204	24	39649	0.746662
GO:0010020	biological_process	chloroplast fission	7	BraA01g027270.3C	1	2204	24	39649	0.746662
GO:0008794	molecular_function	arsenate reductase (glutaredoxin) activity	6	BraA05g000160.3C	1	2204	24	39649	0.746662
GO:0000149	molecular_function	SNARE binding	5	BraA09g032820.3C;BraA07g021660.3C;BraA09g045270.3C;BraA04g005480.3C	4	2204	91	39649	0.751459
GO:0016798	molecular_function	hydrolase activity, acting on glycosyl bonds	5	BraA03g012370.3C;BraA03g034460.3C;BraA06g013960.3C	3	2204	70	39649	0.754092
GO:0051603	biological_process	proteolysis involved in cellular protein catabolic process	8	BraA06g017260.3C;BraA05g015540.3C;BraA05g014410.3C;BraA01g026110.3C;BraA03g061790.3C;BraA03g055990.3C	6	2204	133	39649	0.754867
GO:0045944	biological_process	positive regulation of transcription from RNA polymerase II promoter	13	BraA07g037930.3C	1	2204	25	39649	0.760753
GO:0010449	biological_process	root meristem growth	9	BraA07g009120.3C	1	2204	25	39649	0.760753
GO:0034765	biological_process	regulation of ion transmembrane transport	7	BraA05g041490.3C	1	2204	25	39649	0.760753
GO:0010417	biological_process	glucuronoxylan biosynthetic process	10	BraA03g013790.3C	1	2204	25	39649	0.760753
GO:0035999	biological_process	tetrahydrofolate interconversion	9	BraA02g004630.3C	1	2204	25	39649	0.760753
GO:0048268	biological_process	clathrin coat assembly	8	BraA06g010860.3C	1	2204	25	39649	0.760753
GO:0008180	cellular_component	COP9 signalosome	11	BraA07g017920.3C	1	2204	25	39649	0.760753
GO:0071004	cellular_component	U2-type prespliceosome	10	BraA03g049300.3C	1	2204	25	39649	0.760753
GO:0000220	cellular_component	vacuolar proton-transporting V-type ATPase, V0 domain	11	BraA03g024870.3C	1	2204	25	39649	0.760753
GO:0005545	molecular_function	1-phosphatidylinositol binding	7	BraA06g010860.3C	1	2204	25	39649	0.760753
GO:0006662	biological_process	glycerol ether metabolic process	7	BraA04g004010.3C;BraA09g065270.3C	2	2204	49	39649	0.764568
GO:0031201	cellular_component	SNARE complex	9	BraA09g032820.3C;BraA07g021660.3C;BraA09g045270.3C;BraA04g005480.3C	4	2204	93	39649	0.766414
GO:0006817	biological_process	phosphate ion transport	8	BraA07g027400.3C;BraA07g040070.3C;BraA09g059750.3C	3	2204	72	39649	0.770838
GO:0016021	cellular_component	integral component of membrane	6	BraA09g022200.3C;BraA04g018930.3C;BraA06g001800.3C;BraA07g037200.3C;BraA06g042670.3C;BraA05g033160.3C;BraA04g007380.3C;BraA05g012500.3C;BraA03g017180.3C;BraA07g028980.3C;BraA08g020450.3C;BraA03g009430.3C;BraA03g022040.3C;BraA03g011860.3C;BraA04g019140.3C;BraA09g039110.3C;BraA06g037810.3C;BraA10g003620.3C;BraA09g030120.3C;BraA08g033530.3C;BraA02g012320.3C;BraA10g015270.3C;BraA06g011250.3C;BraA03g0…	408	2204	7571	39649	0.771099
GO:0004029	molecular_function	aldehyde dehydrogenase (NAD) activity	7	BraA05g038790.3C	1	2204	26	39649	0.774061
GO:0048471	cellular_component	perinuclear region of cytoplasm	9	BraA05g019790.3C	1	2204	26	39649	0.774061
GO:0045037	biological_process	protein import into chloroplast stroma	9	BraA03g000140.3C	1	2204	26	39649	0.774061
GO:0050829	biological_process	defense response to Gram-negative bacterium	8	BraA02g038580.3C	1	2204	26	39649	0.774061
GO:0016132	biological_process	brassinosteroid biosynthetic process	6	BraA01g002350.3C;BraA08g028150.3C	2	2204	50	39649	0.774296
GO:0006334	biological_process	nucleosome assembly	12	BraA02g010560.3C;BraA10g017740.3C	2	2204	50	39649	0.774296
GO:0016757	molecular_function	transferase activity, transferring glycosyl groups	5	BraA04g018930.3C;BraA04g019140.3C;BraA09g039110.3C;BraA09g017220.3C;BraA03g051590.3C;BraA02g007680.3C;BraA09g011560.3C;BraA08g024440.3C;BraA09g036500.3C;BraA09g058200.3C;BraA03g019120.3C;BraA03g048340.3C;BraA02g006730.3C;BraA09g044120.3C;BraA04g023740.3C;BraA04g001270.3C;BraA01g018240.3C;BraA09g063730.3C;BraA02g026400.3C;BraA07g030960.3C;BraA03g006860.3C;BraA01g021250.3C;BraA10g000550.3C;BraA05g0…	37	2204	742	39649	0.775857
GO:0010200	biological_process	response to chitin	6	BraA04g026480.3C;BraA04g027230.3C;BraA06g033960.3C;BraA04g022530.3C;BraA06g000560.3C;BraAnng000200.3C;BraAnng000210.3C;BraA01g001300.3C;BraA09g046730.3C;BraA07g021110.3C;BraA02g007340.3C;BraA10g017610.3C;BraA07g006070.3C	13	2204	278	39649	0.776585
GO:0005737	cellular_component	cytoplasm	7	BraA06g017260.3C;BraA07g037200.3C;BraA05g033160.3C;BraA01g029770.3C;BraA07g028980.3C;BraA08g020450.3C;BraA07g041350.3C;BraA03g021440.3C;BraA09g017220.3C;BraA03g042100.3C;BraA02g043700.3C;BraA05g015540.3C;BraA05g014410.3C;BraA09g059210.3C;BraA08g006910.3C;BraA06g038460.3C;BraA04g017180.3C;BraA04g019510.3C;BraA10g001380.3C;BraA09g021720.3C;BraA06g042040.3C;BraA08g021420.3C;BraA05g010240.3C;BraA09g0…	348	2204	6486	39649	0.779485
GO:0004519	molecular_function	endonuclease activity	7	BraA03g030420.3C;BraA10g027970.3C;BraA06g010830.3C;BraA09g031430.3C	4	2204	95	39649	0.780655
GO:0009644	biological_process	response to high light intensity	8	BraA03g057490.3C;BraA04g007320.3C;BraA02g014020.3C;BraA07g038220.3C	4	2204	95	39649	0.780655
GO:0009556	biological_process	microsporogenesis	6	BraA07g029410.3C;BraA06g023410.3C	2	2204	51	39649	0.783671
GO:0016226	biological_process	iron-sulfur cluster assembly	5	BraA03g054680.3C;BraA07g033110.3C	2	2204	51	39649	0.783671
GO:0006636	biological_process	unsaturated fatty acid biosynthetic process	10	BraA08g033950.3C;BraA05g013280.3C	2	2204	51	39649	0.783671
GO:0031418	molecular_function	L-ascorbic acid binding	6	BraA09g056530.3C;BraA09g042420.3C	2	2204	51	39649	0.783671
GO:0045454	biological_process	cell redox homeostasis	6	BraA03g019970.3C;BraA05g000160.3C;BraA07g011580.3C;BraA03g059420.3C;BraA04g003490.3C;BraA05g003020.3C;BraA02g010240.3C;BraA05g017190.3C;BraA08g001630.3C;BraA05g042120.3C;BraA09g065270.3C	11	2204	240	39649	0.784798
GO:0005743	cellular_component	mitochondrial inner membrane	13	BraA04g007380.3C;BraA03g009430.3C;BraA08g000250.3C;BraA01g029700.3C;BraA09g002380.3C;BraA03g018680.3C;BraA03g009220.3C;BraA09g052830.3C;BraA08g006350.3C;BraA03g024180.3C	10	2204	220	39649	0.785398
GO:0009089	biological_process	lysine biosynthetic process via diaminopimelate	11	BraA05g008100.3C	1	2204	27	39649	0.786628
GO:0009704	biological_process	de-etiolation	8	BraA01g025770.3C	1	2204	27	39649	0.786628
GO:0009688	biological_process	abscisic acid biosynthetic process	9	BraA03g036470.3C	1	2204	27	39649	0.786628
GO:0000902	biological_process	cell morphogenesis	7	BraA05g011390.3C	1	2204	27	39649	0.786628
GO:0006378	biological_process	mRNA polyadenylation	12	BraA02g015710.3C	1	2204	27	39649	0.786628
GO:0005262	molecular_function	calcium channel activity	10	BraA02g011940.3C	1	2204	27	39649	0.786628
GO:0007140	biological_process	male meiosis	6	BraA09g004300.3C	1	2204	27	39649	0.786628
GO:0015020	molecular_function	glucuronosyltransferase activity	7	BraA02g007680.3C	1	2204	27	39649	0.786628
GO:0010052	biological_process	guard cell differentiation	7	BraA07g008990.3C	1	2204	27	39649	0.786628
GO:0008378	molecular_function	galactosyltransferase activity	7	BraA04g019140.3C	1	2204	27	39649	0.786628
GO:0005876	cellular_component	spindle microtubule	10	BraA09g053430.3C	1	2204	27	39649	0.786628
GO:0003824	molecular_function	catalytic activity	3	BraA02g041250.3C;BraA07g008830.3C;BraA01g029860.3C;BraA01g034420.3C;BraA07g028320.3C;BraA07g038200.3C;BraA03g034390.3C;BraA06g026930.3C;BraA04g012450.3C;BraA08g021880.3C;BraA01g001040.3C;BraA03g024540.3C;BraA04g017030.3C;BraA06g024110.3C;BraA03g063360.3C;BraA06g010830.3C;BraA06g017480.3C;BraA04g000270.3C;BraA07g023630.3C;BraA06g032960.3C;BraA09g031430.3C	21	2204	438	39649	0.787127
GO:0005819	cellular_component	spindle	9	BraA04g019510.3C;BraA03g030740.3C;BraA03g008650.3C;BraA02g007770.3C;BraA02g006040.3C	5	2204	118	39649	0.791266
GO:0080167	biological_process	response to karrikin	5	BraA06g035520.3C;BraA09g018980.3C;BraA10g028200.3C;BraA01g039750.3C;BraA09g061280.3C;BraA03g009130.3C;BraA02g003320.3C;BraA10g020810.3C;BraA07g032100.3C;BraA03g043240.3C;BraA03g040840.3C;BraA02g008220.3C	12	2204	262	39649	0.793061
GO:0004222	molecular_function	metalloendopeptidase activity	8	BraA09g019210.3C;BraA05g002460.3C;BraA09g052830.3C	3	2204	75	39649	0.794194
GO:0009909	biological_process	regulation of flower development	8	BraA03g041900.3C;BraA03g045280.3C;BraA10g024940.3C;BraA10g007920.3C;BraA04g001280.3C	5	2204	119	39649	0.797272
GO:0030599	molecular_function	pectinesterase activity	7	BraA01g001870.3C;BraA09g051660.3C;BraA02g038580.3C;BraA04g030620.3C;BraA09g049100.3C	5	2204	119	39649	0.797272
GO:0022857	molecular_function	transmembrane transporter activity	4	BraA01g027940.3C;BraA03g042080.3C;BraA01g010580.3C;BraA01g039880.3C;BraA03g027070.3C	5	2204	119	39649	0.797272
GO:0010494	cellular_component	cytoplasmic stress granule	10	BraA03g038750.3C	1	2204	28	39649	0.798497
GO:0008138	molecular_function	protein tyrosine/serine/threonine phosphatase activity	9	BraA03g045020.3C	1	2204	28	39649	0.798497
GO:0006006	biological_process	glucose metabolic process	9	BraA02g025340.3C	1	2204	28	39649	0.798497
GO:0045116	biological_process	protein neddylation	10	BraA06g036640.3C	1	2204	28	39649	0.798497
GO:0003950	molecular_function	NAD+ ADP-ribosyltransferase activity	7	BraA08g004880.3C	1	2204	28	39649	0.798497
GO:0001666	biological_process	response to hypoxia	5	BraA03g012460.3C;BraA10g007920.3C;BraA09g013710.3C	3	2204	76	39649	0.801525
GO:0071281	biological_process	cellular response to iron ion	8	BraA09g056530.3C;BraA01g018710.3C;BraA02g021900.3C	3	2204	77	39649	0.808635
GO:0050826	biological_process	response to freezing	6	BraA06g009090.3C	1	2204	29	39649	0.809706
GO:0071456	biological_process	cellular response to hypoxia	6	BraA02g040990.3C	1	2204	29	39649	0.809706
GO:0052544	biological_process	defense response by callose deposition in cell wall	5	BraA02g032770.3C	1	2204	29	39649	0.809706
GO:0006108	biological_process	malate metabolic process	9	BraA03g005130.3C	1	2204	29	39649	0.809706
GO:0016207	molecular_function	4-coumarate-CoA ligase activity	7	BraA05g025870.3C	1	2204	29	39649	0.809706
GO:0016125	biological_process	sterol metabolic process	7	BraA01g002350.3C;BraA08g028150.3C	2	2204	54	39649	0.809768
GO:0010017	biological_process	red or far-red light signaling pathway	7	BraA02g010940.3C;BraA06g031850.3C	2	2204	54	39649	0.809768
GO:0005484	molecular_function	SNAP receptor activity	5	BraA09g032820.3C;BraA07g021660.3C;BraA09g045270.3C;BraA04g005480.3C	4	2204	100	39649	0.813241
GO:0009941	cellular_component	chloroplast envelope	12	BraA04g007380.3C;BraA05g033100.3C;BraA05g006330.3C;BraA02g041940.3C;BraA03g019880.3C;BraA05g007560.3C;BraA03g051680.3C;BraA08g031920.3C;BraA09g003990.3C;BraA06g036010.3C;BraA08g029780.3C;BraA09g058610.3C;BraA07g001370.3C;BraA04g011660.3C;BraA03g040390.3C;BraA03g057490.3C;BraA05g030350.3C;BraA09g058390.3C;BraA05g011580.3C;BraA06g038770.3C;BraA03g018680.3C;BraA03g000140.3C;BraA09g064000.3C;BraA03g0…	46	2204	930	39649	0.81428
GO:0000160	biological_process	phosphorelay signal transduction system	8	BraA03g041900.3C;BraA06g031850.3C;BraA02g002270.3C	3	2204	78	39649	0.815528
GO:0000287	molecular_function	magnesium ion binding	7	BraA03g028920.3C;BraA02g012320.3C;BraA10g015270.3C;BraA08g018210.3C;BraA03g055520.3C;BraA03g055530.3C;BraA04g025460.3C;BraA10g023610.3C;BraA06g007610.3C;BraA06g027460.3C	10	2204	227	39649	0.815867
GO:0006633	biological_process	fatty acid biosynthetic process	9	BraA03g019880.3C;BraA05g007560.3C;BraA08g009180.3C;BraA09g012600.3C;BraAnng003720.3C;BraA02g039980.3C;BraA02g020280.3C;BraA06g015010.3C	8	2204	186	39649	0.817135
GO:0009306	biological_process	protein secretion	6	BraA03g018010.3C;BraA02g023940.3C	2	2204	55	39649	0.817822
GO:0004843	molecular_function	ubiquitin-specific protease activity	9	BraA03g002570.3C;BraA01g015340.3C	2	2204	55	39649	0.817822
GO:0042542	biological_process	response to hydrogen peroxide	7	BraA01g001300.3C;BraA07g019890.3C;BraA04g012020.3C;BraA07g038220.3C	4	2204	101	39649	0.819258
GO:0009744	biological_process	response to sucrose	8	BraA06g044760.3C;BraA09g061280.3C;BraA04g017230.3C;BraA08g022930.3C	4	2204	101	39649	0.819258
GO:0009543	cellular_component	chloroplast thylakoid lumen	13	BraA09g022100.3C;BraA06g035480.3C;BraA03g019500.3C;BraA01g041120.3C	4	2204	101	39649	0.819258
GO:0000462	biological_process	maturation of SSU-rRNA from tricistronic rRNA transcript (SSU-rRNA, 5.8S rRNA, LSU-rRNA)	13	BraA09g038890.3C	1	2204	30	39649	0.820292
GO:0006825	biological_process	copper ion transport	9	BraA01g018340.3C	1	2204	30	39649	0.820292
GO:0005982	biological_process	starch metabolic process	8	BraA02g041250.3C	1	2204	30	39649	0.820292
GO:0030076	cellular_component	light-harvesting complex	7	BraA02g014020.3C	1	2204	30	39649	0.820292
GO:0018208	biological_process	peptidyl-proline modification	9	BraA06g035480.3C	1	2204	30	39649	0.820292
GO:0001056	molecular_function	RNA polymerase III activity	9	BraA09g012850.3C	1	2204	30	39649	0.820292
GO:0005666	cellular_component	DNA-directed RNA polymerase III complex	10	BraA09g012850.3C	1	2204	30	39649	0.820292
GO:0048229	biological_process	gametophyte development	6	BraA01g039060.3C	1	2204	30	39649	0.820292
GO:0010333	molecular_function	terpene synthase activity	7	BraA03g028920.3C	1	2204	30	39649	0.820292
GO:0048038	molecular_function	quinone binding	5	BraA07g010070.3C	1	2204	30	39649	0.820292
GO:0008889	molecular_function	glycerophosphodiester phosphodiesterase activity	8	BraA03g019940.3C	1	2204	30	39649	0.820292
GO:0009773	biological_process	photosynthetic electron transport in photosystem I	8	BraA05g001040.3C	1	2204	30	39649	0.820292
GO:0004713	molecular_function	protein tyrosine kinase activity	8	BraA05g015190.3C	1	2204	30	39649	0.820292
GO:0005777	cellular_component	peroxisome	10	BraA01g021750.3C;BraA08g010980.3C;BraA07g031810.3C;BraA05g017760.3C;BraA07g020480.3C;BraA09g038840.3C;BraA10g022470.3C;BraA03g034390.3C;BraA01g031020.3C;BraA03g047090.3C;BraA10g031720.3C;BraA10g005640.3C;BraA05g002460.3C;BraA10g027970.3C;BraA03g001770.3C;BraA06g033900.3C;BraA02g019090.3C;BraA05g032950.3C	18	2204	390	39649	0.822449
GO:0010091	biological_process	trichome branching	9	BraA08g022950.3C;BraA06g013690.3C	2	2204	56	39649	0.825569
GO:0006464	biological_process	cellular protein modification process	7	BraA07g012950.3C;BraA06g036620.3C	2	2204	56	39649	0.825569
GO:0009625	biological_process	response to insect	7	BraA07g038040.3C;BraA09g013710.3C	2	2204	56	39649	0.825569
GO:0016020	cellular_component	membrane	3	BraA06g001800.3C;BraA07g029480.3C;BraA05g006330.3C;BraA03g009430.3C;BraA02g012320.3C;BraA10g015270.3C;BraA06g011250.3C;BraA01g027940.3C;BraA01g040880.3C;BraA03g034040.3C;BraA08g018210.3C;BraA03g055520.3C;BraA03g055530.3C;BraA05g037230.3C;BraA01g021750.3C;BraA08g010980.3C;BraA03g026380.3C;BraA02g007680.3C;BraA07g012820.3C;BraA05g015200.3C;BraA04g006230.3C;BraA09g044390.3C;BraA03g019880.3C;BraA06g0…	150	2204	2890	39649	0.82611
GO:0009826	biological_process	unidimensional cell growth	6	BraA01g017770.3C;BraA02g012880.3C;BraA01g042190.3C;BraA06g020400.3C;BraA03g008650.3C;BraA02g007770.3C;BraA01g041120.3C;BraA06g016710.3C;BraA03g021530.3C	9	2204	209	39649	0.826633
GO:0004499	molecular_function	N,N-dimethylaniline monooxygenase activity	7	BraA09g060910.3C	1	2204	31	39649	0.830289
GO:0006032	biological_process	chitin catabolic process	8	BraA08g013590.3C	1	2204	31	39649	0.830289
GO:0009725	biological_process	response to hormone	5	BraA04g030890.3C	1	2204	31	39649	0.830289
GO:1900056	biological_process	negative regulation of leaf senescence	12	BraA03g001030.3C	1	2204	31	39649	0.830289
GO:0009682	biological_process	induced systemic resistance	6	BraA09g013710.3C	1	2204	31	39649	0.830289
GO:0045298	cellular_component	tubulin complex	11	BraA06g031180.3C	1	2204	31	39649	0.830289
GO:0017148	biological_process	negative regulation of translation	9	BraA06g006450.3C	1	2204	31	39649	0.830289
GO:0043069	biological_process	negative regulation of programmed cell death	8	BraA04g029340.3C	1	2204	31	39649	0.830289
GO:0004089	molecular_function	carbonate dehydratase activity	7	BraA08g028180.3C	1	2204	31	39649	0.830289
GO:0004867	molecular_function	serine-type endopeptidase inhibitor activity	7	BraA04g025170.3C	1	2204	31	39649	0.830289
GO:0016024	biological_process	CDP-diacylglycerol biosynthetic process	8	BraA01g039620.3C	1	2204	31	39649	0.830289
GO:0031969	cellular_component	chloroplast membrane	13	BraA04g007380.3C;BraA05g005630.3C;BraA09g018050.3C;BraA09g061280.3C;BraA07g001370.3C;BraA05g030350.3C;BraA01g027270.3C;BraA04g001250.3C;BraA10g012870.3C	9	2204	210	39649	0.8307
GO:0005773	cellular_component	vacuole	9	BraA07g029480.3C;BraA04g029340.3C;BraA09g012630.3C;BraA05g015540.3C;BraA05g014410.3C;BraA08g026760.3C;BraA08g018210.3C;BraA03g055520.3C;BraA03g055530.3C;BraA10g024930.3C;BraA05g027030.3C;BraA04g026320.3C;BraA05g017760.3C;BraA06g022550.3C;BraA06g035480.3C;BraA03g052810.3C;BraA03g057570.3C;BraA08g010000.3C;BraA03g025770.3C;BraA05g020280.3C;BraA01g042610.3C;BraA09g026970.3C;BraA08g015340.3C;BraA08g0…	58	2204	1171	39649	0.837178
GO:0008324	molecular_function	cation transmembrane transporter activity	7	BraA10g003980.3C	1	2204	32	39649	0.83973
GO:0005528	molecular_function	FK506 binding	6	BraA06g035480.3C	1	2204	32	39649	0.83973
GO:0000049	molecular_function	tRNA binding	7	BraA02g009970.3C	1	2204	32	39649	0.83973
GO:0010030	biological_process	positive regulation of seed germination	10	BraA07g001370.3C	1	2204	32	39649	0.83973
GO:0004527	molecular_function	exonuclease activity	7	BraA08g028910.3C	1	2204	32	39649	0.83973
GO:0006833	biological_process	water transport	6	BraA10g000400.3C	1	2204	32	39649	0.83973
GO:0046856	biological_process	phosphatidylinositol dephosphorylation	10	BraA02g020310.3C	1	2204	32	39649	0.83973
GO:0005381	molecular_function	iron ion transmembrane transporter activity	11	BraA01g018710.3C	1	2204	32	39649	0.83973
GO:0002237	biological_process	response to molecule of bacterial origin	6	BraA02g040990.3C	1	2204	32	39649	0.83973
GO:0051028	biological_process	mRNA transport	8	BraA03g041950.3C;BraA09g031440.3C	2	2204	58	39649	0.840178
GO:0000156	molecular_function	phosphorelay response regulator activity	5	BraA06g031850.3C;BraA02g002270.3C	2	2204	58	39649	0.840178
GO:0042128	biological_process	nitrate assimilation	6	BraA02g024390.3C;BraA09g010360.3C;BraA01g014750.3C	3	2204	82	39649	0.841026
GO:0006810	biological_process	transport	5	BraA04g007380.3C;BraA03g022040.3C;BraA03g026380.3C;BraA02g041940.3C;BraA04g014790.3C;BraA04g014800.3C;BraA04g010640.3C;BraA05g037020.3C;BraA06g044470.3C;BraA03g018680.3C;BraA07g010420.3C;BraA08g015860.3C;BraA06g035440.3C;BraA10g000400.3C;BraA01g010400.3C;BraA01g003710.3C;BraA09g007600.3C;BraA04g002410.3C;BraA10g027050.3C;BraA03g009220.3C;BraA03g060900.3C;BraA07g029260.3C	22	2204	476	39649	0.841185
GO:0046910	molecular_function	pectinesterase inhibitor activity	5	BraA09g051660.3C;BraA07g019680.3C;BraA08g004800.3C;BraA04g030620.3C;BraA09g049100.3C	5	2204	128	39649	0.845353
GO:0017025	molecular_function	TBP-class protein binding	6	BraA08g018770.3C	1	2204	33	39649	0.848647
GO:0006829	biological_process	zinc ion transport	9	BraA03g055500.3C	1	2204	33	39649	0.848647
GO:0009785	biological_process	blue light signaling pathway	8	BraA09g004460.3C	1	2204	33	39649	0.848647
GO:0015031	biological_process	protein transport	6	BraA08g017920.3C;BraA03g018010.3C;BraA01g031970.3C;BraA10g022680.3C;BraA09g005040.3C;BraA06g044470.3C;BraA08g010330.3C;BraA01g040350.3C;BraA06g002320.3C;BraA08g015860.3C;BraA09g016590.3C;BraA07g021130.3C;BraA04g028920.3C;BraA03g003920.3C;BraA02g003030.3C;BraA01g003710.3C;BraA06g041080.3C;BraA09g009280.3C;BraA03g018250.3C;BraA08g011820.3C;BraA01g017500.3C;BraA02g001900.3C;BraA08g011950.3C;BraA10g0…	24	2204	519	39649	0.84964
GO:0009867	biological_process	jasmonic acid mediated signaling pathway	8	BraA08g028330.3C;BraA07g011580.3C;BraA05g015160.3C;BraA05g031610.3C	4	2204	107	39649	0.85208
GO:0045489	biological_process	pectin biosynthetic process	8	BraA09g063730.3C;BraA03g013790.3C	2	2204	60	39649	0.853669
GO:0071805	biological_process	potassium ion transmembrane transport	7	BraA05g041490.3C;BraA01g009670.3C	2	2204	60	39649	0.853669
GO:0045330	molecular_function	aspartyl esterase activity	6	BraA09g051660.3C;BraA02g038580.3C;BraA04g030620.3C;BraA09g049100.3C	4	2204	108	39649	0.857028
GO:0005985	biological_process	sucrose metabolic process	7	BraA09g012630.3C	1	2204	34	39649	0.857067
GO:0010582	biological_process	floral meristem determinacy	5	BraA10g024940.3C	1	2204	34	39649	0.857067
GO:0035556	biological_process	intracellular signal transduction	7	BraA09g022100.3C;BraA07g018060.3C;BraA05g024150.3C;BraA09g061620.3C;BraA06g027110.3C;BraA01g028580.3C;BraA03g001770.3C;BraA03g034430.3C;BraA09g058830.3C;BraA05g041380.3C;BraA10g016590.3C	11	2204	259	39649	0.857364
GO:0000302	biological_process	response to reactive oxygen species	6	BraA03g050820.3C;BraA02g005030.3C	2	2204	61	39649	0.860017
GO:0018298	biological_process	protein-chromophore linkage	8	BraA06g006450.3C;BraA02g014020.3C	2	2204	61	39649	0.860017
GO:0010008	cellular_component	endosome membrane	11	BraA08g029780.3C;BraA09g058610.3C;BraA02g032770.3C;BraA01g017500.3C	4	2204	109	39649	0.861835
GO:0009718	biological_process	anthocyanin-containing compound biosynthetic process	7	BraA02g017040.3C	1	2204	35	39649	0.865019
GO:0061077	biological_process	chaperone-mediated protein folding	8	BraA06g035480.3C	1	2204	35	39649	0.865019
GO:0004175	molecular_function	endopeptidase activity	7	BraA10g020710.3C	1	2204	35	39649	0.865019
GO:0080147	biological_process	root hair cell development	11	BraA05g009630.3C	1	2204	35	39649	0.865019
GO:0009750	biological_process	response to fructose	9	BraA04g017230.3C	1	2204	35	39649	0.865019
GO:0031409	molecular_function	pigment binding	4	BraA02g014020.3C	1	2204	35	39649	0.865019
GO:0015030	cellular_component	Cajal body	14	BraA03g049300.3C	1	2204	35	39649	0.865019
GO:0016491	molecular_function	oxidoreductase activity	4	BraA09g018980.3C;BraA02g010500.3C;BraA04g027000.3C;BraA05g007550.3C;BraA04g011660.3C;BraA04g012980.3C;BraA04g013030.3C;BraA10g017800.3C;BraA09g058390.3C;BraA01g041970.3C;BraA06g010690.3C;BraA08g033950.3C;BraA03g003920.3C;BraA02g003030.3C;BraA10g026800.3C;BraA08g008740.3C;BraA07g009650.3C;BraA09g042420.3C;BraA02g006280.3C;BraA05g013280.3C	20	2204	446	39649	0.866154
GO:0016874	molecular_function	ligase activity	4	BraA02g043050.3C;BraA02g043070.3C;BraA09g007020.3C;BraA06g028990.3C;BraA04g024520.3C;BraA06g029530.3C;BraA09g008690.3C;BraA01g038520.3C;BraA04g023680.3C;BraA09g054250.3C;BraA09g053230.3C;BraA08g022950.3C;BraA07g032200.3C;BraA06g036620.3C;BraA07g032220.3C;BraA03g021560.3C;BraA10g016300.3C;BraA01g004200.3C;BraA05g004790.3C	19	2204	426	39649	0.866553
GO:0031625	molecular_function	ubiquitin protein ligase binding	7	BraA10g016460.3C;BraA03g057250.3C;BraA03g065110.3C;BraA01g029070.3C;BraA03g024030.3C;BraA09g058060.3C	6	2204	155	39649	0.866759
GO:0016036	biological_process	cellular response to phosphate starvation	9	BraA04g000440.3C;BraA07g025310.3C;BraA09g052270.3C;BraA08g001620.3C	4	2204	111	39649	0.871033
GO:0010182	biological_process	sugar mediated signaling pathway	8	BraA07g037700.3C;BraA07g041670.3C	2	2204	63	39649	0.871962
GO:0046933	molecular_function	proton-transporting ATP synthase activity, rotational mechanism	15	BraAnng001540.3C	1	2204	36	39649	0.872529
GO:0006890	biological_process	retrograde vesicle-mediated transport, Golgi to ER	7	BraA03g018250.3C	1	2204	36	39649	0.872529
GO:0030234	molecular_function	enzyme regulator activity	3	BraA05g006330.3C	1	2204	36	39649	0.872529
[truncated: 183 more rows]

## Sheet: Sheet2
List of GO terms for DEmRNAs
GO_ID	GO_Term	GO_function	GO_class	Genes	S gene number	TS gene number	B gene number	TB gene number	pvalue
GO:0005576	extracellular region	cellular_component	3	MSTRG.17889;MSTRG.471;MSTRG.3147;MSTRG.9992;MSTRG.27284;MSTRG.3313;MSTRG.23943;MSTRG.8035;MSTRG.20604;MSTRG.9592;MSTRG.11583;MSTRG.21446;MSTRG.24053;MSTRG.19026;MSTRG.10048;MSTRG.1256;MSTRG.8790;MSTRG.22324;MSTRG.22228;MSTRG.23142;MSTRG.10177;MSTRG.13489;MSTRG.10878;MSTRG.8342;MSTRG.4932;MSTRG.8916;MSTRG.5121;MSTRG.7456;MSTRG.14727;MSTRG.18232;MSTRG.13372;MSTRG.11553;MSTRG.27517;MSTRG.2248;MSTRG.…	1018	8570	2602	31015	0
GO:0009941	chloroplast envelope	cellular_component	7	MSTRG.29772;MSTRG.28049;MSTRG.1738;MSTRG.12021;MSTRG.30091;MSTRG.19596;MSTRG.23310;MSTRG.17195;MSTRG.25517;MSTRG.27572;MSTRG.2872;MSTRG.11381;MSTRG.25375;MSTRG.7824;MSTRG.27216;MSTRG.14075;MSTRG.13344;MSTRG.23461;MSTRG.12245;MSTRG.9050;MSTRG.26965;MSTRG.4030;MSTRG.15869;MSTRG.7038;MSTRG.3234;MSTRG.19810;MSTRG.27629;MSTRG.27134;MSTRG.22731;MSTRG.20022;MSTRG.19080;MSTRG.6567;MSTRG.14333;MSTRG.16122…	335	8570	801	31015	0
GO:0009535	chloroplast thylakoid membrane	cellular_component	8	MSTRG.7117;MSTRG.17735;MSTRG.16320;MSTRG.14280;MSTRG.1631;MSTRG.12371;MSTRG.1135;MSTRG.963;MSTRG.12021;MSTRG.20493;MSTRG.16250;MSTRG.1969;MSTRG.29929;MSTRG.3028;MSTRG.25801;BraA05g010200.3C;MSTRG.22162;MSTRG.1340;MSTRG.4550;MSTRG.25908;MSTRG.26757;MSTRG.5495;MSTRG.13344;MSTRG.9502;MSTRG.21041;MSTRG.23908;MSTRG.25485;MSTRG.19675;MSTRG.23224;MSTRG.30451;MSTRG.24495;MSTRG.6169;MSTRG.17953;MSTRG.1317…	276	8570	498	31015	2.08313e-39
GO:0009579	thylakoid	cellular_component	5	MSTRG.14533;MSTRG.3878;MSTRG.24002;MSTRG.30150;MSTRG.19347;MSTRG.21284;MSTRG.21937;MSTRG.23908;MSTRG.17228;MSTRG.28937;MSTRG.2872;MSTRG.13041;MSTRG.17953;MSTRG.13174;MSTRG.11416;MSTRG.15271;MSTRG.27437;MSTRG.21314;MSTRG.3989;MSTRG.20169;MSTRG.6247;MSTRG.11139;MSTRG.667;MSTRG.11140;MSTRG.11870;MSTRG.22829;MSTRG.12021;MSTRG.15030;MSTRG.4268;MSTRG.14587;MSTRG.12051;MSTRG.13344;MSTRG.3196;MSTRG.11030…	196	8570	319	31015	9.49177e-37
GO:0009534	chloroplast thylakoid	cellular_component	7	MSTRG.10120;MSTRG.28542;MSTRG.28911;MSTRG.27437;MSTRG.27637;MSTRG.22813;MSTRG.19053;MSTRG.23654;MSTRG.16250;MSTRG.16261;MSTRG.7959;MSTRG.15669;MSTRG.25376;MSTRG.12404;MSTRG.24761;MSTRG.12371;MSTRG.20869;MSTRG.4854;MSTRG.25517;MSTRG.16784;MSTRG.16525;MSTRG.28349;MSTRG.21046;MSTRG.15824;MSTRG.4913;MSTRG.12021;MSTRG.6044;MSTRG.14397;MSTRG.27134;MSTRG.4581;MSTRG.21760;MSTRG.19389;MSTRG.21822;MSTRG.29…	171	8570	289	31015	1.99211e-29
GO:0015979	photosynthesis	biological_process	5	MSTRG.24044;MSTRG.1579;MSTRG.23224;MSTRG.25949;MSTRG.5792;MSTRG.28554;MSTRG.27637;MSTRG.23908;MSTRG.7816;MSTRG.10700;MSTRG.13558;MSTRG.24956;MSTRG.11030;MSTRG.12389;MSTRG.4661;MSTRG.667;MSTRG.19107;MSTRG.10034;MSTRG.16250;MSTRG.22829;MSTRG.19826;MSTRG.26757;MSTRG.22954;MSTRG.28911;MSTRG.1540;MSTRG.19347;MSTRG.16784;MSTRG.4310;MSTRG.17228;MSTRG.19080;MSTRG.21760;MSTRG.9050;MSTRG.21822;MSTRG.23753;…	103	8570	161	31015	6.5419e-22
GO:0010287	plastoglobule	cellular_component	8	MSTRG.26046;MSTRG.18513;MSTRG.9050;MSTRG.11416;MSTRG.1631;MSTRG.24475;MSTRG.20148;MSTRG.25741;MSTRG.21254;MSTRG.15869;MSTRG.23224;MSTRG.16784;MSTRG.15868;MSTRG.19107;MSTRG.5462;MSTRG.28911;MSTRG.667;MSTRG.5761;MSTRG.19527;MSTRG.13041;MSTRG.25129;MSTRG.21541;MSTRG.21822;MSTRG.23029;MSTRG.19080;MSTRG.23908;MSTRG.21749;MSTRG.22778;MSTRG.25949;MSTRG.12021;MSTRG.7541;MSTRG.22196;MSTRG.13018;MSTRG.2380…	73	8570	106	31015	1.18069e-18
GO:0009768	photosynthesis, light harvesting in photosystem I	biological_process	7	MSTRG.13344;MSTRG.26046;MSTRG.21749;MSTRG.10541;MSTRG.23224;MSTRG.16784;MSTRG.28911;MSTRG.16250;MSTRG.25675;MSTRG.24956;MSTRG.7335;MSTRG.20022;MSTRG.26757;MSTRG.8001;MSTRG.12021;MSTRG.1969;MSTRG.4661;MSTRG.13018;MSTRG.15816;MSTRG.15030;MSTRG.24044;MSTRG.27934;MSTRG.27637;MSTRG.9050;MSTRG.19107;MSTRG.22863;MSTRG.19826;MSTRG.17957;MSTRG.5495;MSTRG.13342	30	8570	30	31015	1.68382e-17
GO:0016168	chlorophyll binding	molecular_function	6	MSTRG.25675;MSTRG.12021;MSTRG.24044;MSTRG.19826;MSTRG.17957;MSTRG.9050;MSTRG.15030;MSTRG.13693;MSTRG.26017;MSTRG.13344;MSTRG.1579;MSTRG.23224;MSTRG.15476;MSTRG.22863;MSTRG.8001;MSTRG.16250;MSTRG.5495;MSTRG.21760;MSTRG.13342;MSTRG.327;MSTRG.10541;MSTRG.19107;MSTRG.26046;MSTRG.16784;MSTRG.1969;MSTRG.4661;MSTRG.28911;MSTRG.21437;MSTRG.7335;MSTRG.21749;MSTRG.27637;MSTRG.13018;MSTRG.24956;MSTRG.22829;…	38	8570	43	31015	1.1297e-16
GO:0031409	pigment binding	molecular_function	4	MSTRG.4661;MSTRG.26757;MSTRG.10541;MSTRG.25675;MSTRG.19107;MSTRG.1969;MSTRG.16250;MSTRG.12021;MSTRG.20022;MSTRG.7335;MSTRG.24956;MSTRG.13018;MSTRG.13344;MSTRG.5495;MSTRG.8001;MSTRG.15030;MSTRG.9050;MSTRG.26046;MSTRG.21749;MSTRG.22863;MSTRG.19826;MSTRG.23224;MSTRG.28911;MSTRG.24044;MSTRG.16784;MSTRG.27637;MSTRG.13342;MSTRG.17957	28	8570	28	31015	2.21601e-16
GO:0046910	pectinesterase inhibitor activity	molecular_function	6	MSTRG.19318;MSTRG.12639;MSTRG.2798;MSTRG.25564;MSTRG.2468;MSTRG.20059;MSTRG.5194;MSTRG.21700;MSTRG.17270;MSTRG.18295;MSTRG.24904;MSTRG.28855;MSTRG.7733;MSTRG.27156;MSTRG.5287;MSTRG.18276;MSTRG.2341;MSTRG.24902;MSTRG.15963;MSTRG.7774;MSTRG.23947;MSTRG.12637;MSTRG.12553;MSTRG.13919;MSTRG.7871;MSTRG.18272;MSTRG.7042;MSTRG.10516;MSTRG.385;MSTRG.8146;MSTRG.12939;MSTRG.27187;MSTRG.8545;MSTRG.18883;MSTR…	71	8570	109	31015	3.57097e-16
GO:0048046	apoplast	cellular_component	4	MSTRG.7406;MSTRG.18523;MSTRG.26507;MSTRG.9693;MSTRG.26361;MSTRG.22031;MSTRG.22225;MSTRG.18031;MSTRG.14686;MSTRG.15860;MSTRG.12389;MSTRG.12852;MSTRG.12964;MSTRG.30343;MSTRG.864;MSTRG.7672;MSTRG.12712;MSTRG.2571;MSTRG.7208;MSTRG.17652;MSTRG.2653;MSTRG.8386;MSTRG.2468;MSTRG.20935;MSTRG.30344;MSTRG.19850;MSTRG.3794;BraA01g016540.3C;MSTRG.27453;MSTRG.16003;MSTRG.2830;MSTRG.20361;MSTRG.9082;MSTRG.10993…	337	8570	738	31015	6.66134e-16
GO:0009505	plant-type cell wall	cellular_component	6	MSTRG.2519;MSTRG.12196;MSTRG.29400;MSTRG.45;MSTRG.7198;MSTRG.10531;MSTRG.8746;MSTRG.903;MSTRG.21446;MSTRG.28441;MSTRG.16634;MSTRG.9256;MSTRG.27945;MSTRG.3582;MSTRG.25817;MSTRG.5915;MSTRG.20781;MSTRG.8645;MSTRG.3697;MSTRG.7773;MSTRG.27656;MSTRG.20946;MSTRG.24460;MSTRG.29039;BraA05g039640.3C;MSTRG.10623;MSTRG.19164;MSTRG.12429;MSTRG.18423;MSTRG.22939;MSTRG.22070;MSTRG.8373;MSTRG.4624;MSTRG.22387;MS…	215	8570	469	31015	6.66134e-16
GO:0009522	photosystem I	cellular_component	7	MSTRG.21437;MSTRG.9050;MSTRG.22863;MSTRG.13342;MSTRG.26046;MSTRG.19107;MSTRG.16784;MSTRG.24375;MSTRG.28911;MSTRG.26757;MSTRG.25675;MSTRG.1969;MSTRG.22829;MSTRG.27934;MSTRG.15816;MSTRG.8001;MSTRG.15476;MSTRG.7335;MSTRG.4661;MSTRG.23224;MSTRG.17957;MSTRG.13344;MSTRG.24044;MSTRG.13693;MSTRG.24956;MSTRG.15030;MSTRG.1579;MSTRG.12021;MSTRG.19826;MSTRG.17228;MSTRG.20022;MSTRG.2089;MSTRG.13018;MSTRG.1054…	36	8570	41	31015	1.16182e-15
GO:0045490	pectin catabolic process	biological_process	8	MSTRG.25408;MSTRG.5635;MSTRG.8373;MSTRG.8763;BraA05g039640.3C;MSTRG.14694;MSTRG.15138;MSTRG.2660;MSTRG.20505;MSTRG.12939;MSTRG.5339;MSTRG.10518;MSTRG.4312;MSTRG.18129;MSTRG.29722;MSTRG.17676;MSTRG.8545;MSTRG.24182;MSTRG.2790;BraA10g010120.3C;MSTRG.1681;MSTRG.30166;MSTRG.689;MSTRG.26644;MSTRG.26985;MSTRG.9388;MSTRG.14520;MSTRG.24084;MSTRG.2843;BraA08g035580.3C;MSTRG.3707;MSTRG.7733;MSTRG.23463;MST…	84	8570	143	31015	6.00232e-15
GO:0030076	light-harvesting complex	cellular_component	4	MSTRG.10541;MSTRG.24044;MSTRG.20022;MSTRG.28911;MSTRG.12021;MSTRG.17957;MSTRG.19826;MSTRG.13018;MSTRG.13342;MSTRG.9050;MSTRG.1969;MSTRG.5495;MSTRG.19107;MSTRG.26046;MSTRG.26757;MSTRG.13344;MSTRG.8001;MSTRG.16784;MSTRG.22863;MSTRG.23224;MSTRG.24956;MSTRG.7335;MSTRG.4661;MSTRG.21749;MSTRG.25675	25	8570	25	31015	1.05733e-14
GO:0042545	cell wall modification	biological_process	7	MSTRG.26985;MSTRG.3204;MSTRG.26470;MSTRG.23943;MSTRG.17066;MSTRG.1681;MSTRG.2660;MSTRG.3661;MSTRG.8763;MSTRG.24393;MSTRG.13233;MSTRG.28855;MSTRG.7387;MSTRG.12429;MSTRG.30283;MSTRG.2790;BraA10g010120.3C;MSTRG.10518;MSTRG.14878;MSTRG.3203;MSTRG.2470;MSTRG.385;MSTRG.18674;MSTRG.2620;MSTRG.9256;MSTRG.12553;MSTRG.7854;MSTRG.15519;MSTRG.22070;MSTRG.5635;MSTRG.17676;BraA08g035580.3C;MSTRG.26356;BraA05g0…	66	8570	106	31015	9.79014e-14
GO:0030599	pectinesterase activity	molecular_function	7	MSTRG.24393;MSTRG.30165;MSTRG.7773;MSTRG.4083;MSTRG.14520;MSTRG.24084;MSTRG.7854;MSTRG.2024;MSTRG.22070;MSTRG.6225;MSTRG.8373;MSTRG.3204;BraA08g035580.3C;MSTRG.23943;MSTRG.24182;MSTRG.2660;MSTRG.26356;MSTRG.14694;MSTRG.4624;MSTRG.2843;MSTRG.2470;BraA10g010120.3C;MSTRG.23947;MSTRG.27154;MSTRG.385;MSTRG.8425;MSTRG.12429;MSTRG.8687;MSTRG.28855;MSTRG.10301;MSTRG.146;MSTRG.9256;MSTRG.2790;MSTRG.15144;…	64	8570	102	31015	1.37321e-13
GO:0005618	cell wall	cellular_component	5	MSTRG.5914;MSTRG.12429;BraA10g002620.3C;MSTRG.9517;MSTRG.30165;MSTRG.28271;MSTRG.29497;MSTRG.5635;MSTRG.19416;MSTRG.18110;MSTRG.12939;MSTRG.20781;MSTRG.5430;MSTRG.5648;BraA06g017950.3C;MSTRG.11385;MSTRG.22363;MSTRG.28855;MSTRG.20004;MSTRG.17889;MSTRG.27832;MSTRG.23943;MSTRG.9026;MSTRG.6054;MSTRG.21306;MSTRG.8425;MSTRG.18717;MSTRG.4629;BraA10g033350.3C;MSTRG.24443;MSTRG.986;MSTRG.8358;MSTRG.9122;M…	337	8570	871	31015	4.94271e-13
GO:0031225	anchored component of membrane	cellular_component	5	BraA07g020010.3C;MSTRG.20094;MSTRG.2515;MSTRG.20722;MSTRG.26044;MSTRG.17142;BraA02g039040.3C;MSTRG.7017;MSTRG.26181;MSTRG.17060;MSTRG.15194;MSTRG.8936;MSTRG.8875;MSTRG.24127;MSTRG.3679;MSTRG.6473;MSTRG.9313;MSTRG.17756;BraA02g017270.3C;MSTRG.12558;MSTRG.16581;MSTRG.21929;MSTRG.2170;MSTRG.12487;MSTRG.4692;MSTRG.10059;MSTRG.10583;MSTRG.6228;MSTRG.26309;MSTRG.2188;MSTRG.5418;MSTRG.1389;MSTRG.1393;MS…	148	8570	319	31015	5.63549e-13
GO:0004601	peroxidase activity	molecular_function	4	MSTRG.25740;MSTRG.25719;MSTRG.9763;MSTRG.12196;MSTRG.4147;BraA03g008170.3C;MSTRG.17234;MSTRG.15296;MSTRG.8575;MSTRG.945;MSTRG.3582;MSTRG.7795;MSTRG.13290;MSTRG.12593;MSTRG.3669;MSTRG.20877;MSTRG.18717;MSTRG.2128;MSTRG.15313;BraA03g020650.3C;BraA06g014840.3C;MSTRG.25752;MSTRG.20993;MSTRG.9470;MSTRG.5198;MSTRG.8314;BraA01g016770.3C;MSTRG.3874;MSTRG.587;MSTRG.27522;MSTRG.14872;MSTRG.4966;MSTRG.28460…	86	8570	157	31015	6.93196e-13
GO:0055114	oxidation-reduction process	biological_process	4	MSTRG.12317;BraA09g046810.3C;MSTRG.17169;MSTRG.27110;MSTRG.7959;MSTRG.26327;MSTRG.10276;MSTRG.16488;MSTRG.1781;MSTRG.21563;MSTRG.28669;MSTRG.25740;MSTRG.22381;MSTRG.27366;MSTRG.16851;MSTRG.19214;MSTRG.18399;MSTRG.197;MSTRG.3679;MSTRG.4190;MSTRG.8575;MSTRG.12432;MSTRG.3458;MSTRG.17626;MSTRG.14139;MSTRG.21271;MSTRG.19011;MSTRG.3729;BraA01g017490.3C;MSTRG.17911;MSTRG.28352;MSTRG.15575;MSTRG.2519;MST…	607	8570	1728	31015	1.43086e-12
GO:0042744	hydrogen peroxide catabolic process	biological_process	8	MSTRG.23171;MSTRG.19416;MSTRG.7615;MSTRG.3582;MSTRG.10222;BraA01g016770.3C;MSTRG.3874;MSTRG.5499;MSTRG.12131;MSTRG.19546;MSTRG.5198;MSTRG.29718;MSTRG.25618;MSTRG.715;MSTRG.945;MSTRG.21965;MSTRG.9806;MSTRG.4360;MSTRG.12196;MSTRG.3164;BraA10g020510.3C;MSTRG.27395;MSTRG.16680;MSTRG.9151;MSTRG.17232;MSTRG.28460;MSTRG.9987;MSTRG.25977;MSTRG.20877;MSTRG.5914;MSTRG.17234;MSTRG.25719;MSTRG.29429;MSTRG.17…	68	8570	116	31015	2.53254e-12
GO:0045330	aspartyl esterase activity	molecular_function	6	MSTRG.9256;MSTRG.15144;MSTRG.3707;MSTRG.7733;MSTRG.27154;MSTRG.3204;MSTRG.8687;MSTRG.2470;MSTRG.8545;BraA10g010120.3C;MSTRG.8763;MSTRG.23943;MSTRG.8373;MSTRG.23463;MSTRG.15519;BraA05g039640.3C;MSTRG.2024;MSTRG.7773;MSTRG.17676;MSTRG.24393;MSTRG.2660;MSTRG.4083;MSTRG.22387;MSTRG.5635;MSTRG.1681;MSTRG.18243;BraA05g003340.3C;MSTRG.10518;MSTRG.28855;MSTRG.24084;MSTRG.8425;MSTRG.2790;MSTRG.3203;MSTRG.…	58	8570	93	31015	2.73856e-12
GO:0020037	heme binding	molecular_function	6	MSTRG.5198;MSTRG.3194;MSTRG.27366;MSTRG.3582;MSTRG.29718;MSTRG.12196;MSTRG.14371;MSTRG.21632;BraA03g039200.3C;MSTRG.25056;MSTRG.4147;MSTRG.28162;MSTRG.18827;MSTRG.9962;MSTRG.12358;MSTRG.20877;MSTRG.15313;MSTRG.21234;MSTRG.25326;MSTRG.3164;MSTRG.11953;BraA01g021350.3C;MSTRG.2128;BraA01g001500.3C;MSTRG.945;MSTRG.16036;MSTRG.17971;MSTRG.4702;MSTRG.4360;MSTRG.24450;MSTRG.7992;BraA05g001180.3C;MSTRG.2…	165	8570	384	31015	6.37628e-11
GO:0090406	pollen tube	cellular_component	6	MSTRG.18320;MSTRG.6424;MSTRG.18820;MSTRG.7773;MSTRG.8397;MSTRG.5164;MSTRG.8474;MSTRG.3973;MSTRG.29836;MSTRG.15325;MSTRG.12637;MSTRG.9468;MSTRG.29701;MSTRG.30166;MSTRG.11763;MSTRG.8425;MSTRG.29449;MSTRG.16788;MSTRG.9909;MSTRG.15144;MSTRG.16262;MSTRG.27154;MSTRG.1402;MSTRG.22543;MSTRG.3495;MSTRG.22500;MSTRG.20059;MSTRG.26884;MSTRG.3203;MSTRG.18819;MSTRG.10518;MSTRG.14533;MSTRG.6522;MSTRG.7600;MSTRG…	48	8570	76	31015	1.07723e-10
GO:0016020	membrane	cellular_component	3	MSTRG.2207;MSTRG.5934;MSTRG.19630;MSTRG.24080;MSTRG.22132;BraA05g036410.3C;MSTRG.26575;MSTRG.5530;MSTRG.2381;MSTRG.15869;MSTRG.10342;MSTRG.3487;MSTRG.18513;MSTRG.19460;MSTRG.4637;MSTRG.15306;MSTRG.11762;MSTRG.8136;MSTRG.13921;MSTRG.30157;MSTRG.23897;MSTRG.27870;MSTRG.1477;MSTRG.25752;MSTRG.9750;MSTRG.28457;MSTRG.1400;MSTRG.29772;MSTRG.28049;MSTRG.4402;MSTRG.8614;MSTRG.21485;MSTRG.28280;MSTRG.1779…	808	8570	2446	31015	5.24481e-10
GO:0016021	integral component of membrane	cellular_component	5	MSTRG.4442;MSTRG.622;MSTRG.10915;MSTRG.22528;MSTRG.20700;MSTRG.27424;MSTRG.17942;MSTRG.17541;MSTRG.7335;MSTRG.14073;MSTRG.23596;MSTRG.18603;MSTRG.293;MSTRG.4182;MSTRG.10701;MSTRG.25222;MSTRG.16282;MSTRG.7403;MSTRG.5745;MSTRG.16784;MSTRG.26221;MSTRG.26812;MSTRG.1401;MSTRG.30157;MSTRG.5942;MSTRG.20583;MSTRG.28680;MSTRG.12176;MSTRG.13997;MSTRG.10569;MSTRG.5495;MSTRG.24599;MSTRG.11952;MSTRG.29797;MST…	1946	8570	6340	31015	7.2212e-10
GO:0012511	monolayer-surrounded lipid storage body	cellular_component	7	MSTRG.30160;MSTRG.30153;MSTRG.20993;MSTRG.21656;MSTRG.3207;MSTRG.8799;MSTRG.3132;MSTRG.11979;MSTRG.6234;MSTRG.4548;MSTRG.6231;MSTRG.6113;MSTRG.11640;MSTRG.6236;BraA03g003060.3C;MSTRG.15718;MSTRG.23268;MSTRG.2270;MSTRG.15296;MSTRG.3214;MSTRG.14425;MSTRG.30152;MSTRG.30157;MSTRG.3209;MSTRG.3210;MSTRG.13397	26	8570	33	31015	1.44173e-09
GO:0019253	reductive pentose-phosphate cycle	biological_process	8	MSTRG.20067;MSTRG.5438;MSTRG.15271;MSTRG.19666;MSTRG.21919;MSTRG.19850;MSTRG.12615;MSTRG.2872;MSTRG.26696;MSTRG.27165;MSTRG.16045;MSTRG.4268;MSTRG.14075;MSTRG.11140;MSTRG.2553;MSTRG.26810;MSTRG.10820;MSTRG.27076;MSTRG.10564;MSTRG.21831;MSTRG.27777;MSTRG.18031;MSTRG.11139;MSTRG.25908;MSTRG.11381;MSTRG.7781;MSTRG.11136	27	8570	35	31015	1.60399e-09
GO:0009523	photosystem II	cellular_component	7	MSTRG.21314;MSTRG.21946;MSTRG.20634;MSTRG.19107;MSTRG.9182;MSTRG.26046;MSTRG.13558;MSTRG.27412;MSTRG.21760;MSTRG.2162;MSTRG.12021;MSTRG.1579;MSTRG.15030;MSTRG.4310;MSTRG.8890;MSTRG.20506;MSTRG.20169;MSTRG.21940;MSTRG.327;MSTRG.22863;MSTRG.2089;MSTRG.28554;MSTRG.13018;MSTRG.11851	24	8570	30	31015	3.60848e-09
GO:0030095	chloroplast photosystem II	cellular_component	8	MSTRG.8890;MSTRG.10748;MSTRG.9182;MSTRG.27720;MSTRG.23645;MSTRG.28003;MSTRG.2162;MSTRG.4310;MSTRG.20634;MSTRG.20506;MSTRG.25485;MSTRG.23756;MSTRG.28542;MSTRG.907;MSTRG.28349;MSTRG.6001;MSTRG.19527;MSTRG.24475;MSTRG.3028;MSTRG.1631;BraA08g011230.3C;MSTRG.15827	22	8570	27	31015	8.82129e-09
GO:0016722	oxidoreductase activity, oxidizing metal ions	molecular_function	5	MSTRG.8645;MSTRG.2519;MSTRG.14753;BraA04g028470.3C;MSTRG.1220;MSTRG.4624;MSTRG.29034;MSTRG.19502;BraA10g030090.3C;MSTRG.146;MSTRG.29263;MSTRG.3105;BraA03g000430.3C;MSTRG.14752;MSTRG.29039;BraA02g000380.3C;MSTRG.24460;MSTRG.23264;MSTRG.13129;MSTRG.21448;MSTRG.15481;BraA05g005760.3C;MSTRG.15017;MSTRG.949;MSTRG.10301;MSTRG.3071;MSTRG.12178;MSTRG.7136;MSTRG.4190;MSTRG.3794;MSTRG.21446;MSTRG.8646;MSTR…	37	8570	58	31015	9.8279e-09
GO:0009654	photosystem II oxygen evolving complex	cellular_component	6	MSTRG.3028;MSTRG.6001;MSTRG.20169;MSTRG.23645;MSTRG.28542;MSTRG.7816;MSTRG.21314;MSTRG.27720;MSTRG.19527;BraA08g011230.3C;MSTRG.907;MSTRG.10700;MSTRG.28003;MSTRG.21203;MSTRG.4242;MSTRG.11761;MSTRG.24475;MSTRG.25485;MSTRG.15231;MSTRG.1631;MSTRG.29929;MSTRG.10748	22	8570	29	31015	9.26828e-08
GO:0006885	regulation of pH	biological_process	10	MSTRG.3872;BraA08g020900.3C;MSTRG.23315;MSTRG.7187;MSTRG.11923;MSTRG.10908;MSTRG.21335;MSTRG.29169;BraA05g039060.3C;MSTRG.9694;MSTRG.17000;MSTRG.28980;MSTRG.28483;MSTRG.11925;MSTRG.10836;MSTRG.6031;MSTRG.4765;MSTRG.18881;MSTRG.11831;MSTRG.8778;MSTRG.27946;MSTRG.15800;MSTRG.9337;MSTRG.15257;MSTRG.24524;MSTRG.27990;MSTRG.6891;MSTRG.23635	28	8570	42	31015	1.56129e-07
GO:0016042	lipid catabolic process	biological_process	6	MSTRG.22873;MSTRG.14980;MSTRG.18621;MSTRG.25447;MSTRG.10608;MSTRG.23013;MSTRG.27987;MSTRG.6501;MSTRG.21502;MSTRG.9401;MSTRG.21837;MSTRG.13541;MSTRG.11518;MSTRG.5022;MSTRG.7456;MSTRG.29768;BraA10g024330.3C;MSTRG.12820;MSTRG.27339;MSTRG.22904;MSTRG.21119;BraA05g020720.3C;MSTRG.15068;MSTRG.14551;MSTRG.19888;MSTRG.19116;BraA01g001790.3C;MSTRG.20248;MSTRG.9442;MSTRG.22500;BraA03g013620.3C;MSTRG.20250;…	86	8570	191	31015	1.92995e-07
GO:0005887	integral component of plasma membrane	cellular_component	6	MSTRG.24843;MSTRG.4583;BraA03g049440.3C;MSTRG.12687;MSTRG.2825;MSTRG.1422;MSTRG.2228;MSTRG.6289;MSTRG.7420;MSTRG.21242;MSTRG.2208;MSTRG.5503;MSTRG.18659;MSTRG.28816;MSTRG.8780;MSTRG.15989;MSTRG.14563;MSTRG.27329;MSTRG.18650;MSTRG.30252;MSTRG.24531;MSTRG.9173;MSTRG.18033;MSTRG.16702;MSTRG.3902;MSTRG.23876;MSTRG.29808;MSTRG.8216;MSTRG.5642;MSTRG.29729;MSTRG.4650;MSTRG.17388;MSTRG.8812;MSTRG.22683;M…	152	8570	384	31015	2.34469e-07
GO:0018298	protein-chromophore linkage	biological_process	9	MSTRG.4661;MSTRG.13342;MSTRG.13018;MSTRG.19107;MSTRG.24044;MSTRG.16250;MSTRG.20022;MSTRG.17957;MSTRG.27637;MSTRG.21749;MSTRG.26046;MSTRG.1969;MSTRG.24956;MSTRG.22863;MSTRG.26757;MSTRG.13344;MSTRG.5495;MSTRG.28911;MSTRG.16784;MSTRG.12021;MSTRG.23224;MSTRG.25675;MSTRG.23727;MSTRG.19826;MSTRG.17577;MSTRG.9050;MSTRG.10541;MSTRG.8001;MSTRG.27900;MSTRG.18130;MSTRG.15030;MSTRG.7335	32	8570	52	31015	3.2902e-07
GO:0071944	cell periphery	cellular_component	4	MSTRG.23463;MSTRG.4867;MSTRG.26356;MSTRG.23947;MSTRG.10518;MSTRG.13919;MSTRG.27154;MSTRG.7733;MSTRG.12553;MSTRG.2341;MSTRG.19537;MSTRG.17338;MSTRG.7773;MSTRG.385;MSTRG.21700;BraA05g003340.3C;MSTRG.12637;MSTRG.5977;MSTRG.5635;MSTRG.12939;MSTRG.4083;MSTRG.10623;MSTRG.27329;MSTRG.26985;MSTRG.8146;MSTRG.20059;MSTRG.12429;MSTRG.23943;MSTRG.22387;MSTRG.28855;MSTRG.8545	31	8570	50	31015	3.95185e-07
GO:0005451	monovalent cation:proton antiporter activity	molecular_function	11	MSTRG.8778;MSTRG.28483;MSTRG.10908;MSTRG.9337;MSTRG.6891;MSTRG.18881;MSTRG.21335;MSTRG.11925;MSTRG.3872;MSTRG.11736;MSTRG.7187;MSTRG.4765;MSTRG.29169;MSTRG.27946;MSTRG.6031;MSTRG.23635;BraA08g020900.3C;MSTRG.23315;MSTRG.11923;MSTRG.9694;MSTRG.11831;MSTRG.27990;MSTRG.24524;MSTRG.15800;MSTRG.10836;MSTRG.17000	26	8570	39	31015	4.35073e-07
GO:0010319	stromule	cellular_component	7	MSTRG.7541;MSTRG.13174;MSTRG.23310;MSTRG.28937;MSTRG.7981;MSTRG.5438;MSTRG.15985;MSTRG.10820;MSTRG.19782;MSTRG.89;MSTRG.15868;MSTRG.12245;MSTRG.26358;MSTRG.7038;MSTRG.22719;MSTRG.13041;MSTRG.18031;MSTRG.14075;MSTRG.480;MSTRG.257;MSTRG.15869;MSTRG.26696;MSTRG.3027;MSTRG.21919;MSTRG.19347;MSTRG.25908;MSTRG.12593;MSTRG.30150;MSTRG.8064;MSTRG.7425;MSTRG.25741;MSTRG.14872;MSTRG.2553;MSTRG.16320;MSTRG.…	41	8570	75	31015	7.32195e-07
GO:0009416	response to light stimulus	biological_process	6	MSTRG.30344;MSTRG.23171;MSTRG.7769;MSTRG.7197;MSTRG.26221;MSTRG.5438;MSTRG.21831;MSTRG.13605;MSTRG.7541;MSTRG.11583;MSTRG.26046;MSTRG.24359;MSTRG.12615;BraA05g002660.3C;MSTRG.19416;MSTRG.17724;MSTRG.24555;MSTRG.28911;MSTRG.22863;BraA10g022440.3C;BraA09g065440.3C;MSTRG.20200;MSTRG.18523;MSTRG.28048;MSTRG.3147;MSTRG.30396;MSTRG.17635;MSTRG.13041;MSTRG.5693;MSTRG.11788;MSTRG.16544;MSTRG.25055;MSTRG.…	110	8570	268	31015	1.39036e-06
GO:0009860	pollen tube growth	biological_process	8	MSTRG.3971;BraA07g000400.3C;MSTRG.264;MSTRG.6150;MSTRG.19035;MSTRG.12484;MSTRG.8264;BraA09g065440.3C;MSTRG.2341;MSTRG.22147;MSTRG.30471;MSTRG.12740;MSTRG.12553;MSTRG.8958;MSTRG.13717;MSTRG.20332;MSTRG.1272;MSTRG.21700;MSTRG.5216;MSTRG.28062;MSTRG.27847;MSTRG.26526;MSTRG.25131;MSTRG.2559;MSTRG.13919;MSTRG.2050;MSTRG.30166;MSTRG.13161;MSTRG.8591;MSTRG.17723;MSTRG.16262;MSTRG.9468;MSTRG.14803;MSTRG.…	72	8570	160	31015	1.87635e-06
GO:0005509	calcium ion binding	molecular_function	7	MSTRG.28894;MSTRG.6396;MSTRG.18396;MSTRG.907;MSTRG.8227;MSTRG.25139;MSTRG.2945;MSTRG.14223;MSTRG.21837;MSTRG.11979;MSTRG.25752;MSTRG.15860;MSTRG.25235;MSTRG.21820;MSTRG.1274;MSTRG.15231;MSTRG.22231;MSTRG.11761;MSTRG.9822;MSTRG.25493;MSTRG.5663;MSTRG.25203;MSTRG.26564;MSTRG.21173;MSTRG.19763;MSTRG.3568;MSTRG.3367;MSTRG.6205;MSTRG.9285;MSTRG.4052;MSTRG.27546;MSTRG.7233;MSTRG.29096;MSTRG.25451;MSTRG…	146	8570	379	31015	2.46213e-06
GO:0016709	oxidoreductase activity, acting on paired donors, with incorporation or reduction of molecular oxygen, NAD(P)H as one donor, and incorporation of one atom of oxygen	molecular_function	6	MSTRG.505;BraA06g024440.3C;BraA09g002820.3C;MSTRG.12372;MSTRG.3163;MSTRG.11453;MSTRG.1524;MSTRG.12726;MSTRG.6942;MSTRG.12317;MSTRG.65;BraA01g001500.3C;MSTRG.10342;BraA02g022110.3C;MSTRG.19471;BraA08g021500.3C;MSTRG.9962;MSTRG.3194;MSTRG.119;MSTRG.14943;MSTRG.2053;MSTRG.18509;MSTRG.5428;BraA07g011320.3C;MSTRG.986;BraA06g042950.3C;MSTRG.4837;MSTRG.27830;MSTRG.183;MSTRG.17911;MSTRG.28240;MSTRG.10271…	60	8570	129	31015	3.58466e-06
GO:0006869	lipid transport	biological_process	7	MSTRG.17352;MSTRG.5913;MSTRG.7935;MSTRG.976;MSTRG.6800;MSTRG.10145;MSTRG.1602;MSTRG.25558;MSTRG.27556;MSTRG.30176;MSTRG.12200;MSTRG.8936;MSTRG.5608;MSTRG.16089;MSTRG.24917;MSTRG.8938;MSTRG.8364;MSTRG.13105;MSTRG.1837;MSTRG.2118;MSTRG.8058;MSTRG.16765;MSTRG.21466;MSTRG.30080;MSTRG.14868;MSTRG.8059;MSTRG.14161;MSTRG.5002;MSTRG.7730;MSTRG.14118;MSTRG.980;MSTRG.2195;MSTRG.24040;MSTRG.25323;MSTRG.2451…	74	8570	168	31015	3.60053e-06
GO:0006979	response to oxidative stress	biological_process	5	MSTRG.3679;MSTRG.91;MSTRG.26311;BraA08g010390.3C;MSTRG.17232;MSTRG.12197;BraA10g020510.3C;MSTRG.29419;MSTRG.25094;MSTRG.29718;MSTRG.3547;MSTRG.29434;MSTRG.27147;MSTRG.945;MSTRG.4827;MSTRG.29429;MSTRG.24529;BraA07g033900.3C;MSTRG.25752;MSTRG.45;MSTRG.4147;MSTRG.21129;MSTRG.2128;MSTRG.25977;MSTRG.13290;MSTRG.6978;MSTRG.24098;MSTRG.18399;MSTRG.19416;MSTRG.25895;BraA03g041790.3C;MSTRG.19546;MSTRG.947…	154	8570	407	31015	4.36952e-06
GO:0009773	photosynthetic electron transport in photosystem I	biological_process	8	MSTRG.9657;MSTRG.26696;MSTRG.16261;MSTRG.21437;MSTRG.27534;MSTRG.19347;MSTRG.14562;MSTRG.998;MSTRG.17228;MSTRG.10820;MSTRG.15476;MSTRG.15483;MSTRG.20829;MSTRG.13693;MSTRG.16427;MSTRG.25741;MSTRG.4442;MSTRG.7981;MSTRG.24375	19	8570	27	31015	4.7303e-06
GO:0019953	sexual reproduction	biological_process	4	MSTRG.20250;MSTRG.6231;MSTRG.4633;MSTRG.3207;MSTRG.9441;MSTRG.10608;MSTRG.9440;MSTRG.30160;BraA03g003060.3C;MSTRG.30157;MSTRG.10571;MSTRG.20248;MSTRG.20862;MSTRG.30152;MSTRG.3209;MSTRG.30153;MSTRG.21118;MSTRG.3214;MSTRG.23268;MSTRG.1400;MSTRG.20004;MSTRG.21119;MSTRG.18536	23	8570	36	31015	6.05464e-06
GO:0030246	carbohydrate binding	molecular_function	4	MSTRG.10219;MSTRG.22537;MSTRG.23557;BraA01g029340.3C;MSTRG.8589;MSTRG.18807;MSTRG.911;BraA06g002240.3C;MSTRG.16862;BraA01g029150.3C;MSTRG.20290;BraA06g020970.3C;MSTRG.17343;MSTRG.14628;BraA09g020940.3C;MSTRG.24959;MSTRG.18528;MSTRG.6864;MSTRG.30131;MSTRG.8252;BraA03g022310.3C;MSTRG.19276;MSTRG.2432;MSTRG.15919;MSTRG.1802;MSTRG.18390;MSTRG.9154;MSTRG.17140;MSTRG.7441;MSTRG.19805;MSTRG.8954;MSTRG.8…	114	8570	288	31015	7.03414e-06
GO:0009570	chloroplast stroma	cellular_component	8	MSTRG.7824;MSTRG.19666;MSTRG.27940;MSTRG.13844;MSTRG.8842;MSTRG.10475;MSTRG.20284;MSTRG.27437;MSTRG.20493;MSTRG.29802;MSTRG.1946;MSTRG.12826;MSTRG.11080;MSTRG.23816;MSTRG.13811;MSTRG.19810;MSTRG.3234;MSTRG.8575;MSTRG.12791;MSTRG.14683;MSTRG.26783;MSTRG.11381;MSTRG.12615;BraA05g000620.3C;MSTRG.21524;MSTRG.27656;MSTRG.19596;MSTRG.3878;MSTRG.27076;MSTRG.12455;MSTRG.1684;MSTRG.22778;MSTRG.26965;MSTRG…	324	8570	953	31015	7.03617e-06
GO:0016747	transferase activity, transferring acyl groups other than amino-acyl groups	molecular_function	6	MSTRG.11131;MSTRG.30408;MSTRG.25467;MSTRG.19724;MSTRG.5515;MSTRG.22328;MSTRG.26461;BraA07g026430.3C;MSTRG.5630;BraA08g011180.3C;MSTRG.4459;MSTRG.3217;MSTRG.5559;MSTRG.24555;MSTRG.442;MSTRG.12270;MSTRG.4213;MSTRG.19680;MSTRG.10973;MSTRG.27368;MSTRG.13021;MSTRG.22939;MSTRG.24376;BraA05g011320.3C;MSTRG.5552;MSTRG.3068;MSTRG.10190;MSTRG.7868;MSTRG.12257;MSTRG.26221;MSTRG.19630;BraA06g036310.3C;MSTRG.…	47	8570	96	31015	7.19617e-06
GO:0052689	carboxylic ester hydrolase activity	molecular_function	6	MSTRG.17483;MSTRG.4633;MSTRG.15699;BraA09g027640.3C;MSTRG.19143;MSTRG.21501;MSTRG.25052;MSTRG.666;MSTRG.14698;MSTRG.26092;MSTRG.22873;MSTRG.19116;MSTRG.13723;MSTRG.7456;MSTRG.21971;MSTRG.22872;MSTRG.5022;MSTRG.23221;MSTRG.17659;MSTRG.21118;MSTRG.22107;MSTRG.22904;MSTRG.27339;MSTRG.20464;MSTRG.25447;MSTRG.12972;MSTRG.19746;MSTRG.11518;MSTRG.6196;MSTRG.5121;MSTRG.14697;MSTRG.15515;MSTRG.13722;MSTRG…	78	8570	183	31015	8.90079e-06
GO:0048235	pollen sperm cell differentiation	biological_process	5	MSTRG.7074;MSTRG.18776;MSTRG.22991;MSTRG.24837;MSTRG.5642;MSTRG.10515;MSTRG.9912;MSTRG.3910;MSTRG.29133;MSTRG.28534;MSTRG.25591;MSTRG.12520;BraA05g005660.3C;MSTRG.26181;MSTRG.223;BraA02g014540.3C;MSTRG.19997;MSTRG.10228;MSTRG.6802;MSTRG.27062;MSTRG.6924;MSTRG.30437;MSTRG.20690;MSTRG.16788;MSTRG.6301;MSTRG.244;MSTRG.19222	27	8570	46	31015	9.70753e-06
GO:0031977	thylakoid lumen	cellular_component	6	MSTRG.25285;MSTRG.10700;MSTRG.16525;MSTRG.24495;MSTRG.1631;BraA08g011230.3C;MSTRG.29929;MSTRG.13546;MSTRG.27147;MSTRG.14607;MSTRG.9182;MSTRG.23645;MSTRG.8064;MSTRG.15827;MSTRG.19053;MSTRG.28003;MSTRG.1811;MSTRG.21203;MSTRG.27437;MSTRG.12404;MSTRG.12929;MSTRG.25485;MSTRG.19527;MSTRG.907;MSTRG.28542;MSTRG.21957;MSTRG.7959;MSTRG.963;MSTRG.21131;MSTRG.24475;MSTRG.11416;MSTRG.6001;MSTRG.10748	33	8570	61	31015	1.16488e-05
GO:0043086	negative regulation of catalytic activity	biological_process	6	MSTRG.2798;MSTRG.18276;MSTRG.27156;MSTRG.28702;MSTRG.17270;MSTRG.12639;MSTRG.9768;MSTRG.23347;MSTRG.12595;MSTRG.18271;MSTRG.7774;MSTRG.24902;MSTRG.5191;MSTRG.18295;MSTRG.18883;MSTRG.18272;MSTRG.5287;MSTRG.2970;MSTRG.24984;MSTRG.26346;MSTRG.25325;MSTRG.15359;MSTRG.24904;MSTRG.27187;MSTRG.25384;MSTRG.7042;MSTRG.10516;MSTRG.18185;MSTRG.19673;MSTRG.19318;MSTRG.23084;MSTRG.12554;MSTRG.5194	33	8570	61	31015	1.16488e-05
GO:0008289	lipid binding	molecular_function	4	MSTRG.1379;MSTRG.12200;MSTRG.24624;MSTRG.8207;MSTRG.27556;MSTRG.8519;MSTRG.19616;MSTRG.10555;MSTRG.25323;MSTRG.8936;MSTRG.416;MSTRG.8919;MSTRG.14118;BraA07g029900.3C;BraA05g010360.3C;MSTRG.1567;MSTRG.15607;MSTRG.24511;MSTRG.976;MSTRG.12558;MSTRG.23258;MSTRG.12886;MSTRG.7638;MSTRG.25558;MSTRG.8790;BraA07g037510.3C;MSTRG.22024;MSTRG.9093;MSTRG.8057;MSTRG.30153;BraA08g002260.3C;BraA03g003060.3C;MSTR…	98	8570	243	31015	1.21486e-05
GO:0005199	structural constituent of cell wall	molecular_function	4	MSTRG.342;MSTRG.9122;MSTRG.16589;MSTRG.7656;MSTRG.777;MSTRG.22363;MSTRG.19395;MSTRG.8821;MSTRG.18836;MSTRG.17619;BraA08g031240.3C;MSTRG.16514;MSTRG.16093;MSTRG.10177;MSTRG.12831;MSTRG.2248;MSTRG.24922	17	8570	24	31015	1.33034e-05
GO:0052716	hydroquinone:oxygen oxidoreductase activity	molecular_function	7	BraA02g000380.3C;BraA10g030090.3C;MSTRG.6881;BraA05g005760.3C;MSTRG.11828;MSTRG.12178;MSTRG.3105;MSTRG.15017;MSTRG.30395;BraA03g000430.3C;MSTRG.13129;MSTRG.13571;MSTRG.29263;MSTRG.3794;MSTRG.3071;BraA04g028470.3C;MSTRG.23264	17	8570	24	31015	1.33034e-05
GO:0032544	plastid translation	biological_process	9	MSTRG.28928;MSTRG.10475;MSTRG.13077;MSTRG.25375;MSTRG.10687;MSTRG.19878;MSTRG.26886;MSTRG.4030;MSTRG.20693;MSTRG.10494;MSTRG.15868;MSTRG.15869;MSTRG.13124;MSTRG.12005;MSTRG.25376	15	8570	20	31015	1.44458e-05
GO:0015385	sodium:proton antiporter activity	molecular_function	12	MSTRG.6891;MSTRG.11831;MSTRG.21335;MSTRG.11736;MSTRG.18881;MSTRG.17000;MSTRG.27946;BraA08g020900.3C;MSTRG.24524;BraA05g039060.3C;MSTRG.3872;MSTRG.28980;MSTRG.9694;MSTRG.7187;MSTRG.10836;MSTRG.23635;MSTRG.27990;MSTRG.23315;MSTRG.15800;MSTRG.4765;MSTRG.8778;MSTRG.29169;MSTRG.11923;MSTRG.11925;MSTRG.28483;MSTRG.15257	26	8570	45	31015	2.09026e-05
GO:0009636	response to toxic substance	biological_process	5	MSTRG.26772;MSTRG.11383;MSTRG.23926;MSTRG.16338;MSTRG.13198;MSTRG.9947;MSTRG.21267;MSTRG.4855;MSTRG.2190;MSTRG.13142;MSTRG.23924;MSTRG.11802;MSTRG.20807;MSTRG.27592;MSTRG.1632;MSTRG.12114;MSTRG.11806;BraA01g033050.3C;MSTRG.26293;BraA04g014940.3C;MSTRG.25028;BraA07g035260.3C;BraA08g005230.3C;MSTRG.9368;BraA05g007780.3C;BraA07g020530.3C;MSTRG.23777;MSTRG.4575;MSTRG.11174;MSTRG.7208;MSTRG.19288;MSTR…	46	8570	97	31015	2.54326e-05
GO:0044550	secondary metabolite biosynthetic process	biological_process	5	MSTRG.17911;MSTRG.24064;MSTRG.986;BraA06g024440.3C;MSTRG.5428;MSTRG.15662;BraA01g001500.3C;MSTRG.5755;BraA02g036820.3C;MSTRG.30194;MSTRG.24455;MSTRG.14943;MSTRG.12969;MSTRG.19499;MSTRG.23452;BraA04g032220.3C;MSTRG.9376;MSTRG.12372;BraA07g011320.3C;BraA08g021500.3C;MSTRG.8051;MSTRG.16036;MSTRG.3194;BraA06g042950.3C;MSTRG.9643;MSTRG.11553;MSTRG.4837;BraA02g041800.3C;MSTRG.505;MSTRG.12068;MSTRG.119;…	54	8570	119	31015	2.56802e-05
GO:0009538	photosystem I reaction center	cellular_component	6	MSTRG.22530;MSTRG.14570;MSTRG.23908;MSTRG.21822;MSTRG.15602;MSTRG.19080;MSTRG.667;MSTRG.22001;MSTRG.11030;MSTRG.25949;MSTRG.2390	11	8570	13	31015	3.10811e-05
GO:0042549	photosystem II stabilization	biological_process	9	MSTRG.19527;MSTRG.1631;MSTRG.13558;MSTRG.6001;MSTRG.28554;MSTRG.6044;MSTRG.11851;MSTRG.24475	8	8570	8	31015	3.39035e-05
GO:0015293	symporter activity	molecular_function	7	MSTRG.18819;MSTRG.30006;MSTRG.30477;MSTRG.19722;MSTRG.26174;MSTRG.4650;MSTRG.7455;MSTRG.28677;MSTRG.26737;MSTRG.25183;MSTRG.2228;BraA09g055860.3C;BraA09g031800.3C;MSTRG.10789;MSTRG.3658;MSTRG.18449;MSTRG.20768;MSTRG.4696;MSTRG.5061;MSTRG.2136;BraA06g006920.3C;MSTRG.6289;MSTRG.27808;MSTRG.13605;MSTRG.11831;BraA06g043780.3C;MSTRG.13089;MSTRG.18822;MSTRG.7889;MSTRG.20203;BraA02g031860.3C;BraA07g0134…	50	8570	109	31015	3.53863e-05
GO:0010114	response to red light	biological_process	8	MSTRG.11139;MSTRG.24044;MSTRG.24248;MSTRG.4268;MSTRG.11381;MSTRG.13018;BraA09g017500.3C;MSTRG.17724;BraA05g030350.3C;MSTRG.11140;MSTRG.19666;MSTRG.23495;MSTRG.17957;MSTRG.10978;MSTRG.15945;MSTRG.22855;MSTRG.23224;MSTRG.464;MSTRG.19499;MSTRG.30444;MSTRG.25208;MSTRG.24137;MSTRG.17521;MSTRG.9050;MSTRG.1579;MSTRG.19826;BraA07g010700.3C;MSTRG.25675;MSTRG.18116;MSTRG.12260;MSTRG.26757;MSTRG.11136;MSTRG…	40	8570	82	31015	3.73763e-05
GO:0009543	chloroplast thylakoid lumen	cellular_component	8	MSTRG.23645;MSTRG.3028;MSTRG.11523;MSTRG.907;MSTRG.2162;MSTRG.23756;MSTRG.7816;MSTRG.28349;MSTRG.20156;MSTRG.14973;MSTRG.10700;MSTRG.25485;MSTRG.15827;MSTRG.1631;MSTRG.5612;MSTRG.11371;MSTRG.28542;MSTRG.24375;MSTRG.17228;MSTRG.21131;BraA02g022080.3C;MSTRG.12929;MSTRG.24475;MSTRG.8890;BraA08g011230.3C;MSTRG.29929;MSTRG.14607;MSTRG.21203;MSTRG.16907;MSTRG.2739;MSTRG.28003;MSTRG.11761;MSTRG.6001;MST…	44	8570	93	31015	4.05475e-05
GO:0016298	lipase activity	molecular_function	6	MSTRG.9351;BraA03g013620.3C;MSTRG.21119;MSTRG.29768;MSTRG.17394;MSTRG.28954;MSTRG.1865;MSTRG.1719;MSTRG.16741;MSTRG.14697;MSTRG.10890;MSTRG.19434;BraA05g020720.3C;MSTRG.23013;MSTRG.4633;MSTRG.21502;MSTRG.10608;MSTRG.19433;MSTRG.7886;MSTRG.18663;MSTRG.21118;MSTRG.14980;MSTRG.16515;MSTRG.19328;MSTRG.21503;MSTRG.24646;MSTRG.20248;BraA03g061960.3C;MSTRG.16514;MSTRG.26092;BraA05g032800.3C;MSTRG.13722;…	33	8570	64	31015	4.29864e-05
GO:0030570	pectate lyase activity	molecular_function	7	MSTRG.24346;MSTRG.5339;MSTRG.29722;MSTRG.27697;MSTRG.3038;MSTRG.15138;MSTRG.6504;MSTRG.16158;MSTRG.25408;MSTRG.22619;MSTRG.5623;MSTRG.3479;MSTRG.19016;MSTRG.18129;MSTRG.26644;MSTRG.20635;MSTRG.17178;MSTRG.28416;MSTRG.8251;MSTRG.4312;MSTRG.9388;MSTRG.23361;MSTRG.1136;MSTRG.20505;MSTRG.23712	25	8570	44	31015	4.43457e-05
GO:0009992	cellular water homeostasis	biological_process	8	MSTRG.11377;MSTRG.15188;MSTRG.21369;MSTRG.14080;MSTRG.26657;MSTRG.4983;MSTRG.16587;MSTRG.28165;MSTRG.7420;MSTRG.12117;MSTRG.10544;MSTRG.11635;MSTRG.7418;MSTRG.18247;MSTRG.28221;MSTRG.8746;MSTRG.11124;MSTRG.23876;MSTRG.13177;MSTRG.14563;MSTRG.10686;MSTRG.2381;MSTRG.13176;MSTRG.27105;MSTRG.8216;BraA07g015280.3C;BraA08g009030.3C;MSTRG.1422;MSTRG.16788;MSTRG.4793	30	8570	57	31015	5.74561e-05
GO:0046274	lignin catabolic process	biological_process	8	MSTRG.15017;MSTRG.3071;MSTRG.3794;BraA03g000430.3C;MSTRG.13129;MSTRG.6881;MSTRG.23264;MSTRG.12178;BraA05g005760.3C;MSTRG.11828;MSTRG.13571;BraA10g030090.3C;MSTRG.30395;BraA04g028470.3C;BraA02g000380.3C;MSTRG.3105;MSTRG.29263	17	8570	26	31015	6.60744e-05
GO:0008152	metabolic process	biological_process	3	MSTRG.23177;MSTRG.3153;MSTRG.23310;MSTRG.10564;BraA09g032250.3C;MSTRG.7653;MSTRG.20082;MSTRG.16723;BraA09g028310.3C;MSTRG.874;MSTRG.12972;MSTRG.27076;MSTRG.16530;MSTRG.1702;MSTRG.16172;MSTRG.30118;MSTRG.4316;MSTRG.3851;MSTRG.4367;MSTRG.10215;MSTRG.22113;MSTRG.10481;MSTRG.25283;MSTRG.23176;MSTRG.15344;MSTRG.18066;MSTRG.8684;MSTRG.17698;MSTRG.6795;MSTRG.3514;MSTRG.9980;MSTRG.25852;MSTRG.595;MSTRG.2…	80	8570	198	31015	6.7405e-05
GO:0009831	plant-type cell wall modification involved in multidimensional cell growth	biological_process	9	MSTRG.6054;MSTRG.19651;MSTRG.26795;MSTRG.19424;MSTRG.8171;MSTRG.3964;MSTRG.7576;MSTRG.13047;MSTRG.18110;MSTRG.10734;MSTRG.11781;MSTRG.12303;MSTRG.23492;MSTRG.2739;BraA10g033350.3C;MSTRG.11385;MSTRG.10571;MSTRG.17889;MSTRG.20004;MSTRG.13150;MSTRG.3077;MSTRG.24080;MSTRG.23184	23	8570	40	31015	6.91474e-05
GO:0009533	chloroplast stromal thylakoid	cellular_component	8	MSTRG.20506;MSTRG.25675;MSTRG.20634;MSTRG.27101;MSTRG.10547;MSTRG.8001;MSTRG.12567;MSTRG.4310;MSTRG.9182	9	8570	10	31015	7.03544e-05
GO:0080167	response to karrikin	biological_process	5	MSTRG.16749;MSTRG.4808;MSTRG.14727;MSTRG.16784;BraA06g027060.3C;MSTRG.21760;MSTRG.10135;MSTRG.8109;MSTRG.23881;MSTRG.14280;MSTRG.19848;MSTRG.6671;MSTRG.2089;MSTRG.26921;MSTRG.21998;MSTRG.6672;MSTRG.28534;BraA05g026040.3C;MSTRG.10928;MSTRG.14728;MSTRG.7795;MSTRG.5744;MSTRG.20;MSTRG.22774;MSTRG.13844;MSTRG.28235;MSTRG.25817;MSTRG.12260;MSTRG.12593;MSTRG.7198;MSTRG.29793;MSTRG.6456;MSTRG.14873;MSTRG…	92	8570	235	31015	8.22576e-05
GO:0005886	plasma membrane	cellular_component	4	BraA04g009920.3C;MSTRG.19416;MSTRG.9388;MSTRG.29504;MSTRG.17277;MSTRG.13921;MSTRG.16145;MSTRG.9172;MSTRG.12772;MSTRG.24318;MSTRG.4539;MSTRG.10467;MSTRG.25059;BraA07g036930.3C;MSTRG.28560;MSTRG.8991;MSTRG.20434;BraA07g029900.3C;MSTRG.18820;MSTRG.24850;MSTRG.15402;MSTRG.1734;MSTRG.13560;MSTRG.9355;MSTRG.19460;MSTRG.23380;MSTRG.8436;MSTRG.649;MSTRG.23258;MSTRG.9860;MSTRG.15286;MSTRG.20094;MSTRG.1880…	1592	8570	5352	31015	8.34282e-05
GO:0016788	hydrolase activity, acting on ester bonds	molecular_function	5	MSTRG.2928;MSTRG.22904;MSTRG.5022;MSTRG.17394;MSTRG.11675;MSTRG.21971;MSTRG.5387;MSTRG.21501;MSTRG.21502;MSTRG.7602;MSTRG.27338;MSTRG.10610;MSTRG.24646;MSTRG.28385;MSTRG.19116;MSTRG.14698;MSTRG.27987;MSTRG.3879;MSTRG.27339;MSTRG.20064;MSTRG.13724;MSTRG.14699;MSTRG.10393;MSTRG.10548;BraA05g020720.3C;MSTRG.18663;MSTRG.19117;MSTRG.11666;MSTRG.24113;MSTRG.16709;MSTRG.26092;MSTRG.14980;MSTRG.19746;MST…	56	8570	129	31015	8.4473e-05
GO:0071555	cell wall organization	biological_process	6	MSTRG.16003;MSTRG.18785;MSTRG.13691;MSTRG.27721;MSTRG.22363;MSTRG.15251;BraA01g016540.3C;MSTRG.5594;MSTRG.17659;MSTRG.5304;MSTRG.18836;MSTRG.1432;MSTRG.6832;MSTRG.13100;MSTRG.8271;MSTRG.16877;MSTRG.2248;BraA08g031240.3C;MSTRG.21097;MSTRG.7932;MSTRG.21429;MSTRG.16909;MSTRG.20472;MSTRG.19601;BraA09g062510.3C;MSTRG.16968;MSTRG.8821;MSTRG.18540;MSTRG.10150;MSTRG.371;MSTRG.7686;MSTRG.1065;MSTRG.4218;M…	142	8570	390	31015	8.90541e-05
GO:0015254	glycerol channel activity	molecular_function	7	MSTRG.14563;MSTRG.10686;MSTRG.11124;MSTRG.15188;MSTRG.14080;MSTRG.4983;MSTRG.13177;BraA08g009030.3C;MSTRG.1422;MSTRG.13176;MSTRG.7420;MSTRG.16788;MSTRG.21369;MSTRG.4793;MSTRG.7418;MSTRG.28221;MSTRG.2381;MSTRG.10544;MSTRG.27105;MSTRG.12117;MSTRG.18247;MSTRG.11635;MSTRG.8216;MSTRG.8746;MSTRG.23876;MSTRG.11377;MSTRG.26657;MSTRG.28165	28	8570	53	31015	9.22343e-05
GO:0002679	respiratory burst involved in defense response	biological_process	5	MSTRG.14856;MSTRG.26602;MSTRG.24843;MSTRG.9353;MSTRG.7383;MSTRG.10889;MSTRG.12083;MSTRG.13265;MSTRG.27522;BraA06g014840.3C	10	8570	12	31015	9.57999e-05
GO:0046564	oxalate decarboxylase activity	molecular_function	7	MSTRG.3694;MSTRG.29400;MSTRG.22031;MSTRG.2830;MSTRG.23540;MSTRG.6718;MSTRG.15200;MSTRG.28271;MSTRG.3697;MSTRG.8386;MSTRG.27146	11	8570	14	31015	0.000108516
GO:0033609	oxalate metabolic process	biological_process	9	MSTRG.23540;MSTRG.6718;MSTRG.22031;MSTRG.28271;MSTRG.3697;MSTRG.15200;MSTRG.29400;MSTRG.2830;MSTRG.27146;MSTRG.8386;MSTRG.3694	11	8570	14	31015	0.000108516
GO:0005506	iron ion binding	molecular_function	8	MSTRG.7869;MSTRG.9643;MSTRG.5428;MSTRG.8051;MSTRG.885;MSTRG.3553;MSTRG.29133;BraA01g001500.3C;BraA02g041800.3C;BraA09g058010.3C;MSTRG.2454;MSTRG.17431;MSTRG.3910;MSTRG.8819;MSTRG.16227;MSTRG.12432;MSTRG.25472;MSTRG.23181;MSTRG.8287;MSTRG.22855;MSTRG.8817;MSTRG.986;MSTRG.25068;MSTRG.65;BraA07g010700.3C;MSTRG.27830;MSTRG.15662;BraA06g042950.3C;MSTRG.30194;BraA03g039200.3C;MSTRG.13146;MSTRG.16034;MS…	131	8570	357	31015	0.00011006
GO:0015145	monosaccharide transmembrane transporter activity	molecular_function	7	MSTRG.917;MSTRG.2253;MSTRG.2208;MSTRG.8389;MSTRG.2825;MSTRG.15989;MSTRG.8849;MSTRG.15197;MSTRG.27838;MSTRG.14322;MSTRG.23626;MSTRG.8812	12	8570	16	31015	0.000111039
GO:0016998	cell wall macromolecule catabolic process	biological_process	8	MSTRG.13196;MSTRG.16877;MSTRG.7672;MSTRG.28274;MSTRG.7406;MSTRG.7358;MSTRG.23984;MSTRG.4692;MSTRG.14816;MSTRG.5853;MSTRG.25105;MSTRG.30207;MSTRG.16640;MSTRG.12403;MSTRG.12851;MSTRG.18782;MSTRG.7676;BraA03g022850.3C;MSTRG.12852;MSTRG.7674;MSTRG.3233;MSTRG.6255	22	8570	39	31015	0.000146213
GO:0009664	plant-type cell wall organization	biological_process	7	MSTRG.27697;MSTRG.17889;MSTRG.24080;MSTRG.29718;MSTRG.13150;BraA02g039040.3C;MSTRG.18536;MSTRG.12542;MSTRG.11781;MSTRG.3485;MSTRG.16589;MSTRG.19395;MSTRG.3964;MSTRG.19424;MSTRG.13047;MSTRG.11385;MSTRG.3077;MSTRG.10734;MSTRG.23361;MSTRG.19651;MSTRG.7656;MSTRG.945;MSTRG.17234;MSTRG.5883;BraA10g033350.3C;MSTRG.8171;MSTRG.26795;MSTRG.12303;MSTRG.23184;MSTRG.7576;MSTRG.18110;MSTRG.6054;MSTRG.7610;MSTR…	37	8570	78	31015	0.000150503
GO:0015144	carbohydrate transmembrane transporter activity	molecular_function	5	MSTRG.9173;MSTRG.8849;MSTRG.18820;MSTRG.2208;MSTRG.24560;MSTRG.21208;MSTRG.10789;MSTRG.15382;MSTRG.21329;MSTRG.15197;MSTRG.4767;MSTRG.29212;MSTRG.25178;MSTRG.2253;MSTRG.14322;MSTRG.917;MSTRG.2866;MSTRG.25183;MSTRG.2825;MSTRG.8389;MSTRG.20968;MSTRG.15232;MSTRG.13089;MSTRG.15670;MSTRG.19348;MSTRG.24630;MSTRG.13863;MSTRG.6560;MSTRG.17352;MSTRG.1477;BraA06g043780.3C;MSTRG.23626;MSTRG.4650;MSTRG.16556…	61	8570	146	31015	0.000157232
GO:0004806	triglyceride lipase activity	molecular_function	7	BraA09g019540.3C;BraA10g024330.3C;MSTRG.29511;MSTRG.28514;MSTRG.3132;MSTRG.26018;MSTRG.10890;MSTRG.23659;MSTRG.7215;MSTRG.1719;MSTRG.16741;MSTRG.28552;MSTRG.9442;MSTRG.19888;MSTRG.15630;MSTRG.19100;BraA08g005570.3C;MSTRG.6501;MSTRG.9351;MSTRG.10999;MSTRG.13541;MSTRG.9401;MSTRG.767;MSTRG.12392;MSTRG.10534;MSTRG.29768;MSTRG.27174;MSTRG.3614;MSTRG.6113	29	8570	57	31015	0.000167031
GO:0015995	chlorophyll biosynthetic process	biological_process	9	MSTRG.25055;MSTRG.28352;MSTRG.3234;MSTRG.6448;MSTRG.15824;MSTRG.20759;MSTRG.4569;MSTRG.26569;MSTRG.9374;MSTRG.9517;MSTRG.28669;MSTRG.17195;MSTRG.30220;MSTRG.19880;MSTRG.19963;MSTRG.24359;MSTRG.1531;BraA03g039860.3C;MSTRG.28673;MSTRG.1340;MSTRG.764;MSTRG.9862;MSTRG.23753;MSTRG.26997;MSTRG.21041;MSTRG.8317;MSTRG.28277;MSTRG.9762	28	8570	55	31015	0.000212309
GO:0005094	Rho GDP-dissociation inhibitor activity	molecular_function	8	MSTRG.15074;MSTRG.2749;MSTRG.27810;MSTRG.24708;MSTRG.24921;MSTRG.23430;MSTRG.16092;MSTRG.8470	8	8570	9	31015	0.000230237
GO:0004857	enzyme inhibitor activity	molecular_function	5	MSTRG.4429;MSTRG.17270;MSTRG.24984;MSTRG.19673;MSTRG.24311;MSTRG.15359;MSTRG.27187;MSTRG.2970;MSTRG.18883;MSTRG.9768;MSTRG.23084;MSTRG.14832;MSTRG.17126;MSTRG.1124;MSTRG.14833;MSTRG.7042;MSTRG.19318;MSTRG.26346;MSTRG.14834;MSTRG.28702;MSTRG.7871;MSTRG.25564	22	8570	40	31015	0.000240404
GO:0015250	water channel activity	molecular_function	7	MSTRG.2381;MSTRG.10686;MSTRG.28221;MSTRG.11124;MSTRG.8746;MSTRG.1422;MSTRG.8216;MSTRG.26657;MSTRG.18247;MSTRG.5436;MSTRG.28165;MSTRG.14080;BraA08g009030.3C;MSTRG.7420;MSTRG.4793;MSTRG.15188;MSTRG.7418;MSTRG.27105;MSTRG.23876;MSTRG.21369;MSTRG.11635;MSTRG.11377;MSTRG.12117;MSTRG.10544;MSTRG.14563;MSTRG.13176;MSTRG.16788;MSTRG.4983;MSTRG.13177	29	8570	58	31015	0.000246376
GO:0006629	lipid metabolic process	biological_process	5	BraA06g021390.3C;MSTRG.29332;MSTRG.2709;MSTRG.10999;MSTRG.20527;MSTRG.16515;MSTRG.24946;BraA08g015610.3C;MSTRG.28973;MSTRG.15004;MSTRG.19434;MSTRG.24980;MSTRG.767;MSTRG.9351;MSTRG.28514;MSTRG.19100;MSTRG.23659;MSTRG.7564;MSTRG.28552;MSTRG.15630;MSTRG.22313;MSTRG.16741;MSTRG.29190;MSTRG.9442;MSTRG.28981;MSTRG.29511;MSTRG.12392;MSTRG.8072;MSTRG.15705;BraA02g017230.3C;MSTRG.10413;BraA02g009810.3C;Br…	77	8570	196	31015	0.000261762
GO:0009828	plant-type cell wall loosening	biological_process	9	MSTRG.12303;MSTRG.18536;MSTRG.3077;MSTRG.10734;BraA10g033350.3C;MSTRG.9441;MSTRG.9992;MSTRG.17889;MSTRG.3964;MSTRG.10571;MSTRG.24080;MSTRG.8171;MSTRG.19651;MSTRG.6054;MSTRG.23184;MSTRG.26795;MSTRG.13047;MSTRG.9440;MSTRG.19424;BraA07g037510.3C;MSTRG.11385;MSTRG.18110;MSTRG.1400;MSTRG.11781;MSTRG.7576;MSTRG.13150;MSTRG.20004	27	8570	53	31015	0.000269989
GO:0015204	urea transmembrane transporter activity	molecular_function	6	MSTRG.12117;BraA02g031860.3C;MSTRG.8746;MSTRG.21369;MSTRG.16788;MSTRG.4793;MSTRG.2381;MSTRG.23876;MSTRG.14563	9	8570	11	31015	0.000291112
GO:0019684	photosynthesis, light reaction	biological_process	6	MSTRG.24475;MSTRG.6001;MSTRG.19527;MSTRG.1631;MSTRG.23645;MSTRG.5792;MSTRG.11030;MSTRG.21822;MSTRG.28542;MSTRG.28003;MSTRG.3028	11	8570	15	31015	0.000304712
GO:0009637	response to blue light	biological_process	7	MSTRG.13018;MSTRG.4661;MSTRG.24137;MSTRG.11136;MSTRG.19826;MSTRG.25675;BraA08g032140.3C;MSTRG.11381;MSTRG.15030;MSTRG.23727;MSTRG.13442;MSTRG.9513;MSTRG.19666;MSTRG.12126;BraA04g010760.3C;MSTRG.26757;MSTRG.11139;MSTRG.24044;MSTRG.15289;MSTRG.17521;MSTRG.24248;MSTRG.4268;MSTRG.5611;MSTRG.7409;MSTRG.17957;MSTRG.22729;MSTRG.11140;MSTRG.7691;MSTRG.17724;MSTRG.8001;MSTRG.9050;MSTRG.5495;MSTRG.23224;MS…	34	8570	72	31015	0.000305214
GO:0009644	response to high light intensity	biological_process	8	MSTRG.29246;MSTRG.10120;MSTRG.21497;MSTRG.27401;MSTRG.21749;MSTRG.6905;MSTRG.19826;MSTRG.695;MSTRG.9329;MSTRG.2571;MSTRG.3818;MSTRG.16784;MSTRG.4928;MSTRG.1969;MSTRG.7638;MSTRG.21695;MSTRG.327;MSTRG.24956;MSTRG.9331;MSTRG.20022;MSTRG.26146;MSTRG.28911;MSTRG.221;MSTRG.13616;MSTRG.11804;MSTRG.11450;MSTRG.9240;MSTRG.13613;MSTRG.10541;MSTRG.7867;MSTRG.18736;MSTRG.21027;MSTRG.12701;MSTRG.6786;MSTRG.22…	39	8570	86	31015	0.000327367
GO:0046872	metal ion binding	molecular_function	6	MSTRG.27752;MSTRG.715;MSTRG.16723;MSTRG.15807;MSTRG.4780;MSTRG.10324;MSTRG.4312;MSTRG.28011;MSTRG.25669;MSTRG.29089;MSTRG.17180;MSTRG.8093;MSTRG.25056;MSTRG.19826;MSTRG.9136;MSTRG.12160;MSTRG.10315;MSTRG.20451;MSTRG.26108;MSTRG.26202;MSTRG.28032;MSTRG.18608;MSTRG.10583;MSTRG.3164;MSTRG.26570;MSTRG.5724;MSTRG.7769;MSTRG.21367;MSTRG.4121;MSTRG.2805;MSTRG.11238;MSTRG.16644;MSTRG.30481;MSTRG.15158;MS…	655	8570	2122	31015	0.000342734
GO:0010218	response to far red light	biological_process	8	MSTRG.18116;MSTRG.4268;MSTRG.23224;MSTRG.17521;MSTRG.17957;MSTRG.1579;MSTRG.19666;MSTRG.11139;MSTRG.19826;MSTRG.11381;MSTRG.25383;MSTRG.24044;MSTRG.25208;MSTRG.25675;MSTRG.13018;MSTRG.464;MSTRG.5495;MSTRG.18188;MSTRG.8001;MSTRG.12253;MSTRG.17724;MSTRG.30444;MSTRG.10978;MSTRG.24248;MSTRG.26757;MSTRG.11136;MSTRG.851;MSTRG.4661;MSTRG.11140;MSTRG.15030;MSTRG.24137;MSTRG.9050	32	8570	67	31015	0.000351604
GO:0045492	xylan biosynthetic process	biological_process	11	MSTRG.7462;MSTRG.127;MSTRG.23538;MSTRG.4026;MSTRG.26823;MSTRG.4286;MSTRG.14007;MSTRG.2265;MSTRG.3064;MSTRG.4533;MSTRG.26458;MSTRG.2809;MSTRG.6013;MSTRG.12193;MSTRG.20876;MSTRG.28935;MSTRG.25812;MSTRG.1143;MSTRG.9751;MSTRG.15390;MSTRG.12023;MSTRG.7040	22	8570	41	31015	0.000383978
GO:0042742	defense response to bacterium	biological_process	8	BraA03g027610.3C;MSTRG.2186;MSTRG.24098;MSTRG.30220;MSTRG.28003;MSTRG.4808;MSTRG.26313;MSTRG.12253;BraA09g054410.3C;MSTRG.21;MSTRG.8109;MSTRG.26636;MSTRG.23048;MSTRG.17953;MSTRG.21330;MSTRG.23;MSTRG.1018;MSTRG.15296;MSTRG.21390;BraA02g000030.3C;MSTRG.840;MSTRG.12245;MSTRG.24401;MSTRG.27542;MSTRG.7541;BraA03g050780.3C;MSTRG.8575;MSTRG.7795;BraA09g021570.3C;MSTRG.15288;MSTRG.8691;MSTRG.7981;MSTRG.1…	159	8570	456	31015	0.000393292
GO:0046323	glucose import	biological_process	12	MSTRG.9173;MSTRG.6560;MSTRG.1477;BraA01g033310.3C;MSTRG.18650;MSTRG.16556;MSTRG.26543;MSTRG.15382;MSTRG.8389;MSTRG.15989;MSTRG.15197;MSTRG.19460;MSTRG.14322;MSTRG.21208;MSTRG.29212;MSTRG.8849;MSTRG.27838;MSTRG.22683;MSTRG.23626;MSTRG.2207;MSTRG.2253;MSTRG.917;MSTRG.5684;MSTRG.2208;MSTRG.8812;MSTRG.2825;MSTRG.15670;MSTRG.13863;MSTRG.24560;MSTRG.8306	30	8570	62	31015	0.000401825
GO:0015840	urea transport	biological_process	8	MSTRG.12117;MSTRG.2381;MSTRG.23876;MSTRG.14563;MSTRG.8746;MSTRG.16788	6	8570	6	31015	0.000444533
GO:0019761	glucosinolate biosynthetic process	biological_process	9	MSTRG.9191;MSTRG.22730;MSTRG.9670;MSTRG.12358;BraA03g027780.3C;MSTRG.7284;MSTRG.10980;MSTRG.65;MSTRG.4557;MSTRG.7653;MSTRG.10342;MSTRG.3438;MSTRG.16417;MSTRG.11453;MSTRG.24674;BraA03g039020.3C;MSTRG.23897;MSTRG.21020;MSTRG.12826;MSTRG.26313;MSTRG.27804;MSTRG.20315;BraA05g027600.3C;MSTRG.18560;MSTRG.24916;BraA09g016690.3C	26	8570	52	31015	0.000507597
GO:0005355	glucose transmembrane transporter activity	molecular_function	9	MSTRG.8849;MSTRG.2825;MSTRG.27838;MSTRG.9391;MSTRG.15670;MSTRG.29212;MSTRG.22683;MSTRG.1477;MSTRG.5684;MSTRG.9173;MSTRG.917;MSTRG.16556;MSTRG.18650;MSTRG.2253;MSTRG.15197;MSTRG.8306;MSTRG.13863;MSTRG.21208;MSTRG.19460;MSTRG.15382;MSTRG.2208;MSTRG.15989;MSTRG.8812;MSTRG.6560;MSTRG.8389;MSTRG.26543;MSTRG.14322;MSTRG.24560;MSTRG.23626	29	8570	60	31015	0.000510529
GO:0009625	response to insect	biological_process	7	MSTRG.10890;MSTRG.27542;MSTRG.11453;MSTRG.9231;MSTRG.21114;MSTRG.14699;MSTRG.5831;MSTRG.21117;MSTRG.10342;MSTRG.12358;MSTRG.4629;MSTRG.23939;MSTRG.22730;MSTRG.65;MSTRG.1182;MSTRG.14698;MSTRG.4873;MSTRG.12253;BraA03g003120.3C;MSTRG.10980;MSTRG.23245;MSTRG.9351;MSTRG.9191;BraA08g012050.3C	24	8570	47	31015	0.000557047
GO:0009813	flavonoid biosynthetic process	biological_process	6	MSTRG.17196;MSTRG.28579;BraA09g058010.3C;MSTRG.30194;MSTRG.12726;MSTRG.19363;MSTRG.9359;MSTRG.30072;MSTRG.28482;MSTRG.12863;MSTRG.2787;MSTRG.30043;MSTRG.9368;MSTRG.28688;MSTRG.26410;MSTRG.1530;MSTRG.8433;MSTRG.21939;BraA02g042570.3C;MSTRG.14389;MSTRG.22350;MSTRG.13198;BraA10g029770.3C;MSTRG.20317;MSTRG.3551;MSTRG.19519;MSTRG.26313;BraA05g005160.3C;MSTRG.7690;MSTRG.27277;MSTRG.27278;MSTRG.1632;MST…	62	8570	155	31015	0.000569403
GO:0050832	defense response to fungus	biological_process	8	MSTRG.10706;MSTRG.14628;MSTRG.6844;MSTRG.12957;MSTRG.16680;MSTRG.9531;MSTRG.7416;MSTRG.8963;MSTRG.840;MSTRG.20874;MSTRG.19421;MSTRG.13783;MSTRG.18530;MSTRG.3679;BraA02g005580.3C;MSTRG.11450;MSTRG.29419;MSTRG.20993;MSTRG.5915;MSTRG.5825;MSTRG.28641;MSTRG.24401;MSTRG.8250;MSTRG.12850;MSTRG.27832;MSTRG.836;MSTRG.23926;MSTRG.12945;MSTRG.21578;MSTRG.13011;MSTRG.1087;MSTRG.13587;MSTRG.11921;MSTRG.12224…	110	8570	303	31015	0.000582305
GO:0019915	lipid storage	biological_process	5	MSTRG.11640;MSTRG.767;MSTRG.14425;BraA03g003060.3C;MSTRG.8799;MSTRG.30153;MSTRG.21656;MSTRG.23268;MSTRG.2270;MSTRG.3214;MSTRG.15225;MSTRG.30152;MSTRG.3207;MSTRG.3209;MSTRG.15718;MSTRG.30157;MSTRG.6231;MSTRG.30160	18	8570	32	31015	0.000611397
GO:0008061	chitin binding	molecular_function	5	MSTRG.25105;MSTRG.7674;BraA03g022850.3C;MSTRG.14816;MSTRG.24251;MSTRG.11993;MSTRG.25138;MSTRG.12851;MSTRG.841;MSTRG.12852;MSTRG.18782;MSTRG.11529;MSTRG.7358;MSTRG.8342;MSTRG.7672;MSTRG.12403;MSTRG.7676	17	8570	30	31015	0.000771157
GO:1900057	positive regulation of leaf senescence	biological_process	10	MSTRG.17887;MSTRG.11209;BraA10g024330.3C;BraA05g042320.3C;MSTRG.23733;MSTRG.2896;MSTRG.28068;MSTRG.13995;MSTRG.6501;MSTRG.28382	10	8570	14	31015	0.000819063
GO:0043295	glutathione binding	molecular_function	6	MSTRG.7795;MSTRG.7207;MSTRG.23777;MSTRG.11870;MSTRG.7208;MSTRG.7802;MSTRG.17706;MSTRG.12593;MSTRG.8136;MSTRG.16338	10	8570	14	31015	0.000819063
GO:0009228	thiamine biosynthetic process	biological_process	8	BraA03g039860.3C;MSTRG.26374;BraA03g037720.3C;MSTRG.9374;MSTRG.13607;MSTRG.7038;MSTRG.28937;MSTRG.1531;MSTRG.4023;MSTRG.23772	10	8570	14	31015	0.000819063
GO:0042651	thylakoid membrane	cellular_component	5	MSTRG.25675;MSTRG.13344;MSTRG.22162;MSTRG.8001;MSTRG.28669;MSTRG.25335;MSTRG.18263;MSTRG.28911;MSTRG.13342;MSTRG.20706;MSTRG.4442;MSTRG.7335;MSTRG.22965;MSTRG.20829	14	8570	23	31015	0.000858026
GO:0010328	auxin influx transmembrane transporter activity	molecular_function	6	MSTRG.30477;MSTRG.7455;MSTRG.7409;MSTRG.20063;MSTRG.12182;MSTRG.4696;MSTRG.12126;MSTRG.20203	8	8570	10	31015	0.000869769
GO:0019438	aromatic compound biosynthetic process	biological_process	6	MSTRG.21180;MSTRG.16580;MSTRG.19399;MSTRG.19400;MSTRG.19398;MSTRG.23148;MSTRG.23146;MSTRG.16582	8	8570	10	31015	0.000869769
GO:0009765	photosynthesis, light harvesting	biological_process	6	MSTRG.25335;MSTRG.18263;MSTRG.19826;MSTRG.13018;MSTRG.6953;MSTRG.29080;MSTRG.27412;MSTRG.22162;MSTRG.26757	9	8570	12	31015	0.000877048
GO:0006952	defense response	biological_process	5	BraA09g048450.3C;MSTRG.10487;MSTRG.23094;BraA06g017950.3C;MSTRG.11991;BraA09g015890.3C;MSTRG.9353;MSTRG.12085;MSTRG.12449;MSTRG.4692;MSTRG.10235;MSTRG.7;MSTRG.23290;MSTRG.27812;MSTRG.5283;BraA08g031640.3C;MSTRG.13314;MSTRG.598;MSTRG.228;MSTRG.6211;MSTRG.12253;MSTRG.20263;BraA08g032140.3C;MSTRG.12403;MSTRG.14250;MSTRG.29651;MSTRG.19326;BraA09g014920.3C;MSTRG.4450;BraA09g042830.3C;MSTRG.25262;MSTRG…	267	8570	820	31015	0.000922745
GO:0006749	glutathione metabolic process	biological_process	8	MSTRG.7795;MSTRG.26293;MSTRG.20773;MSTRG.27592;MSTRG.7207;MSTRG.23926;MSTRG.28310;MSTRG.26772;MSTRG.7208;MSTRG.11870;MSTRG.11806;MSTRG.16338;MSTRG.11802;MSTRG.15388;MSTRG.19011;MSTRG.20774;MSTRG.4575;MSTRG.24518;MSTRG.25028;MSTRG.16337;MSTRG.8136;MSTRG.12593;MSTRG.19288;MSTRG.29627;MSTRG.21267;MSTRG.7802;MSTRG.25405;MSTRG.23924;MSTRG.27866;MSTRG.23777	30	8570	65	31015	0.00107759
GO:0016740	transferase activity	molecular_function	4	MSTRG.10890;MSTRG.8049;MSTRG.10506;MSTRG.12257;MSTRG.442;MSTRG.12023;MSTRG.17193;BraA02g010190.3C;MSTRG.16198;MSTRG.18212;MSTRG.118;MSTRG.25613;BraA02g040540.3C;MSTRG.24153;MSTRG.27108;MSTRG.3217;MSTRG.9964;MSTRG.21811;MSTRG.13008;MSTRG.13021;MSTRG.8248;MSTRG.4213;MSTRG.27183;MSTRG.12965;MSTRG.14646;MSTRG.30476;BraA03g044030.3C;MSTRG.27368;MSTRG.25467;MSTRG.19716;MSTRG.11733;BraA06g036310.3C;MSTR…	100	8570	276	31015	0.00107921
GO:0005351	carbohydrate:proton symporter activity	molecular_function	7	MSTRG.2825;MSTRG.15232;MSTRG.26737;MSTRG.13605;MSTRG.26391;MSTRG.16282;MSTRG.16556;MSTRG.18449;MSTRG.7663;MSTRG.26543;MSTRG.15382;MSTRG.9173;MSTRG.6560;MSTRG.29212;MSTRG.18819;MSTRG.2866;MSTRG.2207;MSTRG.17352;MSTRG.4471;MSTRG.24560;MSTRG.8389;MSTRG.21208;MSTRG.24630;MSTRG.15989;MSTRG.22683;MSTRG.10789;MSTRG.25178;MSTRG.23626;BraA01g033310.3C;MSTRG.20606;MSTRG.19348;MSTRG.4763;MSTRG.24679;MSTRG.2…	64	8570	165	31015	0.00120389
GO:0030136	clathrin-coated vesicle	cellular_component	8	MSTRG.4323;MSTRG.13774;MSTRG.29909;MSTRG.23914;MSTRG.16175;MSTRG.3930;MSTRG.285;MSTRG.22727;MSTRG.28316;MSTRG.27870;MSTRG.2411;MSTRG.23771;MSTRG.1173;BraA08g034560.3C;MSTRG.29991;MSTRG.19231;MSTRG.21542;MSTRG.26197;MSTRG.79;MSTRG.28107;MSTRG.20657;MSTRG.25385	22	8570	44	31015	0.00134232
GO:0015770	sucrose transport	biological_process	10	MSTRG.4471;MSTRG.14322;MSTRG.20894;MSTRG.7170;MSTRG.19348;MSTRG.1193;MSTRG.26391;MSTRG.1700;MSTRG.6426;MSTRG.2208;MSTRG.22616;MSTRG.16702;MSTRG.29835;MSTRG.8849	14	8570	24	31015	0.00153729
GO:0016311	dephosphorylation	biological_process	7	MSTRG.19762;MSTRG.30086;MSTRG.29089;MSTRG.29646;MSTRG.22677;MSTRG.19355;MSTRG.28534;MSTRG.24345;MSTRG.2623;MSTRG.11191;MSTRG.2311;MSTRG.23281;MSTRG.24615;MSTRG.10275;MSTRG.23352;MSTRG.13436;MSTRG.23977;MSTRG.28280;MSTRG.5909;MSTRG.1811;MSTRG.2671;MSTRG.27571;MSTRG.14894;MSTRG.8163;MSTRG.17174;MSTRG.16366;MSTRG.26627	27	8570	58	31015	0.00160293
GO:0047911	galacturan 1,4-alpha-galacturonidase activity	molecular_function	7	MSTRG.28297;MSTRG.22916;MSTRG.23780;MSTRG.15076;MSTRG.28123	5	8570	5	31015	0.00160945
GO:0052542	defense response by callose deposition	biological_process	6	MSTRG.22922;BraA06g014840.3C;MSTRG.26103;MSTRG.27522;MSTRG.24843	5	8570	5	31015	0.00160945
GO:0018874	benzoate metabolic process	biological_process	7	MSTRG.7690;MSTRG.7688;MSTRG.12861;MSTRG.12863;MSTRG.7685	5	8570	5	31015	0.00160945
GO:0052641	benzoic acid glucosyltransferase activity	molecular_function	8	MSTRG.12863;MSTRG.7690;MSTRG.7688;MSTRG.12861;MSTRG.7685	5	8570	5	31015	0.00160945
GO:0052640	salicylic acid glucosyltransferase (glucoside-forming) activity	molecular_function	8	MSTRG.12861;MSTRG.7688;MSTRG.7690;MSTRG.7685;MSTRG.12863	5	8570	5	31015	0.00160945
GO:0047100	glyceraldehyde-3-phosphate dehydrogenase (NADP+) (phosphorylating) activity	molecular_function	8	MSTRG.16045;MSTRG.27777;MSTRG.21831;MSTRG.5438;MSTRG.18031	5	8570	5	31015	0.00160945
GO:0050829	defense response to Gram-negative bacterium	biological_process	9	MSTRG.2468;MSTRG.12939;MSTRG.10005;MSTRG.385;MSTRG.8963;MSTRG.8687;MSTRG.7733;MSTRG.3203;MSTRG.30166;MSTRG.24084;MSTRG.2470;MSTRG.22387;MSTRG.14694	13	8570	22	31015	0.00192766
GO:0007267	cell-cell signaling	biological_process	5	MSTRG.26112;MSTRG.18937;MSTRG.21818;MSTRG.26535;MSTRG.13372;MSTRG.2509;MSTRG.12751;MSTRG.7288;MSTRG.1974;MSTRG.19168;MSTRG.9378;MSTRG.13489;MSTRG.10961;MSTRG.19493;MSTRG.19026;MSTRG.22928;MSTRG.17862	17	8570	32	31015	0.00201678
GO:0008266	poly(U) RNA binding	molecular_function	9	MSTRG.1135;MSTRG.24495;MSTRG.9748;MSTRG.28542;MSTRG.22622;MSTRG.24475;MSTRG.7425;MSTRG.1631;MSTRG.89;MSTRG.22719;MSTRG.23645;MSTRG.19782;MSTRG.28003;MSTRG.6001;MSTRG.19527;MSTRG.10475;MSTRG.13174	17	8570	32	31015	0.00201678
GO:0004568	chitinase activity	molecular_function	7	MSTRG.23984;BraA03g022850.3C;MSTRG.7358;MSTRG.12403;MSTRG.28274;MSTRG.8602;MSTRG.25138;MSTRG.14816;MSTRG.7674;MSTRG.25105;MSTRG.8342;MSTRG.12851;MSTRG.7672;MSTRG.2577;MSTRG.12852;MSTRG.7676;MSTRG.24251	17	8570	32	31015	0.00201678
GO:0031012	extracellular matrix	cellular_component	4	MSTRG.3697;MSTRG.12934;MSTRG.3207;MSTRG.3694;MSTRG.6718;MSTRG.9432;MSTRG.20361;MSTRG.29400;MSTRG.20790;MSTRG.3214;MSTRG.5985;MSTRG.20935;MSTRG.6231;MSTRG.26309;MSTRG.17364	15	8570	27	31015	0.00205292
GO:0009409	response to cold	biological_process	5	MSTRG.26146;MSTRG.19347;MSTRG.15869;MSTRG.9820;MSTRG.16337;MSTRG.22954;MSTRG.12005;MSTRG.7638;MSTRG.27399;MSTRG.28937;MSTRG.18031;MSTRG.28255;MSTRG.13174;MSTRG.2833;MSTRG.14895;MSTRG.29871;MSTRG.28918;MSTRG.8575;MSTRG.3141;MSTRG.4321;MSTRG.6937;MSTRG.5438;MSTRG.15378;BraA10g027790.3C;MSTRG.16784;MSTRG.2089;MSTRG.26757;MSTRG.12701;MSTRG.5366;MSTRG.21419;MSTRG.24251;MSTRG.12315;MSTRG.27573;MSTRG.11…	166	8570	495	31015	0.00210646
GO:0042807	central vacuole	cellular_component	8	MSTRG.16788;MSTRG.8746;MSTRG.23876;MSTRG.1422;MSTRG.18247;MSTRG.11635;MSTRG.2381;MSTRG.14563;MSTRG.12117	9	8570	13	31015	0.00214946
GO:0090447	glycerol-3-phosphate 2-O-acyltransferase activity	molecular_function	8	MSTRG.30086;MSTRG.14894;MSTRG.28534;MSTRG.8163;MSTRG.13128;MSTRG.2623;MSTRG.28280;MSTRG.23977;MSTRG.23838	9	8570	13	31015	0.00214946
GO:0012505	endomembrane system	cellular_component	4	MSTRG.23466;MSTRG.893;MSTRG.11859;MSTRG.7187;MSTRG.27839;MSTRG.24524;MSTRG.10908;MSTRG.23315;MSTRG.13717;MSTRG.30202;MSTRG.9005;MSTRG.15986;MSTRG.6891;MSTRG.23635;MSTRG.21482;MSTRG.27946;MSTRG.15800;MSTRG.4765;MSTRG.3230;MSTRG.7820;MSTRG.22539;MSTRG.27990;MSTRG.2341;MSTRG.29169;MSTRG.20862;MSTRG.10892;MSTRG.27251;MSTRG.13552;MSTRG.23686;MSTRG.18710;MSTRG.11831;MSTRG.21335;MSTRG.6031;MSTRG.3872;MS…	43	8570	105	31015	0.00217606
GO:0009407	toxin catabolic process	biological_process	6	MSTRG.12593;MSTRG.23777;MSTRG.16338;MSTRG.28310;MSTRG.20774;MSTRG.15388;MSTRG.23924;MSTRG.16337;MSTRG.4575;MSTRG.8136;MSTRG.25405;MSTRG.11806;MSTRG.25028;MSTRG.7208;MSTRG.20773;MSTRG.11802;MSTRG.11870;MSTRG.27592;MSTRG.7802;MSTRG.7795;MSTRG.21267;MSTRG.24518;MSTRG.7207;MSTRG.19288;MSTRG.26293;MSTRG.27866;MSTRG.23926	27	8570	59	31015	0.00218573
GO:0016758	transferase activity, transferring hexosyl groups	molecular_function	6	MSTRG.19362;MSTRG.473;MSTRG.26305;MSTRG.15177;MSTRG.27269;MSTRG.7688;MSTRG.21049;MSTRG.12861;MSTRG.19361;MSTRG.3495;MSTRG.25094;MSTRG.19276;MSTRG.8397;MSTRG.16026;MSTRG.893;MSTRG.7040;MSTRG.7240;MSTRG.26410;MSTRG.16454;MSTRG.29701;MSTRG.22350;MSTRG.13575;BraA08g032070.3C;MSTRG.9284;MSTRG.17140;MSTRG.7685;MSTRG.24997;MSTRG.12073;MSTRG.4026;MSTRG.8264;BraA06g019100.3C;MSTRG.6522;BraA06g020200.3C;MS…	45	8570	111	31015	0.00221187
GO:0080002	UDP-glucose:4-aminobenzoate acylglucosyltransferase activity	molecular_function	8	MSTRG.28482;MSTRG.12863;MSTRG.12861;MSTRG.7685;MSTRG.7690;MSTRG.7688	6	8570	7	31015	0.00237511
GO:0046482	para-aminobenzoic acid metabolic process	biological_process	10	MSTRG.28482;MSTRG.12861;MSTRG.7688;MSTRG.7685;MSTRG.12863;MSTRG.7690	6	8570	7	31015	0.00237511
GO:0009573	chloroplast ribulose bisphosphate carboxylase complex	cellular_component	8	MSTRG.11139;MSTRG.11136;MSTRG.19666;MSTRG.4268;MSTRG.11140;MSTRG.11381	6	8570	7	31015	0.00237511
GO:0050162	oxalate oxidase activity	molecular_function	7	MSTRG.3694;MSTRG.29400;MSTRG.20935;MSTRG.20361;MSTRG.6718;MSTRG.3697	6	8570	7	31015	0.00237511
GO:0016984	ribulose-bisphosphate carboxylase activity	molecular_function	7	MSTRG.11140;MSTRG.11381;MSTRG.11139;MSTRG.19666;MSTRG.4268;MSTRG.11136	6	8570	7	31015	0.00237511
GO:0009645	response to low light intensity stimulus	biological_process	8	MSTRG.1969;MSTRG.20022;MSTRG.21749;MSTRG.24956;MSTRG.16784;MSTRG.10541;MSTRG.19826;MSTRG.26757	8	8570	11	31015	0.00241285
GO:0010167	response to nitrate	biological_process	6	MSTRG.24601;MSTRG.27808;MSTRG.1711;MSTRG.1071;MSTRG.4189;MSTRG.23596;MSTRG.23425;MSTRG.17434;MSTRG.24551;MSTRG.25881;MSTRG.11281;MSTRG.19723;MSTRG.18852;MSTRG.27052;MSTRG.17046;MSTRG.16718;MSTRG.18749;MSTRG.16725;MSTRG.7915;MSTRG.27947;MSTRG.15795	21	8570	43	31015	0.00248766
GO:0045261	proton-transporting ATP synthase complex, catalytic core F(1)	cellular_component	6	MSTRG.19347;MSTRG.7981;MSTRG.25741;MSTRG.4913;MSTRG.23332;MSTRG.8079;MSTRG.25517	7	8570	9	31015	0.00254593
GO:0090404	pollen tube tip	cellular_component	6	MSTRG.15364;MSTRG.264;MSTRG.13919;MSTRG.14830;MSTRG.6571;MSTRG.21700;MSTRG.2590;MSTRG.29396;MSTRG.8298;MSTRG.2132;MSTRG.8591;MSTRG.2341;MSTRG.8909;MSTRG.14179	14	8570	25	31015	0.00261015
GO:0000139	Golgi membrane	cellular_component	7	MSTRG.28554;MSTRG.15004;MSTRG.7462;MSTRG.30191;MSTRG.473;MSTRG.17227;MSTRG.20862;MSTRG.292;MSTRG.3495;MSTRG.27870;MSTRG.22147;MSTRG.13419;MSTRG.22902;MSTRG.8957;MSTRG.17605;MSTRG.15177;MSTRG.21212;MSTRG.3064;BraA09g018010.3C;BraA09g063420.3C;MSTRG.15806;MSTRG.20682;MSTRG.29949;MSTRG.2809;MSTRG.8978;MSTRG.15627;BraA06g019100.3C;MSTRG.14007;MSTRG.21976;MSTRG.3048;MSTRG.8673;MSTRG.23822;MSTRG.6426;M…	161	8570	483	31015	0.00317879
GO:0005215	transporter activity	molecular_function	3	MSTRG.19332;MSTRG.20403;MSTRG.15598;MSTRG.23685;MSTRG.14567;MSTRG.20851;BraA07g008570.3C;MSTRG.20327;MSTRG.20768;MSTRG.20840;MSTRG.29448;MSTRG.943;BraA03g058900.3C;MSTRG.22682;MSTRG.16166;BraA03g027780.3C;MSTRG.29772;MSTRG.22610;MSTRG.20892;MSTRG.5787;MSTRG.24945;MSTRG.25881;MSTRG.4470;BraA04g005820.3C;MSTRG.29598;MSTRG.178;MSTRG.12182;BraA07g040560.3C;MSTRG.3576;MSTRG.9259;MSTRG.2008;MSTRG.23425…	132	8570	388	31015	0.00320627
GO:0046658	anchored component of plasma membrane	cellular_component	6	MSTRG.5814;MSTRG.17060;BraA02g017230.3C;MSTRG.5913;MSTRG.7017;MSTRG.30195;MSTRG.28876;MSTRG.28363;MSTRG.16928;MSTRG.27086;MSTRG.29001;MSTRG.12487;MSTRG.7136;MSTRG.12085;MSTRG.8876;MSTRG.8800;MSTRG.12964;MSTRG.10671;MSTRG.12917;MSTRG.3634;MSTRG.27284;MSTRG.3679;BraA02g039040.3C;MSTRG.4071;MSTRG.3885;MSTRG.1220;MSTRG.4692;MSTRG.14422;MSTRG.16810;MSTRG.19567;MSTRG.8878;MSTRG.17592;MSTRG.12086;MSTRG.…	64	8570	171	31015	0.00330544
GO:0005545	1-phosphatidylinositol binding	molecular_function	7	MSTRG.28316;MSTRG.20657;MSTRG.19231;MSTRG.4323;MSTRG.25385;MSTRG.16175;MSTRG.23914;MSTRG.26197;BraA08g034560.3C;MSTRG.28107;MSTRG.23771;MSTRG.1173;MSTRG.3930	13	8570	23	31015	0.00331819
GO:0048268	clathrin coat assembly	biological_process	8	MSTRG.19231;MSTRG.25385;MSTRG.20657;MSTRG.16175;MSTRG.28107;MSTRG.26197;BraA08g034560.3C;MSTRG.1173;MSTRG.3930;MSTRG.28316;MSTRG.4323;MSTRG.23771;MSTRG.23914	13	8570	23	31015	0.00331819
GO:0004364	glutathione transferase activity	molecular_function	6	MSTRG.7802;MSTRG.24518;MSTRG.16338;MSTRG.26772;MSTRG.27592;MSTRG.18425;MSTRG.25028;MSTRG.23926;MSTRG.7208;MSTRG.15388;MSTRG.26293;MSTRG.29627;MSTRG.4575;MSTRG.28310;MSTRG.20774;MSTRG.23924;MSTRG.16337;MSTRG.8136;MSTRG.11870;MSTRG.27866;MSTRG.21267;MSTRG.23777;MSTRG.7207;MSTRG.19288;MSTRG.20773;MSTRG.25405;MSTRG.12593;MSTRG.11802;MSTRG.7795;MSTRG.11806	30	8570	69	31015	0.00337257
GO:0009753	response to jasmonic acid	biological_process	6	MSTRG.216;MSTRG.9670;MSTRG.20493;BraA09g021570.3C;MSTRG.2707;MSTRG.8729;MSTRG.15516;MSTRG.29497;MSTRG.22361;MSTRG.10216;BraA06g000940.3C;MSTRG.24433;MSTRG.4555;BraA05g006280.3C;MSTRG.19067;MSTRG.17955;MSTRG.28020;MSTRG.27725;MSTRG.22294;MSTRG.28670;MSTRG.13041;MSTRG.260;BraA03g027780.3C;MSTRG.27542;MSTRG.23245;MSTRG.19164;MSTRG.2422;MSTRG.26852;MSTRG.12253;MSTRG.30188;MSTRG.5662;MSTRG.22797;MSTRG…	99	8570	282	31015	0.00349467
GO:0034220	ion transmembrane transport	biological_process	7	MSTRG.28165;MSTRG.10544;MSTRG.11377;MSTRG.11124;MSTRG.26657;MSTRG.10686;MSTRG.1422;BraA08g009030.3C;MSTRG.23876;MSTRG.12117;MSTRG.8216;MSTRG.14080;MSTRG.7418;MSTRG.28221;MSTRG.16788;MSTRG.13176;MSTRG.28048;MSTRG.7420;MSTRG.11635;MSTRG.27105;MSTRG.28458;MSTRG.13177	22	8570	47	31015	0.00386184
GO:0080092	regulation of pollen tube growth	biological_process	9	MSTRG.16429;MSTRG.11906;MSTRG.23239;MSTRG.8591;MSTRG.3367;MSTRG.13852;MSTRG.2196;MSTRG.7233;MSTRG.29462;MSTRG.29877;MSTRG.25414;MSTRG.3641;MSTRG.6396;MSTRG.2590;MSTRG.14830;MSTRG.16942	16	8570	31	31015	0.00397451
GO:0009555	pollen development	biological_process	6	MSTRG.7917;MSTRG.29504;MSTRG.6600;MSTRG.21867;MSTRG.15861;BraA09g033480.3C;MSTRG.3971;MSTRG.17944;MSTRG.28918;MSTRG.7635;MSTRG.18621;MSTRG.13311;MSTRG.27265;MSTRG.14918;MSTRG.3001;MSTRG.6150;MSTRG.16155;MSTRG.25414;MSTRG.12044;MSTRG.23239;MSTRG.28504;MSTRG.2940;MSTRG.3495;MSTRG.17393;MSTRG.3273;BraA01g026140.3C;MSTRG.2644;MSTRG.8093;MSTRG.14221;MSTRG.16948;MSTRG.14948;BraA03g034600.3C;MSTRG.7268;…	102	8570	293	31015	0.00409842
GO:0010417	glucuronoxylan biosynthetic process	biological_process	12	MSTRG.7040;MSTRG.13179;MSTRG.19191;MSTRG.6832;MSTRG.19601;MSTRG.29315;MSTRG.127;MSTRG.2265;MSTRG.11733;MSTRG.16454;MSTRG.4026;MSTRG.28935	12	8570	21	31015	0.00421668
GO:0016324	apical plasma membrane	cellular_component	5	MSTRG.8958;MSTRG.12740;MSTRG.7600;MSTRG.8474;MSTRG.13392;MSTRG.8508;MSTRG.2746;BraA07g000400.3C;MSTRG.26884;MSTRG.29729;MSTRG.11985;MSTRG.2050	12	8570	21	31015	0.00421668
GO:0006032	chitin catabolic process	biological_process	8	BraA03g022850.3C;MSTRG.7358;MSTRG.7672;MSTRG.24251;MSTRG.7676;MSTRG.7674;MSTRG.12852;MSTRG.12851;MSTRG.25105;MSTRG.25138;MSTRG.841;MSTRG.12403;MSTRG.23984;MSTRG.28274	14	8570	26	31015	0.0042282
GO:0006520	cellular amino acid metabolic process	biological_process	8	MSTRG.14982;MSTRG.25600;MSTRG.24800;MSTRG.6226;MSTRG.9687;MSTRG.24716;MSTRG.24897;MSTRG.16183;MSTRG.24674;MSTRG.27113;MSTRG.9690;MSTRG.9913;BraA03g025500.3C;MSTRG.13981;MSTRG.22294;MSTRG.27474;MSTRG.700;MSTRG.9691;MSTRG.18580;MSTRG.2909;MSTRG.480;MSTRG.18560;MSTRG.29546;BraA01g014280.3C	24	8570	53	31015	0.00444206
GO:0047262	polygalacturonate 4-alpha-galacturonosyltransferase activity	molecular_function	7	MSTRG.26305;MSTRG.16454;MSTRG.13100;MSTRG.8264;MSTRG.6522;BraA09g065660.3C;MSTRG.3495;MSTRG.15177;MSTRG.29701;MSTRG.16026;MSTRG.9284;MSTRG.7040;MSTRG.8397;MSTRG.11853;MSTRG.28554;MSTRG.4863;MSTRG.15325;MSTRG.4026;MSTRG.27999;MSTRG.28935	20	8570	42	31015	0.00451387
GO:0015977	carbon fixation	biological_process	5	MSTRG.4268;MSTRG.11381;MSTRG.11140;MSTRG.20461;MSTRG.12389;MSTRG.11136;MSTRG.19666;MSTRG.11139;MSTRG.12806	9	8570	14	31015	0.00454419
GO:0006865	amino acid transport	biological_process	10	MSTRG.12252;MSTRG.11290;MSTRG.252;BraA09g031800.3C;MSTRG.13031;MSTRG.14849;MSTRG.19218;MSTRG.3914;MSTRG.4696;BraA08g025550.3C;MSTRG.3490;MSTRG.19741;MSTRG.10227;MSTRG.17891;MSTRG.6289;MSTRG.1161;MSTRG.12738;MSTRG.12182;MSTRG.26174;MSTRG.7889;MSTRG.7455;MSTRG.30252;MSTRG.13921;BraA06g006920.3C;MSTRG.17583;MSTRG.5530;BraA09g055860.3C;MSTRG.18539;MSTRG.30477;MSTRG.19722;MSTRG.7895;MSTRG.20876;MSTRG.…	33	8570	79	31015	0.00467451
GO:0004650	polygalacturonase activity	molecular_function	7	MSTRG.371;MSTRG.22916;MSTRG.23780;MSTRG.15957;MSTRG.11535;MSTRG.29604;MSTRG.28123;MSTRG.5597;MSTRG.12355;MSTRG.5593;MSTRG.17828;MSTRG.25004;MSTRG.5596;MSTRG.8467;MSTRG.20796;BraA10g004490.3C;MSTRG.10150;MSTRG.8464;MSTRG.15076;MSTRG.9507;MSTRG.15251;MSTRG.8465;MSTRG.28297;MSTRG.1061;MSTRG.16679;MSTRG.7686;MSTRG.7293;MSTRG.28131;MSTRG.2754;MSTRG.5594;MSTRG.27124;MSTRG.15756;MSTRG.853	33	8570	79	31015	0.00467451
GO:0042542	response to hydrogen peroxide	biological_process	7	MSTRG.7666;MSTRG.17384;MSTRG.13616;MSTRG.3818;MSTRG.21027;MSTRG.6786;MSTRG.9707;MSTRG.29246;MSTRG.27401;MSTRG.19416;MSTRG.13613;MSTRG.11804;MSTRG.21497;MSTRG.5888;MSTRG.20340;MSTRG.2311;MSTRG.20975;MSTRG.16725;MSTRG.11450;MSTRG.27747;MSTRG.7867;MSTRG.4928;MSTRG.2571;MSTRG.20973;MSTRG.13981;MSTRG.20974;MSTRG.1366;MSTRG.9240;MSTRG.17887;MSTRG.21914;MSTRG.11209;MSTRG.12701;MSTRG.20972;MSTRG.17175;MS…	35	8570	85	31015	0.00481135
GO:0009620	response to fungus	biological_process	7	MSTRG.5703;MSTRG.14919;MSTRG.15163;MSTRG.5662;MSTRG.29181;MSTRG.5777;MSTRG.8687;MSTRG.20493;MSTRG.24946;MSTRG.7733;MSTRG.13744;MSTRG.20874;MSTRG.20089;MSTRG.21521;MSTRG.14694;MSTRG.2468;MSTRG.15990;MSTRG.12939;MSTRG.2470;MSTRG.23943;MSTRG.26471;MSTRG.11979;BraA03g022850.3C;MSTRG.20494;BraA05g032800.3C;MSTRG.2806;MSTRG.14854;MSTRG.23011;MSTRG.17669;MSTRG.11816;MSTRG.19235;MSTRG.24191;BraA08g013050…	46	8570	118	31015	0.00486824
GO:2000652	regulation of secondary cell wall biogenesis	biological_process	6	MSTRG.9917;MSTRG.22280;MSTRG.6411;MSTRG.27617;MSTRG.23270;MSTRG.26096;MSTRG.9641;MSTRG.24767;MSTRG.24845;MSTRG.3376;MSTRG.19155;MSTRG.29850;MSTRG.984;MSTRG.688;MSTRG.24720	15	8570	29	31015	0.00510639
GO:0003333	amino acid transmembrane transport	biological_process	11	MSTRG.252;MSTRG.19218;MSTRG.4696;MSTRG.30252;MSTRG.7889;MSTRG.30477;MSTRG.7455;MSTRG.26174;BraA09g055860.3C;MSTRG.10227;MSTRG.6289;MSTRG.2228;BraA09g031800.3C;MSTRG.28677;BraA03g049440.3C;MSTRG.20203;MSTRG.22251;MSTRG.12182	18	8570	37	31015	0.00521776
GO:0009970	cellular response to sulfate starvation	biological_process	9	MSTRG.10222;MSTRG.1581;MSTRG.23171;MSTRG.21242;MSTRG.16544;MSTRG.24800;MSTRG.21419;MSTRG.16504;MSTRG.257;MSTRG.13685;MSTRG.19416	11	8570	19	31015	0.00535433
GO:0006949	syncytium formation	biological_process	4	MSTRG.13047;MSTRG.18110;MSTRG.12303;MSTRG.7576;MSTRG.18615;MSTRG.1400;MSTRG.13150;MSTRG.9813;MSTRG.19651;MSTRG.10734;MSTRG.26795;MSTRG.16164;MSTRG.11781	13	8570	24	31015	0.0054229
GO:0008081	phosphoric diester hydrolase activity	molecular_function	7	MSTRG.14367;MSTRG.22313;BraA08g015610.3C;MSTRG.11305;MSTRG.23011;MSTRG.21521;MSTRG.13744;MSTRG.15174;MSTRG.15705;MSTRG.21626;MSTRG.19235;MSTRG.19727;MSTRG.21727	13	8570	24	31015	0.0054229
GO:0009807	lignan biosynthetic process	biological_process	8	MSTRG.4965;MSTRG.15493;MSTRG.2505;MSTRG.2507;MSTRG.27453;MSTRG.14066;MSTRG.9693;MSTRG.14737;MSTRG.24776;MSTRG.15492;MSTRG.8658;MSTRG.13059;MSTRG.7530	13	8570	24	31015	0.0054229
GO:0009834	plant-type secondary cell wall biogenesis	biological_process	7	MSTRG.20553;MSTRG.29850;MSTRG.2492;MSTRG.26458;MSTRG.13179;MSTRG.13129;MSTRG.12023;MSTRG.3101;MSTRG.14720;MSTRG.6083;MSTRG.7403;MSTRG.27137;MSTRG.2265;MSTRG.18422;MSTRG.3376;MSTRG.2809;MSTRG.6411;MSTRG.3502;MSTRG.11733;MSTRG.21097;MSTRG.20263;MSTRG.12178;MSTRG.2750;MSTRG.9531;MSTRG.19191;MSTRG.19601;MSTRG.12660;MSTRG.127;MSTRG.6530;MSTRG.12544;MSTRG.5088	31	8570	74	31015	0.00570286
GO:0015168	glycerol transmembrane transporter activity	molecular_function	6	MSTRG.2253;MSTRG.21369;MSTRG.4793;MSTRG.8812	4	8570	4	31015	0.00582661
GO:0010413	glucuronoxylan metabolic process	biological_process	11	MSTRG.7040;MSTRG.4026;MSTRG.13179;MSTRG.28935	4	8570	4	31015	0.00582661
GO:0009544	chloroplast ATP synthase complex	cellular_component	9	MSTRG.4913;MSTRG.23332;MSTRG.25517;MSTRG.8079	4	8570	4	31015	0.00582661
GO:0009783	photosystem II antenna complex	cellular_component	6	MSTRG.8001;MSTRG.16250;MSTRG.27637;MSTRG.25675	4	8570	4	31015	0.00582661
GO:0052639	salicylic acid glucosyltransferase (ester-forming) activity	molecular_function	8	MSTRG.7688;MSTRG.12861;MSTRG.7690;MSTRG.7685	4	8570	4	31015	0.00582661
GO:0006569	tryptophan catabolic process	biological_process	11	MSTRG.11453;MSTRG.65;MSTRG.22730;MSTRG.10342	4	8570	4	31015	0.00582661
GO:0009769	photosynthesis, light harvesting in photosystem II	biological_process	7	MSTRG.13342;MSTRG.13344;MSTRG.28911;MSTRG.7335	4	8570	4	31015	0.00582661
GO:0006760	folic acid-containing compound metabolic process	biological_process	6	MSTRG.23505;MSTRG.2612;MSTRG.14861;MSTRG.14862	4	8570	4	31015	0.00582661
GO:0000312	plastid small ribosomal subunit	cellular_component	9	MSTRG.20284;MSTRG.25375;MSTRG.21062;MSTRG.25376	4	8570	4	31015	0.00582661
GO:0010242	oxygen evolving activity	molecular_function	5	MSTRG.24475;MSTRG.1631;MSTRG.19527;MSTRG.6001	4	8570	4	31015	0.00582661
GO:0006812	cation transport	biological_process	7	MSTRG.10649;MSTRG.24524;MSTRG.11923;BraA10g033750.3C;MSTRG.17000;MSTRG.13816;MSTRG.29568;BraA08g020900.3C;MSTRG.7187;MSTRG.18881;MSTRG.3872;MSTRG.24970;MSTRG.10908;MSTRG.23315;MSTRG.9337;MSTRG.11831;MSTRG.15800;MSTRG.29169;MSTRG.6891;MSTRG.27946;MSTRG.11925;MSTRG.8778;MSTRG.12186;MSTRG.29567;MSTRG.21335;MSTRG.27990;MSTRG.11736;MSTRG.3584;MSTRG.21341;MSTRG.10836;MSTRG.9694;MSTRG.28483;MSTRG.13582;…	35	8570	86	31015	0.00599056
GO:0019898	extrinsic component of membrane	cellular_component	4	MSTRG.21702;MSTRG.29929;MSTRG.907;MSTRG.12313;MSTRG.28003;MSTRG.27720;MSTRG.25485;MSTRG.4242;BraA08g011230.3C;MSTRG.10700;MSTRG.26785;MSTRG.23645;MSTRG.24475;MSTRG.21203;MSTRG.30089;MSTRG.19527;BraA08g006510.3C;MSTRG.10748;MSTRG.3028;MSTRG.11761;MSTRG.6001;MSTRG.1631;MSTRG.15231;MSTRG.7816;MSTRG.28542	25	8570	57	31015	0.00619742
GO:1990538	xylan O-acetyltransferase activity	molecular_function	9	MSTRG.15390;MSTRG.12193;MSTRG.6013;MSTRG.7462;MSTRG.26823;MSTRG.4533;MSTRG.3064	7	8570	10	31015	0.00645699
GO:0052381	tRNA dimethylallyltransferase activity	molecular_function	6	MSTRG.4338;BraA03g009380.3C;MSTRG.11716;BraA04g000310.3C;MSTRG.19035;BraA07g030770.3C;MSTRG.27210	7	8570	10	31015	0.00645699
GO:0019825	oxygen binding	molecular_function	5	MSTRG.986;MSTRG.27769;MSTRG.12026;MSTRG.2498;BraA03g039200.3C;MSTRG.7869;MSTRG.121;MSTRG.8051;MSTRG.27366;MSTRG.65;MSTRG.22730;MSTRG.12969;MSTRG.28162;MSTRG.28148;BraA02g022110.3C;BraA01g001500.3C;MSTRG.24064;MSTRG.505;MSTRG.23391;MSTRG.5428;MSTRG.14371;MSTRG.30194;MSTRG.17971;BraA03g014910.3C;MSTRG.15662;MSTRG.12989;MSTRG.12358;MSTRG.19778;MSTRG.23451;MSTRG.28240;MSTRG.20299;MSTRG.183;MSTRG.1785…	73	8570	204	31015	0.00655688
GO:0010025	wax biosynthetic process	biological_process	7	MSTRG.25068;MSTRG.29133;MSTRG.7504;MSTRG.13820;BraA03g020610.3C;MSTRG.10973;MSTRG.16181;MSTRG.26221;MSTRG.1109;MSTRG.12624;MSTRG.3910;MSTRG.13635;MSTRG.6924;MSTRG.28246	14	8570	27	31015	0.0065708
GO:0008889	glycerophosphodiester phosphodiesterase activity	molecular_function	8	MSTRG.6906;MSTRG.25175;MSTRG.14283;BraA02g017270.3C;MSTRG.19727;MSTRG.3886;MSTRG.5057;MSTRG.20527;MSTRG.21024;MSTRG.25630;MSTRG.28981;MSTRG.11305;BraA02g017230.3C;MSTRG.7017	14	8570	27	31015	0.0065708
GO:0010214	seed coat development	biological_process	5	MSTRG.28688;MSTRG.5646;MSTRG.24442;BraA09g004510.3C;MSTRG.17752;MSTRG.15881;MSTRG.24062;MSTRG.24445;MSTRG.15535;MSTRG.12595;MSTRG.19100;MSTRG.24443;MSTRG.27901;MSTRG.13738;MSTRG.26018;MSTRG.24768;BraA02g039040.3C	17	8570	35	31015	0.00669419
GO:0016051	carbohydrate biosynthetic process	biological_process	6	MSTRG.29701;MSTRG.2920;MSTRG.8397;MSTRG.3495;MSTRG.27999;MSTRG.16026;MSTRG.16454;MSTRG.13100;MSTRG.15325;MSTRG.25094;MSTRG.19699;MSTRG.19850;MSTRG.8264;MSTRG.9284;MSTRG.28554;BraA09g065660.3C;MSTRG.15177;MSTRG.22566;MSTRG.11853;MSTRG.6522;MSTRG.28935;MSTRG.26305;MSTRG.26810;MSTRG.4863;MSTRG.12073;MSTRG.24997;MSTRG.7040;MSTRG.4026;MSTRG.9864	29	8570	69	31015	0.00696241
GO:0009821	alkaloid biosynthetic process	biological_process	7	MSTRG.26888;MSTRG.19883;MSTRG.10684;MSTRG.29355;MSTRG.11691;MSTRG.7602;MSTRG.12744;MSTRG.10683;MSTRG.10610;MSTRG.1752;MSTRG.26538;MSTRG.13987	12	8570	22	31015	0.0069635
GO:0010252	auxin homeostasis	biological_process	7	MSTRG.14533;MSTRG.20756;MSTRG.27351;MSTRG.120;BraA07g040560.3C;MSTRG.19332;MSTRG.20447;MSTRG.30089;MSTRG.28032;MSTRG.9853;MSTRG.29864;MSTRG.4032;MSTRG.29723;MSTRG.20403;MSTRG.6951;MSTRG.7048;MSTRG.26122;MSTRG.9942;MSTRG.4391;MSTRG.20840;MSTRG.13442;MSTRG.7691	22	8570	49	31015	0.00713538
GO:0071836	nectar secretion	biological_process	7	MSTRG.12095;MSTRG.7390;MSTRG.29417;MSTRG.7393;MSTRG.17604;MSTRG.6351	6	8570	8	31015	0.00726593
GO:0080054	low-affinity nitrate transmembrane transporter activity	molecular_function	9	MSTRG.4402;MSTRG.20438;MSTRG.15598;MSTRG.14567;MSTRG.20768;BraA07g013400.3C	6	8570	8	31015	0.00726593
GO:0033897	ribonuclease T2 activity	molecular_function	10	BraA08g030290.3C;MSTRG.19277;MSTRG.27709;MSTRG.5355;MSTRG.27711;MSTRG.18112	6	8570	8	31015	0.00726593
GO:0009824	AMP dimethylallyltransferase activity	molecular_function	6	MSTRG.4338;MSTRG.27210;MSTRG.11716;MSTRG.19035;BraA07g030770.3C;BraA04g000310.3C	6	8570	8	31015	0.00726593
GO:0019464	glycine decarboxylation via glycine cleavage system	biological_process	13	MSTRG.14042;MSTRG.13291;MSTRG.25878;MSTRG.22719;MSTRG.21902;MSTRG.89	6	8570	8	31015	0.00726593
GO:0009772	photosynthetic electron transport in photosystem II	biological_process	8	MSTRG.25517;MSTRG.19347;MSTRG.25741;MSTRG.8079;MSTRG.7981;MSTRG.4913	6	8570	8	31015	0.00726593
GO:0019843	rRNA binding	molecular_function	7	MSTRG.25375;MSTRG.29760;MSTRG.26709;MSTRG.26084;MSTRG.2439;MSTRG.21856;MSTRG.22148;MSTRG.3410;MSTRG.8584;MSTRG.6480;MSTRG.28928;MSTRG.4030;MSTRG.19810;MSTRG.24793;MSTRG.6618;MSTRG.23816;MSTRG.29565;MSTRG.18262;MSTRG.28049;MSTRG.8719;MSTRG.15868;MSTRG.22900;MSTRG.10239;MSTRG.20284;MSTRG.25376;MSTRG.15869;MSTRG.17083;MSTRG.28457;MSTRG.7652;MSTRG.12005;MSTRG.12791;MSTRG.25851;MSTRG.21062;MSTRG.10475…	41	8570	105	31015	0.00730099
GO:0052696	flavonoid glucuronidation	biological_process	6	MSTRG.28579;MSTRG.24468;MSTRG.22350;MSTRG.7685;MSTRG.19519;MSTRG.28688;MSTRG.7690;MSTRG.8913;MSTRG.1632;MSTRG.2138;MSTRG.12861;MSTRG.9359;MSTRG.19363;MSTRG.7688;MSTRG.28578;MSTRG.2787;MSTRG.19362;MSTRG.26642;MSTRG.4855;MSTRG.27277;MSTRG.16822;MSTRG.1534;MSTRG.7240;MSTRG.7063;MSTRG.28482;MSTRG.12114;MSTRG.12863;MSTRG.3551;BraA03g011270.3C;MSTRG.8912;MSTRG.1530;MSTRG.13198;MSTRG.9368;MSTRG.30072;MS…	40	8570	102	31015	0.00734396
GO:0031408	oxylipin biosynthetic process	biological_process	11	MSTRG.15296;BraA01g017490.3C;MSTRG.4548;MSTRG.19453;MSTRG.20089;MSTRG.20993;MSTRG.14868;MSTRG.7886;MSTRG.8740;MSTRG.2103;MSTRG.4504;BraA08g028140.3C;MSTRG.20494;MSTRG.20493;MSTRG.4304;MSTRG.29619;MSTRG.16481;MSTRG.20511	18	8570	38	31015	0.00738683
GO:0006071	glycerol metabolic process	biological_process	8	MSTRG.1605;MSTRG.20527;MSTRG.11305;MSTRG.7017;MSTRG.25630;MSTRG.14956;MSTRG.3886;BraA02g017270.3C;MSTRG.28981;MSTRG.21024;BraA02g017230.3C;MSTRG.6113;MSTRG.3132;MSTRG.5057;MSTRG.14283;MSTRG.6906;MSTRG.19727;MSTRG.25175	18	8570	38	31015	0.00738683
GO:0000271	polysaccharide biosynthetic process	biological_process	7	MSTRG.15177;MSTRG.13691;MSTRG.26305;MSTRG.21429;MSTRG.13419;MSTRG.28296;MSTRG.27183;MSTRG.9284;MSTRG.8397;MSTRG.11965;MSTRG.2943;MSTRG.21811;MSTRG.4863;MSTRG.15378;MSTRG.10506;MSTRG.11948;MSTRG.16026;MSTRG.18540	18	8570	38	31015	0.00738683
GO:0045431	flavonol synthase activity	molecular_function	7	MSTRG.30247;BraA06g027060.3C;MSTRG.16732;MSTRG.14389;MSTRG.17196	5	8570	6	31015	0.00743405
GO:0010255	glucose mediated signaling pathway	biological_process	8	MSTRG.24678;MSTRG.6962;MSTRG.18607;MSTRG.3942;MSTRG.29066	5	8570	6	31015	0.00743405
GO:0004096	catalase activity	molecular_function	5	MSTRG.19416;MSTRG.23171;MSTRG.10222;MSTRG.257;MSTRG.16544	5	8570	6	31015	0.00743405
GO:0080001	mucilage extrusion from seed coat	biological_process	5	MSTRG.22539;MSTRG.24445;MSTRG.24442;MSTRG.24062;MSTRG.24443	5	8570	6	31015	0.00743405
GO:0045836	positive regulation of meiotic nuclear division	biological_process	9	MSTRG.7649;MSTRG.17096;MSTRG.5839;MSTRG.12819;MSTRG.26062	5	8570	6	31015	0.00743405
GO:0071277	cellular response to calcium ion	biological_process	8	MSTRG.26039;MSTRG.3975;MSTRG.3982;MSTRG.6998;MSTRG.9190	5	8570	6	31015	0.00743405
GO:0009863	salicylic acid mediated signaling pathway	biological_process	5	MSTRG.9531;MSTRG.29584;MSTRG.9290;MSTRG.26501;MSTRG.13637;BraA10g018860.3C;MSTRG.14854;MSTRG.9047;MSTRG.25383;MSTRG.5088;MSTRG.18188;BraA02g009840.3C;MSTRG.18422;BraA02g000030.3C;MSTRG.10892	15	8570	30	31015	0.00763406
GO:0004674	protein serine/threonine kinase activity	molecular_function	8	MSTRG.27321;MSTRG.28691;MSTRG.21674;MSTRG.28386;MSTRG.11914;MSTRG.27349;MSTRG.29396;MSTRG.20811;MSTRG.24051;MSTRG.16587;MSTRG.22335;MSTRG.6280;BraA10g006180.3C;MSTRG.9675;MSTRG.14736;MSTRG.17826;MSTRG.19477;MSTRG.11018;MSTRG.4331;MSTRG.3047;MSTRG.12514;MSTRG.23080;MSTRG.5730;MSTRG.6865;MSTRG.25089;MSTRG.21276;MSTRG.20348;BraA06g002360.3C;MSTRG.6396;BraA07g022220.3C;MSTRG.6899;BraA09g061360.3C;MST…	314	8570	1011	31015	0.00779489
GO:0010143	cutin biosynthetic process	biological_process	7	MSTRG.28534;MSTRG.13128;MSTRG.8163;MSTRG.2623;MSTRG.23838;MSTRG.14894;MSTRG.16703;MSTRG.23977;MSTRG.30086;MSTRG.14943;MSTRG.16219;MSTRG.12624;MSTRG.28280	13	8570	25	31015	0.00847005
GO:0010233	phloem transport	biological_process	7	MSTRG.15861;MSTRG.3088;MSTRG.3971;MSTRG.23231;MSTRG.1272;MSTRG.30425;BraA01g026140.3C;MSTRG.8508;MSTRG.6150	9	8570	15	31015	0.00858882
GO:0008171	O-methyltransferase activity	molecular_function	7	MSTRG.20210;MSTRG.21899;MSTRG.19398;MSTRG.495;MSTRG.23148;MSTRG.16580;MSTRG.4690;MSTRG.23001;MSTRG.18406;MSTRG.16582;MSTRG.4689;MSTRG.19399;MSTRG.4322;MSTRG.23146;MSTRG.10180;MSTRG.19400	16	8570	33	31015	0.00859996
GO:0009809	lignin biosynthetic process	biological_process	8	MSTRG.11536;MSTRG.19546;MSTRG.3071;MSTRG.10271;MSTRG.10189;MSTRG.23264;MSTRG.21899;MSTRG.9876;MSTRG.4690;MSTRG.18509;MSTRG.20299;MSTRG.4689;MSTRG.12660;MSTRG.10007;MSTRG.495;MSTRG.12726;MSTRG.12317;MSTRG.6881;MSTRG.4792;MSTRG.30046;MSTRG.24487;MSTRG.18406;MSTRG.186;MSTRG.6440;BraA01g029670.3C;MSTRG.3794;MSTRG.12178;MSTRG.23001;MSTRG.4322;MSTRG.12544;MSTRG.29263;MSTRG.30395;MSTRG.29739;MSTRG.14868…	41	8570	106	31015	0.00878179
GO:0009767	photosynthetic electron transport chain	biological_process	7	MSTRG.3028;MSTRG.15816;MSTRG.24971;MSTRG.4242;MSTRG.24495;MSTRG.27720;MSTRG.1946;MSTRG.8109;MSTRG.27934;MSTRG.9712;MSTRG.23881	11	8570	20	31015	0.00895327
GO:0010026	trichome differentiation	biological_process	6	MSTRG.20536;BraA02g017230.3C;MSTRG.8189;BraA02g017270.3C;MSTRG.26946;MSTRG.20527;MSTRG.7626;MSTRG.7017;MSTRG.23494;MSTRG.28981;MSTRG.12362;MSTRG.25630;MSTRG.20594;MSTRG.12774;MSTRG.11463;MSTRG.11256;MSTRG.27389	17	8570	36	31015	0.00946432
GO:0009225	nucleotide-sugar metabolic process	biological_process	8	MSTRG.4937;MSTRG.11773;MSTRG.17737;MSTRG.19540;MSTRG.14662;MSTRG.20077;MSTRG.7738;MSTRG.2450;MSTRG.25999;MSTRG.10022;MSTRG.22234;MSTRG.19638;MSTRG.8963;MSTRG.10005;MSTRG.875;MSTRG.28195;MSTRG.3843	17	8570	36	31015	0.00946432
GO:0009507	chloroplast	cellular_component	7	BraA08g005570.3C;MSTRG.13781;MSTRG.257;MSTRG.23748;MSTRG.11136;MSTRG.2008;MSTRG.26346;MSTRG.27637;MSTRG.4139;MSTRG.11619;MSTRG.25801;MSTRG.17513;BraA07g029020.3C;MSTRG.7878;MSTRG.23945;MSTRG.29565;MSTRG.25;MSTRG.10342;MSTRG.5087;MSTRG.6082;MSTRG.6147;MSTRG.30091;MSTRG.23461;MSTRG.20336;MSTRG.28409;MSTRG.13769;MSTRG.29095;MSTRG.6548;MSTRG.29212;MSTRG.3015;MSTRG.18054;MSTRG.18881;MSTRG.27134;MSTRG.…	1424	8570	4909	31015	0.010032
GO:0016829	lyase activity	molecular_function	4	MSTRG.11535;MSTRG.371;MSTRG.15919;BraA10g004490.3C;MSTRG.17178;MSTRG.9690;MSTRG.25408;MSTRG.6504;MSTRG.3479;MSTRG.29722;MSTRG.16158;MSTRG.10150;MSTRG.1104;MSTRG.26644;MSTRG.3038;MSTRG.15251;MSTRG.9691;MSTRG.25600;MSTRG.23712;MSTRG.27657;MSTRG.22619;MSTRG.8251;MSTRG.29604;MSTRG.28131;MSTRG.15138;MSTRG.27697;MSTRG.15957;MSTRG.16679;MSTRG.27124;MSTRG.18129;MSTRG.28416;MSTRG.1136;MSTRG.2754;MSTRG.846…	43	8570	113	31015	0.0102441
GO:0009931	calcium-dependent protein serine/threonine kinase activity	molecular_function	9	MSTRG.10270;MSTRG.10175;MSTRG.16437;MSTRG.344;MSTRG.27530;MSTRG.26564;MSTRG.12771;MSTRG.11906;MSTRG.944;MSTRG.5800;MSTRG.1838;MSTRG.6396;MSTRG.29462;MSTRG.9700;BraA04g025500.3C;MSTRG.29877;MSTRG.17418;MSTRG.27785;MSTRG.12357;MSTRG.18735;MSTRG.7976;MSTRG.3641;MSTRG.3367;MSTRG.7233;MSTRG.26473	25	8570	59	31015	0.0104014
GO:0016491	oxidoreductase activity	molecular_function	4	MSTRG.8691;MSTRG.26569;MSTRG.29610;BraA05g005160.3C;MSTRG.8287;BraA10g004760.3C;MSTRG.3729;MSTRG.13618;MSTRG.11795;MSTRG.4602;BraA05g042270.3C;MSTRG.14542;MSTRG.29546;MSTRG.24986;MSTRG.4217;MSTRG.27286;MSTRG.1671;MSTRG.24671;MSTRG.28538;MSTRG.17808;MSTRG.12023;BraA03g040820.3C;MSTRG.23505;MSTRG.11192;MSTRG.13621;MSTRG.6147;MSTRG.6315;MSTRG.26244;MSTRG.26783;MSTRG.16976;MSTRG.287;MSTRG.8740;MSTRG.…	124	8570	374	31015	0.0104162
GO:0009611	response to wounding	biological_process	5	MSTRG.6433;MSTRG.17291;MSTRG.27412;MSTRG.20089;MSTRG.22294;MSTRG.16481;MSTRG.9100;MSTRG.21173;MSTRG.5911;MSTRG.4555;MSTRG.23222;MSTRG.16863;MSTRG.20928;MSTRG.216;MSTRG.16725;MSTRG.20493;MSTRG.19453;MSTRG.8951;MSTRG.21059;MSTRG.3679;MSTRG.21330;MSTRG.1182;MSTRG.14887;MSTRG.17838;BraA03g003120.3C;MSTRG.25600;MSTRG.15868;MSTRG.21057;BraA03g039020.3C;MSTRG.15869;MSTRG.280;MSTRG.18112;MSTRG.7198;MSTRG…	106	8570	315	31015	0.0106882
GO:0010411	xyloglucan metabolic process	biological_process	9	BraA01g016540.3C;MSTRG.18674;BraA07g030020.3C;MSTRG.8112;MSTRG.27183;MSTRG.2809;MSTRG.16423;MSTRG.13196;MSTRG.7406;MSTRG.27684;MSTRG.18952;MSTRG.16877;MSTRG.23492;MSTRG.16003;MSTRG.5506;MSTRG.580;MSTRG.9544;MSTRG.10506;MSTRG.800;MSTRG.14067;MSTRG.30191;MSTRG.9797;MSTRG.20472;MSTRG.17356;MSTRG.9994;MSTRG.9992;MSTRG.5304	27	8570	65	31015	0.0107862
GO:0043085	positive regulation of catalytic activity	biological_process	6	MSTRG.26507;MSTRG.8097;MSTRG.23589;MSTRG.19963;MSTRG.24002;MSTRG.2970;MSTRG.7615;MSTRG.15815;MSTRG.15669;MSTRG.26997;MSTRG.15359;MSTRG.9296	12	8570	23	31015	0.0109402
GO:0008047	enzyme activator activity	molecular_function	5	MSTRG.4314;MSTRG.15669;MSTRG.15815;MSTRG.20640;MSTRG.26507;MSTRG.7615;MSTRG.23589;MSTRG.24002;MSTRG.8097;MSTRG.9296;MSTRG.2970;MSTRG.15359	12	8570	23	31015	0.0109402
GO:0006857	oligopeptide transport	biological_process	9	MSTRG.20688;MSTRG.24318;MSTRG.20768;BraA02g014540.3C;MSTRG.20545;MSTRG.14567;MSTRG.1873;BraA07g021490.3C;MSTRG.23425;MSTRG.27883;MSTRG.30471;MSTRG.27808;MSTRG.22085;BraA04g005820.3C;MSTRG.16854;MSTRG.3469;MSTRG.2136;MSTRG.23231;MSTRG.16749;MSTRG.15301;MSTRG.15598;BraA07g013400.3C;MSTRG.17541;MSTRG.8779;MSTRG.20438;MSTRG.28866;MSTRG.17723;MSTRG.4402;MSTRG.17148;BraA05g007680.3C;MSTRG.29448;MSTRG.2…	36	8570	92	31015	0.010999
GO:0009740	gibberellic acid mediated signaling pathway	biological_process	7	MSTRG.4149;MSTRG.25383;MSTRG.23494;MSTRG.20594;BraA02g026000.3C;BraA02g002260.3C;MSTRG.4334;MSTRG.29252;MSTRG.2691;MSTRG.9992;MSTRG.3809;MSTRG.6515;MSTRG.3489;MSTRG.29066;MSTRG.3942;MSTRG.20082;MSTRG.26393;MSTRG.1235;MSTRG.24047;MSTRG.28784;MSTRG.12117;MSTRG.21110;MSTRG.29584;BraA10g030020.3C;BraA09g001440.3C;BraA01g016910.3C;MSTRG.27236;MSTRG.27205;MSTRG.10481;MSTRG.6962;MSTRG.7268;MSTRG.13465;M…	35	8570	89	31015	0.0110611
GO:0006833	water transport	biological_process	7	MSTRG.13176;MSTRG.8216;MSTRG.28221;MSTRG.7420;MSTRG.23876;MSTRG.14563;MSTRG.10544;MSTRG.26657;MSTRG.8746;MSTRG.13177;MSTRG.7418;MSTRG.27105;MSTRG.28165;MSTRG.12117;MSTRG.2381	15	8570	31	31015	0.0110649
GO:0015706	nitrate transport	biological_process	9	MSTRG.7915;MSTRG.19723;BraA02g005540.3C;MSTRG.20438;MSTRG.25881;MSTRG.20768;MSTRG.15795;MSTRG.16854;MSTRG.27052;MSTRG.23425;MSTRG.23596;MSTRG.4189;MSTRG.27947;MSTRG.27808;MSTRG.4402;MSTRG.1770	16	8570	34	31015	0.0121404
GO:0043231	intracellular membrane-bounded organelle	cellular_component	5	MSTRG.19362;MSTRG.14104;MSTRG.1834;MSTRG.22350;MSTRG.19363;MSTRG.12317;BraA06g021390.3C;MSTRG.1632;MSTRG.12726;MSTRG.9063;MSTRG.27277;MSTRG.8913;MSTRG.24468;MSTRG.8222;BraA03g040800.3C;MSTRG.8433;MSTRG.2082;MSTRG.16822;MSTRG.20317;MSTRG.18659;MSTRG.12114;MSTRG.7240;MSTRG.28578;MSTRG.12863;MSTRG.8901;MSTRG.2787;MSTRG.17388;MSTRG.30089;MSTRG.1534;MSTRG.4855;MSTRG.9359;MSTRG.1530;MSTRG.4197;MSTRG.21…	68	8570	193	31015	0.0123865
GO:0051865	protein autoubiquitination	biological_process	12	MSTRG.6792;MSTRG.10889;MSTRG.13265;MSTRG.29238;BraA06g015410.3C;MSTRG.20845;MSTRG.7383;MSTRG.14856;MSTRG.9353;MSTRG.12083;MSTRG.26602;MSTRG.3829;MSTRG.29131	13	8570	26	31015	0.0127119
GO:0006887	exocytosis	biological_process	7	MSTRG.18710;MSTRG.6465;MSTRG.22043;BraA04g027660.3C;MSTRG.13060;MSTRG.3817;MSTRG.7270;BraA05g006600.3C;MSTRG.13478;MSTRG.28038;BraA01g040700.3C;MSTRG.4134;MSTRG.10762;MSTRG.3431;MSTRG.29779;MSTRG.15986;MSTRG.6424;MSTRG.8497;MSTRG.27839;MSTRG.28560;MSTRG.10892;MSTRG.6250;MSTRG.5551;MSTRG.469;MSTRG.3871;MSTRG.29836;MSTRG.14854;MSTRG.3230;MSTRG.11763;MSTRG.30202;MSTRG.23466;MSTRG.16105;MSTRG.19812;M…	34	8570	87	31015	0.0134834
GO:0010011	auxin binding	molecular_function	5	MSTRG.23888;MSTRG.10487;MSTRG.12182;MSTRG.5446;MSTRG.20079;MSTRG.27207;MSTRG.7455	7	8570	11	31015	0.0135342
GO:0050736	O-malonyltransferase activity	molecular_function	8	BraA07g035260.3C;MSTRG.11174;MSTRG.20807;MSTRG.20421;MSTRG.11383;BraA04g014940.3C;BraA02g019820.3C	7	8570	11	31015	0.0135342
GO:0010196	nonphotochemical quenching	biological_process	8	MSTRG.21760;MSTRG.8109;MSTRG.8001;MSTRG.25675;MSTRG.16250;MSTRG.23881;MSTRG.27637	7	8570	11	31015	0.0135342
GO:0010942	positive regulation of cell death	biological_process	7	MSTRG.14277;MSTRG.8876;MSTRG.11920;MSTRG.11924;MSTRG.10890;MSTRG.2186;MSTRG.9351	7	8570	11	31015	0.0135342
GO:0015749	monosaccharide transmembrane transport	biological_process	9	MSTRG.18819;MSTRG.15989;MSTRG.18820;MSTRG.917;MSTRG.23626;MSTRG.27838;MSTRG.18822	7	8570	11	31015	0.0135342
GO:0003680	AT DNA binding	molecular_function	9	MSTRG.16560;MSTRG.21163;MSTRG.13296;MSTRG.12048;MSTRG.12485;MSTRG.23157;MSTRG.12963	7	8570	11	31015	0.0135342
GO:0071949	FAD binding	molecular_function	7	MSTRG.12068;MSTRG.19214;MSTRG.9376;MSTRG.23727;MSTRG.19499;MSTRG.24455;MSTRG.18530	7	8570	11	31015	0.0135342
GO:0009295	nucleoid	cellular_component	3	MSTRG.3142;MSTRG.864;MSTRG.5500;MSTRG.17951;MSTRG.28900;MSTRG.4810;MSTRG.26698;MSTRG.5966;MSTRG.18278;MSTRG.22225;MSTRG.15047;MSTRG.17314;MSTRG.7154;MSTRG.15149;MSTRG.9568;MSTRG.1738;MSTRG.18388;MSTRG.23362	18	8570	40	31015	0.0138746
GO:0009624	response to nematode	biological_process	7	BraA10g033750.3C;MSTRG.13582;MSTRG.29854;MSTRG.13605;MSTRG.1873;MSTRG.18204;MSTRG.15382;MSTRG.3569;MSTRG.8687;MSTRG.3469;MSTRG.29805;MSTRG.27122;BraA09g031800.3C;MSTRG.4471;MSTRG.13213;MSTRG.12126;BraA03g019010.3C;MSTRG.7455;MSTRG.23800;MSTRG.16556;BraA09g055860.3C;MSTRG.8306;MSTRG.14694;MSTRG.26683;MSTRG.20894;MSTRG.13121;MSTRG.7889;MSTRG.12186;MSTRG.24970;MSTRG.744;MSTRG.14849;MSTRG.8780;MSTRG.…	44	8570	118	31015	0.0140474
GO:0004575	sucrose alpha-glucosidase activity	molecular_function	8	MSTRG.7390;MSTRG.267;MSTRG.24911;MSTRG.14727;MSTRG.13981;MSTRG.24711;MSTRG.22315;MSTRG.10883;MSTRG.14728;MSTRG.12095;MSTRG.7393	11	8570	21	31015	0.0141635
GO:0010188	response to microbial phytotoxin	biological_process	6	MSTRG.21755;MSTRG.25600;MSTRG.22294;MSTRG.28641;MSTRG.20121;MSTRG.9691;MSTRG.9690;MSTRG.4808;MSTRG.21390	9	8570	16	31015	0.0148624
GO:0005975	carbohydrate metabolic process	biological_process	5	MSTRG.20121;MSTRG.15251;MSTRG.19890;MSTRG.16803;MSTRG.24400;MSTRG.15756;MSTRG.8467;MSTRG.14802;MSTRG.3925;MSTRG.11535;MSTRG.2501;MSTRG.28926;MSTRG.3878;MSTRG.5942;MSTRG.15247;MSTRG.22916;MSTRG.26257;MSTRG.29123;MSTRG.5593;MSTRG.4269;MSTRG.5596;MSTRG.10508;MSTRG.20074;MSTRG.7113;MSTRG.9836;MSTRG.7406;MSTRG.283;MSTRG.14728;MSTRG.27124;BraA05g027680.3C;MSTRG.28123;MSTRG.14770;MSTRG.12463;MSTRG.28642…	147	8570	455	31015	0.0150897
GO:0007169	transmembrane receptor protein tyrosine kinase signaling pathway	biological_process	7	MSTRG.26668;BraA05g032240.3C;MSTRG.19015;MSTRG.24051;MSTRG.13997;MSTRG.30034;MSTRG.3047;MSTRG.862;MSTRG.20908;MSTRG.9260;MSTRG.6899;MSTRG.2540;MSTRG.26835;BraA06g042300.3C;MSTRG.21301;MSTRG.13977;MSTRG.23516;MSTRG.16370;BraA03g014530.3C;MSTRG.2196;BraA09g004380.3C;BraA07g039150.3C;MSTRG.11924;MSTRG.11503;MSTRG.324;MSTRG.12772;MSTRG.21674;MSTRG.18496;MSTRG.18342;MSTRG.7403;MSTRG.29767;BraA07g02222…	53	8570	147	31015	0.0156796
GO:0009414	response to water deprivation	biological_process	5	MSTRG.6456;MSTRG.7420;MSTRG.2423;MSTRG.6800;MSTRG.21778;MSTRG.11887;MSTRG.13115;MSTRG.23939;BraA09g034930.3C;MSTRG.11921;MSTRG.26823;MSTRG.3141;MSTRG.12626;MSTRG.3829;MSTRG.23425;MSTRG.25689;MSTRG.10342;MSTRG.2457;MSTRG.26602;MSTRG.12325;MSTRG.18736;MSTRG.7443;BraA03g055530.3C;MSTRG.9859;MSTRG.10889;MSTRG.6792;MSTRG.4375;MSTRG.6809;MSTRG.28165;MSTRG.14610;MSTRG.22610;MSTRG.9353;BraA09g004460.3C;M…	138	8570	426	31015	0.0164755
GO:0000311	plastid large ribosomal subunit	cellular_component	9	MSTRG.5500;MSTRG.18054;MSTRG.17953;MSTRG.25460;MSTRG.17951;MSTRG.1780	6	8570	9	31015	0.0167059
GO:0009081	branched-chain amino acid metabolic process	biological_process	9	MSTRG.15924;BraA03g039020.3C;BraA05g027600.3C;MSTRG.21607;MSTRG.23514;MSTRG.15923	6	8570	9	31015	0.0167059
GO:0010279	indole-3-acetic acid amido synthetase activity	molecular_function	7	MSTRG.9853;MSTRG.7048;MSTRG.26122;MSTRG.4032;MSTRG.27351;MSTRG.120	6	8570	9	31015	0.0167059
GO:0004084	branched-chain-amino-acid transaminase activity	molecular_function	7	MSTRG.21607;BraA05g027600.3C;MSTRG.15923;MSTRG.15924;MSTRG.23514;BraA03g039020.3C	6	8570	9	31015	0.0167059
GO:0005884	actin filament	cellular_component	7	MSTRG.9788;MSTRG.4133;MSTRG.22601;MSTRG.28798;MSTRG.1255;MSTRG.29909	6	8570	9	31015	0.0167059
GO:0007264	small GTPase mediated signal transduction	biological_process	6	MSTRG.1619;MSTRG.8909;MSTRG.14985;MSTRG.22147;MSTRG.18240;MSTRG.29607;MSTRG.17408;MSTRG.28591;MSTRG.21828;MSTRG.19792;MSTRG.14830;MSTRG.10264;MSTRG.27972;MSTRG.19149;MSTRG.22906;MSTRG.30005;MSTRG.26526;MSTRG.29253;MSTRG.9306;MSTRG.7321;MSTRG.24607;MSTRG.25346;MSTRG.2590;MSTRG.27398;MSTRG.6321;MSTRG.20251;MSTRG.21552;MSTRG.23188;MSTRG.3121;MSTRG.28681;MSTRG.10347;MSTRG.27598;MSTRG.7983;MSTRG.28943…	54	8570	151	31015	0.0175625
GO:0008194	UDP-glycosyltransferase activity	molecular_function	6	MSTRG.28579;MSTRG.13494;MSTRG.2138;MSTRG.23831;MSTRG.20317;MSTRG.26642;MSTRG.157;MSTRG.7685;MSTRG.19362;MSTRG.30072;MSTRG.9359;MSTRG.1534;MSTRG.11913;MSTRG.3551;MSTRG.7688;MSTRG.19519;MSTRG.12861;MSTRG.26410;MSTRG.9368;MSTRG.1530;MSTRG.28578;MSTRG.7240;MSTRG.20338;MSTRG.1632;MSTRG.23945;MSTRG.15327;MSTRG.28482;MSTRG.16822;BraA03g011270.3C;MSTRG.24468;MSTRG.14172;BraA06g020200.3C;MSTRG.12863;MSTRG…	48	8570	132	31015	0.0175684
GO:0048443	stamen development	biological_process	6	MSTRG.20079;MSTRG.7409;MSTRG.27207;MSTRG.17955;MSTRG.23888;MSTRG.12126;MSTRG.10276;MSTRG.10487;MSTRG.183;MSTRG.24047;MSTRG.16885;MSTRG.5446;MSTRG.2498	13	8570	27	31015	0.0184143
GO:0080044	quercetin 7-O-glucosyltransferase activity	molecular_function	8	MSTRG.26642;MSTRG.19519;MSTRG.28578;MSTRG.3551;BraA03g011270.3C;MSTRG.24468;MSTRG.7685;MSTRG.23110;MSTRG.28482;MSTRG.30072;MSTRG.7063;MSTRG.19363;MSTRG.2138;MSTRG.12861;MSTRG.8913;MSTRG.1632;MSTRG.26410;MSTRG.22350;MSTRG.16822;MSTRG.4855;MSTRG.9359;MSTRG.7690;MSTRG.19361;MSTRG.1530;MSTRG.20317;MSTRG.9368;MSTRG.27277;MSTRG.8912;MSTRG.1534;MSTRG.28579;MSTRG.7240;MSTRG.26313;MSTRG.19362;MSTRG.12863;…	37	8570	98	31015	0.0186329
GO:0009735	response to cytokinin	biological_process	6	MSTRG.10820;MSTRG.9151;BraA06g017950.3C;MSTRG.667;MSTRG.13546;MSTRG.6128;BraA09g017500.3C;MSTRG.16320;MSTRG.3265;MSTRG.20447;MSTRG.7322;MSTRG.20508;MSTRG.26026;BraA01g016910.3C;MSTRG.16634;MSTRG.15760;MSTRG.23378;MSTRG.6588;MSTRG.29618;MSTRG.12484;MSTRG.11055;MSTRG.17743;MSTRG.3196;MSTRG.25467;MSTRG.14533;MSTRG.9182;MSTRG.17953;MSTRG.25908;MSTRG.25235;MSTRG.30187;MSTRG.23495;MSTRG.17163;MSTRG.193…	106	8570	321	31015	0.0187689
GO:0005516	calmodulin binding	molecular_function	5	MSTRG.17315;BraA10g027790.3C;MSTRG.10270;MSTRG.5800;MSTRG.10647;MSTRG.27019;MSTRG.7409;BraA09g053570.3C;MSTRG.12199;MSTRG.12200;MSTRG.6444;MSTRG.944;MSTRG.8185;BraA04g002470.3C;MSTRG.26564;MSTRG.3902;MSTRG.12822;MSTRG.9700;MSTRG.28912;MSTRG.27858;MSTRG.16437;BraA09g061360.3C;MSTRG.1014;MSTRG.27329;MSTRG.7233;MSTRG.11653;MSTRG.2508;BraA08g031670.3C;MSTRG.10899;MSTRG.22532;MSTRG.16262;MSTRG.29077;M…	127	8570	391	31015	0.0189742
GO:0004708	MAP kinase kinase activity	molecular_function	9	MSTRG.2149;MSTRG.21570;MSTRG.11262;MSTRG.28185;MSTRG.4541;MSTRG.25889;MSTRG.20335;MSTRG.13811	8	8570	14	31015	0.0191888
GO:0008519	ammonium transmembrane transporter activity	molecular_function	7	MSTRG.8976;MSTRG.8746;MSTRG.2381;MSTRG.23800;MSTRG.672;MSTRG.13121;MSTRG.18247;MSTRG.14563	8	8570	14	31015	0.0191888
GO:0004366	glycerol-3-phosphate O-acyltransferase activity	molecular_function	8	MSTRG.14894;MSTRG.30086;MSTRG.2623;MSTRG.8163;MSTRG.28534;MSTRG.28280;MSTRG.23838;MSTRG.23977	8	8570	14	31015	0.0191888
GO:0045893	positive regulation of transcription, DNA-templated	biological_process	9	MSTRG.7867;MSTRG.13115;MSTRG.7314;MSTRG.19654;MSTRG.26470;MSTRG.22606;MSTRG.6247;MSTRG.5674;MSTRG.21082;MSTRG.7635;MSTRG.26096;MSTRG.12539;MSTRG.13465;MSTRG.18257;MSTRG.5972;BraA07g008990.3C;MSTRG.12098;MSTRG.29864;MSTRG.851;MSTRG.598;MSTRG.25339;MSTRG.18978;MSTRG.24129;MSTRG.5659;MSTRG.984;MSTRG.5825;MSTRG.13995;MSTRG.23917;BraA02g026840.3C;MSTRG.24845;MSTRG.26845;MSTRG.1335;MSTRG.2644;MSTRG.303…	104	8570	315	31015	0.0198499
GO:0030234	enzyme regulator activity	molecular_function	4	MSTRG.13041;MSTRG.12245;MSTRG.23332;MSTRG.25517;MSTRG.20311;BraA06g000940.3C;MSTRG.23589;MSTRG.9922;MSTRG.15815;MSTRG.7541;MSTRG.15516;MSTRG.11955;MSTRG.4913;MSTRG.8079	14	8570	30	31015	0.0200586
GO:0061077	chaperone-mediated protein folding	biological_process	5	MSTRG.10972;MSTRG.7638;MSTRG.26687;MSTRG.17797;MSTRG.26577;MSTRG.9336;MSTRG.9775;MSTRG.25285;MSTRG.1232;MSTRG.9193;MSTRG.5612;MSTRG.17798;MSTRG.19801;MSTRG.25533	14	8570	30	31015	0.0200586
GO:0045486	naringenin 3-dioxygenase activity	molecular_function	7	MSTRG.27278;BraA06g027060.3C;MSTRG.9302;MSTRG.30247;MSTRG.16732	5	8570	7	31015	0.0200814
GO:0016174	NAD(P)H oxidase activity	molecular_function	7	BraA06g014840.3C;MSTRG.24843;MSTRG.17838;MSTRG.5582;MSTRG.27522	5	8570	7	31015	0.0200814
GO:0016655	oxidoreductase activity, acting on NAD(P)H, quinone or similar compound as acceptor	molecular_function	6	MSTRG.20829;MSTRG.4442;MSTRG.5580;MSTRG.17839;MSTRG.6900	5	8570	7	31015	0.0200814
GO:0045544	gibberellin 20-oxidase activity	molecular_function	7	MSTRG.28784;BraA02g002260.3C;MSTRG.1235;MSTRG.4149;BraA10g030020.3C	5	8570	7	31015	0.0200814
[truncated: 3,710 more rows]

## Sheet: Sheet3
List of GO terms for DElncRNAs
[truncated: 2,153 more rows]

## Sheet: Sheet4
List of GO terms for DEcircRNAs
[truncated: 551 more rows]
