# Supplementary material for: Whole-transcriptome analysis and construction of an anther development-related ceRNA network in Chinese cabbage (Brassica campestris L. ssp. pekinensis)
Source: Sci Rep. 2022 Feb 17;12:2667. doi: 10.1038/s41598-022-06556-2 (PMC8854722; doi:10.1038/s41598-022-06556-2)
Supplement: Supplementary file 13 — Supplementary Information 13. [file 41598_2022_6556_MOESM13_ESM.xls]

## Sheet: Sheet1
Table S8 Kyoto Encyclopedia of Genes and Genome (KEGG) pathway assignments for differentially expressed (DE) miRNAs, mRNAs, lncRNAs, and circRNAs
KEGG pathway assignments for DEmiRNAs identified between Ant and Mix in Chinese cabbage
Pathway Id	pathway description	Pathway Id	Genes	S gene number	TS gene number	B gene number	TB gene number	Pvalue of Fisher's Exact Test	Pathway Link
ko00920	Sulfur metabolism	ko00920	BraA06g043580.3C;BraA05g024300.3C;BraA03g040590.3C;BraA01g021750.3C;BraA08g010980.3C;BraA05g020430.3C;BraA09g029830.3C;BraA04g006950.3C;BraA07g004740.3C;BraA03g053270.3C;BraA08g018180.3C;BraA03g055590.3C;BraA01g007480.3C;BraA06g015540.3C;BraA10g014640.3C;BraA01g022010.3C;BraA06g027460.3C;BraA09g010100.3C;BraA03g042630.3C;BraA05g003800.3C	20	1253	103	20905	2.68631e-06	NA
ko04141	Protein processing in endoplasmic reticulum	ko04141	BraA10g008160.3C;BraA01g024630.3C;BraA07g006270.3C;BraA09g021870.3C;BraA03g058200.3C;BraA03g061930.3C;BraA07g028980.3C;BraA08g020450.3C;BraA06g000260.3C;BraA10g003570.3C;BraA08g021420.3C;BraA09g048600.3C;BraA02g018870.3C;BraA07g020580.3C;BraA04g015390.3C;BraA01g010850.3C;BraA08g032240.3C;BraA03g013140.3C;BraA03g012970.3C;BraA03g013170.3C;BraA09g062030.3C;BraA06g006970.3C;BraA03g018010.3C;BraA03g0…	91	1253	1018	20905	8.1867e-05	..\KEGG_Pictures\map04141.html
ko00860	Porphyrin and chlorophyll metabolism	ko00860	BraA04g010570.3C;BraA06g037000.3C;BraA02g013570.3C;BraA01g039610.3C;BraA07g017920.3C;BraA03g013640.3C;BraA09g018050.3C;BraA06g012450.3C;BraA09g004490.3C;BraA03g024500.3C;BraA02g013010.3C;BraA08g015060.3C;BraA06g028690.3C;BraA07g014550.3C;BraA07g032020.3C;BraA01g043960.3C;BraA07g038040.3C;BraA09g025090.3C;BraA09g005460.3C;BraA03g004210.3C;BraA08g012590.3C;BraA06g033420.3C;BraA02g041360.3C;BraA05g0…	34	1253	287	20905	0.000117887	..\KEGG_Pictures\map00860.html
ko00190	Oxidative phosphorylation	ko00190	BraA02g012320.3C;BraA04g029340.3C;BraA10g015270.3C;BraA09g059210.3C;BraA08g018210.3C;BraA03g055520.3C;BraA03g055530.3C;BraA06g040010.3C;BraA06g003930.3C;BraA06g037000.3C;BraA03g052810.3C;BraA02g013570.3C;BraA01g039610.3C;BraA07g017920.3C;BraA03g013640.3C;BraA09g007240.3C;BraA06g012450.3C;BraA09g004490.3C;BraA03g024500.3C;BraA02g013010.3C;BraA08g015060.3C;BraA06g028690.3C;BraA03g055500.3C;BraA07g0…	53	1253	548	20905	0.000411989	..\KEGG_Pictures\map00190.html
ko03040	Spliceosome	ko03040	BraA02g025900.3C;BraA05g006980.3C;BraA10g018780.3C;BraA07g028980.3C;BraA08g020450.3C;BraA05g032570.3C;BraA10g027530.3C;BraA07g027240.3C;BraA07g040350.3C;BraA02g023740.3C;BraA08g021420.3C;BraA01g005260.3C;BraA07g020580.3C;BraA02g010600.3C;BraA09g057360.3C;BraA06g027670.3C;BraA02g001350.3C;BraA02g039700.3C;BraA03g051400.3C;BraA09g013380.3C;BraA06g028290.3C;BraA08g015630.3C;BraA01g040630.3C;BraA09g0…	74	1253	858	20905	0.0010232	..\KEGG_Pictures\map03040.html
ko04075	Plant hormone signal transduction	ko04075	BraA05g010890.3C;BraA03g059870.3C;BraA02g010430.3C;BraA10g017850.3C;BraA03g060550.3C;BraA07g016770.3C;BraA03g024840.3C;BraA07g018940.3C;BraA04g022200.3C;BraA09g000430.3C;BraA03g029980.3C;BraA09g007050.3C;BraA06g028990.3C;BraA04g016680.3C;BraA06g037810.3C;BraA03g012370.3C;BraA02g041250.3C;BraA08g028330.3C;BraA10g002530.3C;BraA04g025460.3C;BraA01g030980.3C;BraA09g005620.3C;BraA09g060560.3C;BraA02g0…	118	1253	1506	20905	0.00151801	..\KEGG_Pictures\map04075.html
ko03018	RNA degradation	ko03018	BraA07g027240.3C;BraA07g040350.3C;BraA02g023740.3C;BraA05g015200.3C;BraA03g058010.3C;BraA08g034750.3C;BraA04g019240.3C;BraA05g030810.3C;BraA05g036880.3C;BraA06g017700.3C;BraA10g017880.3C;BraA09g033280.3C;BraA09g033310.3C;BraA02g002460.3C;BraA10g029650.3C;BraA02g043100.3C;BraA03g044390.3C;BraA05g034120.3C;BraA03g035650.3C;BraA08g000170.3C;BraA01g036890.3C;BraA03g036840.3C;BraA02g014280.3C;BraA10g0…	51	1253	556	20905	0.00168497	..\KEGG_Pictures\map03018.html
ko04144	Endocytosis	ko04144	BraA07g028980.3C;BraA08g020450.3C;BraA10g020600.3C;BraA02g008450.3C;BraA09g002920.3C;BraA08g026760.3C;BraA08g021420.3C;BraA03g048400.3C;BraA09g038080.3C;BraA07g020580.3C;BraA07g010310.3C;BraA02g034200.3C;BraA06g012120.3C;BraA02g039700.3C;BraA03g051400.3C;BraA09g013380.3C;BraA06g028290.3C;BraA01g014920.3C;BraA05g028260.3C;BraA06g014180.3C;BraA03g028400.3C;BraA09g024880.3C;BraA03g023390.3C;BraA01g0…	80	1253	1012	20905	0.0067414	..\KEGG_Pictures\map04144.html
ko00562	Inositol phosphate metabolism	ko00562	BraA03g053010.3C;BraA09g031040.3C;BraA02g003370.3C;BraA07g035680.3C;BraA02g020310.3C;BraA06g010690.3C;BraA06g027460.3C;BraA02g020170.3C;BraA05g019790.3C;BraA10g004840.3C;BraA10g004860.3C;BraA10g004850.3C;BraA09g007090.3C;BraA09g018830.3C;BraA07g022610.3C;BraA04g003670.3C;BraA05g026830.3C;BraA02g021650.3C;BraA10g016590.3C	19	1253	171	20905	0.00699107	NA
ko04626	Plant-pathogen interaction	ko04626	BraA02g043050.3C;BraA09g007020.3C;BraA02g032040.3C;BraA04g000080.3C;BraA08g033530.3C;BraA04g004110.3C;BraA04g019250.3C;BraA03g011220.3C;BraA02g016170.3C;BraA08g006910.3C;BraA02g005870.3C;BraA04g027230.3C;BraA03g020850.3C;BraA02g041940.3C;BraA03g017190.3C;BraA04g023280.3C;BraA09g050260.3C;BraA07g024270.3C;BraA03g025320.3C;BraA05g035480.3C;BraA10g013050.3C;BraA05g041490.3C;BraA04g004010.3C;BraA07g0…	124	1253	1692	20905	0.0105822	..\KEGG_Pictures\map04626.html
ko00450	Selenocompound metabolism	ko00450	BraA06g043580.3C;BraA05g024300.3C;BraA03g040590.3C;BraA06g015540.3C;BraA01g022010.3C;BraA03g059420.3C;BraA03g012590.3C;BraA08g001630.3C	8	1253	59	20905	0.0238264	..\KEGG_Pictures\map00450.html
ko03008	Ribosome biogenesis in eukaryotes	ko03008	BraA08g029800.3C;BraA06g035070.3C;BraA09g053620.3C;BraA08g034750.3C;BraA03g033070.3C;BraA05g041830.3C;BraA10g000840.3C;BraA03g045090.3C;BraA10g024900.3C;BraA09g011300.3C;BraA09g054710.3C;BraA01g031630.3C;BraA07g027530.3C;BraA05g004940.3C;BraA01g023330.3C;BraA01g037890.3C;BraA04g017060.3C;BraA06g041610.3C;BraA05g033330.3C;BraA06g043980.3C;BraA08g029850.3C;BraA04g004430.3C;BraA03g005830.3C;BraA10g0…	37	1253	450	20905	0.0322029	..\KEGG_Pictures\map03008.html
ko00261	Monobactam biosynthesis	ko00261	BraA06g043580.3C;BraA05g024300.3C;BraA03g040590.3C;BraA06g015540.3C;BraA01g022010.3C	5	1253	31	20905	0.0355506	..\KEGG_Pictures\map00261.html
ko00053	Ascorbate and aldarate metabolism	ko00053	BraA01g001870.3C;BraA04g019510.3C;BraA03g001030.3C;BraA03g053010.3C;BraA02g010500.3C;BraA02g000800.3C;BraA05g014900.3C;BraA04g027000.3C;BraA05g007550.3C;BraA05g014040.3C;BraA04g021510.3C;BraA10g017800.3C;BraA02g009330.3C;BraA02g001720.3C;BraA05g037170.3C;BraA09g061770.3C;BraA04g007320.3C;BraA06g010690.3C;BraA06g000530.3C;BraA02g012830.3C;BraA05g038790.3C;BraA02g016280.3C;BraA03g029880.3C	23	1253	270	20905	0.0570333	..\KEGG_Pictures\map00053.html
ko00770	Pantothenate and CoA biosynthesis	ko00770	BraA01g003040.3C;BraA07g008830.3C;BraA01g029860.3C;BraA02g017520.3C;BraA09g008240.3C;BraA06g017480.3C;BraA09g048840.3C;BraA07g023500.3C;BraA01g008020.3C;BraA07g043030.3C	10	1253	96	20905	0.0615687	..\KEGG_Pictures\map00770.html
ko00290	Valine, leucine and isoleucine biosynthesis	ko00290	BraA07g008830.3C;BraA01g029860.3C;BraA02g017520.3C;BraA06g017480.3C;BraA01g040520.3C;BraA09g048840.3C;BraA07g023500.3C;BraA07g043030.3C	8	1253	74	20905	0.0747041	NA
ko00750	Vitamin B6 metabolism	ko00750	BraA03g002660.3C;BraA01g007870.3C;BraA07g002160.3C;BraA02g005880.3C;BraA04g016410.3C;BraA06g013690.3C;BraA08g002260.3C;BraA06g002210.3C;BraA10g018290.3C	9	1253	89	20905	0.0852047	NA
ko00760	Nicotinate and nicotinamide metabolism	ko00760	BraA05g040610.3C;BraA02g002890.3C;BraA07g027850.3C;BraA09g054250.3C;BraA03g018950.3C;BraA05g009100.3C;BraA07g033110.3C;BraA01g008020.3C	8	1253	78	20905	0.0947874	..\KEGG_Pictures\map00760.html
ko00253	Tetracycline biosynthesis	ko00253	BraA03g019880.3C;BraA05g007560.3C	2	1253	10	20905	0.117347	..\KEGG_Pictures\map00253.html
ko00902	Monoterpenoid biosynthesis	ko00902	BraA09g041290.3C;BraA10g027630.3C;BraA04g016990.3C;BraA09g034600.3C;BraA05g041940.3C	5	1253	56	20905	0.243802	..\KEGG_Pictures\map00902.html
ko02010	ABC transporters	ko02010	BraA09g022200.3C;BraA05g025050.3C;BraA03g022040.3C;BraA06g011250.3C;BraA08g029080.3C;BraA04g021290.3C;BraA07g034850.3C;BraA05g020280.3C;BraA05g024020.3C;BraA09g003440.3C;BraA09g020340.3C;BraA09g032230.3C;BraA08g008650.3C;BraA09g012280.3C;BraA05g008190.3C;BraA09g046040.3C;BraA03g064890.3C;BraA08g031140.3C;BraA02g036580.3C;BraA03g048030.3C	20	1253	286	20905	0.269387	..\KEGG_Pictures\map02010.html
ko00640	Propanoate metabolism	ko00640	BraA01g029770.3C;BraA03g019880.3C;BraA05g007560.3C;BraA07g017660.3C;BraA03g041130.3C;BraA07g000420.3C	6	1253	73	20905	0.272393	..\KEGG_Pictures\map00640.html
ko00943	Isoflavonoid biosynthesis	ko00943	BraA06g003720.3C;BraA06g003730.3C	2	1253	20	20905	0.339105	..\KEGG_Pictures\map00943.html
ko04712	Circadian rhythm - plant	ko04712	BraA05g012770.3C;BraA07g012820.3C;BraA01g030310.3C;BraA08g009180.3C;BraA03g014870.3C;BraA07g030260.3C;BraA07g034590.3C;BraA02g019350.3C;BraA04g023680.3C;BraA01g023330.3C;BraA06g006450.3C;BraA08g013120.3C;BraA04g017060.3C;BraA02g012450.3C;BraA07g021110.3C;BraA02g015230.3C;BraA02g017040.3C;BraA07g032100.3C;BraA09g001610.3C;BraA09g027480.3C;BraA06g031850.3C;BraA03g040840.3C;BraA01g041410.3C	23	1253	350	20905	0.354284	..\KEGG_Pictures\map04712.html
ko00230	Purine metabolism	ko00230	BraAnng004700.3C;BraAnng004710.3C;BraA01g000410.3C;BraA06g005470.3C;BraA03g019650.3C;BraA06g043580.3C;BraA05g024300.3C;BraA03g040590.3C;BraA07g027850.3C;BraA01g034420.3C;BraA07g028320.3C;BraA07g038200.3C;BraA01g019500.3C;BraA09g029830.3C;BraA04g006950.3C;BraA07g004740.3C;BraA03g053270.3C;BraA09g006210.3C;BraA06g015540.3C;BraA06g007610.3C;BraA01g022010.3C;BraA02g040320.3C;BraA02g025780.3C;BraA09g0…	31	1253	482	20905	0.368078	..\KEGG_Pictures\map00230.html
ko04070	Phosphatidylinositol signaling system	ko04070	BraA09g031040.3C;BraA09g017290.3C;BraA07g035680.3C;BraA02g020310.3C;BraA06g036620.3C;BraA07g029570.3C;BraA06g010830.3C;BraA06g027460.3C;BraA02g020170.3C;BraA05g019790.3C;BraA10g004840.3C;BraA10g004860.3C;BraA10g004850.3C;BraA09g007090.3C;BraA09g018830.3C;BraA07g022610.3C;BraA04g003670.3C	17	1253	259	20905	0.385067	..\KEGG_Pictures\map04070.html
ko00790	Folate biosynthesis	ko00790	BraA09g059860.3C;BraA08g021880.3C;BraA01g001040.3C;BraA03g001320.3C	4	1253	53	20905	0.393494	..\KEGG_Pictures\map00790.html
ko00600	Sphingolipid metabolism	ko00600	BraA02g042490.3C;BraA09g060050.3C;BraA01g030470.3C;BraA04g012980.3C;BraA04g013030.3C;BraA05g015700.3C;BraA01g037810.3C;BraA03g003510.3C;BraA02g002710.3C;BraA10g017390.3C;BraA07g004050.3C;BraA06g041140.3C;BraA07g009500.3C	13	1253	201	20905	0.429593	NA
ko03440	Homologous recombination	ko03440	BraA06g035480.3C;BraA02g015530.3C;BraA09g020070.3C;BraA03g009840.3C;BraA10g019830.3C;BraA02g009150.3C;BraA06g015900.3C;BraA03g062470.3C;BraA10g004320.3C;BraA10g024940.3C;BraA09g004360.3C;BraA06g038060.3C;BraA09g061610.3C;BraA07g012130.3C;BraA06g022750.3C;BraA08g012290.3C;BraA06g005740.3C;BraA07g011380.3C;BraA06g038430.3C;BraA06g043500.3C;BraA05g024100.3C;BraA01g034310.3C;BraA03g047870.3C;BraA08g0…	44	1253	712	20905	0.438817	..\KEGG_Pictures\map03440.html
ko00460	Cyanoamino acid metabolism	ko00460	BraA07g008050.3C;BraA02g021450.3C;BraA08g005740.3C;BraA09g061280.3C;BraA10g003400.3C;BraA02g031620.3C;BraA01g034680.3C;BraA01g040350.3C;BraA01g019960.3C;BraA08g015740.3C;BraA09g039630.3C;BraA02g009410.3C;BraA03g055990.3C;BraA06g044590.3C;BraA08g017050.3C;BraA02g023130.3C;BraA03g041410.3C;BraA08g025770.3C;BraA09g038410.3C;BraA01g000570.3C;BraA02g023140.3C;BraA10g012870.3C	22	1253	350	20905	0.440276	NA
ko00603	Glycosphingolipid biosynthesis - globo series	ko00603	BraA05g015700.3C;BraA03g003510.3C;BraA02g002710.3C	3	1253	41	20905	0.448969	..\KEGG_Pictures\map00603.html
ko00910	Nitrogen metabolism	ko00910	BraA02g024390.3C;BraA09g010360.3C;BraA10g003400.3C;BraA03g014370.3C;BraA03g014380.3C;BraA09g017080.3C;BraA07g009570.3C;BraA03g041410.3C	8	1253	123	20905	0.458409	..\KEGG_Pictures\map00910.html
ko04145	Phagosome	ko04145	BraA08g026760.3C;BraA03g052810.3C;BraA09g032820.3C;BraA09g031040.3C;BraA03g018010.3C;BraA03g060790.3C;BraA03g023390.3C;BraA07g035680.3C;BraA06g038710.3C;BraA09g035820.3C;BraA09g035750.3C;BraA02g020170.3C;BraA10g004840.3C;BraA10g004860.3C;BraA10g004850.3C;BraA06g031180.3C;BraA04g015240.3C;BraA05g018000.3C;BraA04g010520.3C;BraA03g024870.3C;BraA06g038860.3C	21	1253	340	20905	0.475786	..\KEGG_Pictures\map04145.html
ko00960	Tropane, piperidine and pyridine alkaloid biosynthesis	ko00960	BraA05g002900.3C;BraA09g018980.3C;BraA09g026970.3C;BraA08g015340.3C;BraA09g051040.3C;BraA07g010070.3C;BraA01g014750.3C;BraA02g040220.3C;BraA03g057250.3C	9	1253	142	20905	0.48081	..\KEGG_Pictures\map00960.html
ko00270	Cysteine and methionine metabolism	ko00270	BraA01g021750.3C;BraA08g010980.3C;BraA05g020430.3C;BraA09g026970.3C;BraA08g015340.3C;BraA09g051040.3C;BraA09g056530.3C;BraA09g005120.3C;BraA10g014640.3C;BraA04g016930.3C;BraA02g017520.3C;BraA03g037900.3C;BraA06g017480.3C;BraA05g003800.3C;BraA03g018250.3C;BraA01g044340.3C;BraA05g041260.3C	17	1253	279	20905	0.50799	..\KEGG_Pictures\map00270.html
ko00500	Starch and sucrose metabolism	ko00500	BraA08g030510.3C;BraA07g008050.3C;BraA09g012630.3C;BraA09g041630.3C;BraA06g024550.3C;BraA03g051590.3C;BraA08g028750.3C;BraA09g011560.3C;BraA06g035670.3C;BraA09g051660.3C;BraA02g006730.3C;BraA08g005740.3C;BraA09g061280.3C;BraA09g006850.3C;BraA01g019430.3C;BraA04g023740.3C;BraA03g000100.3C;BraA10g024510.3C;BraA03g030420.3C;BraA05g022540.3C;BraA02g031620.3C;BraA03g024540.3C;BraA06g033670.3C;BraA09g0…	77	1253	1286	20905	0.521837	..\KEGG_Pictures\map00500.html
ko00410	beta-Alanine metabolism	ko00410	BraA01g029770.3C;BraA03g001030.3C;BraA07g010070.3C;BraA07g017660.3C;BraA01g014750.3C;BraA07g031850.3C;BraA09g008240.3C;BraA03g057250.3C;BraA05g038790.3C;BraA03g041130.3C	10	1253	165	20905	0.532119	NA
ko03050	Proteasome	ko03050	BraA06g017260.3C;BraA05g015540.3C;BraA05g014410.3C;BraA08g029590.3C;BraA01g026110.3C;BraA06g044760.3C;BraA03g061790.3C;BraA08g022930.3C;BraA09g058110.3C;BraA03g045020.3C;BraA09g052830.3C;BraA08g018770.3C	12	1253	199	20905	0.533904	..\KEGG_Pictures\map03050.html
ko00430	Taurine and hypotaurine metabolism	ko00430	BraA07g031850.3C;BraA01g000570.3C	2	1253	31	20905	0.562085	NA
ko00511	Other glycan degradation	ko00511	BraA03g021470.3C;BraA01g036100.3C;BraA01g030470.3C;BraA05g031030.3C;BraA01g037810.3C;BraA04g021430.3C;BraA07g009500.3C;BraA04g017370.3C;BraA03g024880.3C;BraA04g020370.3C;BraA07g018870.3C	11	1253	186	20905	0.562495	..\KEGG_Pictures\map00511.html
ko00944	Flavone and flavonol biosynthesis	ko00944	BraA09g044120.3C	1	1253	14	20905	0.579204	..\KEGG_Pictures\map00944.html
ko00330	Arginine and proline metabolism	ko00330	BraA09g021720.3C;BraA06g042040.3C;BraA03g001030.3C;BraA05g041880.3C;BraA01g043690.3C;BraA03g052670.3C;BraA05g038790.3C;BraA06g022320.3C;BraA01g044340.3C;BraA04g015900.3C;BraA05g041260.3C	11	1253	190	20905	0.59121	..\KEGG_Pictures\map00330.html
ko00950	Isoquinoline alkaloid biosynthesis	ko00950	BraA09g026970.3C;BraA08g015340.3C;BraA09g051040.3C;BraA07g010070.3C;BraA01g014750.3C;BraA03g057250.3C	6	1253	104	20905	0.597421	..\KEGG_Pictures\map00950.html
ko00601	Glycosphingolipid biosynthesis - lacto and neolacto series	ko00601	BraA03g028610.3C	1	1253	15	20905	0.604443	..\KEGG_Pictures\map00601.html
ko00130	Ubiquinone and other terpenoid-quinone biosynthesis	ko00130	BraA07g031810.3C;BraA05g025870.3C;BraA09g026970.3C;BraA08g015340.3C;BraA09g051040.3C;BraA03g057490.3C;BraA09g000420.3C;BraA07g009650.3C	8	1253	141	20905	0.614579	..\KEGG_Pictures\map00130.html
ko00941	Flavonoid biosynthesis	ko00941	BraA09g028040.3C;BraA04g028960.3C;BraA10g028200.3C;BraA01g039750.3C;BraA05g022080.3C;BraA04g027110.3C;BraA01g021360.3C;BraA09g011690.3C;BraA09g042420.3C;BraA06g015140.3C	10	1253	178	20905	0.629273	..\KEGG_Pictures\map00941.html
ko00073	Cutin, suberine and wax biosynthesis	ko00073	BraA08g024800.3C;BraA10g013670.3C;BraA06g023410.3C;BraA10g023060.3C;BraA06g044290.3C;BraA04g030440.3C;BraA08g019790.3C;BraA03g021380.3C	8	1253	145	20905	0.645979	..\KEGG_Pictures\map00073.html
ko01210	2-Oxocarboxylic acid metabolism	ko01210	BraA07g008830.3C;BraA01g029860.3C;BraA09g064160.3C;BraA07g039020.3C;BraA04g031320.3C;BraA02g040180.3C;BraA10g031490.3C;BraA02g017520.3C;BraA06g031880.3C;BraA06g017480.3C;BraA01g001280.3C;BraA08g008230.3C;BraA03g054130.3C;BraA02g008530.3C;BraA01g006700.3C;BraA09g048840.3C;BraA07g023500.3C;BraA07g043030.3C	18	1253	321	20905	0.649409	..\KEGG_Pictures\map01210.html
ko00480	Glutathione metabolism	ko00480	BraA01g000410.3C;BraA04g019510.3C;BraA05g012470.3C;BraA02g027130.3C;BraA07g018060.3C;BraA07g020480.3C;BraA02g028950.3C;BraA04g005740.3C;BraA05g028620.3C;BraA07g010730.3C;BraA02g027120.3C;BraA07g019350.3C;BraA01g000570.3C	13	1253	236	20905	0.663287	..\KEGG_Pictures\map00480.html
ko00062	Fatty acid elongation	ko00062	BraA05g005120.3C;BraA02g039980.3C;BraA07g017450.3C;BraA02g020280.3C;BraA06g015010.3C	5	1253	94	20905	0.67114	..\KEGG_Pictures\map00062.html
ko00520	Amino sugar and nucleotide sugar metabolism	ko00520	BraA04g014080.3C;BraA03g051590.3C;BraA06g002480.3C;BraA06g035670.3C;BraA04g014390.3C;BraA01g013900.3C;BraA09g008690.3C;BraA02g006730.3C;BraA04g023740.3C;BraA09g037820.3C;BraA08g013590.3C;BraA03g024540.3C;BraA03g034460.3C;BraA09g063730.3C;BraA06g008610.3C;BraA03g006860.3C;BraA09g061770.3C;BraA04g007320.3C;BraA05g015160.3C;BraA09g024950.3C;BraA03g013790.3C;BraA03g050840.3C;BraA10g022030.3C;BraA03g0…	36	1253	638	20905	0.672061	..\KEGG_Pictures\map00520.html
ko00196	Photosynthesis - antenna proteins	ko00196	BraA08g029760.3C;BraA02g014020.3C	2	1253	38	20905	0.673423	..\KEGG_Pictures\map00196.html
ko00240	Pyrimidine metabolism	ko00240	BraAnng004700.3C;BraAnng004710.3C;BraA01g000410.3C;BraA06g005470.3C;BraA07g027850.3C;BraA05g037450.3C;BraA05g010080.3C;BraA09g006210.3C;BraA01g038260.3C;BraA02g040320.3C;BraA03g059420.3C;BraA02g025780.3C;BraA03g050610.3C;BraA09g008240.3C;BraA03g018950.3C;BraA05g009100.3C;BraA03g012590.3C;BraA02g017590.3C;BraA02g007570.3C;BraA09g012850.3C;BraA08g001630.3C;BraA04g013500.3C;BraA02g037490.3C;BraA03g0…	25	1253	453	20905	0.69502	..\KEGG_Pictures\map00240.html
ko03013	RNA transport	ko03013	BraA08g003140.3C;BraA09g065380.3C;BraA01g005260.3C;BraA06g035070.3C;BraA03g038750.3C;BraA05g010680.3C;BraA05g037350.3C;BraA01g021840.3C;BraA07g031760.3C;BraA04g019240.3C;BraA03g048340.3C;BraA05g030810.3C;BraA03g033070.3C;BraA09g013430.3C;BraA09g019340.3C;BraA02g027660.3C;BraA08g000640.3C;BraA02g011670.3C;BraA06g017700.3C;BraA07g027530.3C;BraA06g006610.3C;BraA03g013010.3C;BraA03g041950.3C;BraA08g0…	46	1253	820	20905	0.703089	..\KEGG_Pictures\map03013.html
ko00061	Fatty acid biosynthesis	ko00061	BraA03g019880.3C;BraA05g007560.3C;BraA09g012600.3C;BraAnng003720.3C;BraA06g033900.3C	5	1253	99	20905	0.714791	..\KEGG_Pictures\map00061.html
ko00360	Phenylalanine metabolism	ko00360	BraA07g031810.3C;BraA05g025870.3C;BraA09g026970.3C;BraA08g015340.3C;BraA09g051040.3C;BraA07g010070.3C;BraA01g014750.3C;BraA03g057250.3C	8	1253	155	20905	0.717683	..\KEGG_Pictures\map00360.html
ko00310	Lysine degradation	ko00310	BraA03g001030.3C;BraA06g041300.3C;BraA09g053230.3C;BraA04g016660.3C;BraA07g025980.3C;BraA06g041290.3C;BraA05g038790.3C;BraA04g017440.3C	8	1253	157	20905	0.730794	NA
ko00565	Ether lipid metabolism	ko00565	BraA03g026150.3C;BraA10g017390.3C;BraA02g041680.3C;BraA03g001410.3C;BraA03g027680.3C	5	1253	104	20905	0.754174	..\KEGG_Pictures\map00565.html
ko00740	Riboflavin metabolism	ko00740	BraA06g027760.3C	1	1253	23	20905	0.758862	..\KEGG_Pictures\map00740.html
ko00350	Tyrosine metabolism	ko00350	BraA06g009540.3C;BraA09g026970.3C;BraA08g015340.3C;BraA09g051040.3C;BraA07g010070.3C;BraA01g014750.3C;BraA03g057250.3C	7	1253	143	20905	0.760519	..\KEGG_Pictures\map00350.html
ko04120	Ubiquitin mediated proteolysis	ko04120	BraA10g008160.3C;BraA01g024630.3C;BraA07g006270.3C;BraA09g021870.3C;BraA03g058200.3C;BraA03g061930.3C;BraA05g012770.3C;BraA09g017790.3C;BraA06g022550.3C;BraA06g029530.3C;BraA04g023680.3C;BraA01g012380.3C;BraA06g015480.3C;BraA09g017760.3C;BraA08g022950.3C;BraA10g002110.3C;BraA07g032200.3C;BraA01g041260.3C;BraA07g032220.3C;BraA09g056960.3C;BraA05g003020.3C;BraA06g023520.3C;BraA03g024030.3C;BraA01g0…	28	1253	524	20905	0.76303	..\KEGG_Pictures\map04120.html
ko00970	Aminoacyl-tRNA biosynthesis	ko00970	BraA01g001670.3C;BraA06g033960.3C;BraA10g010780.3C;BraA10g023610.3C;BraA09g005040.3C;BraA03g034930.3C;BraA07g025010.3C;BraA09g062280.3C;BraA01g043030.3C;BraA02g009970.3C;BraA08g015860.3C;BraA03g008990.3C;BraA10g025160.3C;BraA01g003710.3C;BraA09g028590.3C;BraA09g057470.3C	16	1253	313	20905	0.779114	..\KEGG_Pictures\map00970.html
ko00020	Citrate cycle	ko00020	BraA05g033100.3C;BraA09g064160.3C;BraA07g039020.3C;BraA04g031320.3C;BraA02g040180.3C;BraA03g054130.3C;BraA07g000420.3C	7	1253	148	20905	0.79056	..\KEGG_Pictures\map00020.html
ko00280	Valine, leucine and isoleucine degradation	ko00280	BraA01g029770.3C;BraA03g001030.3C;BraA07g017660.3C;BraA02g017520.3C;BraA05g038790.3C;BraA06g017480.3C;BraA03g041130.3C	7	1253	148	20905	0.79056	..\KEGG_Pictures\map00280.html
ko03022	Basal transcription factors	ko03022	BraA01g030330.3C;BraA06g043940.3C;BraA02g030470.3C;BraA07g037930.3C;BraA04g011730.3C;BraA07g019830.3C;BraA09g065240.3C;BraA06g021810.3C	8	1253	171	20905	0.810846	..\KEGG_Pictures\map03022.html
ko00630	Glyoxylate and dicarboxylate metabolism	ko00630	BraA09g064160.3C;BraA07g039020.3C;BraA04g031320.3C;BraA02g040180.3C;BraA10g003400.3C;BraA02g016870.3C;BraA08g017050.3C;BraA03g054130.3C;BraA05g032950.3C;BraA08g008740.3C;BraA03g041410.3C	11	1253	230	20905	0.819335	..\KEGG_Pictures\map00630.html
ko00260	Glycine, serine and threonine metabolism	ko00260	BraA09g026530.3C;BraA01g007870.3C;BraA02g016870.3C;BraA07g010070.3C;BraA01g014750.3C;BraA01g019730.3C;BraA03g058150.3C;BraA03g057250.3C;BraA09g046800.3C;BraA08g017050.3C;BraA01g040520.3C;BraA09g031550.3C;BraA05g023800.3C;BraA08g008740.3C	14	1253	290	20905	0.833057	..\KEGG_Pictures\map00260.html
ko00904	Diterpenoid biosynthesis	ko00904	BraA03g028920.3C;BraA08g009080.3C;BraA07g009890.3C;BraA04g009850.3C;BraA10g009610.3C;BraA06g010260.3C	6	1253	139	20905	0.846365	..\KEGG_Pictures\map00904.html
ko00040	Pentose and glucuronate interconversions	ko00040	BraA03g046540.3C;BraA08g028750.3C;BraA03g001030.3C;BraA09g051660.3C;BraA10g024510.3C;BraA09g023600.3C;BraA05g022540.3C;BraA06g033670.3C;BraA08g006330.3C;BraA04g008350.3C;BraA09g004370.3C;BraA08g024270.3C;BraA10g005640.3C;BraA03g021420.3C;BraA09g061770.3C;BraA04g007320.3C;BraA02g039380.3C;BraA02g039370.3C;BraA02g039400.3C;BraA02g039420.3C;BraA02g038580.3C;BraA05g038790.3C;BraA03g013410.3C;BraA04g0…	27	1253	536	20905	0.850918	NA
ko00908	Zeatin biosynthesis	ko00908	BraA03g019120.3C;BraA03g055170.3C;BraA05g025010.3C	3	1253	79	20905	0.859894	..\KEGG_Pictures\map00908.html
ko00590	Arachidonic acid metabolism	ko00590	BraA03g001410.3C;BraA01g000570.3C	2	1253	57	20905	0.863616	NA
ko01212	Fatty acid metabolism	ko01212	BraA05g005120.3C;BraA03g019880.3C;BraA05g007560.3C;BraA09g012600.3C;BraAnng003720.3C;BraA08g033950.3C;BraA06g033900.3C;BraA07g017450.3C;BraA05g013280.3C	9	1253	203	20905	0.864764	..\KEGG_Pictures\map01212.html
ko00670	One carbon pool by folate	ko00670	BraA08g017050.3C;BraA02g004630.3C	2	1253	58	20905	0.870043	..\KEGG_Pictures\map00670.html
ko00514	Other types of O-glycan biosynthesis	ko00514	BraA04g001270.3C	1	1253	33	20905	0.870142	..\KEGG_Pictures\map00514.html
ko03030	DNA replication	ko03030	BraA03g042100.3C;BraA09g062600.3C;BraA06g005470.3C;BraA06g035480.3C;BraA02g015530.3C;BraA06g015900.3C;BraA03g062470.3C;BraA09g012960.3C;BraA09g006210.3C;BraA09g009740.3C;BraA08g005680.3C;BraA06g038060.3C;BraA07g012130.3C;BraA06g022750.3C;BraA07g032360.3C;BraA07g011380.3C;BraA06g038430.3C;BraA05g024100.3C;BraA01g034310.3C;BraA02g017590.3C;BraA05g029730.3C;BraA09g057800.3C;BraAnng002290.3C;BraA03g0…	32	1253	640	20905	0.879004	..\KEGG_Pictures\map03030.html
ko03020	RNA polymerase	ko03020	BraAnng004700.3C;BraAnng004710.3C;BraA02g040320.3C;BraA02g025780.3C;BraA02g007570.3C;BraA09g012850.3C;BraA03g018620.3C	7	1253	169	20905	0.886319	..\KEGG_Pictures\map03020.html
ko04122	Sulfur relay system	ko04122	BraA09g059860.3C	1	1253	36	20905	0.892155	..\KEGG_Pictures\map04122.html
ko03060	Protein export	ko03060	BraA09g057040.3C;BraA03g018010.3C;BraA07g031210.3C;BraA04g028920.3C;BraA08g006350.3C;BraA03g024180.3C;BraA03g058700.3C;BraA01g004040.3C;BraA09g026650.3C	9	1253	212	20905	0.89457	..\KEGG_Pictures\map03060.html
ko03420	Nucleotide excision repair	ko03420	BraA07g017200.3C;BraA06g005470.3C;BraA06g035480.3C;BraA02g015530.3C;BraA06g015900.3C;BraA09g061460.3C;BraA09g061750.3C;BraA03g062470.3C;BraA09g012960.3C;BraA01g030330.3C;BraA09g006210.3C;BraA09g045250.3C;BraA01g042190.3C;BraA09g009740.3C;BraA06g038060.3C;BraA07g012130.3C;BraA06g022750.3C;BraA07g032360.3C;BraA07g011380.3C;BraA06g038430.3C;BraA04g011730.3C;BraA07g019830.3C;BraA09g065240.3C;BraA05g0…	39	1253	780	20905	0.900292	..\KEGG_Pictures\map03420.html
ko00591	Linoleic acid metabolism	ko00591	BraA03g001410.3C	1	1253	38	20905	0.904716	..\KEGG_Pictures\map00591.html
ko03015	mRNA surveillance pathway	ko03015	BraA02g015710.3C;BraA01g005260.3C;BraA07g031760.3C;BraA04g019240.3C;BraA05g030810.3C;BraA06g017700.3C;BraA08g022790.3C;BraA03g008650.3C;BraA02g007770.3C;BraA09g046150.3C;BraA08g016220.3C;BraA09g031440.3C;BraA03g043910.3C;BraA06g035440.3C;BraA02g002810.3C;BraA05g005350.3C;BraA09g006140.3C;BraA05g014800.3C;BraA02g001900.3C;BraA02g009930.3C;BraA05g018150.3C;BraA06g013420.3C;BraA08g029140.3C;BraA07g0…	24	1253	506	20905	0.905902	..\KEGG_Pictures\map03015.html
ko03430	Mismatch repair	ko03430	BraA01g006050.3C;BraA03g057040.3C;BraA06g035480.3C;BraA02g015530.3C;BraA06g015900.3C;BraA03g062470.3C;BraA09g012960.3C;BraA09g009740.3C;BraA03g004490.3C;BraA06g038060.3C;BraA07g012130.3C;BraA06g022750.3C;BraA07g032360.3C;BraA07g011380.3C;BraA06g038430.3C;BraA05g024100.3C;BraA01g034310.3C;BraA05g029730.3C;BraA09g057800.3C;BraAnng002290.3C;BraA03g054400.3C;BraA09g046070.3C;BraA08g012350.3C;BraA08g0…	30	1253	618	20905	0.905966	..\KEGG_Pictures\map03430.html
ko00909	Sesquiterpenoid and triterpenoid biosynthesis	ko00909	BraA04g017030.3C;BraA07g034310.3C	2	1253	65	20905	0.907766	..\KEGG_Pictures\map00909.html
ko00945	Stilbenoid, diarylheptanoid and gingerol biosynthesis	ko00945	BraA03g034040.3C;BraA04g028960.3C;BraA01g001300.3C;BraA05g027140.3C;BraA03g031300.3C;BraA01g021360.3C;BraA09g011690.3C	7	1253	177	20905	0.911581	..\KEGG_Pictures\map00945.html
ko00906	Carotenoid biosynthesis	ko00906	BraA05g036490.3C;BraA03g036470.3C;BraA08g028150.3C;BraA07g021090.3C	4	1253	114	20905	0.916315	..\KEGG_Pictures\map00906.html
ko00940	Phenylpropanoid biosynthesis	ko00940	BraA07g029480.3C;BraA05g006330.3C;BraA07g008050.3C;BraA10g007260.3C;BraA07g031810.3C;BraA05g025870.3C;BraA04g028960.3C;BraA09g020570.3C;BraA08g005740.3C;BraA05g000160.3C;BraA09g061280.3C;BraA08g024700.3C;BraA02g031620.3C;BraA01g034680.3C;BraA04g027190.3C;BraA01g021250.3C;BraA01g019960.3C;BraA08g015740.3C;BraA09g039630.3C;BraA02g009410.3C;BraA07g037020.3C;BraA01g021270.3C;BraA01g021360.3C;BraA06g0…	31	1253	644	20905	0.91761	..\KEGG_Pictures\map00940.html
ko01230	Biosynthesis of amino acids	ko01230	BraA01g021750.3C;BraA08g010980.3C;BraA06g031720.3C;BraA05g020430.3C;BraA02g025340.3C;BraA07g008830.3C;BraA01g029860.3C;BraA09g026530.3C;BraA05g008100.3C;BraA09g064160.3C;BraA07g039020.3C;BraA04g031320.3C;BraA02g040180.3C;BraA09g026970.3C;BraA08g015340.3C;BraA09g051040.3C;BraA01g007870.3C;BraA01g010580.3C;BraA09g003060.3C;BraA10g014640.3C;BraA06g007610.3C;BraA10g031490.3C;BraA01g019730.3C;BraA03g0…	45	1253	907	20905	0.923948	..\KEGG_Pictures\map01230.html
ko00592	alpha-Linolenic acid metabolism	ko00592	BraA06g038770.3C;BraA03g048370.3C;BraA02g023600.3C;BraA03g013030.3C;BraA03g001410.3C;BraA08g021080.3C	6	1253	161	20905	0.925542	NA
ko01200	Carbon metabolism	ko01200	BraA01g029770.3C;BraA05g033100.3C;BraA08g024260.3C;BraA09g036260.3C;BraA01g021750.3C;BraA08g010980.3C;BraA06g031720.3C;BraA03g019880.3C;BraA05g020430.3C;BraA02g025340.3C;BraA09g038190.3C;BraA05g007560.3C;BraA09g064160.3C;BraA07g039020.3C;BraA04g031320.3C;BraA02g040180.3C;BraA10g003400.3C;BraA01g010580.3C;BraA09g003060.3C;BraA10g014640.3C;BraA06g007610.3C;BraA07g017660.3C;BraA08g001620.3C;BraA04g0…	38	1253	780	20905	0.926007	NA
ko00250	Alanine, aspartate and glutamate metabolism	ko00250	BraA05g040610.3C;BraA03g005130.3C;BraA07g031850.3C;BraA08g012930.3C	4	1253	119	20905	0.931447	..\KEGG_Pictures\map00250.html
ko00340	Histidine metabolism	ko00340	BraA03g001030.3C;BraA05g038790.3C	2	1253	71	20905	0.931676	NA
ko00903	Limonene and pinene degradation	ko00903	BraA03g034040.3C;BraA03g001030.3C;BraA01g001300.3C;BraA05g027140.3C;BraA03g031300.3C;BraA05g038790.3C	6	1253	164	20905	0.932935	..\KEGG_Pictures\map00903.html
ko00220	Arginine biosynthesis	ko00220	BraA10g031490.3C;BraA06g031880.3C;BraA01g001280.3C;BraA08g008230.3C;BraA02g008530.3C;BraA01g006700.3C	6	1253	164	20905	0.932935	..\KEGG_Pictures\map00220.html
ko00300	Lysine biosynthesis	ko00300	BraA05g008100.3C	1	1253	44	20905	0.934289	NA
ko00780	Biotin metabolism	ko00780	BraA10g031720.3C	1	1253	44	20905	0.934289	NA
ko00620	Pyruvate metabolism	ko00620	BraA05g033100.3C;BraA03g019880.3C;BraA03g001030.3C;BraA09g038190.3C;BraA05g007560.3C;BraA09g020560.3C;BraA08g001620.3C;BraA04g029950.3C;BraA05g032140.3C;BraA05g038790.3C;BraA03g036720.3C	11	1253	270	20905	0.935792	..\KEGG_Pictures\map00620.html
ko00400	Phenylalanine, tyrosine and tryptophan biosynthesis	ko00400	BraA09g026970.3C;BraA08g015340.3C;BraA09g051040.3C;BraA05g039070.3C	4	1253	121	20905	0.936773	..\KEGG_Pictures\map00400.html
ko00710	Carbon fixation in photosynthetic organisms	ko00710	BraA06g031720.3C;BraA02g025340.3C;BraA09g038190.3C;BraA01g010580.3C;BraA09g003060.3C;BraA08g001620.3C;BraA04g029950.3C;BraA05g032140.3C;BraA07g003460.3C;BraA03g036720.3C;BraA05g026830.3C;BraA02g021650.3C	12	1253	291	20905	0.937047	..\KEGG_Pictures\map00710.html
ko04140	Regulation of autophagy	ko04140	BraA04g024520.3C;BraA10g022680.3C;BraA05g029700.3C;BraA05g005030.3C;BraA08g011950.3C	5	1253	144	20905	0.937617	..\KEGG_Pictures\map04140.html
ko04130	SNARE interactions in vesicular transport	ko04130	BraA09g032820.3C;BraA07g021660.3C;BraA09g045270.3C;BraA04g005480.3C	4	1253	123	20905	0.94172	NA
ko00071	Fatty acid degradation	ko00071	BraA03g001030.3C;BraAnng003720.3C;BraA05g038790.3C;BraA06g033900.3C	4	1253	124	20905	0.944059	NA
ko00650	Butanoate metabolism	ko00650	BraA07g031850.3C	1	1253	54	20905	0.964636	..\KEGG_Pictures\map00650.html
ko00052	Galactose metabolism	ko00052	BraA09g017220.3C;BraA09g012630.3C;BraA02g007680.3C;BraA08g000400.3C;BraA04g007320.3C;BraA05g015700.3C;BraA01g037810.3C;BraA03g003510.3C;BraA02g002710.3C;BraA05g029580.3C;BraA08g030770.3C	11	1253	298	20905	0.972034	..\KEGG_Pictures\map00052.html
ko00100	Steroid biosynthesis	ko00100	BraA06g012690.3C;BraA09g058080.3C;BraA03g001410.3C	3	1253	118	20905	0.975405	..\KEGG_Pictures\map00100.html
ko00051	Fructose and mannose metabolism	ko00051	BraA08g024260.3C;BraA09g036260.3C;BraA01g010580.3C;BraA03g027370.3C;BraA07g040190.3C;BraA05g026830.3C;BraA02g021650.3C;BraA09g049370.3C;BraA04g002380.3C	9	1253	261	20905	0.977195	..\KEGG_Pictures\map00051.html
ko00563	Glycosylphosphatidylinositol	ko00563	BraA08g012260.3C;BraA05g016670.3C	2	1253	98	20905	0.983207	..\KEGG_Pictures\map00563.html
ko01040	Biosynthesis of unsaturated fatty acids	ko01040	BraA08g033950.3C;BraA05g013280.3C	2	1253	98	20905	0.983207	..\KEGG_Pictures\map01040.html
ko00510	N-Glycan biosynthesis	ko00510	BraA09g058200.3C;BraA08g023620.3C;BraA04g032070.3C	3	1253	128	20905	0.984751	..\KEGG_Pictures\map00510.html
ko00561	Glycerolipid metabolism	ko00561	BraA08g024260.3C;BraA09g036260.3C;BraA03g001030.3C;BraA07g001370.3C;BraA09g023960.3C;BraA05g015700.3C;BraA06g001010.3C;BraA01g039620.3C;BraA03g003510.3C;BraA02g002710.3C;BraA05g038790.3C;BraA03g001410.3C;BraA09g018850.3C;BraA04g006350.3C	14	1253	386	20905	0.986642	..\KEGG_Pictures\map00561.html
ko03010	Ribosome	ko03010	BraA08g020260.3C;BraA09g052140.3C;BraA07g025260.3C;BraA04g000530.3C;BraA04g026320.3C;BraA04g006230.3C;BraA09g044390.3C;BraA03g030750.3C;BraA09g000040.3C;BraA02g012710.3C;BraA03g012830.3C;BraA01g010210.3C;BraA07g012950.3C;BraA01g014010.3C;BraA09g040380.3C;BraA05g004000.3C;BraA03g023200.3C;BraA03g019500.3C;BraA07g025060.3C;BraA04g000780.3C;BraA09g051700.3C;BraA05g004070.3C;BraA09g023000.3C;BraA07g0…	39	1253	890	20905	0.986898	..\KEGG_Pictures\map03010.html
ko00905	Brassinosteroid biosynthesis	ko00905	BraA01g002350.3C	1	1253	76	20905	0.990961	..\KEGG_Pictures\map00905.html
ko00604	Glycosphingolipid biosynthesis - ganglio series	ko00604	BraA01g037810.3C	1	1253	79	20905	0.992496	..\KEGG_Pictures\map00604.html
ko00531	Glycosaminoglycan degradation	ko00531	BraA01g037810.3C;BraA10g000400.3C	2	1253	117	20905	0.993975	..\KEGG_Pictures\map00531.html
ko04146	Peroxisome	ko04146	BraA04g007380.3C;BraA10g022470.3C;BraA01g031020.3C;BraAnng003720.3C;BraA03g041240.3C;BraA06g023410.3C;BraA06g033900.3C;BraA05g032950.3C	8	1253	275	20905	0.994021	..\KEGG_Pictures\map04146.html
ko03410	Base excision repair	ko03410	BraA06g005470.3C;BraA09g006210.3C;BraA07g032360.3C	3	1253	165	20905	0.99759	..\KEGG_Pictures\map03410.html
ko00030	Pentose phosphate pathway	ko00030	BraA06g031720.3C;BraA01g010580.3C;BraA09g003060.3C;BraA06g007610.3C;BraA07g003460.3C	5	1253	227	20905	0.998142	..\KEGG_Pictures\map00030.html
ko00380	Tryptophan metabolism	ko00380	BraA03g001030.3C;BraA05g038790.3C;BraA02g041990.3C	3	1253	194	20905	0.999467	..\KEGG_Pictures\map00380.html
ko00564	Glycerophospholipid metabolism	ko00564	BraA03g048370.3C;BraA09g023960.3C;BraA01g039620.3C;BraA02g041680.3C;BraA07g023630.3C;BraA03g001410.3C;BraA03g019940.3C;BraA03g027680.3C	8	1253	340	20905	0.999581	..\KEGG_Pictures\map00564.html
ko00010	Glycolysis / Gluconeogenesis	ko00010	BraA05g033100.3C;BraA03g001030.3C;BraA02g025340.3C;BraA01g010580.3C;BraA05g029580.3C;BraA05g038790.3C;BraA05g026830.3C;BraA02g021650.3C;BraA01g014450.3C;BraA03g051410.3C	10	1253	400	20905	0.999711	..\KEGG_Pictures\map00010.html
ko00900	Terpenoid backbone biosynthesis	ko00900	BraA04g010570.3C;BraA01g044250.3C	2	1253	178	20905	0.999802	..\KEGG_Pictures\map00900.html

## Sheet: Sheet2
KEGG pathway assignments for DEmRNAs identified between Ant and Mix in Chinese cabbage
pathway_id	pathway_name	Genes	S gene number	TS gene number	B gene number	TB gene number	pvalue
196	Photosynthesis - antenna proteins	MSTRG.24956;MSTRG.28911;MSTRG.21749;MSTRG.23224;MSTRG.13342;MSTRG.7335;MSTRG.25675;MSTRG.5495;MSTRG.16784;MSTRG.13344;MSTRG.9050;MSTRG.8001;MSTRG.17957;MSTRG.24044;MSTRG.20022;MSTRG.26757;MSTRG.7638;MSTRG.22863;MSTRG.26046;MSTRG.19107;MSTRG.27637;MSTRG.12021;MSTRG.13018;MSTRG.4661;MSTRG.19826;MSTRG.23332;MSTRG.10541;MSTRG.1969;MSTRG.16250;MSTRG.15030	30	4641	30	16348	3.67433e-17
195	Photosynthesis	MSTRG.6001;MSTRG.24475;MSTRG.20506;MSTRG.26017;MSTRG.7981;MSTRG.20169;MSTRG.15816;MSTRG.4858;MSTRG.27934;MSTRG.14570;MSTRG.25517;MSTRG.20634;MSTRG.13693;MSTRG.21131;MSTRG.22829;MSTRG.17607;MSTRG.5749;MSTRG.23881;MSTRG.15476;MSTRG.21314;MSTRG.19576;MSTRG.11030;MSTRG.24971;MSTRG.23908;MSTRG.907;MSTRG.16995;MSTRG.667;MSTRG.23645;MSTRG.13558;MSTRG.19080;MSTRG.676;MSTRG.16525;MSTRG.28542;MSTRG.25485;M…	67	4641	105	16348	4.17847e-14
40	Pentose and glucuronate interconversions	BraA05g007780.3C;MSTRG.185;BraA10g010120.3C;MSTRG.28793;MSTRG.7085;MSTRG.10274;MSTRG.3204;MSTRG.24346;MSTRG.1681;MSTRG.9163;MSTRG.18243;MSTRG.25384;MSTRG.5594;MSTRG.7773;MSTRG.17673;MSTRG.4312;MSTRG.18531;MSTRG.28123;MSTRG.13414;BraA05g039640.3C;MSTRG.3479;MSTRG.20505;MSTRG.7733;MSTRG.26804;MSTRG.7293;MSTRG.2470;MSTRG.26327;MSTRG.2568;MSTRG.17178;MSTRG.15076;MSTRG.385;MSTRG.30166;MSTRG.24902;MSTR…	167	4641	381	16348	5.67467e-11
940	Phenylpropanoid biosynthesis	MSTRG.6211;MSTRG.5198;MSTRG.21180;MSTRG.4637;MSTRG.14872;MSTRG.30046;MSTRG.157;MSTRG.11536;MSTRG.2717;MSTRG.19434;BraA03g022310.3C;MSTRG.3582;MSTRG.715;MSTRG.3485;MSTRG.18406;MSTRG.5883;MSTRG.4689;MSTRG.15313;MSTRG.19546;MSTRG.4633;MSTRG.13290;BraA04g023640.3C;MSTRG.20248;MSTRG.9470;MSTRG.19519;MSTRG.21209;MSTRG.186;MSTRG.8575;MSTRG.22308;MSTRG.22798;MSTRG.4792;MSTRG.23188;MSTRG.787;MSTRG.25719;M…	197	4641	491	16348	9.30207e-09
73	Cutin, suberine and wax biosynthesis	MSTRG.16441;BraA01g017490.3C;MSTRG.16703;MSTRG.17193;BraA03g020610.3C;MSTRG.9967;MSTRG.13008;BraA04g026730.3C;MSTRG.28162;MSTRG.23572;MSTRG.19724;MSTRG.23391;MSTRG.6924;MSTRG.21050;MSTRG.4213;BraA10g013670.3C;MSTRG.11859;MSTRG.13635;MSTRG.20828;MSTRG.13146;MSTRG.25472;MSTRG.2053;BraA02g004500.3C;MSTRG.4837;MSTRG.442;MSTRG.12989;MSTRG.27527;MSTRG.19328;MSTRG.5900;MSTRG.3910;MSTRG.6814;MSTRG.22960;…	55	4641	116	16348	1.00986e-05
53	Ascorbate and aldarate metabolism	MSTRG.27265;MSTRG.24412;MSTRG.2124;MSTRG.10274;MSTRG.14753;MSTRG.26770;MSTRG.2568;MSTRG.3794;MSTRG.15669;MSTRG.14167;MSTRG.4624;MSTRG.12178;BraA04g028470.3C;MSTRG.10301;BraA02g000380.3C;MSTRG.18615;MSTRG.2519;MSTRG.26327;MSTRG.6881;MSTRG.10770;MSTRG.9813;MSTRG.13411;MSTRG.16164;MSTRG.12662;MSTRG.2520;MSTRG.14752;BraA05g005760.3C;MSTRG.4190;MSTRG.8916;MSTRG.21448;MSTRG.146;MSTRG.11828;MSTRG.30395;…	85	4641	200	16348	1.2192e-05
561	Glycerolipid metabolism	MSTRG.7531;MSTRG.27987;MSTRG.21971;MSTRG.9923;MSTRG.27399;MSTRG.24699;BraA09g046110.3C;MSTRG.26927;MSTRG.2709;MSTRG.15004;MSTRG.21496;MSTRG.24014;MSTRG.21118;MSTRG.4808;MSTRG.14168;MSTRG.10274;BraA05g032800.3C;MSTRG.14980;MSTRG.17919;MSTRG.2422;MSTRG.30200;BraA05g007780.3C;MSTRG.185;MSTRG.23838;MSTRG.3241;MSTRG.29797;BraA02g026840.3C;MSTRG.24515;MSTRG.24387;MSTRG.14167;MSTRG.583;MSTRG.9220;MSTRG.…	122	4641	310	16348	1.75641e-05
903	Limonene and pinene degradation	MSTRG.5428;MSTRG.27830;MSTRG.8917;MSTRG.14166;MSTRG.17911;MSTRG.5755;MSTRG.2122;MSTRG.17384;BraA01g001500.3C;MSTRG.26770;BraA02g022110.3C;MSTRG.13411;MSTRG.14111;BraA03g039200.3C;MSTRG.10274;MSTRG.505;MSTRG.27366;MSTRG.8916;MSTRG.14809;BraA07g011320.3C;MSTRG.13414;MSTRG.6942;MSTRG.16036;MSTRG.2568;MSTRG.5888;MSTRG.28240;MSTRG.27769;BraA05g027150.3C;MSTRG.185;MSTRG.17175;MSTRG.19471;MSTRG.9962;MST…	57	4641	126	16348	3.93446e-05
380	Tryptophan metabolism	MSTRG.16544;MSTRG.14111;MSTRG.10235;MSTRG.11874;MSTRG.12861;MSTRG.30188;MSTRG.17626;MSTRG.11453;MSTRG.24916;MSTRG.13494;MSTRG.7685;BraA08g002600.3C;MSTRG.2122;MSTRG.6206;MSTRG.8916;MSTRG.10222;BraA06g023170.3C;BraA03g044290.3C;MSTRG.13414;MSTRG.21496;MSTRG.14167;MSTRG.7435;MSTRG.10770;MSTRG.7690;MSTRG.185;MSTRG.1524;BraA06g024440.3C;MSTRG.7688;MSTRG.2568;MSTRG.18757;MSTRG.7240;MSTRG.257;MSTRG.135…	69	4641	161	16348	5.62232e-05
710	Carbon fixation in photosynthetic organisms	MSTRG.24716;MSTRG.17541;BraA07g020050.3C;MSTRG.29801;MSTRG.11381;MSTRG.3346;MSTRG.19319;MSTRG.13054;MSTRG.3878;MSTRG.18608;MSTRG.6897;MSTRG.9373;MSTRG.16344;MSTRG.2872;MSTRG.14075;MSTRG.3417;MSTRG.13831;MSTRG.13162;MSTRG.12729;MSTRG.27076;MSTRG.17637;MSTRG.12389;MSTRG.11578;BraA10g030160.3C;MSTRG.21097;MSTRG.25908;MSTRG.28142;MSTRG.25705;MSTRG.3954;MSTRG.29160;MSTRG.10820;MSTRG.19666;MSTRG.16976;…	92	4641	228	16348	6.17082e-05
945	Stilbenoid, diarylheptanoid and gingerol biosynthesis	MSTRG.27366;MSTRG.12317;MSTRG.17384;MSTRG.12257;MSTRG.11131;MSTRG.28148;BraA03g039200.3C;MSTRG.19471;MSTRG.24450;BraA05g027150.3C;MSTRG.1109;MSTRG.122;MSTRG.24647;MSTRG.7198;BraA02g036820.3C;MSTRG.5428;MSTRG.27368;MSTRG.17393;MSTRG.17175;MSTRG.119;BraA09g002820.3C;MSTRG.9962;MSTRG.3217;MSTRG.21297;MSTRG.5672;BraA04g032220.3C;MSTRG.17911;BraA08g011180.3C;MSTRG.24064;MSTRG.3068;BraA08g021500.3C;MST…	62	4641	142	16348	6.81402e-05
592	alpha-Linolenic acid metabolism	MSTRG.21666;MSTRG.19418;MSTRG.19453;MSTRG.23386;MSTRG.18621;MSTRG.19419;MSTRG.9442;MSTRG.7371;MSTRG.3132;MSTRG.23178;MSTRG.767;MSTRG.16201;MSTRG.657;MSTRG.29619;MSTRG.23659;BraA08g028140.3C;MSTRG.23175;MSTRG.4504;MSTRG.20511;MSTRG.15296;MSTRG.23174;MSTRG.4304;MSTRG.4228;MSTRG.29511;MSTRG.20654;MSTRG.22513;MSTRG.13541;MSTRG.15630;MSTRG.26569;BraA03g054820.3C;MSTRG.18806;MSTRG.23176;MSTRG.12392;MST…	58	4641	132	16348	9.30019e-05
941	Flavonoid biosynthesis	MSTRG.9643;MSTRG.24376;MSTRG.14197;MSTRG.1671;MSTRG.13987;MSTRG.24647;MSTRG.5672;MSTRG.25467;MSTRG.30247;MSTRG.23001;MSTRG.19489;MSTRG.17393;MSTRG.12187;MSTRG.19838;MSTRG.8051;MSTRG.21297;MSTRG.8817;MSTRG.1109;MSTRG.12257;BraA06g027060.3C;BraA04g026050.3C;MSTRG.986;MSTRG.30043;MSTRG.11497;BraA10g029770.3C;MSTRG.26461;MSTRG.12726;MSTRG.13021;MSTRG.16732;MSTRG.5515;MSTRG.10720;BraA07g026430.3C;MSTR…	64	4641	150	16348	0.000119951
966	Glucosinolate biosynthesis	MSTRG.25442;MSTRG.3192;MSTRG.3163;MSTRG.10342;MSTRG.11913;MSTRG.7690;MSTRG.13575;MSTRG.12863;MSTRG.21020;MSTRG.7688;MSTRG.12861;MSTRG.26313;MSTRG.24674;MSTRG.20315;BraA09g016690.3C;MSTRG.11453;MSTRG.65;MSTRG.5376;MSTRG.16417;MSTRG.4557;MSTRG.9191;MSTRG.7240;MSTRG.6206;MSTRG.18560;MSTRG.13494;MSTRG.10980;MSTRG.12358;MSTRG.30188;MSTRG.7685;MSTRG.22730	30	4641	58	16348	0.000147964
520	Amino sugar and nucleotide sugar metabolism	BraA01g013530.3C;MSTRG.29638;MSTRG.2805;MSTRG.22009;MSTRG.23984;MSTRG.16182;MSTRG.20827;MSTRG.16864;MSTRG.6600;MSTRG.9855;MSTRG.4937;BraA01g012120.3C;MSTRG.14312;MSTRG.91;MSTRG.19540;MSTRG.4783;MSTRG.21429;BraA07g019480.3C;BraA03g027610.3C;MSTRG.11909;MSTRG.7676;BraA05g027680.3C;MSTRG.11773;MSTRG.4269;MSTRG.26305;MSTRG.8035;MSTRG.28296;MSTRG.18540;MSTRG.11965;MSTRG.4026;MSTRG.3508;MSTRG.1510;BraA…	176	4641	498	16348	0.000362923
4626	Plant-pathogen interaction	MSTRG.26974;MSTRG.8873;MSTRG.2196;MSTRG.23880;MSTRG.17838;BraA03g011930.3C;MSTRG.5659;MSTRG.4182;MSTRG.22386;MSTRG.24784;MSTRG.1937;MSTRG.21301;MSTRG.4928;MSTRG.14269;MSTRG.23131;MSTRG.11529;MSTRG.27329;MSTRG.21570;MSTRG.11564;BraA07g034990.3C;BraA06g041860.3C;MSTRG.5730;MSTRG.30304;MSTRG.11906;MSTRG.28368;MSTRG.27007;MSTRG.9830;BraA06g014840.3C;MSTRG.19029;MSTRG.3109;BraA06g042300.3C;MSTRG.3832;…	443	4641	1369	16348	0.000423851
564	Glycerophospholipid metabolism	MSTRG.19888;MSTRG.29511;MSTRG.14445;MSTRG.3073;MSTRG.19137;MSTRG.5964;MSTRG.26073;MSTRG.16538;MSTRG.6906;MSTRG.28534;MSTRG.6925;MSTRG.23659;MSTRG.15004;MSTRG.30086;MSTRG.12440;MSTRG.7915;MSTRG.5057;MSTRG.15630;MSTRG.27399;MSTRG.6113;MSTRG.21837;MSTRG.17610;MSTRG.23838;MSTRG.16191;MSTRG.24699;MSTRG.14956;MSTRG.21542;MSTRG.6701;MSTRG.28280;MSTRG.28199;MSTRG.28552;MSTRG.15072;MSTRG.24014;MSTRG.28514…	105	4641	284	16348	0.000970066
330	Arginine and proline metabolism	MSTRG.23181;MSTRG.2568;BraA04g014940.3C;MSTRG.13411;MSTRG.14166;MSTRG.8781;MSTRG.24897;MSTRG.12430;MSTRG.11383;MSTRG.13414;MSTRG.6499;MSTRG.17431;MSTRG.2124;MSTRG.9958;MSTRG.5552;MSTRG.1256;MSTRG.280;MSTRG.29675;MSTRG.14168;MSTRG.10770;MSTRG.14809;MSTRG.17852;MSTRG.6550;MSTRG.14111;MSTRG.15348;MSTRG.12432;MSTRG.20421;MSTRG.2122;BraA04g015030.3C;MSTRG.24500;MSTRG.10732;MSTRG.12827;BraA07g035260.3C…	62	4641	157	16348	0.00169898
410	beta-Alanine metabolism	MSTRG.25783;MSTRG.14167;MSTRG.2568;BraA09g019130.3C;MSTRG.2313;MSTRG.8916;BraA09g023350.3C;BraA04g020930.3C;BraA03g057250.3C;MSTRG.2124;MSTRG.9958;MSTRG.14166;MSTRG.29874;MSTRG.8066;MSTRG.21496;MSTRG.15425;MSTRG.12384;MSTRG.2122;MSTRG.12844;MSTRG.22743;MSTRG.264;MSTRG.12430;MSTRG.21993;MSTRG.6603;MSTRG.17461;MSTRG.26770;MSTRG.6601;MSTRG.8917;MSTRG.10266;MSTRG.20001;MSTRG.14809;MSTRG.8918;MSTRG.70…	52	4641	129	16348	0.00229986
860	Porphyrin and chlorophyll metabolism	MSTRG.8406;MSTRG.3234;BraA09g027640.3C;MSTRG.22280;MSTRG.24646;MSTRG.24359;MSTRG.5662;MSTRG.2492;MSTRG.9641;MSTRG.28669;BraA09g025090.3C;BraA03g014030.3C;MSTRG.20846;MSTRG.30220;MSTRG.23753;MSTRG.28277;MSTRG.9517;MSTRG.10216;MSTRG.5727;MSTRG.260;MSTRG.3376;MSTRG.22298;MSTRG.19880;MSTRG.17195;MSTRG.984;BraA03g011150.3C;MSTRG.6147;MSTRG.2806;MSTRG.15824;MSTRG.27339;MSTRG.26569;MSTRG.1296;MSTRG.92;M…	92	4641	252	16348	0.00295575
620	Pyruvate metabolism	MSTRG.7085;MSTRG.19773;MSTRG.9193;MSTRG.17637;MSTRG.14168;MSTRG.9373;MSTRG.6897;MSTRG.2568;MSTRG.9457;MSTRG.24363;MSTRG.16976;MSTRG.26306;MSTRG.3389;MSTRG.11487;MSTRG.14809;MSTRG.20782;MSTRG.20461;MSTRG.18531;MSTRG.18608;MSTRG.12415;MSTRG.14166;MSTRG.1540;MSTRG.6364;MSTRG.3265;MSTRG.13411;MSTRG.16925;MSTRG.21496;MSTRG.23075;MSTRG.10274;MSTRG.10770;BraA09g012700.3C;MSTRG.28251;MSTRG.6357;MSTRG.173…	75	4641	201	16348	0.0036345
10	Glycolysis / Gluconeogenesis	MSTRG.29801;MSTRG.14689;MSTRG.20263;MSTRG.3925;MSTRG.13414;MSTRG.9457;MSTRG.10274;MSTRG.18531;MSTRG.26306;MSTRG.12729;BraA10g030160.3C;MSTRG.8916;BraA04g012720.3C;MSTRG.14312;MSTRG.23024;MSTRG.2124;MSTRG.2726;MSTRG.2568;MSTRG.21097;MSTRG.15902;MSTRG.15871;MSTRG.21496;MSTRG.10770;MSTRG.9193;MSTRG.10701;MSTRG.6509;MSTRG.3417;MSTRG.26213;MSTRG.11665;MSTRG.25860;MSTRG.13610;MSTRG.10820;MSTRG.8240;MST…	113	4641	323	16348	0.00538859
280	Valine, leucine and isoleucine degradation	MSTRG.23140;MSTRG.2122;MSTRG.4354;MSTRG.13411;MSTRG.16599;MSTRG.7085;MSTRG.8917;MSTRG.10274;MSTRG.26770;MSTRG.15923;MSTRG.22743;MSTRG.14168;MSTRG.20601;MSTRG.17461;BraA04g020930.3C;MSTRG.8916;MSTRG.18531;MSTRG.14809;MSTRG.2898;MSTRG.2124;MSTRG.14111;MSTRG.2568;MSTRG.16870;MSTRG.13414;MSTRG.23514;MSTRG.13114;MSTRG.14166;MSTRG.20001;MSTRG.10770;MSTRG.15924;MSTRG.12844;MSTRG.22113;MSTRG.21607;MSTRG.…	47	4641	122	16348	0.009742
904	Diterpenoid biosynthesis	MSTRG.7284;MSTRG.3867;MSTRG.27945;MSTRG.22247;MSTRG.2462;MSTRG.4774;MSTRG.28784;BraA09g001440.3C;MSTRG.16236;MSTRG.16928;BraA02g002260.3C;BraA10g021460.3C;MSTRG.23791;MSTRG.28281;MSTRG.901;MSTRG.22855;MSTRG.10441;MSTRG.4727;BraA06g010280.3C;MSTRG.4819;MSTRG.4149;MSTRG.1752;MSTRG.1235;MSTRG.15576;MSTRG.15574;BraA07g010700.3C;BraA02g026000.3C;BraA10g030020.3C;MSTRG.21929;MSTRG.11073	30	4641	73	16348	0.0131453
950	Isoquinoline alkaloid biosynthesis	MSTRG.18580;MSTRG.700;MSTRG.20176;BraA01g003130.3C;MSTRG.4932;MSTRG.9913;BraA03g057250.3C;MSTRG.24897;MSTRG.24716;MSTRG.9687;MSTRG.3609;MSTRG.7636;BraA09g019130.3C;MSTRG.12384;MSTRG.27113;MSTRG.10266;BraA01g014280.3C;MSTRG.264;MSTRG.25783;MSTRG.22294;MSTRG.480;MSTRG.9690;MSTRG.27474;MSTRG.6363;BraA03g025500.3C;BraA03g059360.3C;MSTRG.9691;MSTRG.21993;MSTRG.25600;MSTRG.24165;MSTRG.393	31	4641	76	16348	0.0133519
730	Thiamine metabolism	MSTRG.26374;MSTRG.4023;MSTRG.1531;MSTRG.16176;BraA03g039860.3C;MSTRG.27683;MSTRG.28937;MSTRG.9374;MSTRG.13607;MSTRG.7038	10	4641	18	16348	0.0140406
52	Galactose metabolism	MSTRG.18528;MSTRG.18607;MSTRG.14976;MSTRG.29891;MSTRG.3241;MSTRG.24711;BraA05g023380.3C;MSTRG.10883;MSTRG.26358;MSTRG.23404;BraA05g007780.3C;MSTRG.3950;MSTRG.11264;MSTRG.2805;MSTRG.14312;MSTRG.7393;BraA09g062510.3C;MSTRG.12073;MSTRG.28642;MSTRG.2303;MSTRG.23355;MSTRG.2265;MSTRG.13142;MSTRG.26921;MSTRG.5307;MSTRG.10878;MSTRG.2501;MSTRG.30380;MSTRG.24730;MSTRG.6600;MSTRG.29054;MSTRG.19585;MSTRG.256…	70	4641	196	16348	0.0149599
944	Flavone and flavonol biosynthesis	MSTRG.986;MSTRG.3551;MSTRG.8053;MSTRG.9643;MSTRG.8051;MSTRG.30194;BraA06g042950.3C	7	4641	11	16348	0.0157874
350	Tyrosine metabolism	MSTRG.18580;MSTRG.25600;MSTRG.6363;MSTRG.24165;MSTRG.14033;MSTRG.16458;MSTRG.480;MSTRG.25783;BraA03g025500.3C;MSTRG.9687;MSTRG.25405;BraA01g003130.3C;MSTRG.9913;MSTRG.22294;MSTRG.12384;MSTRG.21993;MSTRG.24716;MSTRG.3609;MSTRG.21666;MSTRG.700;BraA01g014280.3C;MSTRG.22066;BraA03g057250.3C;MSTRG.18428;MSTRG.9690;MSTRG.9691;BraA09g019130.3C;MSTRG.10266;MSTRG.9418;MSTRG.22067;MSTRG.20176;MSTRG.264;Bra…	41	4641	107	16348	0.0165555
1200	Carbon metabolism	MSTRG.11385;MSTRG.2898;MSTRG.6226;MSTRG.29054;MSTRG.15271;MSTRG.6364;MSTRG.15871;MSTRG.16925;MSTRG.9336;MSTRG.27068;MSTRG.11080;MSTRG.24052;MSTRG.19850;MSTRG.23088;BraA05g025430.3C;MSTRG.3954;MSTRG.23171;MSTRG.13054;MSTRG.14312;MSTRG.7025;MSTRG.17541;MSTRG.2909;MSTRG.10820;MSTRG.11487;MSTRG.1280;MSTRG.26213;MSTRG.3878;MSTRG.4014;MSTRG.5504;MSTRG.24397;MSTRG.27108;MSTRG.30150;MSTRG.1684;MSTRG.3458…	199	4641	621	16348	0.0228672
360	Phenylalanine metabolism	MSTRG.4680;MSTRG.27113;MSTRG.12384;MSTRG.25783;BraA01g014280.3C;MSTRG.22294;MSTRG.16535;MSTRG.23001;MSTRG.4636;BraA03g059360.3C;MSTRG.25600;MSTRG.9913;BraA01g003130.3C;MSTRG.10266;MSTRG.4932;BraA03g057250.3C;MSTRG.21993;MSTRG.6363;MSTRG.9687;MSTRG.9418;MSTRG.700;MSTRG.24716;MSTRG.14216;BraA03g025500.3C;MSTRG.24165;MSTRG.9690;MSTRG.3609;MSTRG.480;MSTRG.7636;MSTRG.21209;MSTRG.16614;MSTRG.28540;MSTR…	45	4641	123	16348	0.0293221
130	Ubiquinone and other terpenoid-quinone biosynthesis	MSTRG.3609;MSTRG.12981;MSTRG.16535;MSTRG.7995;MSTRG.27113;MSTRG.10120;MSTRG.29102;MSTRG.9418;BraA09g034520.3C;MSTRG.21209;MSTRG.25600;MSTRG.9691;MSTRG.7198;MSTRG.7197;MSTRG.16614;MSTRG.1047;MSTRG.9700;MSTRG.14216;MSTRG.9687;MSTRG.22294;MSTRG.6936;MSTRG.700;BraA03g025500.3C;MSTRG.22260;MSTRG.9690;MSTRG.28540;MSTRG.20296;MSTRG.9913;MSTRG.20090;MSTRG.27474;MSTRG.24165;BraA01g014280.3C;MSTRG.8207;MST…	38	4641	102	16348	0.0322473
770	Pantothenate and CoA biosynthesis	BraA03g039020.3C;MSTRG.16028;MSTRG.25385;MSTRG.8787;MSTRG.23514;MSTRG.4354;BraA03g055130.3C;MSTRG.26965;MSTRG.15923;MSTRG.3524;MSTRG.21670;MSTRG.17698;MSTRG.615;MSTRG.1173;MSTRG.30342;MSTRG.29874;BraA05g027600.3C;MSTRG.19577;MSTRG.470;MSTRG.25589;MSTRG.2460;MSTRG.20601;MSTRG.1913;MSTRG.25000;MSTRG.21607;MSTRG.27114;BraA04g022920.3C;MSTRG.24384;MSTRG.15924;MSTRG.614;MSTRG.3930;MSTRG.19942	32	4641	84	16348	0.0342279
562	Inositol phosphate metabolism	MSTRG.14982;MSTRG.28032;MSTRG.8474;MSTRG.2928;BraA10g006500.3C;MSTRG.15372;MSTRG.27401;MSTRG.13442;MSTRG.3154;MSTRG.14803;MSTRG.28231;MSTRG.5909;MSTRG.20880;MSTRG.28681;MSTRG.21828;MSTRG.2746;MSTRG.7600;BraA06g044830.3C;MSTRG.7564;MSTRG.14689;MSTRG.2671;MSTRG.15403;MSTRG.17944;MSTRG.4153;MSTRG.30376;MSTRG.11666;MSTRG.19073;MSTRG.5955;MSTRG.11450;MSTRG.28505;MSTRG.7691;MSTRG.14983;MSTRG.1987;MSTRG…	51	4641	143	16348	0.0345553
960	Tropane, piperidine and pyridine alkaloid biosynthesis	MSTRG.13624;MSTRG.9479;BraA03g057250.3C;MSTRG.24165;MSTRG.27474;MSTRG.10266;MSTRG.13621;MSTRG.4932;MSTRG.9691;MSTRG.9690;MSTRG.9687;MSTRG.25783;MSTRG.7636;MSTRG.22294;MSTRG.13622;MSTRG.25600;MSTRG.21993;BraA04g020920.3C;MSTRG.264;MSTRG.9913;MSTRG.12384;MSTRG.24716;MSTRG.28589;BraA01g014280.3C;MSTRG.3609;MSTRG.11795;BraA03g025500.3C;MSTRG.11793;BraA09g019130.3C;BraA01g003130.3C;MSTRG.24897;MSTRG.1…	41	4641	112	16348	0.0358664
565	Ether lipid metabolism	MSTRG.15327;MSTRG.28199;MSTRG.3132;MSTRG.18621;MSTRG.10191;MSTRG.27399;MSTRG.5964;MSTRG.13774;MSTRG.16822;MSTRG.8042;MSTRG.6113;MSTRG.24559;MSTRG.28611;MSTRG.306;MSTRG.9300;MSTRG.21837;BraA06g020200.3C;MSTRG.22337;MSTRG.2411;MSTRG.21542;MSTRG.6315;MSTRG.16709;MSTRG.11663;MSTRG.2928;MSTRG.22513;MSTRG.17610;BraA03g011270.3C;MSTRG.15403;MSTRG.11666;MSTRG.27224;MSTRG.26310;MSTRG.19888	32	4641	85	16348	0.0403432
943	Isoflavonoid biosynthesis	MSTRG.1701;MSTRG.1702;MSTRG.3194;MSTRG.15692;MSTRG.10226;MSTRG.10225;MSTRG.22303;BraA05g005160.3C;MSTRG.23221	9	4641	18	16348	0.0428361
531	Glycosaminoglycan degradation	MSTRG.13176;MSTRG.28642;MSTRG.21964;MSTRG.28221;BraA05g023360.3C;MSTRG.29394;MSTRG.10878;MSTRG.8216;MSTRG.10219;MSTRG.2501;MSTRG.13177;BraA05g023380.3C;MSTRG.2495;MSTRG.27689;MSTRG.7418;MSTRG.22063;MSTRG.28165;BraA09g065200.3C;MSTRG.6084;MSTRG.23355;MSTRG.10544;MSTRG.27105;MSTRG.20541;MSTRG.261;MSTRG.18528;MSTRG.9154;MSTRG.21473;MSTRG.26657;MSTRG.5312;MSTRG.16020;MSTRG.14732;MSTRG.16788;MSTRG.530…	36	4641	98	16348	0.044662
591	Linoleic acid metabolism	MSTRG.19888;MSTRG.27399;MSTRG.2103;MSTRG.18621;MSTRG.20089;MSTRG.4304;MSTRG.6113;MSTRG.12969;MSTRG.3132;MSTRG.4504;MSTRG.22513;MSTRG.20494;MSTRG.20493;MSTRG.20511	14	4641	32	16348	0.045422
760	Nicotinate and nicotinamide metabolism	MSTRG.27345;BraA04g017510.3C;MSTRG.4524;MSTRG.4314;MSTRG.3834;MSTRG.8733;MSTRG.20274;MSTRG.19655;MSTRG.3076;MSTRG.29233;MSTRG.29237;MSTRG.6696;MSTRG.13220;BraA03g013240.3C;MSTRG.4730;MSTRG.29736;BraA03g055130.3C;MSTRG.7395;MSTRG.615;MSTRG.20640;MSTRG.6795;MSTRG.17918;MSTRG.15586;MSTRG.614;MSTRG.23680;MSTRG.16623;MSTRG.13773	27	4641	71	16348	0.0499173
340	Histidine metabolism	MSTRG.21496;MSTRG.7085;MSTRG.10770;MSTRG.2568;MSTRG.26327;MSTRG.11937;MSTRG.14809;MSTRG.13411;MSTRG.26770;MSTRG.14166;MSTRG.14167;MSTRG.185;MSTRG.18531;MSTRG.10274;MSTRG.17461;MSTRG.14111;MSTRG.13414;MSTRG.2122;MSTRG.8917;MSTRG.8918;MSTRG.14168;MSTRG.2124;MSTRG.8916	23	4641	59	16348	0.0511272
500	Starch and sucrose metabolism	MSTRG.5712;MSTRG.25384;MSTRG.28297;MSTRG.2754;MSTRG.19890;MSTRG.12429;MSTRG.12355;MSTRG.27154;MSTRG.23071;MSTRG.25564;MSTRG.9768;MSTRG.26698;MSTRG.10623;BraA03g029100.3C;MSTRG.22524;MSTRG.18380;BraA01g000660.3C;BraA03g051630.3C;MSTRG.23463;MSTRG.16968;MSTRG.615;MSTRG.10742;MSTRG.11535;MSTRG.15325;MSTRG.12595;MSTRG.4026;MSTRG.3843;MSTRG.9728;MSTRG.15076;MSTRG.12553;MSTRG.30165;MSTRG.28195;MSTRG.41…	315	4641	1028	16348	0.0534264
4144	Endocytosis	MSTRG.24199;MSTRG.21403;MSTRG.25032;MSTRG.5034;MSTRG.14695;MSTRG.2746;MSTRG.20187;MSTRG.26319;MSTRG.10393;MSTRG.26093;MSTRG.8386;MSTRG.15596;MSTRG.11764;MSTRG.28179;MSTRG.9980;MSTRG.22032;MSTRG.19792;MSTRG.15070;MSTRG.2779;MSTRG.20351;MSTRG.23356;MSTRG.28271;MSTRG.204;MSTRG.7983;MSTRG.27665;MSTRG.17408;MSTRG.25260;MSTRG.20562;MSTRG.912;MSTRG.27845;MSTRG.924;MSTRG.8908;BraA08g029180.3C;MSTRG.725;M…	254	4641	823	16348	0.0583972
71	Fatty acid degradation	MSTRG.2124;MSTRG.21666;BraA03g054820.3C;MSTRG.10274;MSTRG.7373;MSTRG.13411;MSTRG.18428;MSTRG.12624;MSTRG.25860;MSTRG.18531;MSTRG.14809;MSTRG.8917;MSTRG.14111;MSTRG.14168;MSTRG.15198;MSTRG.2568;MSTRG.21496;MSTRG.8918;MSTRG.14167;MSTRG.2122;MSTRG.13414;MSTRG.24792;MSTRG.26327;MSTRG.26569;MSTRG.657;MSTRG.26770;MSTRG.14166;MSTRG.7085;MSTRG.7371;MSTRG.8916;MSTRG.185;MSTRG.17461;MSTRG.10770;MSTRG.8427;…	35	4641	97	16348	0.0602604
4130	SNARE interactions in vesicular transport	MSTRG.2848;MSTRG.22902;MSTRG.18290;MSTRG.16105;MSTRG.13478;MSTRG.19142;MSTRG.5821;MSTRG.18710;MSTRG.15216;MSTRG.18613;MSTRG.15986;MSTRG.14854;MSTRG.27839;MSTRG.22517;MSTRG.19812;MSTRG.7270;MSTRG.30202;MSTRG.469;MSTRG.6250;MSTRG.16272;MSTRG.22021;MSTRG.22911;MSTRG.10892;MSTRG.8978;MSTRG.16255;MSTRG.19270;MSTRG.3315;MSTRG.27730;MSTRG.26095;MSTRG.3230;MSTRG.7735;MSTRG.641;MSTRG.9951;MSTRG.27498;MSTR…	38	4641	107	16348	0.064905
290	Valine, leucine and isoleucine biosynthesis	MSTRG.25385;MSTRG.20601;BraA05g027600.3C;BraA04g022920.3C;MSTRG.15924;MSTRG.30342;MSTRG.7653;MSTRG.1173;MSTRG.2460;MSTRG.3524;BraA03g039020.3C;MSTRG.16028;MSTRG.15923;MSTRG.3438;MSTRG.3930;MSTRG.21607;MSTRG.4806;MSTRG.19942;MSTRG.17698;MSTRG.12826;MSTRG.25589;MSTRG.26965;MSTRG.23514;MSTRG.4354	24	4641	64	16348	0.0719407
630	Glyoxylate and dicarboxylate metabolism	MSTRG.25878;MSTRG.10596;MSTRG.16544;MSTRG.20122;MSTRG.27068;MSTRG.23443;MSTRG.20490;MSTRG.30344;MSTRG.89;MSTRG.11136;MSTRG.16060;MSTRG.13291;MSTRG.2857;MSTRG.26577;MSTRG.4268;MSTRG.2309;MSTRG.23171;MSTRG.11487;MSTRG.3458;MSTRG.12810;MSTRG.257;MSTRG.2464;MSTRG.24521;MSTRG.15742;MSTRG.14686;MSTRG.18251;MSTRG.21902;MSTRG.9082;MSTRG.20863;MSTRG.8691;MSTRG.19416;MSTRG.14042;MSTRG.11139;MSTRG.11381;MST…	58	4641	173	16348	0.0791182
604	Glycosphingolipid biosynthesis - ganglio series	MSTRG.23355;BraA05g023360.3C;MSTRG.10878;MSTRG.15806;MSTRG.5312;MSTRG.29394;MSTRG.2495;MSTRG.14732;MSTRG.9154;MSTRG.20541;MSTRG.18528;MSTRG.28642;MSTRG.2501;BraA05g023380.3C;MSTRG.10219;MSTRG.3944;MSTRG.27689;MSTRG.6084;MSTRG.5307;MSTRG.261;MSTRG.21473;MSTRG.18807;MSTRG.16020;BraA09g065200.3C	24	4641	65	16348	0.0843929
4075	Plant hormone signal transduction	MSTRG.27969;MSTRG.22026;BraA09g031800.3C;MSTRG.18411;MSTRG.5446;MSTRG.21059;MSTRG.28386;BraA01g042330.3C;MSTRG.29089;MSTRG.28243;MSTRG.8054;MSTRG.28369;MSTRG.13360;MSTRG.26710;MSTRG.25321;MSTRG.10160;MSTRG.24225;MSTRG.13852;BraA07g026670.3C;MSTRG.22133;MSTRG.17483;MSTRG.6280;MSTRG.1942;MSTRG.5219;MSTRG.27684;MSTRG.26970;MSTRG.689;MSTRG.18342;MSTRG.14736;MSTRG.13117;MSTRG.30477;MSTRG.580;MSTRG.895…	373	4641	1240	16348	0.0903415
51	Fructose and mannose metabolism	MSTRG.22778;MSTRG.19537;MSTRG.10701;MSTRG.26101;MSTRG.19872;MSTRG.3954;BraA07g020050.3C;MSTRG.13054;MSTRG.1408;MSTRG.19540;MSTRG.29123;MSTRG.27437;MSTRG.24052;MSTRG.29054;MSTRG.28269;MSTRG.5504;MSTRG.4269;MSTRG.26213;MSTRG.27006;MSTRG.22726;MSTRG.28793;MSTRG.26792;MSTRG.10820;MSTRG.15871;MSTRG.27470;MSTRG.21097;MSTRG.27903;MSTRG.12729;MSTRG.3417;MSTRG.19964;MSTRG.14976;MSTRG.11416;MSTRG.17277;MST…	65	4641	198	16348	0.095534
480	Glutathione metabolism	MSTRG.9670;MSTRG.12593;MSTRG.15669;MSTRG.28841;MSTRG.24518;MSTRG.11870;MSTRG.16338;MSTRG.7795;MSTRG.21267;MSTRG.23926;MSTRG.17655;MSTRG.25028;MSTRG.16337;MSTRG.45;BraA10g029930.3C;MSTRG.20539;MSTRG.5600;MSTRG.11802;MSTRG.9151;MSTRG.20774;MSTRG.4575;MSTRG.11689;MSTRG.5721;MSTRG.7208;MSTRG.17706;MSTRG.15752;MSTRG.15343;MSTRG.27592;MSTRG.4881;MSTRG.23924;MSTRG.26293;MSTRG.19288;MSTRG.4882;MSTRG.1009…	57	4641	172	16348	0.097358
908	Zeatin biosynthesis	MSTRG.12114;BraA03g014910.3C;MSTRG.4338;BraA04g000310.3C;MSTRG.26642;MSTRG.11716;MSTRG.18640;MSTRG.30072;MSTRG.3937;MSTRG.19363;MSTRG.19362;BraA08g032070.3C;MSTRG.27210;MSTRG.21096;MSTRG.19361;MSTRG.13198;MSTRG.26410;MSTRG.13189;MSTRG.19035;MSTRG.3729;MSTRG.24659;MSTRG.23110;BraA07g030770.3C;BraA03g009380.3C	24	4641	66	16348	0.0981998
590	Arachidonic acid metabolism	MSTRG.45;MSTRG.27283;MSTRG.12557;MSTRG.44;MSTRG.10483;MSTRG.9294;MSTRG.27399;MSTRG.22513;MSTRG.12576;MSTRG.18621;MSTRG.7666;MSTRG.19888;MSTRG.9947;MSTRG.10093;MSTRG.7869;MSTRG.7152;MSTRG.6113;MSTRG.15214;MSTRG.3132	19	4641	51	16348	0.107301
910	Nitrogen metabolism	MSTRG.3457;MSTRG.23596;MSTRG.12706;MSTRG.15742;BraA02g005540.3C;MSTRG.11055;MSTRG.3142;MSTRG.15795;MSTRG.1770;MSTRG.11953;MSTRG.2909;MSTRG.19607;MSTRG.21234;MSTRG.29546;MSTRG.3027;MSTRG.17417;MSTRG.2309;MSTRG.21937;MSTRG.12537;MSTRG.18852;MSTRG.18734;MSTRG.30339;MSTRG.11874;MSTRG.4702;MSTRG.24608;MSTRG.6226;MSTRG.27947;MSTRG.24551;BraA05g001180.3C;MSTRG.30344;MSTRG.19307;BraA09g043790.3C;MSTRG.15…	36	4641	105	16348	0.109533
3060	Protein export	MSTRG.29288;MSTRG.4465;MSTRG.17857;MSTRG.6707;MSTRG.29392;MSTRG.6542;MSTRG.17735;MSTRG.28653;MSTRG.17696;MSTRG.26168;MSTRG.11837;MSTRG.29686;MSTRG.26070;MSTRG.899;MSTRG.5667;MSTRG.14595;MSTRG.7211;MSTRG.5960;MSTRG.2187;MSTRG.18215;MSTRG.22720;MSTRG.22290;MSTRG.24127;MSTRG.8875;MSTRG.16213;MSTRG.29789;MSTRG.17065;MSTRG.12983;MSTRG.25414;MSTRG.19893;MSTRG.26719;MSTRG.1004;MSTRG.14238;MSTRG.8358;MST…	55	4641	168	16348	0.121632
310	Lysine degradation	MSTRG.21214;MSTRG.10135;MSTRG.2568;MSTRG.14111;MSTRG.5087;MSTRG.185;MSTRG.7025;MSTRG.14167;MSTRG.3273;MSTRG.5212;MSTRG.2122;MSTRG.10274;BraA09g065690.3C;MSTRG.13414;MSTRG.21179;MSTRG.11901;MSTRG.21496;MSTRG.27386;MSTRG.26327;MSTRG.4014;MSTRG.8918;MSTRG.14168;MSTRG.8917;MSTRG.14166;MSTRG.20347;MSTRG.18264;MSTRG.2331;MSTRG.18531;MSTRG.7085;MSTRG.27271;MSTRG.13411;MSTRG.13303;MSTRG.10770;MSTRG.14809…	39	4641	116	16348	0.125708
30	Pentose phosphate pathway	MSTRG.26213;MSTRG.29054;MSTRG.12729;MSTRG.22726;BraA07g020050.3C;MSTRG.5504;MSTRG.15271;MSTRG.27741;MSTRG.21097;MSTRG.10701;MSTRG.10820;MSTRG.20545;MSTRG.19872;MSTRG.26696;MSTRG.19585;MSTRG.24052;MSTRG.29801;MSTRG.22778;MSTRG.30380;MSTRG.13054;MSTRG.17541;MSTRG.13793;MSTRG.20263;MSTRG.27903;MSTRG.5267;MSTRG.6440;MSTRG.25705;MSTRG.13289;MSTRG.24397;MSTRG.3950;MSTRG.647;MSTRG.13831;MSTRG.1280;MSTRG…	61	4641	189	16348	0.133827
942	Anthocyanin biosynthesis	MSTRG.8914;MSTRG.25648;MSTRG.7063;MSTRG.8912;MSTRG.1530;MSTRG.8913;MSTRG.27277;MSTRG.28578;MSTRG.9359;MSTRG.14027;MSTRG.28482;MSTRG.9368;MSTRG.4057	13	4641	34	16348	0.139759
471	D-Glutamine and D-glutamate metabolism	MSTRG.6226;MSTRG.2909;MSTRG.29546	3	4641	5	16348	0.142396
450	Selenocompound metabolism	BraA02g035190.3C;MSTRG.1581;MSTRG.16504;MSTRG.6739;MSTRG.20403;MSTRG.18434;MSTRG.8316;MSTRG.24800;MSTRG.18726;MSTRG.12719;MSTRG.7615;MSTRG.20840;BraA07g040560.3C;MSTRG.14106;MSTRG.19332;MSTRG.6951;MSTRG.21785	17	4641	47	16348	0.15321
524	Neomycin, kanamycin and gentamicin biosynthesis	MSTRG.14312;MSTRG.24678;MSTRG.18607;MSTRG.91	4	4641	8	16348	0.165844
270	Cysteine and methionine metabolism	MSTRG.5721;MSTRG.24800;MSTRG.17655;MSTRG.6363;MSTRG.24716;MSTRG.6965;MSTRG.12484;MSTRG.3265;MSTRG.27113;MSTRG.25600;BraA01g001220.3C;MSTRG.10328;MSTRG.700;MSTRG.13114;MSTRG.13685;MSTRG.29676;MSTRG.21607;MSTRG.9687;MSTRG.7469;MSTRG.24153;MSTRG.16028;MSTRG.20211;MSTRG.27474;MSTRG.20601;MSTRG.16097;MSTRG.4354;MSTRG.15924;MSTRG.9457;MSTRG.28841;MSTRG.16423;MSTRG.9913;MSTRG.29675;BraA05g027600.3C;BraA…	72	4641	233	16348	0.215509
430	Taurine and hypotaurine metabolism	MSTRG.6601;MSTRG.44;MSTRG.14491;MSTRG.2313;MSTRG.9947;BraA09g023350.3C;MSTRG.45;MSTRG.6603;MSTRG.5310	9	4641	24	16348	0.21847
660	C5-Branched dibasic acid metabolism	MSTRG.2460;BraA04g022920.3C;MSTRG.3524;MSTRG.4806;MSTRG.25589;MSTRG.7653;MSTRG.30342;MSTRG.12826;MSTRG.3438	9	4641	24	16348	0.21847
901	Indole alkaloid biosynthesis	MSTRG.12744;MSTRG.19883;MSTRG.10683;MSTRG.4555;MSTRG.11519;MSTRG.26888;MSTRG.5553;MSTRG.7602;MSTRG.10610;MSTRG.11691;MSTRG.27338;MSTRG.29355	12	4641	34	16348	0.236713
4070	Phosphatidylinositol signaling system	MSTRG.10690;MSTRG.16965;MSTRG.8474;MSTRG.30376;MSTRG.28931;MSTRG.19073;MSTRG.14269;MSTRG.7691;MSTRG.9610;MSTRG.20880;MSTRG.1303;MSTRG.12740;BraA08g034340.3C;MSTRG.2746;MSTRG.30200;MSTRG.28231;MSTRG.14983;MSTRG.28681;MSTRG.17944;BraA09g015890.3C;MSTRG.9220;MSTRG.26884;BraA03g042380.3C;MSTRG.15843;MSTRG.21828;MSTRG.13442;MSTRG.2671;MSTRG.26726;MSTRG.6925;MSTRG.19689;MSTRG.5919;MSTRG.5909;MSTRG.1167…	60	4641	194	16348	0.237474
906	Carotenoid biosynthesis	MSTRG.22813;MSTRG.19499;MSTRG.24761;MSTRG.20317;MSTRG.19147;MSTRG.21271;MSTRG.22904;MSTRG.27286;MSTRG.22196;MSTRG.14371;MSTRG.15001;MSTRG.22905;BraA03g045670.3C;MSTRG.12068;MSTRG.2457;MSTRG.28408;MSTRG.29080;BraA03g029360.3C;MSTRG.6953;MSTRG.15827;MSTRG.3555;MSTRG.14683;BraA09g054410.3C;BraA09g034930.3C;MSTRG.18530;MSTRG.22350;BraA03g048210.3C;MSTRG.11675;MSTRG.24455	29	4641	93	16348	0.309854
1051	Biosynthesis of ansamycins	MSTRG.10564;MSTRG.27076	2	4641	4	16348	0.319998
1210	2-Oxocarboxylic acid metabolism	MSTRG.3930;MSTRG.14170;MSTRG.3192;MSTRG.10342;MSTRG.30188;MSTRG.18543;MSTRG.20601;MSTRG.23088;MSTRG.25589;MSTRG.2857;MSTRG.3438;MSTRG.7685;MSTRG.1173;MSTRG.11453;MSTRG.65;MSTRG.13494;MSTRG.7240;MSTRG.17698;MSTRG.19942;MSTRG.9191;BraA03g039020.3C;MSTRG.11913;MSTRG.26313;MSTRG.6206;MSTRG.7688;MSTRG.22653;MSTRG.12861;MSTRG.23514;MSTRG.12863;MSTRG.12358;BraA05g027600.3C;MSTRG.21607;MSTRG.16028;MSTRG.…	64	4641	214	16348	0.334301
902	Monoterpenoid biosynthesis	MSTRG.13560;MSTRG.7878;MSTRG.29803;MSTRG.18066;BraA09g042070.3C;MSTRG.3414;MSTRG.15402;BraA09g065440.3C;BraA09g008220.3C;MSTRG.26534;MSTRG.30396;MSTRG.6080;MSTRG.14601;BraA08g012050.3C;MSTRG.15578	15	4641	47	16348	0.346637
650	Butanoate metabolism	MSTRG.16104;MSTRG.6601;MSTRG.27817;BraA09g023350.3C;MSTRG.14491;MSTRG.30342;MSTRG.16363;MSTRG.6603;MSTRG.15767;MSTRG.5310;MSTRG.2313;MSTRG.2460;MSTRG.3524;MSTRG.25589;BraA04g022920.3C	15	4641	48	16348	0.381769
920	Sulfur metabolism	MSTRG.4040;MSTRG.7992;MSTRG.18726;MSTRG.5909;MSTRG.24333;MSTRG.16290;MSTRG.9993;MSTRG.16504;MSTRG.14106;MSTRG.1581;MSTRG.19343;MSTRG.12484;MSTRG.18434;MSTRG.18585;MSTRG.13685;BraA02g040540.3C;MSTRG.21419;MSTRG.29063;MSTRG.24153;MSTRG.6965;MSTRG.29772;MSTRG.64;MSTRG.17169;MSTRG.28916;MSTRG.27108;MSTRG.5210;MSTRG.15532;MSTRG.588	28	4641	93	16348	0.394143
511	Other glycan degradation	MSTRG.18528;MSTRG.4316;MSTRG.4993;MSTRG.19506;MSTRG.2913;MSTRG.23355;BraA09g065200.3C;BraA05g023380.3C;MSTRG.5307;MSTRG.18965;MSTRG.261;MSTRG.19040;MSTRG.24497;BraA05g023360.3C;MSTRG.20541;MSTRG.28642;MSTRG.6084;MSTRG.9154;MSTRG.11521;MSTRG.2493;MSTRG.21473;MSTRG.2495;MSTRG.4529;MSTRG.14732;MSTRG.25816;MSTRG.10878;MSTRG.14722;MSTRG.20199;MSTRG.10219;MSTRG.13929;MSTRG.19234;MSTRG.27689;MSTRG.3944;…	46	4641	156	16348	0.409653
600	Sphingolipid metabolism	MSTRG.5312;MSTRG.18528;MSTRG.1379;BraA05g023380.3C;MSTRG.25816;MSTRG.6084;MSTRG.19040;MSTRG.10878;MSTRG.22342;MSTRG.5307;MSTRG.9154;MSTRG.18807;MSTRG.5430;MSTRG.15327;MSTRG.3241;MSTRG.23355;MSTRG.17659;MSTRG.14732;MSTRG.972;MSTRG.21473;MSTRG.4993;BraA09g065200.3C;BraA05g023360.3C;MSTRG.17059;MSTRG.18785;MSTRG.8248;MSTRG.10219;MSTRG.2495;BraA03g011270.3C;BraA06g020200.3C;MSTRG.19935;MSTRG.13132;MS…	46	4641	156	16348	0.409653
250	Alanine, aspartate and glutamate metabolism	MSTRG.13114;MSTRG.29736;MSTRG.26047;MSTRG.6603;MSTRG.24521;MSTRG.6363;MSTRG.24897;MSTRG.19319;MSTRG.17298;MSTRG.9082;MSTRG.5310;MSTRG.15742;MSTRG.6226;MSTRG.24716;MSTRG.21937;MSTRG.7469;MSTRG.2313;MSTRG.480;MSTRG.16344;BraA09g023350.3C;MSTRG.2909;MSTRG.6601;MSTRG.11055;MSTRG.29546;MSTRG.14491;MSTRG.2309;MSTRG.23088;MSTRG.9754	28	4641	96	16348	0.471236
523	Polyketide sugar unit biosynthesis	MSTRG.16059	1	4641	2	16348	0.487196
254	Aflatoxin biosynthesis	MSTRG.15760	1	4641	2	16348	0.487196
601	Glycosphingolipid biosynthesis - lacto and neolacto series	MSTRG.19699;MSTRG.22566;MSTRG.9864;MSTRG.2920	4	4641	13	16348	0.528172
4712	Circadian rhythm - plant	MSTRG.24805;MSTRG.17577;MSTRG.29095;MSTRG.27051;MSTRG.8899;MSTRG.3931;MSTRG.20756;MSTRG.7769;MSTRG.26275;MSTRG.13495;MSTRG.23922;MSTRG.17463;MSTRG.20706;MSTRG.27900;MSTRG.2147;MSTRG.18130;MSTRG.28272;MSTRG.20747;MSTRG.28255;MSTRG.17127;MSTRG.29264;MSTRG.11591;MSTRG.26220;MSTRG.2707;MSTRG.1074;MSTRG.14201;MSTRG.3269;MSTRG.3066;MSTRG.8902;MSTRG.25639;MSTRG.20447;MSTRG.26470;MSTRG.16773;MSTRG.30415;…	77	4641	272	16348	0.535019
260	Glycine, serine and threonine metabolism	MSTRG.8842;MSTRG.10266;MSTRG.7636;MSTRG.23579;MSTRG.12384;MSTRG.26577;MSTRG.20122;MSTRG.4932;MSTRG.20652;MSTRG.9336;BraA09g046810.3C;BraA07g019650.3C;BraA03g057250.3C;MSTRG.20176;MSTRG.27712;MSTRG.27508;MSTRG.26415;MSTRG.16060;MSTRG.13114;MSTRG.27929;MSTRG.7469;BraA05g023800.3C;MSTRG.20863;MSTRG.89;MSTRG.264;MSTRG.13291;MSTRG.21902;MSTRG.25878;MSTRG.20399;MSTRG.20490;MSTRG.23443;BraA01g003130.3C;…	49	4641	173	16348	0.53662
603	Glycosphingolipid biosynthesis - globo and isoglobo series	MSTRG.30476;MSTRG.20541;MSTRG.5430;MSTRG.15806;MSTRG.15024;MSTRG.3241;MSTRG.2725	7	4641	25	16348	0.592348
261	Monobactam biosynthesis	BraA05g005200.3C;MSTRG.18726;MSTRG.10559;MSTRG.16183;MSTRG.1581;MSTRG.18434;MSTRG.14106;MSTRG.16504	8	4641	29	16348	0.607761
514	Other types of O-glycan biosynthesis	MSTRG.18104;MSTRG.127;MSTRG.13179;MSTRG.27980;BraA07g024550.3C;BraA04g001270.3C;MSTRG.16689;MSTRG.14959	8	4641	29	16348	0.607761
905	Brassinosteroid biosynthesis	MSTRG.15838;MSTRG.17858;MSTRG.2454;MSTRG.10276;MSTRG.183;MSTRG.12999;MSTRG.622;MSTRG.14734;MSTRG.16365;MSTRG.29029;BraA01g021350.3C;MSTRG.2498;MSTRG.17971;MSTRG.2499;MSTRG.23305;MSTRG.2500;MSTRG.19857	17	4641	62	16348	0.614785
563	Glycosylphosphatidylinositol (GPI)-anchor biosynthesis	MSTRG.13287;MSTRG.21900;MSTRG.228;MSTRG.12052;MSTRG.20370;MSTRG.8808;MSTRG.22728;MSTRG.5682;MSTRG.15886;MSTRG.5243;MSTRG.29252;MSTRG.3489;BraA09g012660.3C;MSTRG.13730;BraA05g010100.3C;MSTRG.16265;MSTRG.25885;MSTRG.2691;MSTRG.3809;MSTRG.12229;MSTRG.6515;MSTRG.27628;MSTRG.2860;MSTRG.9095;MSTRG.8758	25	4641	91	16348	0.616206
2010	ABC transporters	MSTRG.16205;MSTRG.22610;MSTRG.9259;MSTRG.12140;MSTRG.25211;MSTRG.12126;BraA04g009920.3C;MSTRG.9497;MSTRG.10766;BraA05g026040.3C;MSTRG.9860;BraA06g036060.3C;MSTRG.29772;MSTRG.1837;MSTRG.2539;MSTRG.23789;BraA01g038570.3C;MSTRG.3185;MSTRG.9802;BraA04g005350.3C;BraA07g008570.3C;MSTRG.19837;MSTRG.17725;MSTRG.13820;MSTRG.20063;BraA09g036730.3C;MSTRG.14214;MSTRG.9258;MSTRG.10764;MSTRG.13183;MSTRG.26993;…	46	4641	169	16348	0.660796
402	Benzoxazinoid biosynthesis	BraA10g001980.3C;MSTRG.28538;MSTRG.28007;MSTRG.27110;MSTRG.28064	5	4641	19	16348	0.663747
460	Cyanoamino acid metabolism	MSTRG.4633;BraA01g029670.3C;MSTRG.14955;MSTRG.20863;MSTRG.22939;MSTRG.26257;MSTRG.17361;MSTRG.4103;MSTRG.27508;BraA09g061360.3C;MSTRG.14770;BraA10g003330.3C;MSTRG.15993;MSTRG.20399;MSTRG.24650;MSTRG.3751;MSTRG.14698;MSTRG.9947;MSTRG.10515;MSTRG.89;BraA08g007080.3C;MSTRG.9880;MSTRG.3717;MSTRG.15978;MSTRG.27108;MSTRG.12463;MSTRG.787;MSTRG.10508;BraA05g037780.3C;MSTRG.2717;MSTRG.19434;MSTRG.18629;MS…	67	4641	246	16348	0.679932
20	Citrate cycle (TCA cycle)	MSTRG.5649;MSTRG.16925;MSTRG.3389;MSTRG.28251;MSTRG.14170;MSTRG.22653;MSTRG.3265;MSTRG.2857;MSTRG.11986;MSTRG.24980;MSTRG.7025;MSTRG.17406;MSTRG.6357;MSTRG.17351;MSTRG.26306;MSTRG.24465;MSTRG.28727;MSTRG.16976;MSTRG.19515;MSTRG.27068;MSTRG.20782;MSTRG.19710;MSTRG.28957;MSTRG.23484;MSTRG.10596;MSTRG.12810;MSTRG.11487;MSTRG.8671;MSTRG.4014;MSTRG.20595;MSTRG.5983	31	4641	116	16348	0.688294
909	Sesquiterpenoid and triterpenoid biosynthesis	BraA03g061960.3C;MSTRG.21299;MSTRG.11500;MSTRG.26727;BraA09g054590.3C;MSTRG.8694;MSTRG.17524;MSTRG.24247;MSTRG.1865;BraA10g015690.3C;MSTRG.21300;MSTRG.287	12	4641	47	16348	0.719375
400	Phenylalanine, tyrosine and tryptophan biosynthesis	BraA03g025500.3C;MSTRG.3758;MSTRG.22294;MSTRG.24716;BraA05g039070.3C;MSTRG.25600;MSTRG.480;BraA07g019650.3C;MSTRG.9913;MSTRG.27113;MSTRG.12437;MSTRG.19232;BraA01g014280.3C;MSTRG.17879;MSTRG.27940;MSTRG.29328;MSTRG.27474;MSTRG.24897;MSTRG.24165;MSTRG.9690;MSTRG.9687;MSTRG.6363;MSTRG.3609;MSTRG.20730;MSTRG.9691;MSTRG.10352;MSTRG.700	27	4641	103	16348	0.722533
4122	Sulfur relay system	MSTRG.16290;MSTRG.12482;MSTRG.12857;MSTRG.18367;MSTRG.21140;MSTRG.7744;MSTRG.22205;MSTRG.28956	8	4641	33	16348	0.76035
640	Propanoate metabolism	MSTRG.20001;MSTRG.9457;BraA04g020930.3C;MSTRG.12844;MSTRG.15425;MSTRG.2898;MSTRG.15760;MSTRG.22743;MSTRG.8066;MSTRG.23140;MSTRG.9193;MSTRG.10328;MSTRG.16423;MSTRG.6567;MSTRG.16599	15	4641	60	16348	0.763122
790	Folate biosynthesis	MSTRG.14862;MSTRG.12482;MSTRG.29949;BraA02g039750.3C;MSTRG.12857;MSTRG.2612;BraA03g025840.3C;MSTRG.25138;MSTRG.6110;MSTRG.19191;MSTRG.14861	11	4641	45	16348	0.770993
4140	Autophagy - animal	MSTRG.15168;MSTRG.17125;MSTRG.8405;MSTRG.26140;MSTRG.29534;MSTRG.29504;MSTRG.5874;MSTRG.22988;MSTRG.19212;MSTRG.18572;MSTRG.2728;MSTRG.27484;MSTRG.20845;MSTRG.170;MSTRG.16834;MSTRG.18643;MSTRG.24446;MSTRG.7693;MSTRG.10240;MSTRG.23164;MSTRG.1475;MSTRG.12158;MSTRG.25518;MSTRG.6486;MSTRG.26065;MSTRG.6065;MSTRG.7163;MSTRG.9916;MSTRG.29378;MSTRG.29598;MSTRG.4300;MSTRG.25135;MSTRG.3079	33	4641	132	16348	0.832256
3022	Basal transcription factors	MSTRG.30004;BraA06g028420.3C;MSTRG.3011;BraA07g020530.3C;MSTRG.15889;MSTRG.18460;MSTRG.814;MSTRG.25128;MSTRG.9346;MSTRG.9735;MSTRG.5614;MSTRG.25219;MSTRG.23240;MSTRG.25815;MSTRG.14009;MSTRG.26596;MSTRG.5690;MSTRG.4533;BraA07g011990.3C;MSTRG.863;MSTRG.1446;MSTRG.5170;MSTRG.2247;MSTRG.19683;MSTRG.1846;MSTRG.27896;MSTRG.7482;MSTRG.17792;MSTRG.8261;BraA01g010630.3C;MSTRG.8062;MSTRG.4611;MSTRG.21408	33	4641	134	16348	0.857308
750	Vitamin B6 metabolism	MSTRG.12539;BraA10g011910.3C;MSTRG.4530;MSTRG.22729;MSTRG.17323;MSTRG.27571;MSTRG.11460;MSTRG.15289;MSTRG.16366;MSTRG.5972;MSTRG.20956;MSTRG.24986;MSTRG.23281;MSTRG.20761;MSTRG.94;MSTRG.11490;MSTRG.160	17	4641	73	16348	0.865149
253	Tetracycline biosynthesis	MSTRG.6567	1	4641	6	16348	0.865188
3020	RNA polymerase	MSTRG.18373;MSTRG.26104;MSTRG.2195;MSTRG.2438;MSTRG.19111;MSTRG.19158;MSTRG.1991;MSTRG.10374;MSTRG.14144;MSTRG.933;MSTRG.19440;MSTRG.7476;MSTRG.7718;MSTRG.23459;BraA02g045500.3C;MSTRG.26102;MSTRG.3796;MSTRG.3278;MSTRG.10801;MSTRG.18453;MSTRG.30017;MSTRG.12927;MSTRG.8722;MSTRG.13102;MSTRG.21531;MSTRG.17062;MSTRG.8926	27	4641	113	16348	0.879903
900	Terpenoid backbone biosynthesis	MSTRG.27339;MSTRG.11534;MSTRG.25447;MSTRG.18663;BraA06g038960.3C;MSTRG.17845;MSTRG.28954;MSTRG.7340;MSTRG.22872;MSTRG.16176;MSTRG.8693;MSTRG.29193;MSTRG.26713;MSTRG.28756;MSTRG.11518;MSTRG.21041;MSTRG.5385;MSTRG.666;MSTRG.16328;BraA09g027640.3C;MSTRG.24167;MSTRG.29289;MSTRG.29291;MSTRG.3514;MSTRG.1531;MSTRG.19746;MSTRG.27334;MSTRG.4569;MSTRG.19117;MSTRG.24646;MSTRG.9374;MSTRG.22500;MSTRG.27683;Br…	36	4641	148	16348	0.884841
4145	Phagosome	MSTRG.21112;MSTRG.14179;MSTRG.239;MSTRG.7917;MSTRG.18679;MSTRG.21598;MSTRG.3315;MSTRG.9801;MSTRG.22697;MSTRG.7983;MSTRG.13152;MSTRG.6798;MSTRG.23390;MSTRG.2187;MSTRG.3790;MSTRG.15860;MSTRG.4185;BraA02g012790.3C;MSTRG.21302;MSTRG.2132;MSTRG.26679;MSTRG.24127;MSTRG.27122;MSTRG.27398;MSTRG.29228;MSTRG.26070;MSTRG.125;MSTRG.24029;MSTRG.29288;MSTRG.8875;MSTRG.19141;MSTRG.1987;MSTRG.23658;MSTRG.10835;M…	63	4641	250	16348	0.885383
4146	Peroxisome	MSTRG.19416;MSTRG.8861;MSTRG.29203;MSTRG.13922;MSTRG.12257;MSTRG.9294;MSTRG.7373;MSTRG.24521;MSTRG.10169;MSTRG.2464;MSTRG.26569;MSTRG.23971;MSTRG.2477;MSTRG.25546;MSTRG.9712;MSTRG.14523;MSTRG.26636;MSTRG.8691;MSTRG.25740;MSTRG.12624;MSTRG.23171;MSTRG.12979;MSTRG.7371;MSTRG.9082;BraA02g009810.3C;BraA06g021390.3C;MSTRG.15198;MSTRG.27718;MSTRG.14686;MSTRG.24167;MSTRG.7154;MSTRG.19807;MSTRG.5146;MSTR…	54	4641	217	16348	0.891457
62	Fatty acid elongation	MSTRG.26178;MSTRG.11762;BraA03g027100.3C;MSTRG.19532;MSTRG.22328;MSTRG.4459;MSTRG.9462;MSTRG.3147;MSTRG.19630;MSTRG.28246;MSTRG.24555;MSTRG.5630;BraA09g022650.3C;MSTRG.10190;MSTRG.28380;MSTRG.20405;MSTRG.9341;MSTRG.10928;MSTRG.26221	19	4641	83	16348	0.893729
72	Synthesis and degradation of ketone bodies	MSTRG.16104;MSTRG.27817	2	4641	12	16348	0.895378
1053	Biosynthesis of siderophore group nonribosomal peptides	MSTRG.20296	1	4641	7	16348	0.903474
3410	Base excision repair	MSTRG.4460;BraA03g021950.3C;MSTRG.16615;MSTRG.19575;MSTRG.26495;MSTRG.24275;MSTRG.18570;MSTRG.20408;MSTRG.13847;MSTRG.7626;MSTRG.1686;MSTRG.30216;BraA03g041630.3C;MSTRG.21619;MSTRG.9335;MSTRG.12497;MSTRG.7837;MSTRG.12024;MSTRG.21285;MSTRG.13528;MSTRG.23494;MSTRG.20851;MSTRG.14800;MSTRG.20594;MSTRG.15788;MSTRG.27951;MSTRG.4334	27	4641	116	16348	0.91022
232	Caffeine metabolism	MSTRG.23971;MSTRG.12969	2	4641	13	16348	0.919937
4141	Protein processing in endoplasmic reticulum	MSTRG.20769;MSTRG.3590;MSTRG.13613;MSTRG.15366;MSTRG.6985;BraA08g029180.3C;MSTRG.3982;MSTRG.23703;MSTRG.1366;MSTRG.5793;MSTRG.9918;MSTRG.3605;MSTRG.6990;MSTRG.12718;BraA03g044030.3C;MSTRG.11110;MSTRG.25736;BraA07g029020.3C;MSTRG.7888;MSTRG.14223;MSTRG.25826;MSTRG.24269;MSTRG.2793;MSTRG.27479;MSTRG.9701;MSTRG.29886;MSTRG.10719;MSTRG.10972;MSTRG.24002;MSTRG.13581;MSTRG.29;BraA06g004090.3C;MSTRG.899…	205	4641	787	16348	0.938304
970	Aminoacyl-tRNA biosynthesis	MSTRG.8068;MSTRG.27453;MSTRG.25782;BraA03g058900.3C;MSTRG.15493;MSTRG.14334;MSTRG.25528;MSTRG.11432;MSTRG.19003;MSTRG.8658;MSTRG.13298;MSTRG.21785;MSTRG.25343;MSTRG.29796;MSTRG.9353;MSTRG.4515;MSTRG.29627;MSTRG.30169;MSTRG.8582;MSTRG.2109;MSTRG.29628;MSTRG.27041;MSTRG.13265;MSTRG.18257;MSTRG.14856;MSTRG.11163;MSTRG.20949;BraA01g037560.3C;BraA01g044030.3C;MSTRG.8450;MSTRG.12125;MSTRG.1296;MSTRG.25…	57	4641	237	16348	0.943069
780	Biotin metabolism	MSTRG.11449;MSTRG.23505;MSTRG.1808;MSTRG.4587;MSTRG.9385;BraA05g042270.3C	6	4641	34	16348	0.949196
61	Fatty acid biosynthesis	MSTRG.24792;MSTRG.12624;MSTRG.7373;MSTRG.11449;MSTRG.9385;MSTRG.23505;MSTRG.4587;MSTRG.15198;MSTRG.6567;BraA05g042270.3C;MSTRG.24913;MSTRG.29655;BraA06g036630.3C;MSTRG.15760;MSTRG.1808	15	4641	73	16348	0.951188
1230	Biosynthesis of amino acids	MSTRG.29801;MSTRG.13289;MSTRG.19942;MSTRG.30342;MSTRG.5504;MSTRG.18543;MSTRG.15923;MSTRG.12810;MSTRG.3950;MSTRG.19232;MSTRG.9691;MSTRG.5267;BraA07g019650.3C;MSTRG.26924;MSTRG.11416;MSTRG.29054;MSTRG.2857;MSTRG.4354;MSTRG.8842;MSTRG.13793;MSTRG.27747;MSTRG.14170;BraA02g040540.3C;MSTRG.700;MSTRG.25705;MSTRG.26415;BraA05g027600.3C;MSTRG.13685;MSTRG.22653;MSTRG.1280;MSTRG.89;MSTRG.30380;MSTRG.24363;M…	163	4641	638	16348	0.953446
100	Steroid biosynthesis	MSTRG.29768;MSTRG.8287;MSTRG.24247;MSTRG.6113;BraA09g011090.3C;BraA09g053390.3C;MSTRG.23451;MSTRG.16523;MSTRG.16313;MSTRG.19888;MSTRG.6453;MSTRG.27399;MSTRG.287;MSTRG.12962;MSTRG.27605;MSTRG.3132;MSTRG.23697;MSTRG.12026;MSTRG.17524	19	4641	90	16348	0.954276
190	Oxidative phosphorylation	MSTRG.3012;MSTRG.8734;MSTRG.92;MSTRG.15316;MSTRG.14221;MSTRG.9760;MSTRG.25689;MSTRG.23628;BraA03g011150.3C;MSTRG.22280;MSTRG.14603;MSTRG.16995;MSTRG.24767;MSTRG.5831;MSTRG.21377;MSTRG.8406;MSTRG.19515;MSTRG.18525;MSTRG.22797;MSTRG.3376;MSTRG.7981;MSTRG.17388;MSTRG.24845;MSTRG.21302;BraA03g024500.3C;MSTRG.1192;MSTRG.16923;MSTRG.29020;MSTRG.15382;MSTRG.14104;BraA02g012140.3C;BraA09g025090.3C;MSTRG.…	111	4641	449	16348	0.965495
670	One carbon pool by folate	MSTRG.27508;MSTRG.20863;MSTRG.20399;MSTRG.22719;BraA03g025840.3C;MSTRG.18251;MSTRG.18629;MSTRG.89;MSTRG.23443	9	4641	50	16348	0.96817
740	Riboflavin metabolism	MSTRG.16723;MSTRG.22731;BraA05g002660.3C	3	4641	22	16348	0.970392
785	Lipoic acid metabolism	MSTRG.5792	1	4641	11	16348	0.974636
220	Arginine biosynthesis	MSTRG.18543;MSTRG.2909;MSTRG.24716;MSTRG.9754;MSTRG.7954;MSTRG.26924;MSTRG.15742;MSTRG.23088;MSTRG.16344;MSTRG.11055;MSTRG.6363;MSTRG.21937;MSTRG.24897;MSTRG.2309;MSTRG.480;MSTRG.6226;MSTRG.19319;MSTRG.29546	18	4641	91	16348	0.977274
1040	Biosynthesis of unsaturated fatty acids	BraA03g027100.3C;BraA10g004760.3C;MSTRG.9385;MSTRG.7371;MSTRG.8740;MSTRG.28023;MSTRG.26178;MSTRG.1808;MSTRG.23505;MSTRG.23653;BraA05g042270.3C;MSTRG.7173;MSTRG.26569;MSTRG.29655	14	4641	75	16348	0.980807
240	Pyrimidine metabolism	MSTRG.15514;MSTRG.8983;MSTRG.22453;BraA07g040560.3C;MSTRG.13773;MSTRG.10801;MSTRG.933;MSTRG.10360;MSTRG.2195;MSTRG.7476;MSTRG.27951;MSTRG.13220;MSTRG.3278;MSTRG.1991;MSTRG.6951;MSTRG.17062;MSTRG.18453;MSTRG.4551;BraA10g029930.3C;MSTRG.21432;BraA04g017510.3C;MSTRG.20904;MSTRG.1686;MSTRG.3796;MSTRG.19111;MSTRG.23680;MSTRG.13847;MSTRG.19575;MSTRG.19655;MSTRG.19253;MSTRG.21531;MSTRG.13102;MSTRG.15586…	79	4641	336	16348	0.981932
3018	RNA degradation	MSTRG.28331;MSTRG.6640;MSTRG.8692;MSTRG.5624;BraA05g010200.3C;MSTRG.23744;MSTRG.8976;MSTRG.1819;MSTRG.14550;MSTRG.29054;MSTRG.10635;MSTRG.22592;MSTRG.3950;MSTRG.22532;MSTRG.18431;MSTRG.14610;MSTRG.12544;MSTRG.30148;MSTRG.20884;MSTRG.647;MSTRG.746;MSTRG.21813;MSTRG.10895;MSTRG.13734;MSTRG.3602;MSTRG.17887;MSTRG.27523;MSTRG.21418;MSTRG.19585;MSTRG.12822;MSTRG.13174;MSTRG.11209;MSTRG.2896;MSTRG.2954…	103	4641	432	16348	0.986403
4120	Ubiquitin mediated proteolysis	MSTRG.5853;BraA09g014570.3C;BraA06g005920.3C;MSTRG.4999;MSTRG.30361;MSTRG.9940;MSTRG.26820;MSTRG.20772;MSTRG.8727;MSTRG.27709;MSTRG.16932;MSTRG.24921;MSTRG.10015;MSTRG.4401;MSTRG.22935;MSTRG.27389;MSTRG.8661;MSTRG.24634;MSTRG.20435;MSTRG.26798;MSTRG.10648;MSTRG.16092;MSTRG.21378;MSTRG.14475;MSTRG.23363;MSTRG.19321;MSTRG.10933;MSTRG.19336;MSTRG.24524;MSTRG.28118;MSTRG.2732;MSTRG.11975;MSTRG.15074;…	97	4641	413	16348	0.990078
3015	mRNA surveillance pathway	MSTRG.8589;MSTRG.17060;BraA08g031670.3C;MSTRG.26423;MSTRG.27086;MSTRG.18064;MSTRG.17646;MSTRG.1289;MSTRG.25857;MSTRG.22783;MSTRG.26514;MSTRG.10284;MSTRG.2456;MSTRG.8692;MSTRG.22682;MSTRG.28363;MSTRG.21023;MSTRG.14684;MSTRG.14550;MSTRG.1820;MSTRG.26584;BraA06g026960.3C;MSTRG.18733;MSTRG.29974;MSTRG.20884;MSTRG.9340;MSTRG.6332;MSTRG.12809;MSTRG.12964;MSTRG.7484;MSTRG.13632;MSTRG.26114;MSTRG.8413;MS…	88	4641	386	16348	0.994921
300	Lysine biosynthesis	BraA05g005200.3C;MSTRG.16183;MSTRG.21496;MSTRG.10559	4	4641	35	16348	0.995695
230	Purine metabolism	MSTRG.14144;MSTRG.18373;MSTRG.4189;MSTRG.10374;MSTRG.24275;MSTRG.19575;MSTRG.7837;MSTRG.12138;BraA02g045500.3C;MSTRG.23971;MSTRG.15788;MSTRG.7915;MSTRG.1991;MSTRG.9564;MSTRG.8926;MSTRG.7718;MSTRG.24864;MSTRG.12927;BraA07g031390.3C;MSTRG.1818;MSTRG.615;MSTRG.2438;MSTRG.17062;BraA04g017510.3C;MSTRG.16141;MSTRG.20274;MSTRG.1131;MSTRG.18453;MSTRG.27951;MSTRG.25052;MSTRG.26358;MSTRG.19158;MSTRG.19111;…	79	4641	358	16348	0.99747
1212	Fatty acid metabolism	MSTRG.7373;MSTRG.657;BraA09g022650.3C;MSTRG.12624;MSTRG.26178;MSTRG.24913;MSTRG.23505;MSTRG.26569;MSTRG.9385;MSTRG.29655;MSTRG.28023;MSTRG.1808;BraA05g042270.3C;MSTRG.15760;MSTRG.19532;MSTRG.8740;MSTRG.11449;BraA03g027100.3C;BraA10g004760.3C;MSTRG.8427;MSTRG.6567;MSTRG.15198;MSTRG.7173;MSTRG.23653;MSTRG.9462;MSTRG.4587;MSTRG.24792;BraA03g054820.3C;MSTRG.7371	29	4641	157	16348	0.998524
510	N-Glycan biosynthesis	MSTRG.20518;MSTRG.659;MSTRG.23456;MSTRG.2544;MSTRG.14223;MSTRG.6485;MSTRG.19174;MSTRG.15285;MSTRG.16865;MSTRG.24519;MSTRG.22251;MSTRG.903;MSTRG.3446;MSTRG.22528;MSTRG.15627;MSTRG.18683;MSTRG.17966	17	4641	106	16348	0.999023
3050	Proteasome	MSTRG.1736;MSTRG.9290;MSTRG.12230;MSTRG.9750;MSTRG.15223;MSTRG.3847;MSTRG.20311;MSTRG.28850;MSTRG.23654;MSTRG.773;MSTRG.9922;MSTRG.6805;MSTRG.18336;MSTRG.22899;MSTRG.22180;MSTRG.24816;MSTRG.11955;MSTRG.26080;MSTRG.13546;MSTRG.19143;MSTRG.5143;MSTRG.26501;MSTRG.25411;MSTRG.4838;BraA07g014420.3C;MSTRG.25288	26	4641	167	16348	0.999968
3420	Nucleotide excision repair	MSTRG.23692;MSTRG.21516;MSTRG.22935;MSTRG.13847;MSTRG.21524;MSTRG.11971;MSTRG.7482;MSTRG.25400;MSTRG.11747;MSTRG.5793;MSTRG.5612;MSTRG.19683;MSTRG.20408;MSTRG.17471;MSTRG.30004;MSTRG.19575;MSTRG.15953;MSTRG.18887;BraA06g037220.3C;MSTRG.1232;MSTRG.13916;MSTRG.11371;BraA03g041630.3C;MSTRG.12497;MSTRG.7837;MSTRG.23240;MSTRG.29515;MSTRG.17469;MSTRG.19045;BraA06g028420.3C;MSTRG.25815;MSTRG.11234;MSTRG…	79	4641	398	16348	0.99997
3008	Ribosome biogenesis in eukaryotes	MSTRG.6614;MSTRG.7077;BraA01g016560.3C;MSTRG.26520;BraA03g014430.3C;MSTRG.29802;MSTRG.7223;MSTRG.28422;MSTRG.4876;MSTRG.6010;MSTRG.24190;MSTRG.4167;MSTRG.24513;MSTRG.20706;MSTRG.28934;MSTRG.7766;MSTRG.9969;MSTRG.2750;MSTRG.24622;MSTRG.22969;MSTRG.8234;MSTRG.27647;MSTRG.27051;MSTRG.16403;MSTRG.24246;MSTRG.7588;MSTRG.16971;MSTRG.9305;BraA09g031290.3C;MSTRG.4027;MSTRG.11229;MSTRG.4620;MSTRG.12314;MS…	63	4641	344	16348	0.999995
3430	Mismatch repair	MSTRG.21524;MSTRG.18570;MSTRG.10242;MSTRG.17797;BraA03g041630.3C;MSTRG.15953;MSTRG.11234;MSTRG.13949;MSTRG.23265;MSTRG.19304;BraA06g011980.3C;MSTRG.1686;BraA03g050530.3C;MSTRG.21285;MSTRG.27634;MSTRG.4688;MSTRG.20851;MSTRG.14973;MSTRG.12497;MSTRG.25285;MSTRG.11371;BraA02g034760.3C;MSTRG.17798;MSTRG.6346;MSTRG.2012;MSTRG.18887;MSTRG.9775;MSTRG.8157;MSTRG.4460;MSTRG.26326;MSTRG.21517;MSTRG.28877;MS…	40	4641	256	16348	1
3030	DNA replication	MSTRG.30216;MSTRG.27951;MSTRG.15953;MSTRG.19045;MSTRG.13949;MSTRG.17798;MSTRG.25285;MSTRG.26326;BraA03g050530.3C;MSTRG.11371;MSTRG.21524;MSTRG.15788;MSTRG.13847;BraA02g034760.3C;MSTRG.14973;MSTRG.18887;MSTRG.19575;BraA01g037620.3C;MSTRG.21517;MSTRG.12497;MSTRG.19304;MSTRG.9775;BraA03g041630.3C;MSTRG.20408;MSTRG.4460;MSTRG.4688;MSTRG.21285;MSTRG.5612;MSTRG.5172;MSTRG.24275;MSTRG.18570;MSTRG.21516;…	40	4641	271	16348	1
3040	Spliceosome	MSTRG.7431;MSTRG.23766;MSTRG.20351;BraA03g004600.3C;MSTRG.25748;BraA09g014920.3C;MSTRG.221;MSTRG.8414;MSTRG.29089;MSTRG.27409;MSTRG.15528;MSTRG.2372;MSTRG.12651;MSTRG.22311;MSTRG.7578;MSTRG.9609;MSTRG.30332;MSTRG.23802;MSTRG.8061;MSTRG.25129;BraA02g017490.3C;MSTRG.2517;MSTRG.17245;MSTRG.6818;MSTRG.9748;MSTRG.2900;MSTRG.26302;MSTRG.16263;MSTRG.3166;MSTRG.6456;MSTRG.13079;MSTRG.18523;MSTRG.22241;MS…	137	4641	697	16348	1
3010	Ribosome	MSTRG.29760;MSTRG.1976;MSTRG.12303;MSTRG.22900;MSTRG.25323;MSTRG.28959;MSTRG.21856;MSTRG.12791;MSTRG.9590;MSTRG.8057;MSTRG.23434;MSTRG.28928;MSTRG.24917;MSTRG.8748;MSTRG.24337;MSTRG.11984;MSTRG.19867;MSTRG.24040;MSTRG.18054;MSTRG.25851;BraA01g003560.3C;MSTRG.28251;MSTRG.25375;MSTRG.20284;MSTRG.11651;MSTRG.27981;MSTRG.2837;MSTRG.22519;MSTRG.8695;MSTRG.8919;MSTRG.8821;MSTRG.21680;MSTRG.12094;MSTRG.…	148	4641	746	16348	1
3440	Homologous recombination	MSTRG.29957;MSTRG.18989;MSTRG.15953;MSTRG.27405;MSTRG.14653;MSTRG.25194;MSTRG.18586;MSTRG.727;MSTRG.25131;MSTRG.15212;BraA01g037620.3C;MSTRG.10647;MSTRG.24386;MSTRG.13847;MSTRG.23722;MSTRG.25285;MSTRG.21524;BraA03g050530.3C;MSTRG.9487;MSTRG.19304;MSTRG.4235;MSTRG.17797;MSTRG.17798;MSTRG.24974;MSTRG.1686;MSTRG.19045;MSTRG.21370;MSTRG.11371;BraA02g034760.3C;MSTRG.2847;MSTRG.13949;MSTRG.9775;MSTRG.2…	48	4641	319	16348	1
3013	RNA transport	MSTRG.18881;MSTRG.29952;MSTRG.22225;BraA03g033070.3C;MSTRG.1856;MSTRG.26877;MSTRG.25014;BraA07g000430.3C;MSTRG.29724;MSTRG.28102;MSTRG.4510;MSTRG.7640;MSTRG.30425;MSTRG.11741;MSTRG.11884;MSTRG.2940;MSTRG.24524;MSTRG.11469;MSTRG.25165;MSTRG.4855;MSTRG.9340;MSTRG.3088;MSTRG.24849;MSTRG.16388;MSTRG.26057;MSTRG.25475;MSTRG.612;MSTRG.27348;MSTRG.26960;MSTRG.20990;MSTRG.13581;MSTRG.14647;MSTRG.16359;MS…	115	4641	655	16348	1

## Sheet: Sheet3
KEGG pathway assignments for DElncRNAs identified between Ant and Mix in Chinese cabbage
pathway_id	pathway_name	Genes	S gene number	TS gene number	B gene number	TB gene number	pvalue
196	Photosynthesis - antenna proteins	MSTRG.23332;MSTRG.12021;MSTRG.13018;MSTRG.8001;MSTRG.20022;MSTRG.28911;MSTRG.1969;MSTRG.24956;MSTRG.26046;MSTRG.26757;MSTRG.27637;MSTRG.9050;MSTRG.7638;MSTRG.17957;MSTRG.22863	15	1110	18	5778	7.51821e-09
940	Phenylpropanoid biosynthesis	MSTRG.5515;MSTRG.14216;MSTRG.23001;MSTRG.11497;MSTRG.24959;MSTRG.18509;MSTRG.11536;MSTRG.17393;MSTRG.9306;MSTRG.5775;MSTRG.27368;MSTRG.10264;MSTRG.9880;MSTRG.23148;MSTRG.7610;MSTRG.11677;MSTRG.1619;MSTRG.12131;MSTRG.14872;MSTRG.9876;BraA07g033900.3C;MSTRG.25912;MSTRG.29718;MSTRG.5198;MSTRG.20210;MSTRG.21180;MSTRG.10149;MSTRG.3874;MSTRG.22308;MSTRG.4637;MSTRG.18269;BraA01g029150.3C;MSTRG.9987;MSTR…	50	1110	167	5778	0.000478119
941	Flavonoid biosynthesis	BraA06g027060.3C;MSTRG.8819;MSTRG.23001;MSTRG.27368;MSTRG.27278;MSTRG.16732;MSTRG.9302;BraA10g029770.3C;MSTRG.1671;MSTRG.9643;MSTRG.10180;MSTRG.8817;BraA06g042950.3C;MSTRG.5515;MSTRG.19489;MSTRG.12187;MSTRG.17393;MSTRG.5777;MSTRG.17196;MSTRG.11497	20	1110	50	5778	0.000515093
4626	Plant-pathogen interaction	BraA09g053570.3C;MSTRG.5761;MSTRG.19689;BraA04g017630.3C;MSTRG.18800;MSTRG.17838;BraA07g036930.3C;MSTRG.19997;MSTRG.29719;MSTRG.18696;MSTRG.8827;MSTRG.11832;MSTRG.7817;MSTRG.24047;MSTRG.9005;MSTRG.22741;MSTRG.14013;MSTRG.6998;MSTRG.19229;MSTRG.4307;MSTRG.11376;MSTRG.27321;MSTRG.22231;MSTRG.9047;MSTRG.14012;MSTRG.7233;MSTRG.2730;MSTRG.22670;MSTRG.29729;MSTRG.21173;MSTRG.26473;MSTRG.19965;BraA10g02…	114	1110	468	5778	0.00240484
195	Photosynthesis	MSTRG.23756;MSTRG.26017;MSTRG.24971;MSTRG.8079;MSTRG.27720;MSTRG.25517;MSTRG.23332;MSTRG.14570;MSTRG.11851;MSTRG.22001;MSTRG.19347;MSTRG.19351;MSTRG.2390;MSTRG.7981;MSTRG.4913	15	1110	38	5778	0.00295122
3060	Protein export	MSTRG.26719;MSTRG.9663;MSTRG.11837;MSTRG.4465;MSTRG.9175;MSTRG.23239;MSTRG.29392;MSTRG.26183;MSTRG.2997;MSTRG.8875;MSTRG.14595;BraA07g012310.3C;MSTRG.26168;MSTRG.19893;MSTRG.6726;MSTRG.25414;MSTRG.5960;MSTRG.29288	18	1110	53	5778	0.00778245
130	Ubiquinone and other terpenoid-quinone biosynthesis	MSTRG.4636;MSTRG.10120;MSTRG.9690;MSTRG.22294;MSTRG.25600;MSTRG.27113;MSTRG.9687;MSTRG.22260;MSTRG.9691;MSTRG.20296;MSTRG.14216;MSTRG.7995;MSTRG.9418	13	1110	36	5778	0.0128979
945	Stilbenoid, diarylheptanoid and gingerol biosynthesis	BraA05g027150.3C;MSTRG.17393;MSTRG.5515;MSTRG.9962;MSTRG.17384;MSTRG.5755;MSTRG.27368;MSTRG.5888;MSTRG.10180;MSTRG.19489;MSTRG.23001;MSTRG.17911;MSTRG.11497;BraA04g032220.3C;MSTRG.16725	15	1110	44	5778	0.0139691
360	Phenylalanine metabolism	MSTRG.4636;MSTRG.14216;MSTRG.9418;BraA04g015350.3C;BraA03g059360.3C;MSTRG.9690;MSTRG.9691;MSTRG.7636;MSTRG.23001;MSTRG.9687;MSTRG.10266;MSTRG.27113;MSTRG.25600;MSTRG.10180;MSTRG.22294	15	1110	45	5778	0.0173349
52	Galactose metabolism	MSTRG.12073;MSTRG.14728;MSTRG.2495;MSTRG.29891;MSTRG.27689;MSTRG.14976;MSTRG.14732;BraA09g065200.3C;MSTRG.25116;MSTRG.23355;MSTRG.29394;MSTRG.20472;MSTRG.8252;MSTRG.14727;MSTRG.6509;MSTRG.10219;MSTRG.2265;MSTRG.9154	18	1110	57	5778	0.0173415
40	Pentose and glucuronate interconversions	MSTRG.8251;MSTRG.2843;MSTRG.2754;MSTRG.9163;MSTRG.14520;MSTRG.25564;MSTRG.10150;MSTRG.12553;MSTRG.30283;MSTRG.26327;MSTRG.2660;MSTRG.17828;MSTRG.8425;MSTRG.5593;MSTRG.5594;MSTRG.5635;MSTRG.28123;MSTRG.18243;MSTRG.25384;MSTRG.30166;MSTRG.22916;MSTRG.23361;MSTRG.17877;MSTRG.27697;MSTRG.14166;MSTRG.5597;MSTRG.29722;MSTRG.2568;MSTRG.5596;MSTRG.9256;MSTRG.23712;MSTRG.14111;MSTRG.14167;MSTRG.30165;MSTR…	37	1110	139	5778	0.0191506
901	Indole alkaloid biosynthesis	MSTRG.4555;MSTRG.27338;MSTRG.11691;MSTRG.5553;MSTRG.19883;MSTRG.29355;MSTRG.7602;MSTRG.11519	8	1110	20	5778	0.0254657
53	Ascorbate and aldarate metabolism	MSTRG.2519;MSTRG.29039;MSTRG.2568;MSTRG.11828;MSTRG.4624;MSTRG.14166;MSTRG.10301;MSTRG.9151;MSTRG.29992;MSTRG.9163;MSTRG.23264;MSTRG.30395;MSTRG.5499;MSTRG.26327;MSTRG.14111;MSTRG.9813;MSTRG.2520;MSTRG.21222;MSTRG.29034;MSTRG.14167	20	1110	68	5778	0.0274149
471	D-Glutamine and D-glutamate metabolism	MSTRG.2909;MSTRG.29546	2	1110	2	5778	0.0368786
3022	Basal transcription factors	MSTRG.8261;MSTRG.1446;MSTRG.25815;MSTRG.3011;BraA07g020530.3C;BraA07g011990.3C;MSTRG.19683;MSTRG.4611;MSTRG.23240;MSTRG.25128;MSTRG.30004;MSTRG.5170;MSTRG.21408;MSTRG.4533;MSTRG.5614;MSTRG.17792	16	1110	54	5778	0.0427143
270	Cysteine and methionine metabolism	MSTRG.20211;MSTRG.9691;MSTRG.9690;MSTRG.12484;MSTRG.18060;MSTRG.9687;MSTRG.4354;MSTRG.17655;MSTRG.9670;MSTRG.25600;MSTRG.22317;MSTRG.11498;MSTRG.22294;MSTRG.9457;MSTRG.29063;MSTRG.27108;MSTRG.27113;MSTRG.19702;BraA04g016820.3C;MSTRG.6550	20	1110	72	5778	0.0484734
520	Amino sugar and nucleotide sugar metabolism	MSTRG.8271;MSTRG.10338;MSTRG.2943;MSTRG.23312;MSTRG.22922;MSTRG.16026;MSTRG.3001;MSTRG.11948;MSTRG.7672;MSTRG.29701;MSTRG.5646;BraA05g027680.3C;MSTRG.26103;MSTRG.8264;MSTRG.4783;MSTRG.19638;BraA03g050780.3C;MSTRG.11965;MSTRG.11853;MSTRG.25248;MSTRG.22234;MSTRG.10022;MSTRG.27682;BraA02g033510.3C;MSTRG.15378;BraA03g028220.3C;MSTRG.8963;BraA09g065660.3C;MSTRG.28935;MSTRG.7674;MSTRG.14662;MSTRG.9675;…	46	1110	191	5778	0.0527973
950	Isoquinoline alkaloid biosynthesis	MSTRG.27113;MSTRG.10266;MSTRG.22294;MSTRG.25600;MSTRG.9687;MSTRG.7636;MSTRG.9690;BraA03g059360.3C;MSTRG.9691	9	1110	27	5778	0.0589095
903	Limonene and pinene degradation	MSTRG.5755;MSTRG.14167;MSTRG.26327;MSTRG.17911;MSTRG.16725;MSTRG.5888;BraA04g032220.3C;MSTRG.17384;MSTRG.9962;MSTRG.2568;MSTRG.14166;BraA05g027150.3C;MSTRG.14111	13	1110	44	5778	0.0652013
562	Inositol phosphate metabolism	MSTRG.14247;MSTRG.7600;MSTRG.25114;MSTRG.11665;MSTRG.30376;MSTRG.7564;MSTRG.2928;MSTRG.2746;MSTRG.2671;MSTRG.11666;MSTRG.16709;MSTRG.17944;MSTRG.9813;MSTRG.2741	14	1110	49	5778	0.0730261
770	Pantothenate and CoA biosynthesis	MSTRG.25385;MSTRG.19942;MSTRG.29874;MSTRG.4354;MSTRG.8787;BraA03g055130.3C;MSTRG.25589;MSTRG.1913;BraA04g022920.3C;MSTRG.27114	10	1110	33	5778	0.0855174
730	Thiamine metabolism	MSTRG.28937;MSTRG.9374;MSTRG.27683	3	1110	6	5778	0.0893179
601	Glycosphingolipid biosynthesis - lacto and neolacto series	MSTRG.2920;MSTRG.19699;MSTRG.9864	3	1110	6	5778	0.0893179
943	Isoflavonoid biosynthesis	MSTRG.10225;MSTRG.10226	2	1110	3	5778	0.0964871
760	Nicotinate and nicotinamide metabolism	MSTRG.19655;MSTRG.4524;MSTRG.3834;MSTRG.17918;MSTRG.27345;MSTRG.8733;MSTRG.29233;MSTRG.29237;BraA03g055130.3C	9	1110	30	5778	0.105396
604	Glycosphingolipid biosynthesis - ganglio series	BraA09g065200.3C;MSTRG.29394;MSTRG.9154;MSTRG.27689;MSTRG.14732;MSTRG.10219;MSTRG.2495;MSTRG.23355	8	1110	26	5778	0.109184
450	Selenocompound metabolism	MSTRG.7615;BraA02g035190.3C;MSTRG.20403;MSTRG.14106;MSTRG.12719	5	1110	14	5778	0.113206
410	beta-Alanine metabolism	MSTRG.20001;MSTRG.14166;BraA03g059360.3C;MSTRG.7636;MSTRG.10266;MSTRG.14167;MSTRG.14111;MSTRG.29874;MSTRG.26327;MSTRG.9958;MSTRG.2568	11	1110	40	5778	0.129944
860	Porphyrin and chlorophyll metabolism	MSTRG.23245;MSTRG.25447;MSTRG.9641;MSTRG.29850;MSTRG.10216;MSTRG.27339;MSTRG.19746;MSTRG.22872;BraA06g038960.3C;MSTRG.4569;MSTRG.9517;MSTRG.2492;MSTRG.22298;MSTRG.14720;MSTRG.3012;MSTRG.22107;MSTRG.17195;MSTRG.20759;MSTRG.23753;MSTRG.9762	20	1110	82	5778	0.145456
350	Tyrosine metabolism	BraA03g059360.3C;MSTRG.7636;MSTRG.9687;MSTRG.22294;MSTRG.10266;MSTRG.9418;MSTRG.27113;MSTRG.14033;MSTRG.9690;MSTRG.9691;MSTRG.25600	11	1110	41	5778	0.148456
944	Flavone and flavonol biosynthesis	MSTRG.9643;BraA06g042950.3C	2	1110	4	5778	0.168745
511	Other glycan degradation	MSTRG.14569;MSTRG.23355;MSTRG.27689;MSTRG.2495;MSTRG.4993;MSTRG.14732;MSTRG.11521;MSTRG.9154;MSTRG.10219;MSTRG.2493;MSTRG.14722;MSTRG.4529;BraA09g065200.3C;MSTRG.2913;MSTRG.4704;MSTRG.29394	16	1110	65	5778	0.169025
4130	SNARE interactions in vesicular transport	MSTRG.15216;MSTRG.22517;MSTRG.22911;MSTRG.2848;MSTRG.19270;MSTRG.18290;MSTRG.30202;MSTRG.11952;MSTRG.14854;MSTRG.27638	10	1110	39	5778	0.202368
400	Phenylalanine, tyrosine and tryptophan biosynthesis	MSTRG.25600;BraA05g039070.3C;MSTRG.9691;MSTRG.17879;MSTRG.9690;MSTRG.9687;MSTRG.22294;BraA07g019650.3C;MSTRG.27113	9	1110	35	5778	0.216818
910	Nitrogen metabolism	MSTRG.11953;MSTRG.12537;MSTRG.23596;MSTRG.2909;MSTRG.29546;MSTRG.4702;MSTRG.10153	7	1110	26	5778	0.219573
4144	Endocytosis	MSTRG.25381;MSTRG.2746;MSTRG.9389;MSTRG.9609;MSTRG.4519;MSTRG.7600;MSTRG.28914;MSTRG.27679;MSTRG.5034;MSTRG.22155;MSTRG.26202;MSTRG.2590;MSTRG.16948;BraA07g029020.3C;MSTRG.23356;MSTRG.9980;MSTRG.20351;MSTRG.30005;MSTRG.29909;MSTRG.2830;MSTRG.30376;MSTRG.30089;MSTRG.27122;MSTRG.10227;MSTRG.7555;MSTRG.24968;MSTRG.23101;MSTRG.17408;MSTRG.12211;MSTRG.11764;MSTRG.14469;BraA09g028310.3C;MSTRG.1954;MSTR…	61	1110	289	5778	0.220963
500	Starch and sucrose metabolism	MSTRG.4937;MSTRG.9880;MSTRG.5594;MSTRG.19638;MSTRG.19964;BraA10g024090.3C;MSTRG.5942;MSTRG.10150;MSTRG.2943;MSTRG.30166;MSTRG.10022;MSTRG.22916;MSTRG.23241;BraA05g039640.3C;MSTRG.28123;MSTRG.15378;MSTRG.16026;MSTRG.2843;MSTRG.5646;MSTRG.11948;BraA03g055130.3C;MSTRG.4739;BraA04g023640.3C;MSTRG.14727;MSTRG.7999;MSTRG.4633;MSTRG.8963;BraA05g032320.3C;MSTRG.28935;MSTRG.9686;MSTRG.2660;BraA01g025010.3…	75	1110	360	5778	0.228577
904	Diterpenoid biosynthesis	BraA07g010700.3C;MSTRG.22247;MSTRG.4727;MSTRG.1752;MSTRG.4774;MSTRG.15574	6	1110	22	5778	0.235884
531	Glycosaminoglycan degradation	MSTRG.2495;MSTRG.23355;MSTRG.8216;MSTRG.29394;BraA09g065200.3C;MSTRG.26657;MSTRG.9154;MSTRG.14732;MSTRG.10219;MSTRG.27689	10	1110	41	5778	0.251688
790	Folate biosynthesis	BraA02g039750.3C;MSTRG.12482;MSTRG.14862;MSTRG.14861;MSTRG.19191	5	1110	18	5778	0.254148
590	Arachidonic acid metabolism	MSTRG.7666;MSTRG.22513;MSTRG.12557;MSTRG.19888;MSTRG.15214	5	1110	18	5778	0.254148
900	Terpenoid backbone biosynthesis	MSTRG.19746;MSTRG.27339;MSTRG.9374;BraA06g038960.3C;MSTRG.4569;MSTRG.22872;MSTRG.3514;MSTRG.16328;MSTRG.29291;MSTRG.27683;MSTRG.27334;MSTRG.29289;MSTRG.25447	13	1110	56	5778	0.269053
280	Valine, leucine and isoleucine degradation	MSTRG.14167;MSTRG.14111;MSTRG.14568;MSTRG.2568;MSTRG.26327;MSTRG.16599;MSTRG.14166;MSTRG.20001;MSTRG.22113;MSTRG.4354	10	1110	42	5778	0.277763
62	Fatty acid elongation	MSTRG.4459;MSTRG.26178;MSTRG.22328;BraA03g027100.3C;MSTRG.20405;MSTRG.19630;MSTRG.11762	7	1110	28	5778	0.283249
966	Glucosinolate biosynthesis	MSTRG.9191;MSTRG.10342;MSTRG.21020;BraA09g016690.3C;MSTRG.20315	5	1110	19	5778	0.294593
290	Valine, leucine and isoleucine biosynthesis	MSTRG.4354;MSTRG.19942;BraA04g022920.3C;MSTRG.25385;MSTRG.25589	5	1110	19	5778	0.294593
942	Anthocyanin biosynthesis	MSTRG.27277;MSTRG.9368;MSTRG.14027	3	1110	10	5778	0.29843
260	Glycine, serine and threonine metabolism	BraA03g059360.3C;MSTRG.23443;MSTRG.10266;BraA04g015220.3C;MSTRG.20399;MSTRG.27929;MSTRG.9082;MSTRG.26415;MSTRG.26577;MSTRG.20490;MSTRG.25878;BraA07g019650.3C;MSTRG.27712;MSTRG.7636	14	1110	63	5778	0.317508
310	Lysine degradation	MSTRG.14111;MSTRG.26327;MSTRG.14167;MSTRG.20347;MSTRG.21179;MSTRG.2568;MSTRG.14166;BraA09g065690.3C;MSTRG.10135;MSTRG.27271;MSTRG.5212	11	1110	49	5778	0.334934
710	Carbon fixation in photosynthetic organisms	MSTRG.19850;BraA07g020050.3C;MSTRG.21097;MSTRG.17351;MSTRG.11578;MSTRG.9373;MSTRG.25908;MSTRG.15271;MSTRG.19666;MSTRG.18031;MSTRG.18513;MSTRG.5504;BraA04g026500.3C;MSTRG.11136;MSTRG.12389;MSTRG.5438	16	1110	74	5778	0.342223
402	Benzoxazinoid biosynthesis	MSTRG.27110	1	1110	2	5778	0.347337
640	Propanoate metabolism	MSTRG.9457;MSTRG.20001;MSTRG.16599;MSTRG.9193	4	1110	16	5778	0.37027
340	Histidine metabolism	MSTRG.14167;MSTRG.2568;MSTRG.26327;MSTRG.14111;MSTRG.14166	5	1110	21	5778	0.377814
960	Tropane, piperidine and pyridine alkaloid biosynthesis	BraA03g059360.3C;MSTRG.7636;MSTRG.10266;MSTRG.22294;MSTRG.9690;MSTRG.25600;MSTRG.27113;MSTRG.9691;MSTRG.9687	9	1110	41	5778	0.387556
380	Tryptophan metabolism	MSTRG.10342;MSTRG.14167;MSTRG.10235;MSTRG.10222;BraA06g023170.3C;MSTRG.14111;MSTRG.26327;MSTRG.24916;MSTRG.2568;BraA06g024440.3C;MSTRG.14166	11	1110	51	5778	0.38807
660	C5-Branched dibasic acid metabolism	MSTRG.25589;BraA04g022920.3C	2	1110	7	5778	0.401497
906	Carotenoid biosynthesis	MSTRG.20317;MSTRG.12068;MSTRG.22350;MSTRG.29080;MSTRG.11675;MSTRG.14371;BraA03g048210.3C	7	1110	32	5778	0.419413
908	Zeatin biosynthesis	MSTRG.4338;MSTRG.21096;BraA07g030770.3C;MSTRG.26410;MSTRG.23110	5	1110	22	5778	0.419558
4070	Phosphatidylinositol signaling system	MSTRG.19689;MSTRG.2671;MSTRG.17944;MSTRG.14269;MSTRG.7596;BraA03g042380.3C;MSTRG.30376;MSTRG.11376;MSTRG.9610;MSTRG.7600;MSTRG.26726;MSTRG.16965;MSTRG.2746;MSTRG.25114;MSTRG.11676	15	1110	73	5778	0.431851
4140	Autophagy - animal	MSTRG.29534;MSTRG.26065;MSTRG.10240;MSTRG.1475;MSTRG.19212;MSTRG.5874;MSTRG.2728;MSTRG.4300;MSTRG.15168;MSTRG.25518;MSTRG.23164	11	1110	53	5778	0.441765
250	Alanine, aspartate and glutamate metabolism	MSTRG.9082;MSTRG.17298;MSTRG.29546;MSTRG.9754;MSTRG.26047;MSTRG.2909	6	1110	28	5778	0.457086
1053	Biosynthesis of siderophore group nonribosomal peptides	MSTRG.20296	1	1110	3	5778	0.472762
3410	Base excision repair	MSTRG.12024;MSTRG.4460;MSTRG.4334;MSTRG.30216;MSTRG.7626;MSTRG.21285;BraA03g041630.3C;MSTRG.20408;BraA03g021950.3C	9	1110	44	5778	0.47706
561	Glycerolipid metabolism	BraA06g039760.3C;MSTRG.14868;MSTRG.3000;MSTRG.26327;MSTRG.14111;MSTRG.14167;MSTRG.5171;MSTRG.17919;MSTRG.26101;MSTRG.19888;MSTRG.14980;MSTRG.24967;MSTRG.3473;MSTRG.5280;MSTRG.23013;MSTRG.14166;MSTRG.2568;MSTRG.30086;MSTRG.19433;MSTRG.8729	20	1110	101	5778	0.480017
71	Fatty acid degradation	MSTRG.14111;MSTRG.14167;MSTRG.14033;MSTRG.14166;MSTRG.2568;BraA03g054820.3C;MSTRG.26327;MSTRG.8427	8	1110	39	5778	0.481966
3420	Nucleotide excision repair	MSTRG.11971;MSTRG.26326;BraA03g041630.3C;MSTRG.5614;MSTRG.11371;MSTRG.4460;MSTRG.5612;BraA01g037620.3C;MSTRG.30004;MSTRG.14973;MSTRG.25128;MSTRG.25815;MSTRG.23240;MSTRG.17798;MSTRG.20408;MSTRG.21285;MSTRG.30216;BraA07g020530.3C;BraA02g034760.3C;MSTRG.17797;MSTRG.8261;MSTRG.1446;MSTRG.13949;MSTRG.19683;MSTRG.21408;BraA03g050530.3C;MSTRG.3011;MSTRG.5172;MSTRG.17792;MSTRG.2824	30	1110	153	5778	0.482996
600	Sphingolipid metabolism	BraA09g065200.3C;MSTRG.14732;MSTRG.2495;MSTRG.9154;MSTRG.29394;MSTRG.22342;MSTRG.27689;MSTRG.19935;MSTRG.23355;MSTRG.4993;MSTRG.10219;MSTRG.17059;MSTRG.8248	13	1110	65	5778	0.485552
190	Oxidative phosphorylation	MSTRG.8734;MSTRG.25517;MSTRG.10216;MSTRG.9641;MSTRG.17406;MSTRG.17839;MSTRG.14720;MSTRG.21302;MSTRG.7981;MSTRG.23255;MSTRG.29850;BraA03g055520.3C;MSTRG.2082;MSTRG.19347;MSTRG.3012;MSTRG.9760;MSTRG.14104;MSTRG.5477;MSTRG.14603;MSTRG.14221;MSTRG.19710;MSTRG.2938;MSTRG.23332;MSTRG.23628;MSTRG.8079;MSTRG.17396;MSTRG.18158;MSTRG.2492;MSTRG.17388;MSTRG.15382;MSTRG.4913;MSTRG.23245;MSTRG.25689	33	1110	170	5778	0.504832
920	Sulfur metabolism	MSTRG.27108;MSTRG.7992;MSTRG.12484;MSTRG.5210;MSTRG.19343;MSTRG.29063;MSTRG.14106	7	1110	35	5778	0.520625
565	Ether lipid metabolism	MSTRG.16709;MSTRG.19888;MSTRG.22337;MSTRG.11663;MSTRG.22513;MSTRG.2928;MSTRG.11666	7	1110	35	5778	0.520625
630	Glyoxylate and dicarboxylate metabolism	MSTRG.20399;MSTRG.9082;MSTRG.25878;MSTRG.18251;MSTRG.20490;MSTRG.19666;MSTRG.11136;MSTRG.23443;MSTRG.10222;MSTRG.26577;BraA05g025430.3C	11	1110	56	5778	0.521222
3020	RNA polymerase	MSTRG.19440;MSTRG.12927;BraA02g045500.3C;MSTRG.8722;MSTRG.10374;MSTRG.26102;MSTRG.17062;MSTRG.26104;MSTRG.7718;MSTRG.14144	10	1110	51	5778	0.527816
514	Other types of O-glycan biosynthesis	BraA07g024550.3C;MSTRG.16689	2	1110	9	5778	0.539757
3430	Mismatch repair	MSTRG.4460;MSTRG.27634;MSTRG.13949;MSTRG.11371;MSTRG.20408;BraA03g050530.3C;BraA01g037620.3C;MSTRG.5172;MSTRG.5612;MSTRG.17798;MSTRG.10242;BraA03g041630.3C;MSTRG.21285;MSTRG.17797;BraA02g034760.3C;MSTRG.14973;MSTRG.26326;MSTRG.23265	18	1110	94	5778	0.548253
10	Glycolysis / Gluconeogenesis	MSTRG.14167;MSTRG.11665;MSTRG.18513;MSTRG.6509;MSTRG.5504;BraA04g026500.3C;MSTRG.14111;MSTRG.14976;MSTRG.14033;MSTRG.14166;BraA07g020050.3C;MSTRG.11578;MSTRG.17351;MSTRG.8252;MSTRG.2568;MSTRG.14247;MSTRG.21097;MSTRG.9457;MSTRG.9193;MSTRG.2726;MSTRG.26327	21	1110	112	5778	0.588307
240	Pyrimidine metabolism	MSTRG.17652;MSTRG.14144;BraA02g045500.3C;MSTRG.8983;MSTRG.30216;MSTRG.12927;MSTRG.19253;MSTRG.24042;MSTRG.8722;MSTRG.4551;MSTRG.25983;MSTRG.7615;MSTRG.29874;MSTRG.26104;MSTRG.7718;MSTRG.17062;MSTRG.21285;MSTRG.10374;MSTRG.26047;MSTRG.20403;MSTRG.10360;MSTRG.19440;MSTRG.26102;BraA02g035190.3C;MSTRG.4524;MSTRG.19655	26	1110	139	5778	0.595602
330	Arginine and proline metabolism	MSTRG.26327;MSTRG.14111;MSTRG.5559;MSTRG.6550;BraA06g036310.3C;MSTRG.5552;MSTRG.2568;MSTRG.14167;MSTRG.9958;MSTRG.14166	10	1110	54	5778	0.606518
620	Pyruvate metabolism	MSTRG.17351;MSTRG.26327;MSTRG.14167;MSTRG.14166;MSTRG.12389;MSTRG.11341;MSTRG.9457;MSTRG.2568;MSTRG.9373;MSTRG.14934;MSTRG.14111;MSTRG.9193	12	1110	65	5778	0.611348
670	One carbon pool by folate	MSTRG.20399;MSTRG.18251;MSTRG.23443	3	1110	16	5778	0.618588
51	Fructose and mannose metabolism	MSTRG.19964;MSTRG.26101;MSTRG.21097;MSTRG.18513;MSTRG.5504;MSTRG.14976;BraA04g026500.3C;MSTRG.20569;MSTRG.11578;MSTRG.7999;MSTRG.29123;BraA07g020050.3C;MSTRG.1408	13	1110	71	5778	0.62467
480	Glutathione metabolism	MSTRG.26293;MSTRG.19288;MSTRG.15388;MSTRG.17655;MSTRG.9670;MSTRG.9151;MSTRG.21222;MSTRG.4575;MSTRG.12557;MSTRG.7666;MSTRG.29992;MSTRG.23777;MSTRG.7802;MSTRG.25028	14	1110	77	5778	0.637012
905	Brassinosteroid biosynthesis	MSTRG.29029;MSTRG.19857	2	1110	11	5778	0.654247
591	Linoleic acid metabolism	MSTRG.19888;MSTRG.22513	2	1110	11	5778	0.654247
460	Cyanoamino acid metabolism	BraA01g029150.3C;MSTRG.19434;MSTRG.9880;MSTRG.11677;BraA01g025010.3C;BraA03g022310.3C;MSTRG.4633;MSTRG.24959;MSTRG.20399;MSTRG.10039;MSTRG.22480;MSTRG.27108;BraA04g023640.3C;MSTRG.4637;MSTRG.22939	15	1110	84	5778	0.667818
909	Sesquiterpenoid and triterpenoid biosynthesis	MSTRG.26727;BraA10g015690.3C;MSTRG.21299	3	1110	18	5778	0.700934
3030	DNA replication	BraA01g037620.3C;MSTRG.14973;BraA02g034760.3C;MSTRG.20408;MSTRG.5612;MSTRG.11371;BraA03g050530.3C;MSTRG.17798;BraA03g041630.3C;MSTRG.7969;MSTRG.21285;MSTRG.13949;MSTRG.5172;MSTRG.4460;MSTRG.26326;MSTRG.17797;MSTRG.30216	17	1110	97	5778	0.70412
100	Steroid biosynthesis	MSTRG.23451;MSTRG.12026;MSTRG.23697;MSTRG.8287;MSTRG.19888	5	1110	30	5778	0.709913
592	alpha-Linolenic acid metabolism	MSTRG.22513;MSTRG.19418;MSTRG.26018;BraA03g054820.3C;MSTRG.19419;MSTRG.20993;MSTRG.12392;MSTRG.8566;MSTRG.8427;MSTRG.19888	10	1110	59	5778	0.721459
4120	Ubiquitin mediated proteolysis	MSTRG.9164;MSTRG.20435;MSTRG.27709;MSTRG.18047;MSTRG.19336;MSTRG.27711;MSTRG.2749;BraA07g019960.3C;MSTRG.8727;MSTRG.12522;MSTRG.4401;BraA07g034540.3C;MSTRG.28118;MSTRG.25028;MSTRG.10143;MSTRG.2732;MSTRG.6990;MSTRG.2425;MSTRG.4403;MSTRG.26467;MSTRG.23363;MSTRG.8987;MSTRG.7906;MSTRG.19277;MSTRG.14475;MSTRG.10015;MSTRG.9661;MSTRG.23430;MSTRG.11971	29	1110	166	5778	0.747601
750	Vitamin B6 metabolism	MSTRG.20956;MSTRG.17323;MSTRG.4530;MSTRG.12539	4	1110	26	5778	0.764523
261	Monobactam biosynthesis	MSTRG.14106	1	1110	7	5778	0.775561
780	Biotin metabolism	MSTRG.4587;MSTRG.9385	2	1110	14	5778	0.781907
4122	Sulfur relay system	MSTRG.12482;MSTRG.22205	2	1110	14	5778	0.781907
3050	Proteasome	MSTRG.11955;MSTRG.5143;MSTRG.15223;BraA07g014420.3C;MSTRG.26080;MSTRG.1736;MSTRG.25411;MSTRG.9750	8	1110	52	5778	0.808542
3440	Homologous recombination	BraA02g034760.3C;MSTRG.23000;MSTRG.14973;MSTRG.24974;MSTRG.17797;BraA03g050530.3C;MSTRG.23722;MSTRG.17798;MSTRG.28912;MSTRG.5612;MSTRG.5172;MSTRG.21285;MSTRG.26326;MSTRG.4235;MSTRG.2847;MSTRG.13949;MSTRG.11371;BraA01g037620.3C	18	1110	110	5778	0.811268
650	Butanoate metabolism	MSTRG.25589;BraA04g022920.3C	2	1110	15	5778	0.814196
4075	Plant hormone signal transduction	MSTRG.11920;MSTRG.10157;MSTRG.20363;MSTRG.13997;MSTRG.18411;MSTRG.8997;MSTRG.20928;MSTRG.14500;BraA09g017500.3C;MSTRG.4615;MSTRG.4696;MSTRG.19654;MSTRG.11735;MSTRG.5219;MSTRG.24106;MSTRG.27684;BraA09g010780.3C;MSTRG.26718;BraA03g055360.3C;MSTRG.17827;MSTRG.25383;MSTRG.9172;MSTRG.20329;MSTRG.3876;MSTRG.1942;MSTRG.17483;MSTRG.14303;BraA04g017630.3C;MSTRG.11924;MSTRG.12528;MSTRG.1431;MSTRG.29290;Bra…	74	1110	421	5778	0.828139
61	Fatty acid biosynthesis	BraA06g036630.3C;MSTRG.24913;MSTRG.4587;MSTRG.9385	4	1110	29	5778	0.836143
1200	Carbon metabolism	MSTRG.29063;BraA05g025430.3C;BraA04g026500.3C;MSTRG.5438;MSTRG.21097;MSTRG.20490;MSTRG.15271;MSTRG.19666;MSTRG.19850;MSTRG.17351;MSTRG.12484;MSTRG.2909;MSTRG.23443;MSTRG.18031;MSTRG.10222;MSTRG.9373;MSTRG.25908;MSTRG.20001;MSTRG.27108;BraA07g020050.3C;MSTRG.5504;MSTRG.9193;MSTRG.18513;MSTRG.26577;MSTRG.26101;MSTRG.9082;MSTRG.12389;MSTRG.20399;MSTRG.19710;MSTRG.11578;MSTRG.17406;MSTRG.11136;MSTRG.…	34	1110	203	5778	0.840735
4145	Phagosome	MSTRG.27122;MSTRG.8875;MSTRG.29288;MSTRG.14363;MSTRG.18290;MSTRG.23101;MSTRG.21302;MSTRG.14179;MSTRG.7983;MSTRG.29228;MSTRG.1734;MSTRG.16727;MSTRG.29871;MSTRG.30005;MSTRG.2132	15	1110	96	5778	0.849118
603	Glycosphingolipid biosynthesis - globo and isoglobo series	MSTRG.2725	1	1110	9	5778	0.853602
902	Monoterpenoid biosynthesis	MSTRG.30396;BraA08g012050.3C	2	1110	17	5778	0.866216
970	Aminoacyl-tRNA biosynthesis	MSTRG.30169;MSTRG.12125;MSTRG.14139;MSTRG.27041;MSTRG.2109;MSTRG.12083;MSTRG.14856;MSTRG.12719;MSTRG.4515;BraA01g044030.3C;MSTRG.25452	11	1110	74	5778	0.867013
564	Glycerophospholipid metabolism	MSTRG.2928;MSTRG.11666;MSTRG.12392;MSTRG.16709;MSTRG.3000;MSTRG.19190;BraA03g037080.3C;MSTRG.26018;MSTRG.5057;MSTRG.25630;MSTRG.19888;MSTRG.5280;MSTRG.30086;MSTRG.28981;MSTRG.22513	15	1110	98	5778	0.870181
1040	Biosynthesis of unsaturated fatty acids	MSTRG.9385;MSTRG.26178;MSTRG.8740;BraA03g027100.3C	4	1110	31	5778	0.872988
3015	mRNA surveillance pathway	MSTRG.12487;MSTRG.18232;MSTRG.27348;MSTRG.5244;MSTRG.13734;MSTRG.17716;BraA06g026960.3C;MSTRG.8610;MSTRG.22677;MSTRG.26514;MSTRG.17646;MSTRG.18388;MSTRG.22682;MSTRG.23100;MSTRG.17060;MSTRG.13632;MSTRG.4946;MSTRG.9301;MSTRG.25014	19	1110	124	5778	0.892507
4141	Protein processing in endoplasmic reticulum	MSTRG.11110;MSTRG.6726;MSTRG.4401;BraA07g019960.3C;MSTRG.17445;MSTRG.9175;MSTRG.6990;MSTRG.4403;MSTRG.9908;MSTRG.22678;MSTRG.12718;MSTRG.8875;MSTRG.14571;MSTRG.9609;MSTRG.15175;MSTRG.29886;MSTRG.22251;MSTRG.2904;MSTRG.20161;MSTRG.7635;MSTRG.28118;MSTRG.4452;MSTRG.4519;MSTRG.17799;MSTRG.20673;MSTRG.1366;MSTRG.29392;MSTRG.23703;MSTRG.20351;MSTRG.9157;MSTRG.29288;MSTRG.6998;MSTRG.20435;MSTRG.2571;MS…	49	1110	295	5778	0.894022
4712	Circadian rhythm - plant	MSTRG.11256;MSTRG.26470;MSTRG.11754;MSTRG.25639;MSTRG.20476;MSTRG.20756;MSTRG.3512;MSTRG.6870;MSTRG.26108;MSTRG.20451;MSTRG.20447;MSTRG.20706;MSTRG.4146	13	1110	89	5778	0.89711
1212	Fatty acid metabolism	BraA03g054820.3C;MSTRG.8427;MSTRG.8740;MSTRG.9385;MSTRG.26178;BraA03g027100.3C;MSTRG.24913;MSTRG.4587	8	1110	60	5778	0.912919
220	Arginine biosynthesis	MSTRG.9754;MSTRG.29546;MSTRG.2909	3	1110	27	5778	0.914565
30	Pentose phosphate pathway	MSTRG.21097;BraA07g020050.3C;MSTRG.15271;MSTRG.5504;MSTRG.14976;BraA04g026500.3C;MSTRG.18513;MSTRG.11578	8	1110	61	5778	0.921694
20	Citrate cycle (TCA cycle)	MSTRG.17351;MSTRG.23484;MSTRG.5649;MSTRG.19710;MSTRG.17406	5	1110	43	5778	0.936053
230	Purine metabolism	MSTRG.14144;MSTRG.30216;MSTRG.21285;MSTRG.7718;BraA03g055130.3C;MSTRG.14106;MSTRG.8722;MSTRG.26102;MSTRG.12138;MSTRG.26104;MSTRG.19440;BraA02g045500.3C;MSTRG.17848;MSTRG.17062;MSTRG.12927;MSTRG.4524;MSTRG.10374	17	1110	121	5778	0.946714
3008	Ribosome biogenesis in eukaryotes	MSTRG.2940;MSTRG.4620;MSTRG.17916;MSTRG.21010;MSTRG.9305;MSTRG.27647;MSTRG.2750;MSTRG.23714;MSTRG.20706;MSTRG.9969;MSTRG.14263;MSTRG.13873;BraA03g033070.3C;MSTRG.14462;MSTRG.28934	15	1110	111	5778	0.956527
563	Glycosylphosphatidylinositol (GPI)-anchor biosynthesis	MSTRG.20370;MSTRG.27628;MSTRG.5243;MSTRG.25885	4	1110	39	5778	0.957844
1230	Biosynthesis of amino acids	MSTRG.5504;MSTRG.4354;MSTRG.12484;MSTRG.27113;BraA05g039070.3C;MSTRG.27108;BraA07g020050.3C;MSTRG.25600;MSTRG.9754;MSTRG.26415;MSTRG.19942;MSTRG.25589;BraA04g026500.3C;MSTRG.21097;MSTRG.29063;MSTRG.27929;MSTRG.15271;MSTRG.14976;BraA04g022920.3C;MSTRG.18513;MSTRG.9687;MSTRG.25385;MSTRG.22294;MSTRG.9691;MSTRG.17879;MSTRG.9690;BraA07g019650.3C;BraA04g015220.3C;MSTRG.20399;MSTRG.11578	30	1110	204	5778	0.963666
2010	ABC transporters	BraA09g034660.3C;MSTRG.12140;MSTRG.9259;MSTRG.13820;MSTRG.14214;MSTRG.9258;MSTRG.17725	7	1110	62	5778	0.967432
1210	2-Oxocarboxylic acid metabolism	MSTRG.4354;MSTRG.25385;MSTRG.10342;BraA04g022920.3C;MSTRG.25589;MSTRG.19942;MSTRG.9191	7	1110	62	5778	0.967432
73	Cutin, suberine and wax biosynthesis	MSTRG.17193;MSTRG.20828;MSTRG.9967;MSTRG.16703	4	1110	42	5778	0.972905
3018	RNA degradation	MSTRG.29545;MSTRG.4620;MSTRG.14976;MSTRG.191;MSTRG.13734;MSTRG.23255;MSTRG.23589;MSTRG.25014;BraA02g043900.3C;BraA03g036950.3C;MSTRG.23100;MSTRG.10635;MSTRG.23766;MSTRG.27348;MSTRG.12544;MSTRG.23714;MSTRG.20188;MSTRG.21175;MSTRG.14610;MSTRG.17887	20	1110	150	5778	0.978643
3040	Spliceosome	MSTRG.6183;BraA09g016700.3C;MSTRG.9157;MSTRG.23160;MSTRG.23002;MSTRG.19748;BraA08g024580.3C;MSTRG.22311;MSTRG.25759;MSTRG.9609;BraA08g002140.3C;MSTRG.2164;MSTRG.2517;MSTRG.26411;MSTRG.8098;MSTRG.2571;MSTRG.20351;BraA08g022170.3C;MSTRG.30332;MSTRG.22948;BraA07g029020.3C;MSTRG.22263;BraA09g049910.3C;MSTRG.22241;MSTRG.5861;MSTRG.19340;BraA02g025300.3C;MSTRG.23263;MSTRG.4519;MSTRG.23766	30	1110	229	5778	0.995079
510	N-Glycan biosynthesis	MSTRG.22251;MSTRG.14223	2	1110	37	5778	0.996417
4146	Peroxisome	MSTRG.5146;MSTRG.15214;MSTRG.27718;MSTRG.10222;MSTRG.8733;MSTRG.9082	6	1110	75	5778	0.998064
3010	Ribosome	MSTRG.22519;MSTRG.20284;MSTRG.23426;MSTRG.16731;MSTRG.19708;MSTRG.19355;MSTRG.21217;MSTRG.25431;MSTRG.2837;MSTRG.10177;MSTRG.9122;MSTRG.8748;MSTRG.5500;MSTRG.23434;MSTRG.24040;MSTRG.14161;MSTRG.26203;BraA08g031240.3C;MSTRG.8821;MSTRG.23427;MSTRG.21088;MSTRG.17953;MSTRG.18054;MSTRG.8719;MSTRG.27326;MSTRG.21284;MSTRG.22315;MSTRG.10239;MSTRG.22108;MSTRG.17951;MSTRG.8092;MSTRG.29716;MSTRG.24918	33	1110	280	5778	0.999759
3013	RNA transport	MSTRG.11469;MSTRG.9969;MSTRG.29238;MSTRG.20021;MSTRG.15374;MSTRG.25603;MSTRG.13632;MSTRG.23002;MSTRG.27348;MSTRG.22481;MSTRG.20936;MSTRG.23100;MSTRG.4510;MSTRG.13734;MSTRG.25014;MSTRG.7640;MSTRG.23262;MSTRG.7106;MSTRG.29724;MSTRG.2940;MSTRG.19352;BraA03g033070.3C;MSTRG.2750	23	1110	214	5778	0.999773

## Sheet: Sheet4
KEGG pathway assignments for DEcircRNAs identified between Ant and Mix in Chinese cabbage
pathway_id	pathway_name	Genes	S gene number	TS gene number	B gene number	TB gene number	pvalue
ko04626	Plant-pathogen interaction	circRNA109(BraA09g014740.3C);circRNA114(BraA09g058100.3C);circRNA163(BraA05g037940.3C);circRNA35(BraA02g014790.3C);circRNA3(BraA08g029620.3C);circRNA51(BraA03g038060.3C);circRNA54(BraA03g041440.3C);ciRNA2(BraA03g041440.3C)	7	96	7	99	0.800643
ko03015	mRNA surveillance pathway	circRNA108(BraA08g024840.3C);circRNA19(BraA09g057420.3C);circRNA32(BraA02g000230.3C);circRNA50(BraA03g037270.3C);circRNA65(BraA01g027320.3C);circRNA69(BraA06g003510.3C)	6	96	6	99	0.827331
ko01230	Biosynthesis of amino acids	circRNA106(BraA08g021950.3C);circRNA143(BraA06g008550.3C);circRNA155(BraA04g008640.3C);circRNA16(BraA09g048840.3C);circRNA27(BraA10g012880.3C);circRNA29(BraA10g014550.3C);circRNA90(BraA04g008640.3C)	6	96	6	99	0.827331
ko00970	Aminoacyl-tRNA biosynthesis	circRNA156(BraA04g011300.3C);circRNA158(BraA04g026230.3C);circRNA70(BraA06g006000.3C);circRNA71(BraA06g006530.3C);circRNA80(BraA06g035010.3C)	5	96	5	99	0.854605
ko01200	Carbon metabolism	circRNA106(BraA08g021950.3C);circRNA153(BraA04g007110.3C);circRNA29(BraA10g014550.3C);circRNA59(BraA01g001320.3C);circRNA79(BraA06g032990.3C);circRNA87(BraA04g007110.3C)	5	96	5	99	0.854605
ko03010	Ribosome	circRNA22(BraA09g065630.3C);circRNA47(BraA03g033750.3C);circRNA66(BraA01g036880.3C);circRNA7(BraA09g005210.3C);circRNA83(BraA07g032730.3C)	5	96	5	99	0.854605
ko03420	Nucleotide excision repair	circRNA110(BraA09g018270.3C);circRNA117(BraA10g021530.3C);circRNA13(BraA09g034580.3C);circRNA142(BraA06g006500.3C)	4	96	4	99	0.882473
ko04120	Ubiquitin mediated proteolysis	circRNA101(BraA05g029060.3C);circRNA13(BraA09g034580.3C);circRNA140(BraA06g000310.3C);circRNA1(BraA08g001880.3C)	4	96	4	99	0.882473
ko03018	RNA degradation	circRNA106(BraA08g021950.3C);circRNA29(BraA10g014550.3C);circRNA41(BraA03g001570.3C);circRNA52(BraA03g038330.3C)	4	96	4	99	0.882473
ko02010	ABC transporters	circRNA138(BraA01g038270.3C);circRNA157(BraA04g012200.3C);circRNA160(BraA05g006510.3C);circRNA40(BraA02g044810.3C)	4	96	4	99	0.882473
ko00520	Amino sugar and nucleotide sugar metabolism	circRNA37(BraA02g034300.3C);circRNA60(BraA01g005650.3C);circRNA73(BraA06g010930.3C)	3	96	3	99	0.91094
ko00561	Glycerolipid metabolism	circRNA131(BraA03g056950.3C);circRNA147(BraA07g015970.3C);circRNA6(BraA09g000610.3C)	3	96	3	99	0.91094
ko03008	Ribosome biogenesis in eukaryotes	circRNA141(BraA06g001660.3C);circRNA149(BraA07g025960.3C);circRNA33(BraA02g006780.3C)	3	96	3	99	0.91094
ko00290	Valine, leucine and isoleucine biosynthesis	circRNA143(BraA06g008550.3C);circRNA155(BraA04g008640.3C);circRNA16(BraA09g048840.3C);circRNA90(BraA04g008640.3C)	3	96	3	99	0.91094
ko00051	Fructose and mannose metabolism	circRNA106(BraA08g021950.3C);circRNA29(BraA10g014550.3C);circRNA5(BraA08g033750.3C)	3	96	3	99	0.91094
ko04146	Peroxisome	circRNA127(BraA03g028080.3C);circRNA159(BraA05g002050.3C);circRNA96(BraA05g009570.3C)	3	96	3	99	0.91094
ko00010	Glycolysis / Gluconeogenesis	circRNA106(BraA08g021950.3C);circRNA153(BraA04g007110.3C);circRNA29(BraA10g014550.3C);circRNA87(BraA04g007110.3C)	3	96	3	99	0.91094
ko01210	2-Oxocarboxylic acid metabolism	circRNA143(BraA06g008550.3C);circRNA155(BraA04g008640.3C);circRNA16(BraA09g048840.3C);circRNA90(BraA04g008640.3C)	3	96	3	99	0.91094
ko04075	Plant hormone signal transduction	circRNA126(BraA03g014680.3C);circRNA3(BraA08g029620.3C);circRNA91(BraA04g016620.3C)	3	96	3	99	0.91094
ko03013	RNA transport	circRNA113(BraA09g047930.3C);circRNA33(BraA02g006780.3C);circRNA86(BraA04g003350.3C)	3	96	3	99	0.91094
ko00770	Pantothenate and CoA biosynthesis	circRNA133(BraA01g005840.3C);circRNA143(BraA06g008550.3C);circRNA16(BraA09g048840.3C)	3	96	3	99	0.91094
ko00280	Valine, leucine and isoleucine degradation	circRNA143(BraA06g008550.3C);circRNA159(BraA05g002050.3C)	2	96	2	99	0.940012
ko00190	Oxidative phosphorylation	circRNA20(BraA09g062020.3C);circRNA57(BraA03g055330.3C)	2	96	2	99	0.940012
ko00052	Galactose metabolism	circRNA106(BraA08g021950.3C);circRNA29(BraA10g014550.3C)	2	96	2	99	0.940012
ko00100	Steroid biosynthesis	circRNA39(BraA02g042310.3C);circRNA77(BraA06g031540.3C)	2	96	2	99	0.940012
ko03022	Basal transcription factors	circRNA110(BraA09g018270.3C);circRNA142(BraA06g006500.3C)	2	96	2	99	0.940012
ko04144	Endocytosis	circRNA122(BraA02g042760.3C);circRNA85(BraA04g001390.3C)	2	96	2	99	0.940012
ko00030	Pentose phosphate pathway	circRNA106(BraA08g021950.3C);circRNA29(BraA10g014550.3C)	2	96	2	99	0.940012
ko00620	Pyruvate metabolism	circRNA153(BraA04g007110.3C);circRNA79(BraA06g032990.3C);circRNA87(BraA04g007110.3C)	2	96	2	99	0.940012
ko00909	Sesquiterpenoid and triterpenoid biosynthesis	circRNA39(BraA02g042310.3C);circRNA77(BraA06g031540.3C)	2	96	2	99	0.940012
ko00040	Pentose and glucuronate interconversions	circRNA34(BraA02g008390.3C);circRNA74(BraA06g019880.3C)	2	96	2	99	0.940012
ko03440	Homologous recombination	circRNA120(BraA02g008900.3C);circRNA137(BraA01g018110.3C)	2	96	2	99	0.940012
ko00240	Pyrimidine metabolism	circRNA28(BraA10g013890.3C)	1	96	1	99	0.969697
ko03060	Protein export	circRNA75(BraA06g025450.3C)	1	96	1	99	0.969697
ko01212	Fatty acid metabolism	circRNA96(BraA05g009570.3C)	1	96	1	99	0.969697
ko00945	Stilbenoid, diarylheptanoid and gingerol biosynthesis	circRNA161(BraA05g027140.3C)	1	96	1	99	0.969697
ko00902	Monoterpenoid biosynthesis	circRNA119(BraA10g032740.3C)	1	96	1	99	0.969697
ko00310	Lysine degradation	circRNA21(BraA09g064290.3C)	1	96	1	99	0.969697
ko00053	Ascorbate and aldarate metabolism	circRNA151(BraA07g040850.3C)	1	96	1	99	0.969697
ko00480	Glutathione metabolism	circRNA151(BraA07g040850.3C)	1	96	1	99	0.969697
ko00340	Histidine metabolism	circRNA111(BraA09g018750.3C)	1	96	1	99	0.969697
ko00860	Porphyrin and chlorophyll metabolism	circRNA17(BraA09g052590.3C)	1	96	1	99	0.969697
ko00562	Inositol phosphate metabolism	circRNA76(BraA06g027540.3C)	1	96	1	99	0.969697
ko00920	Sulfur metabolism	circRNA58(BraA03g055590.3C)	1	96	1	99	0.969697
ko00072	Synthesis and degradation of ketone bodies	circRNA159(BraA05g002050.3C)	1	96	1	99	0.969697
ko03050	Proteasome	circRNA25(BraA10g011530.3C)	1	96	1	99	0.969697
ko00660	C5-Branched dibasic acid metabolism	circRNA155(BraA04g008640.3C);circRNA90(BraA04g008640.3C)	1	96	1	99	0.969697
ko00071	Fatty acid degradation	circRNA96(BraA05g009570.3C)	1	96	1	99	0.969697
ko00903	Limonene and pinene degradation	circRNA161(BraA05g027140.3C)	1	96	1	99	0.969697
ko00061	Fatty acid biosynthesis	circRNA96(BraA05g009570.3C)	1	96	1	99	0.969697
ko00073	Cutin, suberine and wax biosynthesis	circRNA98(BraA05g014990.3C)	1	96	1	99	0.969697
ko00564	Glycerophospholipid metabolism	circRNA6(BraA09g000610.3C)	1	96	1	99	0.969697
ko00400	Phenylalanine, tyrosine and tryptophan biosynthesis	circRNA27(BraA10g012880.3C)	1	96	1	99	0.969697
ko00270	Cysteine and methionine metabolism	circRNA143(BraA06g008550.3C)	1	96	1	99	0.969697
ko00260	Glycine, serine and threonine metabolism	circRNA27(BraA10g012880.3C)	1	96	1	99	0.969697
ko00760	Nicotinate and nicotinamide metabolism	circRNA24(BraA10g008570.3C)	1	96	1	99	0.969697
ko04070	Phosphatidylinositol signaling system	circRNA76(BraA06g027540.3C)	1	96	1	99	0.969697
ko00710	Carbon fixation in photosynthetic organisms	circRNA79(BraA06g032990.3C)	1	96	1	99	0.969697
ko00650	Butanoate metabolism	circRNA159(BraA05g002050.3C)	1	96	1	99	0.969697
ko00630	Glyoxylate and dicarboxylate metabolism	circRNA59(BraA01g001320.3C)	1	96	1	99	0.969697
ko00910	Nitrogen metabolism	circRNA59(BraA01g001320.3C)	1	96	1	99	0.969697
ko00640	Propanoate metabolism	circRNA127(BraA03g028080.3C)	1	96	1	99	0.969697
ko00410	beta-Alanine metabolism	circRNA127(BraA03g028080.3C)	1	96	1	99	0.969697
ko03450	Non-homologous end-joining	circRNA30(BraA10g015060.3C)	1	96	1	99	0.969697
ko00511	Other glycan degradation	circRNA46(BraA03g029830.3C)	1	96	1	99	0.969697
ko00020	Citrate cycle (TCA cycle)	circRNA153(BraA04g007110.3C);circRNA87(BraA04g007110.3C)	1	96	1	99	0.969697
ko03040	Spliceosome	circRNA104(BraA08g020050.3C);circRNA4(BraA08g033650.3C);circRNA81(BraA07g005100.3C);circRNA88(BraA04g007650.3C)	4	96	5	99	0.993943
ko00500	Starch and sucrose metabolism	circRNA116(BraA10g005220.3C);circRNA34(BraA02g008390.3C);circRNA37(BraA02g034300.3C);circRNA60(BraA01g005650.3C)	4	96	5	99	0.993943
ko04141	Protein processing in endoplasmic reticulum	circRNA130(BraA03g047170.3C);circRNA163(BraA05g037940.3C);circRNA48(BraA03g033880.3C)	3	96	4	99	0.99634
ko00460	Cyanoamino acid metabolism	circRNA59(BraA01g001320.3C)	1	96	2	99	0.999382
ko00940	Phenylpropanoid biosynthesis	circRNA95(BraA05g006330.3C)	1	96	2	99	0.999382
