# Supplementary material for: Whole-transcriptome analysis and construction of an anther development-related ceRNA network in Chinese cabbage (Brassica campestris L. ssp. pekinensis)
Source: Sci Rep. 2022 Feb 17;12:2667. doi: 10.1038/s41598-022-06556-2 (PMC8854722; doi:10.1038/s41598-022-06556-2)
Supplement: Supplementary file 15 — Supplementary Information 15. [file 41598_2022_6556_MOESM15_ESM.xls]

## Sheet: Sheet1
Table S10 The co-expression relationship of lncRNAs and mRNAs
mRNA							Differentiall expression						lncRNA							Differentiall expression		function
transcript_name	class_code	chr	start	end	gene_id	gene_name	Significant	GO	KEGG	KO_ENTRY	EC	Description	transcript_name	class_code	chr	start	end	gene_id	gene_name	Significant	Known/novel	cis/trans	cis location	trans energy	Pearson Correlation Coefficient
BraA03g043310.3C	0	A03	21807846	21811917	MSTRG.9154	BraA03g043310.3C	yes	GO:0004565(beta-galactosidase activity);GO:0005576(extracellular region);GO:0005618(cell wall);GO:0005773(vacuole);GO:0005975(carbohydrate metabolic process);GO:0030246(carbohydrate binding);GO:0048046(apoplast)	00052(Galactose metabolism);00600(Sphingolipid metabolism);00531(Glycosaminoglycan degradation);00604(Glycosphingolipid biosynthesis - ganglio series);00511(Other glycan degradation)	K12309	EC:3.2.1.23	PREDICTED: beta-galactosidase 13 [Brassica rapa]	MSTRG.9161.1	u	A03	21894470	21895672	MSTRG.9161	.	yes	novel	cis	100K	NA	1
BraA03g043390.3C	0	A03	21875314	21877773	MSTRG.9159	BraA03g043390.3C	yes	GO:0003674(molecular_function);GO:0003682(chromatin binding);GO:0005634(nucleus);GO:0005886(plasma membrane);GO:0007064(mitotic sister chromatid cohesion);GO:0008150(biological_process);GO:0010468(regulation of gene expression)	NA	NA	NA	PREDICTED: uncharacterized protein LOC103860491 [Brassica rapa]	MSTRG.9161.1	u	A03	21894470	21895672	MSTRG.9161	.	yes	novel	cis	100K	NA	1
BraA03g043400.3C	0	A03	21883221	21885208	MSTRG.9163	BraA03g043400.3C	yes	GO:0000978(RNA polymerase II core promoter proximal region sequence-specific DNA binding);GO:0003677(DNA binding);GO:0003700(transcription factor activity, sequence-specific DNA binding);GO:0005634(nucleus);GO:0006351(transcription, DNA-templated);GO:0006355(regulation of transcription, DNA-templated);GO:0009555(pollen development);GO:0046983(protein dimerization activity);GO:0048658(anther wall …	00040(Pentose and glucuronate interconversions);00053(Ascorbate and aldarate metabolism);00520(Amino sugar and nucleotide sugar metabolism)	K16190	EC:2.7.1.43	PREDICTED: transcription factor ABORTED MICROSPORES-like [Brassica rapa]	MSTRG.9161.1	u	A03	21894470	21895672	MSTRG.9161	.	yes	novel	cis	100K	NA	1
BraA03g043300.3C	0	A03	21803773	21806056	MSTRG.9151	BraA03g043300.3C	yes	GO:0005515(protein binding);GO:0005739(mitochondrion);GO:0005773(vacuole);GO:0005774(vacuolar membrane);GO:0005777(peroxisome);GO:0005778(peroxisomal membrane);GO:0005794(Golgi apparatus);GO:0005829(cytosol);GO:0006979(response to oxidative stress);GO:0009506(plasmodesma);GO:0009507(chloroplast);GO:0009514(glyoxysome);GO:0009536(plastid);GO:0009735(response to cytokinin);GO:0009941(chloroplast en…	00053(Ascorbate and aldarate metabolism);00480(Glutathione metabolism)	K00434	EC:1.11.1.11	PREDICTED: L-ascorbate peroxidase 3, peroxisomal-like [Brassica rapa]	MSTRG.9161.1	u	A03	21894470	21895672	MSTRG.9161	.	yes	novel	cis	100K	NA	-1
BraA03g043360.3C	0	A03	21855730	21856020	MSTRG.9157	BraA03g043360.3C	yes	GO:0005515(protein binding);GO:0005524(ATP binding);GO:0005618(cell wall);GO:0005634(nucleus);GO:0005794(Golgi apparatus);GO:0005829(cytosol);GO:0005886(plasma membrane);GO:0006351(transcription, DNA-templated);GO:0006355(regulation of transcription, DNA-templated);GO:0006457(protein folding);GO:0009408(response to heat);GO:0009615(response to virus);GO:0009617(response to bacterium);GO:0046686(r…	03040(Spliceosome);04141(Protein processing in endoplasmic reticulum);04144(Endocytosis)	K03283	NA	PREDICTED: probable mediator of RNA polymerase II transcription subunit 37c [Brassica rapa]	MSTRG.9161.1	u	A03	21894470	21895672	MSTRG.9161	.	yes	novel	cis	100K	NA	1
BraA03g043410.3C	0	A03	21886027	21892717	MSTRG.9164	BraA03g043410.3C	yes	GO:0004842(ubiquitin-protein transferase activity);GO:0005524(ATP binding);GO:0005634(nucleus);GO:0005829(cytosol);GO:0016567(protein ubiquitination);GO:0031625(ubiquitin protein ligase binding);GO:0061630(ubiquitin protein ligase activity)	04120(Ubiquitin mediated proteolysis)	K10581	EC:2.3.2.24	BnaA03g39410D [Brassica napus]	MSTRG.9161.1	u	A03	21894470	21895672	MSTRG.9161	.	yes	novel	cis	10K	NA	1
BraA07g032140.3C	0	A07	23230989	23232822	MSTRG.20569	BraA07g032140.3C	yes	GO:0004747(ribokinase activity);GO:0005524(ATP binding);GO:0006014(D-ribose metabolic process);GO:0008865(fructokinase activity);GO:0009507(chloroplast);GO:0009570(chloroplast stroma);GO:0016301(kinase activity);GO:0019252(starch biosynthetic process)	00051(Fructose and mannose metabolism);00500(Starch and sucrose metabolism);00520(Amino sugar and nucleotide sugar metabolism)	K00847	EC:2.7.1.4	PREDICTED: probable fructokinase-6, chloroplastic [Brassica rapa]	MSTRG.20577.1	u	A07	23298595	23299336	MSTRG.20577	.	yes	novel	cis	100K	NA	-1
BraA02g039420.3C	0	A02	27455880	27457332	MSTRG.5597	BraA02g039420.3C	yes	GO:0004650(polygalacturonase activity);GO:0005576(extracellular region);GO:0005975(carbohydrate metabolic process);GO:0071555(cell wall organization)	00040(Pentose and glucuronate interconversions);00500(Starch and sucrose metabolism)	K01213	EC:3.2.1.67	PREDICTED: polygalacturonase-like [Brassica rapa]	MSTRG.5592.1	o	A02	27406497	27456002	MSTRG.5592	BraA02g039390.3C	yes	novel	cis	100K	NA	1
BraA02g039380.3C	0	A02	27421347	27422797	MSTRG.5594	BraA02g039380.3C	yes	GO:0004650(polygalacturonase activity);GO:0005576(extracellular region);GO:0005975(carbohydrate metabolic process);GO:0071555(cell wall organization)	00040(Pentose and glucuronate interconversions);00500(Starch and sucrose metabolism)	K01213	EC:3.2.1.67	PREDICTED: polygalacturonase-like [Brassica napus]	MSTRG.5592.1	o	A02	27406497	27456002	MSTRG.5592	BraA02g039390.3C	yes	novel	cis	100K	NA	1
BraA02g039400.3C	0	A02	27437731	27439183	MSTRG.5596	BraA02g039400.3C	yes	GO:0004650(polygalacturonase activity);GO:0005576(extracellular region);GO:0005975(carbohydrate metabolic process);GO:0071555(cell wall organization)	00040(Pentose and glucuronate interconversions);00500(Starch and sucrose metabolism)	K01213	EC:3.2.1.67	PREDICTED: polygalacturonase-like [Brassica rapa]	MSTRG.5592.1	o	A02	27406497	27456002	MSTRG.5592	BraA02g039390.3C	yes	novel	cis	100K	NA	1
BraA02g039370.3C	0	A02	27406705	27408155	MSTRG.5593	BraA02g039370.3C	yes	GO:0004650(polygalacturonase activity);GO:0005576(extracellular region);GO:0005975(carbohydrate metabolic process);GO:0071555(cell wall organization)	00040(Pentose and glucuronate interconversions);00500(Starch and sucrose metabolism)	K01213	EC:3.2.1.67	PREDICTED: polygalacturonase-like [Brassica rapa]	MSTRG.5592.1	o	A02	27406497	27456002	MSTRG.5592	BraA02g039390.3C	yes	novel	cis	1K	NA	1
BraA02g039410.3C	0	A02	27445524	27447377	MSTRG.5596	BraA02g039410.3C	yes	GO:0004650(polygalacturonase activity);GO:0005576(extracellular region);GO:0005975(carbohydrate metabolic process);GO:0071555(cell wall organization)	00040(Pentose and glucuronate interconversions);00500(Starch and sucrose metabolism)	K01213	EC:3.2.1.67	PREDICTED: polygalacturonase-like [Brassica rapa]	MSTRG.5592.1	o	A02	27406497	27456002	MSTRG.5592	BraA02g039390.3C	yes	novel	cis	100K	NA	1
BraA02g039460.3C	0	A02	27491460	27492512	BraA02g039460.3C	BraA02g039460.3C	yes	GO:0003674(molecular_function);GO:0005737(cytoplasm);GO:0005829(cytosol);GO:0019762(glucosinolate catabolic process);GO:0080028(nitrile biosynthetic process)	NA	NA	NA	PREDICTED: nitrile-specifier protein 5-like [Brassica rapa]	MSTRG.5592.1	o	A02	27406497	27456002	MSTRG.5592	BraA02g039390.3C	yes	novel	cis	100K	NA	1
BraA02g038980.3C	0	A02	27089233	27092586	MSTRG.5571	BraA02g038980.3C	yes	GO:0005886(plasma membrane);GO:0006508(proteolysis);GO:0008233(peptidase activity);GO:0008234(cysteine-type peptidase activity)	NA	NA	NA	PREDICTED: uncharacterized protein LOC108832923 [Raphanus sativus]	MSTRG.5568.1	o	A02	27064168	27124114	MSTRG.5568	BraA02g038990.3C	yes	novel	cis	100K	NA	1
BraA02g038880.3C	0	A02	27015888	27018156	MSTRG.5553	BraA02g038880.3C	yes	GO:0009507(chloroplast);GO:0016787(hydrolase activity)	00901(Indole alkaloid biosynthesis)	K08233	EC:3.1.1.78	PREDICTED: putative methylesterase 11, chloroplastic [Brassica rapa]	MSTRG.5568.1	o	A02	27064168	27124114	MSTRG.5568	BraA02g038990.3C	yes	novel	cis	100K	NA	-1
BraA09g003580.3C	0	A09	2202250	2204112	MSTRG.24069	BraA09g003580.3C	yes	GO:0003674(molecular_function);GO:0005886(plasma membrane);GO:0008150(biological_process)	NA	NA	NA	PREDICTED: cell wall protein DAN4-like [Brassica rapa]	MSTRG.24070.2	x	A09	2202877	2203515	MSTRG.24070	BraA09g003580.3C	yes	novel	cis	1K	NA	1
BraA09g003570.3C	0	A09	2200221	2201081	MSTRG.24066	BraA09g003570.3C	yes	GO:0009507(chloroplast)	NA	NA	NA	PREDICTED: uncharacterized protein LOC103837051 [Brassica rapa]	MSTRG.24070.2	x	A09	2202877	2203515	MSTRG.24070	BraA09g003580.3C	yes	novel	cis	10K	NA	1
BraA01g013610.3C	0	A01	7172646	7179712	MSTRG.1009	BraA01g013610.3C	yes	GO:0003674(molecular_function);GO:0005576(extracellular region);GO:0008150(biological_process)	NA	NA	NA	PREDICTED: putative cysteine-rich repeat secretory protein 37 [Brassica rapa]	MSTRG.1010.1	x	A01	7178102	7178600	MSTRG.1010	BraA01g013610.3C	yes	novel	cis	10K	NA	1
BraA07g035580.3C	0	A07	25098171	25098871	MSTRG.20837	BraA07g035580.3C	yes	GO:0003674(molecular_function);GO:0006952(defense response);GO:0009507(chloroplast);GO:0009607(response to biotic stimulus)	NA	NA	NA	PREDICTED: MLP-like protein 31 [Brassica rapa]	MSTRG.20820.1	u	A07	25002871	25004758	MSTRG.20820	.	yes	novel	cis	100K	NA	-1
BraA07g035420.3C	0	A07	25023877	25025131	MSTRG.20823	BraA07g035420.3C	yes	GO:0005576(extracellular region);GO:0006810(transport);GO:0009506(plasmodesma);GO:0016021(integral component of membrane);GO:0016032(viral process);GO:0042742(defense response to bacterium);GO:0051707(response to other organism)	NA	NA	NA	BnaA07g28800D [Brassica napus]	MSTRG.20820.1	u	A07	25002871	25004758	MSTRG.20820	.	yes	novel	cis	100K	NA	-1
BraA07g035470.3C	0	A07	25061870	25062756	MSTRG.20829	BraA07g035470.3C	yes	GO:0006810(transport);GO:0009507(chloroplast);GO:0009535(chloroplast thylakoid membrane);GO:0009773(photosynthetic electron transport in photosystem I);GO:0010258(NADH dehydrogenase complex (plastoquinone) assembly);GO:0010598(NAD(P)H dehydrogenase complex (plastoquinone));GO:0016021(integral component of membrane);GO:0016655(oxidoreductase activity, acting on NAD(P)H, quinone or similar compound…	NA	NA	NA	PREDICTED: NAD(P)H-quinone oxidoreductase subunit L, chloroplastic [Brassica rapa]	MSTRG.20820.1	u	A07	25002871	25004758	MSTRG.20820	.	yes	novel	cis	100K	NA	-1
BraA07g035460.3C	0	A07	25054493	25057209	MSTRG.20828	BraA07g035460.3C	yes	GO:0005737(cytoplasm);GO:0008150(biological_process);GO:0016021(integral component of membrane);GO:0017022(myosin binding);GO:0030133(transport vesicle)	00073(Cutin, suberine and wax biosynthesis)	K13407	EC:1.14.-.-	PREDICTED: myosin-binding protein 2 isoform X1 [Brassica rapa]	MSTRG.20820.1	u	A07	25002871	25004758	MSTRG.20820	.	yes	novel	cis	100K	NA	-1
BraA07g035450.3C	0	A07	25046758	25048434	MSTRG.20827	BraA07g035450.3C	yes	GO:0005524(ATP binding);GO:0005634(nucleus);GO:0016301(kinase activity);GO:0016310(phosphorylation)	00520(Amino sugar and nucleotide sugar metabolism)	K01183	EC:3.2.1.14	PREDICTED: cysteine-rich receptor-like protein kinase 10 [Brassica rapa]	MSTRG.20820.1	u	A07	25002871	25004758	MSTRG.20820	.	yes	novel	cis	100K	NA	-1
BraA09g016320.3C	0	A09	10025155	10026166	MSTRG.24956	BraA09g016320.3C	yes	GO:0005515(protein binding);GO:0009409(response to cold);GO:0009507(chloroplast);GO:0009522(photosystem I);GO:0009534(chloroplast thylakoid);GO:0009535(chloroplast thylakoid membrane);GO:0009579(thylakoid);GO:0009644(response to high light intensity);GO:0009645(response to low light intensity stimulus);GO:0009735(response to cytokinin);GO:0009768(photosynthesis, light harvesting in photosystem I)…	00196(Photosynthesis - antenna proteins)	K08909	NA	PREDICTED: photosystem I chlorophyll a/b-binding protein 3-1, chloroplastic [Brassica rapa]	MSTRG.24955.1	u	A09	10009586	10015548	MSTRG.24955	.	yes	novel	cis	100K	NA	-1
BraA09g016310.3C	0	A09	10018445	10024167	BraA09g016310.3C	BraA09g016310.3C	yes	GO:0005516(calmodulin binding);GO:0005739(mitochondrion);GO:0005886(plasma membrane);GO:0006952(defense response);GO:0008219(cell death);GO:0009607(response to biotic stimulus);GO:0009817(defense response to fungus, incompatible interaction);GO:0016021(integral component of membrane)	NA	NA	NA	PREDICTED: MLO-like protein 6 [Brassica rapa]	MSTRG.24955.1	u	A09	10009586	10015548	MSTRG.24955	.	yes	novel	cis	10K	NA	-1
BraA09g016390.3C	0	A09	10063608	10070928	MSTRG.24959	BraA09g016390.3C	yes	GO:0004672(protein kinase activity);GO:0004674(protein serine/threonine kinase activity);GO:0005524(ATP binding);GO:0005886(plasma membrane);GO:0009506(plasmodesma);GO:0016021(integral component of membrane);GO:0016301(kinase activity);GO:0030246(carbohydrate binding);GO:0031625(ubiquitin protein ligase binding);GO:0032497(detection of lipopolysaccharide);GO:0045087(innate immune response);GO:004…	00500(Starch and sucrose metabolism);00460(Cyanoamino acid metabolism);00940(Phenylpropanoid biosynthesis)	K05349	EC:3.2.1.21	BnaCnng09940D [Brassica napus]	MSTRG.24955.1	u	A09	10009586	10015548	MSTRG.24955	.	yes	novel	cis	100K	NA	-1
BraA07g026230.3C	0	A07	20042971	20045090	MSTRG.20156	BraA07g026230.3C	yes	GO:0000139(Golgi membrane);GO:0005789(endoplasmic reticulum membrane);GO:0005794(Golgi apparatus);GO:0005886(plasma membrane);GO:0008150(biological_process);GO:0009543(chloroplast thylakoid lumen);GO:0016020(membrane);GO:0016021(integral component of membrane);GO:0031902(late endosome membrane)	NA	NA	NA	PREDICTED: ALA-interacting subunit 5 [Brassica rapa]	MSTRG.20167.1	x	A07	20097620	20102678	MSTRG.20167	BraA07g026360.3C	yes	novel	cis	100K	NA	1
BraA07g026290.3C	0	A07	20063921	20065174	BraA07g026290.3C	BraA07g026290.3C	yes	GO:0005576(extracellular region);GO:0006508(proteolysis);GO:0008234(cysteine-type peptidase activity)	NA	NA	NA	PREDICTED: metacaspase-7 [Brassica rapa]	MSTRG.20167.1	x	A07	20097620	20102678	MSTRG.20167	BraA07g026360.3C	yes	novel	cis	100K	NA	-1
BraA07g026200.3C	0	A07	20032260	20033161	MSTRG.20154	BraA07g026200.3C	yes	GO:0003674(molecular_function);GO:0008150(biological_process);GO:0009507(chloroplast)	NA	NA	NA	PREDICTED: uncharacterized protein LOC103830481 [Brassica rapa]	MSTRG.20167.1	x	A07	20097620	20102678	MSTRG.20167	BraA07g026360.3C	yes	novel	cis	100K	NA	-1
BraA07g026310.3C	0	A07	20079604	20081653	MSTRG.20161	BraA07g026310.3C	yes	GO:0003674(molecular_function);GO:0003723(RNA binding);GO:0005634(nucleus);GO:0008150(biological_process)	04141(Protein processing in endoplasmic reticulum)	K09503	NA	PREDICTED: YTH domain-containing family protein 2-like isoform X1 [Brassica rapa]	MSTRG.20167.1	x	A07	20097620	20102678	MSTRG.20167	BraA07g026360.3C	yes	novel	cis	100K	NA	1
BraA01g029230.3C	0	A01	19292913	19293140	MSTRG.1974	BraA01g029230.3C	yes	GO:0004871(signal transducer activity);GO:0005576(extracellular region);GO:0007267(cell-cell signaling);GO:0048046(apoplast)	NA	NA	NA	PREDICTED: protein RALF-like 15 [Brassica rapa]	MSTRG.1972.1	u	A01	19278035	19280903	MSTRG.1972	.	yes	novel	cis	100K	NA	1
BraA01g029170.3C	0	A01	19265135	19266132	MSTRG.1969	BraA01g029170.3C	yes	GO:0005515(protein binding);GO:0009409(response to cold);GO:0009507(chloroplast);GO:0009522(photosystem I);GO:0009534(chloroplast thylakoid);GO:0009535(chloroplast thylakoid membrane);GO:0009579(thylakoid);GO:0009644(response to high light intensity);GO:0009645(response to low light intensity stimulus);GO:0009735(response to cytokinin);GO:0009768(photosynthesis, light harvesting in photosystem I)…	00196(Photosynthesis - antenna proteins)	K08909	NA	PREDICTED: photosystem I chlorophyll a/b-binding protein 3-1, chloroplastic [Brassica rapa]	MSTRG.1972.1	u	A01	19278035	19280903	MSTRG.1972	.	yes	novel	cis	100K	NA	-1
BraA01g029150.3C	0	A01	19252421	19255382	BraA01g029150.3C	BraA01g029150.3C	yes	GO:0005524(ATP binding);GO:0005886(plasma membrane);GO:0016021(integral component of membrane);GO:0016301(kinase activity);GO:0030246(carbohydrate binding);GO:0048544(recognition of pollen)	00500(Starch and sucrose metabolism);00460(Cyanoamino acid metabolism);00940(Phenylpropanoid biosynthesis)	K05349	EC:3.2.1.21	PREDICTED: G-type lectin S-receptor-like serine/threonine-protein kinase At1g61500 [Brassica rapa]	MSTRG.1972.1	u	A01	19278035	19280903	MSTRG.1972	.	yes	novel	cis	100K	NA	-1
BraA05g031220.3C	0	A05	22891679	22893178	MSTRG.14587	BraA05g031220.3C	yes	GO:0003674(molecular_function);GO:0009507(chloroplast);GO:0009570(chloroplast stroma);GO:0009579(thylakoid);GO:0010478(chlororespiration)	NA	NA	NA	PREDICTED: uncharacterized protein LOC103869869 [Brassica rapa]	MSTRG.14582.1	u	A05	22855529	22856071	MSTRG.14582	.	yes	novel	cis	100K	NA	-1
BraA05g025430.3C	0	A05	19120922	19124255	BraA05g025430.3C	BraA05g025430.3C	yes	GO:0004451(isocitrate lyase activity);GO:0005737(cytoplasm);GO:0006097(glyoxylate cycle);GO:0006099(tricarboxylic acid cycle);GO:0009514(glyoxysome);GO:0046872(metal ion binding);GO:0046912(transferase activity, transferring acyl groups, acyl groups converted into alkyl on transfer)	01200(Carbon metabolism);00630(Glyoxylate and dicarboxylate metabolism)	K01637	EC:4.1.3.1	PREDICTED: isocitrate lyase-like [Brassica napus]	MSTRG.14182.1	u	A05	19178976	19179617	MSTRG.14182	.	yes	novel	cis	100K	NA	-1
BraA05g025470.3C	0	A05	19159756	19165138	MSTRG.14181	BraA05g025470.3C	yes	GO:0005215(transporter activity);GO:0005773(vacuole);GO:0005774(vacuolar membrane);GO:0005886(plasma membrane);GO:0015297(antiporter activity);GO:0016020(membrane);GO:0016021(integral component of membrane)	NA	NA	NA	PREDICTED: protein DETOXIFICATION 40-like [Brassica rapa]	MSTRG.14182.1	u	A05	19178976	19179617	MSTRG.14182	.	yes	novel	cis	100K	NA	1
BraA05g025440.3C	0	A05	19135667	19137323	MSTRG.14179	BraA05g025440.3C	yes	GO:0005525(GTP binding);GO:0007264(small GTPase mediated signal transduction);GO:0015031(protein transport);GO:0090404(pollen tube tip)	04144(Endocytosis);04145(Phagosome)	K07889	NA	PREDICTED: septum-promoting GTP-binding protein 1-like [Brassica rapa]	MSTRG.14182.1	u	A05	19178976	19179617	MSTRG.14182	.	yes	novel	cis	100K	NA	1
BraA09g003580.3C	0	A09	2202250	2204112	MSTRG.24069	BraA09g003580.3C	yes	GO:0003674(molecular_function);GO:0005886(plasma membrane);GO:0008150(biological_process)	NA	NA	NA	PREDICTED: cell wall protein DAN4-like [Brassica rapa]	MSTRG.24070.1	x	A09	2202877	2203515	MSTRG.24070	BraA09g003580.3C	yes	novel	cis	1K	NA	1
BraA09g003570.3C	0	A09	2200221	2201081	MSTRG.24066	BraA09g003570.3C	yes	GO:0009507(chloroplast)	NA	NA	NA	PREDICTED: uncharacterized protein LOC103837051 [Brassica rapa]	MSTRG.24070.1	x	A09	2202877	2203515	MSTRG.24070	BraA09g003580.3C	yes	novel	cis	10K	NA	1
BraA09g027240.3C	0	A09	18574662	18576108	MSTRG.25618	BraA09g027240.3C	yes	GO:0004601(peroxidase activity);GO:0005576(extracellular region);GO:0006979(response to oxidative stress);GO:0020037(heme binding);GO:0042744(hydrogen peroxide catabolic process);GO:0046872(metal ion binding);GO:0055114(oxidation-reduction process)	00940(Phenylpropanoid biosynthesis)	K00430	EC:1.11.1.7	PREDICTED: peroxidase 39 [Brassica rapa]	MSTRG.25614.1	u	A09	18558382	18558943	MSTRG.25614	.	yes	novel	cis	100K	NA	-1
BraA09g027160.3C	0	A09	18504206	18505982	BraA09g027160.3C	BraA09g027160.3C	yes	GO:0003677(DNA binding);GO:0005634(nucleus);GO:0005773(vacuole);GO:0006351(transcription, DNA-templated);GO:0006355(regulation of transcription, DNA-templated)	NA	NA	NA	PREDICTED: AT-rich interactive domain-containing protein 2 isoform X2 [Brassica rapa]	MSTRG.25614.1	u	A09	18558382	18558943	MSTRG.25614	.	yes	novel	cis	100K	NA	1
BraA09g027210.3C	0	A09	18550031	18552885	MSTRG.25613	BraA09g027210.3C	yes	GO:0005794(Golgi apparatus);GO:0008150(biological_process);GO:0016021(integral component of membrane);GO:0016740(transferase activity);GO:0016757(transferase activity, transferring glycosyl groups)	NA	NA	NA	PREDICTED: uncharacterized protein LOC103833880 [Brassica rapa]	MSTRG.25614.1	u	A09	18558382	18558943	MSTRG.25614	.	yes	novel	cis	10K	NA	1
BraA08g024730.3C	0	A08	17995091	17995792	MSTRG.22954	BraA08g024730.3C	yes	GO:0003676(nucleic acid binding);GO:0003700(transcription factor activity, sequence-specific DNA binding);GO:0005634(nucleus);GO:0006351(transcription, DNA-templated);GO:0006979(response to oxidative stress);GO:0008270(zinc ion binding);GO:0009409(response to cold);GO:0009414(response to water deprivation);GO:0009611(response to wounding);GO:0009644(response to high light intensity);GO:0009651(re…	NA	NA	NA	PREDICTED: zinc finger protein ZAT10-like [Brassica rapa]	MSTRG.22947.1	u	A08	17953054	17953294	MSTRG.22947	.	yes	novel	cis	100K	NA	-1
BraA08g024580.3C	0	A08	17924294	17927551	BraA08g024580.3C	BraA08g024580.3C	yes	GO:0000398(mRNA splicing, via spliceosome);GO:0005634(nucleus);GO:0046540(U4/U6 x U5 tri-snRNP complex)	03040(Spliceosome)	K12843	NA	PREDICTED: LOW QUALITY PROTEIN: U4/U6 small nuclear ribonucleoprotein Prp3-like [Brassica rapa]	MSTRG.22947.1	u	A08	17953054	17953294	MSTRG.22947	.	yes	novel	cis	100K	NA	1
BraA08g024660.3C	0	A08	17954704	17958519	MSTRG.22948	BraA08g024660.3C	yes	GO:0004004(ATP-dependent RNA helicase activity);GO:0005524(ATP binding);GO:0005634(nucleus);GO:0006397(mRNA processing);GO:0008380(RNA splicing)	03040(Spliceosome)	K12818	EC:3.6.4.13	BnaA08g18720D [Brassica napus]	MSTRG.22947.1	u	A08	17953054	17953294	MSTRG.22947	.	yes	novel	cis	10K	NA	1
BraA08g024550.3C	0	A08	17901535	17904115	MSTRG.22939	BraA08g024550.3C	yes	GO:0004185(serine-type carboxypeptidase activity);GO:0005576(extracellular region);GO:0006508(proteolysis);GO:0009505(plant-type cell wall);GO:0009506(plasmodesma);GO:0016747(transferase activity, transferring acyl groups other than amino-acyl groups);GO:0019748(secondary metabolic process);GO:0051603(proteolysis involved in cellular protein catabolic process)	00460(Cyanoamino acid metabolism)	K08249	EC:4.1.2.11	PREDICTED: serine carboxypeptidase-like 45 [Brassica rapa]	MSTRG.22947.1	u	A08	17953054	17953294	MSTRG.22947	.	yes	novel	cis	100K	NA	-1
BraA07g032140.3C	0	A07	23230989	23232822	MSTRG.20569	BraA07g032140.3C	yes	GO:0004747(ribokinase activity);GO:0005524(ATP binding);GO:0006014(D-ribose metabolic process);GO:0008865(fructokinase activity);GO:0009507(chloroplast);GO:0009570(chloroplast stroma);GO:0016301(kinase activity);GO:0019252(starch biosynthetic process)	00051(Fructose and mannose metabolism);00500(Starch and sucrose metabolism);00520(Amino sugar and nucleotide sugar metabolism)	K00847	EC:2.7.1.4	PREDICTED: probable fructokinase-6, chloroplastic [Brassica rapa]	MSTRG.20577.2	u	A07	23298595	23299336	MSTRG.20577	.	yes	novel	cis	100K	NA	-1
BraA09g062680.3C	0	A09	43451823	43453715	MSTRG.27929	BraA09g062680.3C	yes	GO:0004793(threonine aldolase activity);GO:0005737(cytoplasm);GO:0005829(cytosol);GO:0006545(glycine biosynthetic process);GO:0006567(threonine catabolic process);GO:0008732(L-allo-threonine aldolase activity);GO:0016832(aldehyde-lyase activity)	01230(Biosynthesis of amino acids);00260(Glycine, serine and threonine metabolism)	K01620	EC:4.1.2.48	PREDICTED: probable low-specificity L-threonine aldolase 1 [Brassica rapa]	MSTRG.27926.1	u	A09	43446948	43447563	MSTRG.27926	.	yes	novel	cis	10K	NA	1
BraA09g062690.3C	0	A09	43454343	43455959	MSTRG.27929	BraA09g062690.3C	yes	GO:0005739(mitochondrion);GO:0008150(biological_process)	NA	NA	NA	BnaA09g48810D [Brassica napus]	MSTRG.27926.1	u	A09	43446948	43447563	MSTRG.27926	.	yes	novel	cis	10K	NA	-1
BraA09g062710.3C	0	A09	43461377	43462080	MSTRG.27927	BraA09g062710.3C	yes	GO:0003674(molecular_function);GO:0005634(nucleus);GO:0008150(biological_process)	NA	NA	NA	PREDICTED: uncharacterized protein LOC103843390 [Brassica rapa]	MSTRG.27926.1	u	A09	43446948	43447563	MSTRG.27926	.	yes	novel	cis	100K	NA	1
BraA09g062620.3C	0	A09	43413064	43415304	MSTRG.27920	BraA09g062620.3C	yes	GO:0005789(endoplasmic reticulum membrane);GO:0005886(plasma membrane);GO:0016021(integral component of membrane);GO:0016032(viral process);GO:0046907(intracellular transport)	NA	NA	NA	PREDICTED: vesicle-associated protein 2-2-like [Brassica rapa]	MSTRG.27926.1	u	A09	43446948	43447563	MSTRG.27926	.	yes	novel	cis	100K	NA	1
BraA02g039420.3C	0	A02	27455880	27457332	MSTRG.5597	BraA02g039420.3C	yes	GO:0004650(polygalacturonase activity);GO:0005576(extracellular region);GO:0005975(carbohydrate metabolic process);GO:0071555(cell wall organization)	00040(Pentose and glucuronate interconversions);00500(Starch and sucrose metabolism)	K01213	EC:3.2.1.67	PREDICTED: polygalacturonase-like [Brassica rapa]	MSTRG.5592.2	x	A02	27437450	27456002	MSTRG.5592	BraA02g039410.3C	yes	novel	cis	100K	NA	1
BraA02g039380.3C	0	A02	27421347	27422797	MSTRG.5594	BraA02g039380.3C	yes	GO:0004650(polygalacturonase activity);GO:0005576(extracellular region);GO:0005975(carbohydrate metabolic process);GO:0071555(cell wall organization)	00040(Pentose and glucuronate interconversions);00500(Starch and sucrose metabolism)	K01213	EC:3.2.1.67	PREDICTED: polygalacturonase-like [Brassica napus]	MSTRG.5592.2	x	A02	27437450	27456002	MSTRG.5592	BraA02g039410.3C	yes	novel	cis	100K	NA	1
BraA02g039400.3C	0	A02	27437731	27439183	MSTRG.5596	BraA02g039400.3C	yes	GO:0004650(polygalacturonase activity);GO:0005576(extracellular region);GO:0005975(carbohydrate metabolic process);GO:0071555(cell wall organization)	00040(Pentose and glucuronate interconversions);00500(Starch and sucrose metabolism)	K01213	EC:3.2.1.67	PREDICTED: polygalacturonase-like [Brassica rapa]	MSTRG.5592.2	x	A02	27437450	27456002	MSTRG.5592	BraA02g039410.3C	yes	novel	cis	1K	NA	1
BraA02g039370.3C	0	A02	27406705	27408155	MSTRG.5593	BraA02g039370.3C	yes	GO:0004650(polygalacturonase activity);GO:0005576(extracellular region);GO:0005975(carbohydrate metabolic process);GO:0071555(cell wall organization)	00040(Pentose and glucuronate interconversions);00500(Starch and sucrose metabolism)	K01213	EC:3.2.1.67	PREDICTED: polygalacturonase-like [Brassica rapa]	MSTRG.5592.2	x	A02	27437450	27456002	MSTRG.5592	BraA02g039410.3C	yes	novel	cis	100K	NA	1
BraA02g039410.3C	0	A02	27445524	27447377	MSTRG.5596	BraA02g039410.3C	yes	GO:0004650(polygalacturonase activity);GO:0005576(extracellular region);GO:0005975(carbohydrate metabolic process);GO:0071555(cell wall organization)	00040(Pentose and glucuronate interconversions);00500(Starch and sucrose metabolism)	K01213	EC:3.2.1.67	PREDICTED: polygalacturonase-like [Brassica rapa]	MSTRG.5592.2	x	A02	27437450	27456002	MSTRG.5592	BraA02g039410.3C	yes	novel	cis	10K	NA	1
BraA02g039460.3C	0	A02	27491460	27492512	BraA02g039460.3C	BraA02g039460.3C	yes	GO:0003674(molecular_function);GO:0005737(cytoplasm);GO:0005829(cytosol);GO:0019762(glucosinolate catabolic process);GO:0080028(nitrile biosynthetic process)	NA	NA	NA	PREDICTED: nitrile-specifier protein 5-like [Brassica rapa]	MSTRG.5592.2	x	A02	27437450	27456002	MSTRG.5592	BraA02g039410.3C	yes	novel	cis	100K	NA	1
BraA09g043160.3C	0	A09	33447380	33449465	MSTRG.26570	BraA09g043160.3C	yes	GO:0000166(nucleotide binding);GO:0003677(DNA binding);GO:0003723(RNA binding);GO:0004518(nuclease activity);GO:0005575(cellular_component);GO:0008150(biological_process);GO:0046872(metal ion binding)	NA	NA	NA	PREDICTED: zinc finger CCCH domain-containing protein 46 [Brassica rapa]	MSTRG.26566.1	u	A09	33405526	33407098	MSTRG.26566	.	yes	novel	cis	100K	NA	-1
BraA09g043240.3C	0	A09	33468428	33469459	MSTRG.26575	BraA09g043240.3C	yes	GO:0008375(acetylglucosaminyltransferase activity);GO:0009506(plasmodesma);GO:0016020(membrane);GO:0016757(transferase activity, transferring glycosyl groups)	04144(Endocytosis)	K12471	NA	PREDICTED: uncharacterized protein LOC103841140 [Brassica rapa]	MSTRG.26566.1	u	A09	33405526	33407098	MSTRG.26566	.	yes	novel	cis	100K	NA	-1
BraA09g043260.3C	0	A09	33471065	33473168	MSTRG.26577	BraA09g043260.3C	yes	GO:0003755(peptidyl-prolyl cis-trans isomerase activity);GO:0005515(protein binding);GO:0005516(calmodulin binding);GO:0005528(FK506 binding);GO:0005774(vacuolar membrane);GO:0005789(endoplasmic reticulum membrane);GO:0005886(plasma membrane);GO:0009734(auxin-activated signaling pathway);GO:0016021(integral component of membrane);GO:0018208(peptidyl-proline modification);GO:0048366(leaf developme…	01200(Carbon metabolism);00630(Glyoxylate and dicarboxylate metabolism);00260(Glycine, serine and threonine metabolism)	K00281	EC:1.4.4.2	PREDICTED: peptidyl-prolyl cis-trans isomerase FKBP42 [Brassica napus]	MSTRG.26566.1	u	A09	33405526	33407098	MSTRG.26566	.	yes	novel	cis	100K	NA	1
BraA09g043220.3C	0	A09	33462628	33463067	MSTRG.26573	BraA09g043220.3C	yes	GO:0003674(molecular_function);GO:0008150(biological_process)	NA	NA	NA	PREDICTED: uncharacterized protein LOC103841137 [Brassica rapa]	MSTRG.26566.1	u	A09	33405526	33407098	MSTRG.26566	.	yes	novel	cis	100K	NA	1
BraA05g031220.3C	0	A05	22891679	22893178	MSTRG.14587	BraA05g031220.3C	yes	GO:0003674(molecular_function);GO:0009507(chloroplast);GO:0009570(chloroplast stroma);GO:0009579(thylakoid);GO:0010478(chlororespiration)	NA	NA	NA	PREDICTED: uncharacterized protein LOC103869869 [Brassica rapa]	MSTRG.14585.1	u	A05	22868360	22868925	MSTRG.14585	.	yes	novel	cis	100K	NA	-1
BraA02g025190.3C	0	A02	15074508	15076815	MSTRG.4756	BraA02g025190.3C	yes	GO:0004674(protein serine/threonine kinase activity);GO:0005515(protein binding);GO:0005524(ATP binding);GO:0005634(nucleus);GO:0005737(cytoplasm);GO:0005886(plasma membrane);GO:0006468(protein phosphorylation);GO:0009826(unidimensional cell growth);GO:0009860(pollen tube growth);GO:0016301(kinase activity);GO:0035556(intracellular signal transduction);GO:0040008(regulation of growth)	04626(Plant-pathogen interaction)	K13412	EC:2.7.11.1	PREDICTED: serine/threonine-protein kinase AGC1-7 [Brassica rapa]	MSTRG.4749.1	u	A02	15014972	15015743	MSTRG.4749	.	yes	novel	cis	100K	NA	1
BraA02g025230.3C	0	A02	15091770	15093329	MSTRG.4763	BraA02g025230.3C	yes	GO:0005351(sugar:proton symporter activity);GO:0005524(ATP binding);GO:0005886(plasma membrane);GO:0006811(ion transport);GO:0009705(plant-type vacuole membrane);GO:0015144(carbohydrate transmembrane transporter activity);GO:0016020(membrane);GO:0016021(integral component of membrane);GO:0022891(substrate-specific transmembrane transporter activity);GO:0055085(transmembrane transport)	NA	NA	NA	PREDICTED: organic cation/carnitine transporter 2 [Brassica rapa]	MSTRG.4749.1	u	A02	15014972	15015743	MSTRG.4749	.	yes	novel	cis	100K	NA	1
BraA02g025220.3C	0	A02	15088454	15090229	MSTRG.4762	BraA02g025220.3C	yes	GO:0004197(cysteine-type endopeptidase activity);GO:0005576(extracellular region);GO:0006508(proteolysis);GO:0009507(chloroplast);GO:0043068(positive regulation of programmed cell death)	NA	NA	NA	PREDICTED: metacaspase-5 [Brassica rapa]	MSTRG.4749.1	u	A02	15014972	15015743	MSTRG.4749	.	yes	novel	cis	100K	NA	1
BraA02g040990.3C	0	A02	28453052	28455874	MSTRG.5703	BraA02g040990.3C	yes	GO:0002229(defense response to oomycetes);GO:0002237(response to molecule of bacterial origin);GO:0003700(transcription factor activity, sequence-specific DNA binding);GO:0005516(calmodulin binding);GO:0005634(nucleus);GO:0006355(regulation of transcription, DNA-templated);GO:0009617(response to bacterium);GO:0009620(response to fungus);GO:0009697(salicylic acid biosynthetic process);GO:0009789(p…	NA	NA	NA	PREDICTED: calmodulin-binding protein 60 G-like isoform X1 [Brassica rapa]	MSTRG.5701.1	u	A02	28441944	28443229	MSTRG.5701	.	yes	novel	cis	100K	NA	1
BraA02g038980.3C	0	A02	27089233	27092586	MSTRG.5571	BraA02g038980.3C	yes	GO:0005886(plasma membrane);GO:0006508(proteolysis);GO:0008233(peptidase activity);GO:0008234(cysteine-type peptidase activity)	NA	NA	NA	PREDICTED: uncharacterized protein LOC108832923 [Raphanus sativus]	MSTRG.5567.1	u	A02	27059421	27064890	MSTRG.5567	.	yes	novel	cis	100K	NA	1
BraA02g038880.3C	0	A02	27015888	27018156	MSTRG.5553	BraA02g038880.3C	yes	GO:0009507(chloroplast);GO:0016787(hydrolase activity)	00901(Indole alkaloid biosynthesis)	K08233	EC:3.1.1.78	PREDICTED: putative methylesterase 11, chloroplastic [Brassica rapa]	MSTRG.5567.1	u	A02	27059421	27064890	MSTRG.5567	.	yes	novel	cis	100K	NA	-1
BraA09g005520.3C	0	A09	3249874	3250110	MSTRG.24203	BraA09g005520.3C	yes	GO:0003674(molecular_function);GO:0005739(mitochondrion);GO:0008150(biological_process)	NA	NA	NA	PREDICTED: uncharacterized protein LOC103837130 [Brassica rapa]	MSTRG.24202.1	x	A09	3249650	3257156	MSTRG.24202	BraA09g005530.3C	yes	novel	cis	1K	NA	1
BraA01g036700.3C	0	A01	25009033	25013026	MSTRG.2425	BraA01g036700.3C	yes	GO:0005575(cellular_component);GO:0008150(biological_process);GO:0008536(Ran GTPase binding)	04120(Ubiquitin mediated proteolysis)	K10615	EC:2.3.2.26	BnaA01g28890D [Brassica napus]	MSTRG.2426.1	i	A01	25011577	25011829	MSTRG.2426	BraA01g036700.3C	yes	novel	cis	10K	NA	1
BraA01g036690.3C	0	A01	25002904	25004063	MSTRG.2424	BraA01g036690.3C	yes	GO:0009507(chloroplast)	NA	NA	NA	PREDICTED: stem-specific protein TSJT1-like [Brassica rapa]	MSTRG.2426.1	i	A01	25011577	25011829	MSTRG.2426	BraA01g036700.3C	yes	novel	cis	10K	NA	-1
BraA01g036770.3C	0	A01	25044377	25045207	MSTRG.2432	BraA01g036770.3C	yes	GO:0002239(response to oomycetes);GO:0005618(cell wall);GO:0005634(nucleus);GO:0005886(plasma membrane);GO:0009505(plant-type cell wall);GO:0010200(response to chitin);GO:0030246(carbohydrate binding);GO:0048046(apoplast);GO:0050832(defense response to fungus)	NA	NA	NA	PREDICTED: lectin-like protein LEC [Brassica rapa]	MSTRG.2426.1	i	A01	25011577	25011829	MSTRG.2426	BraA01g036700.3C	yes	novel	cis	100K	NA	-1
BraA05g025950.3C	0	A05	19577273	19583017	MSTRG.14221	BraA05g025950.3C	yes	GO:0005388(calcium-transporting ATPase activity);GO:0005516(calmodulin binding);GO:0005524(ATP binding);GO:0005886(plasma membrane);GO:0005887(integral component of plasma membrane);GO:0007338(single fertilization);GO:0009555(pollen development);GO:0043231(intracellular membrane-bounded organelle);GO:0046872(metal ion binding);GO:0070588(calcium ion transmembrane transport)	00190(Oxidative phosphorylation)	K01535	EC:3.6.3.6	PREDICTED: calcium-transporting ATPase 9, plasma membrane-type-like [Brassica rapa]	MSTRG.14213.1	u	A05	19506916	19510426	MSTRG.14213	.	yes	novel	cis	100K	NA	1
BraA05g025990.3C	0	A05	19594106	19594771	MSTRG.14224	BraA05g025990.3C	yes	GO:0003700(transcription factor activity, sequence-specific DNA binding);GO:0005515(protein binding);GO:0005634(nucleus);GO:0005737(cytoplasm);GO:0006351(transcription, DNA-templated);GO:0006355(regulation of transcription, DNA-templated);GO:0008270(zinc ion binding);GO:0009640(photomorphogenesis);GO:0009785(blue light signaling pathway);GO:0009909(regulation of flower development);GO:0010017(red…	NA	NA	NA	PREDICTED: B-box zinc finger protein 32 [Brassica rapa]	MSTRG.14213.1	u	A05	19506916	19510426	MSTRG.14213	.	yes	novel	cis	100K	NA	-1
BraA05g025920.3C	0	A05	19565208	19565702	MSTRG.14216	BraA05g025920.3C	yes	GO:0005524(ATP binding);GO:0005575(cellular_component);GO:0009699(phenylpropanoid biosynthetic process);GO:0016207(4-coumarate-CoA ligase activity)	00360(Phenylalanine metabolism);00130(Ubiquinone and other terpenoid-quinone biosynthesis);00940(Phenylpropanoid biosynthesis)	K01904	EC:6.2.1.12	BnaA05g19790D [Brassica napus]	MSTRG.14213.1	u	A05	19506916	19510426	MSTRG.14213	.	yes	novel	cis	100K	NA	1
BraA05g025980.3C	0	A05	19589150	19592633	MSTRG.14223	BraA05g025980.3C	yes	GO:0000139(Golgi membrane);GO:0004559(alpha-mannosidase activity);GO:0004571(mannosyl-oligosaccharide 1,2-alpha-mannosidase activity);GO:0005509(calcium ion binding);GO:0005768(endosome);GO:0005783(endoplasmic reticulum);GO:0005794(Golgi apparatus);GO:0005802(trans-Golgi network);GO:0006491(N-glycan processing);GO:0016021(integral component of membrane);GO:0048364(root development)	00510(N-Glycan biosynthesis);04141(Protein processing in endoplasmic reticulum)	K01230	EC:3.2.1.113	PREDICTED: mannosyl-oligosaccharide 1,2-alpha-mannosidase MNS2 [Brassica rapa]	MSTRG.14213.1	u	A05	19506916	19510426	MSTRG.14213	.	yes	novel	cis	100K	NA	1
BraA09g017500.3C	0	A09	10858732	10859710	BraA09g017500.3C	BraA09g017500.3C	yes	GO:0000156(phosphorelay response regulator activity);GO:0000160(phosphorelay signal transduction system);GO:0005634(nucleus);GO:0005737(cytoplasm);GO:0006351(transcription, DNA-templated);GO:0006355(regulation of transcription, DNA-templated);GO:0007623(circadian rhythm);GO:0009735(response to cytokinin);GO:0009736(cytokinin-activated signaling pathway);GO:0010114(response to red light);GO:001016…	04075(Plant hormone signal transduction)	K14492	NA	PREDICTED: two-component response regulator ARR3 [Brassica rapa]	MSTRG.25016.1	o	A09	10834683	10838499	MSTRG.25016	BraA09g017430.3C	yes	novel	cis	100K	NA	1
BraA09g017420.3C	0	A09	10832796	10833640	MSTRG.25014	BraA09g017420.3C	yes	GO:0000166(nucleotide binding);GO:0003676(nucleic acid binding);GO:0003723(RNA binding);GO:0005739(mitochondrion);GO:0008150(biological_process);GO:0009507(chloroplast)	03013(RNA transport);03015(mRNA surveillance pathway);03018(RNA degradation)	K13126	NA	PREDICTED: 28 kDa ribonucleoprotein, chloroplastic [Brassica rapa]	MSTRG.25016.1	o	A09	10834683	10838499	MSTRG.25016	BraA09g017430.3C	yes	novel	cis	10K	NA	1
BraA07g040330.3C	0	A07	27377074	27378776	MSTRG.21180	BraA07g040330.3C	yes	GO:0005829(cytosol);GO:0017096(acetylserotonin O-methyltransferase activity);GO:0019438(aromatic compound biosynthetic process);GO:0032259(methylation);GO:0046983(protein dimerization activity)	00940(Phenylpropanoid biosynthesis)	K13066	EC:2.1.1.68	PREDICTED: indole glucosinolate O-methyltransferase 5-like [Brassica rapa]	MSTRG.21171.1	u	A07	27319262	27322927	MSTRG.21171	.	yes	novel	cis	100K	NA	-1
BraA07g040220.3C	0	A07	27315159	27316347	MSTRG.21168	BraA07g040220.3C	yes	GO:0005739(mitochondrion);GO:0008150(biological_process)	NA	NA	NA	PREDICTED: uncharacterized protein LOC103832121 [Brassica rapa]	MSTRG.21171.1	u	A07	27319262	27322927	MSTRG.21171	.	yes	novel	cis	10K	NA	-1
BraA07g040240.3C	0	A07	27332294	27337075	MSTRG.21175	BraA07g040240.3C	yes	NA	03018(RNA degradation)	K12600	NA	PREDICTED: tetratricopeptide repeat protein SKI3 [Brassica rapa]	MSTRG.21171.1	u	A07	27319262	27322927	MSTRG.21171	.	yes	novel	cis	100K	NA	-1
BraA07g040260.3C	0	A07	27339410	27339955	MSTRG.21173	BraA07g040260.3C	yes	GO:0005509(calcium ion binding);GO:0005634(nucleus);GO:0005886(plasma membrane);GO:0009611(response to wounding)	04626(Plant-pathogen interaction)	K13448	NA	PREDICTED: calcium-binding protein CML38 [Brassica rapa]	MSTRG.21171.1	u	A07	27319262	27322927	MSTRG.21171	.	yes	novel	cis	100K	NA	1
BraA07g040360.3C	0	A07	27395368	27397486	MSTRG.21184	BraA07g040360.3C	yes	GO:0003700(transcription factor activity, sequence-specific DNA binding);GO:0005634(nucleus);GO:0006355(regulation of transcription, DNA-templated);GO:0010192(mucilage biosynthetic process);GO:0044212(transcription regulatory region DNA binding)	NA	NA	NA	PREDICTED: trihelix transcription factor GT-2-like [Brassica rapa]	MSTRG.21171.1	u	A07	27319262	27322927	MSTRG.21171	.	yes	novel	cis	100K	NA	1
BraA07g040310.3C	0	A07	27366464	27372988	MSTRG.21181	BraA07g040310.3C	yes	GO:0003674(molecular_function);GO:0005739(mitochondrion);GO:0008150(biological_process)	NA	NA	NA	PREDICTED: uncharacterized protein LOC103832130 isoform X1 [Brassica rapa]	MSTRG.21171.1	u	A07	27319262	27322927	MSTRG.21171	.	yes	novel	cis	100K	NA	1
BraA07g040300.3C	0	A07	27357687	27359716	MSTRG.21179	BraA07g040300.3C	yes	GO:0000775(chromosome, centromeric region);GO:0005634(nucleus);GO:0006281(DNA repair);GO:0009908(flower development);GO:0010224(response to UV-B);GO:0010228(vegetative to reproductive phase transition of meristem);GO:0016571(histone methylation);GO:0018024(histone-lysine N-methyltransferase activity)	00310(Lysine degradation)	K11423	EC:2.1.1.43	PREDICTED: histone-lysine N-methyltransferase ASHH1-like isoform X1 [Brassica rapa]	MSTRG.21171.1	u	A07	27319262	27322927	MSTRG.21171	.	yes	novel	cis	100K	NA	1
BraA03g027010.3C	0	A03	13362601	13363305	MSTRG.7981	BraA03g027010.3C	yes	GO:0009409(response to cold);GO:0009507(chloroplast);GO:0009534(chloroplast thylakoid);GO:0009535(chloroplast thylakoid membrane);GO:0009579(thylakoid);GO:0009735(response to cytokinin);GO:0009772(photosynthetic electron transport in photosystem II);GO:0009773(photosynthetic electron transport in photosystem I);GO:0009941(chloroplast envelope);GO:0010287(plastoglobule);GO:0010319(stromule);GO:001…	00190(Oxidative phosphorylation);00195(Photosynthesis)	K02113	NA	PREDICTED: ATP synthase subunit delta, chloroplastic-like [Brassica rapa]	MSTRG.7985.1	u	A03	13385581	13386000	MSTRG.7985	.	yes	novel	cis	100K	NA	-1
BraA03g026920.3C	0	A03	13314081	13314969	MSTRG.7969	BraA03g026920.3C	yes	GO:0003676(nucleic acid binding);GO:0004518(nuclease activity);GO:0004523(RNA-DNA hybrid ribonuclease activity);GO:0005737(cytoplasm);GO:0016740(transferase activity)	03030(DNA replication)	K03469	EC:3.1.26.4	PREDICTED: uncharacterized protein Mb2253c-like [Brassica napus]	MSTRG.7985.1	u	A03	13385581	13386000	MSTRG.7985	.	yes	novel	cis	100K	NA	1
BraA03g027070.3C	0	A03	13392015	13393340	MSTRG.7987	BraA03g027070.3C	yes	GO:0005338(nucleotide-sugar transmembrane transporter activity);GO:0005794(Golgi apparatus);GO:0005886(plasma membrane);GO:0008643(carbohydrate transport);GO:0015780(nucleotide-sugar transport);GO:0016020(membrane);GO:0016021(integral component of membrane);GO:0022857(transmembrane transporter activity)	NA	NA	NA	BnaA03g24170D [Brassica napus]	MSTRG.7985.1	u	A03	13385581	13386000	MSTRG.7985	.	yes	novel	cis	10K	NA	1
BraA03g026960.3C	0	A03	13340094	13342600	MSTRG.7976	BraA03g026960.3C	yes	GO:0004672(protein kinase activity);GO:0004683(calmodulin-dependent protein kinase activity);GO:0005509(calcium ion binding);GO:0005515(protein binding);GO:0005516(calmodulin binding);GO:0005524(ATP binding);GO:0005634(nucleus);GO:0005829(cytosol);GO:0005886(plasma membrane);GO:0006468(protein phosphorylation);GO:0009789(positive regulation of abscisic acid-activated signaling pathway);GO:0009931…	04626(Plant-pathogen interaction)	K13412	EC:2.7.11.1	PREDICTED: calcium-dependent protein kinase 4 [Brassica oleracea var. oleracea]	MSTRG.7985.1	u	A03	13385581	13386000	MSTRG.7985	.	yes	novel	cis	100K	NA	1
BraA03g027030.3C	0	A03	13372504	13374045	MSTRG.7983	BraA03g027030.3C	yes	GO:0003924(GTPase activity);GO:0005525(GTP binding);GO:0005622(intracellular);GO:0005737(cytoplasm);GO:0005774(vacuolar membrane);GO:0005794(Golgi apparatus);GO:0005886(plasma membrane);GO:0006886(intracellular protein transport);GO:0006913(nucleocytoplasmic transport);GO:0007264(small GTPase mediated signal transduction);GO:0016020(membrane)	04144(Endocytosis);04145(Phagosome)	K07897	NA	PREDICTED: ras-related protein RABG3a-like [Brassica rapa]	MSTRG.7985.1	u	A03	13385581	13386000	MSTRG.7985	.	yes	novel	cis	100K	NA	1
BraA07g023920.3C	0	A07	18883903	18885209	MSTRG.19964	BraA07g023920.3C	yes	GO:0004747(ribokinase activity);GO:0005524(ATP binding);GO:0005737(cytoplasm);GO:0006014(D-ribose metabolic process);GO:0008865(fructokinase activity);GO:0016301(kinase activity);GO:0019252(starch biosynthetic process)	00051(Fructose and mannose metabolism);00500(Starch and sucrose metabolism);00520(Amino sugar and nucleotide sugar metabolism)	K00847	EC:2.7.1.4	PREDICTED: probable fructokinase-4 [Brassica rapa]	MSTRG.19968.1	u	A07	18889974	18890647	MSTRG.19968	.	yes	novel	cis	10K	NA	1
BraA07g023890.3C	0	A07	18874272	18875051	MSTRG.19963	BraA07g023890.3C	yes	GO:0009507(chloroplast);GO:0010019(chloroplast-nucleus signaling pathway);GO:0015995(chlorophyll biosynthetic process);GO:0019899(enzyme binding);GO:0031969(chloroplast membrane);GO:0043085(positive regulation of catalytic activity);GO:0046906(tetrapyrrole binding)	NA	NA	NA	PREDICTED: tetrapyrrole-binding protein, chloroplastic-like [Brassica rapa]	MSTRG.19968.1	u	A07	18889974	18890647	MSTRG.19968	.	yes	novel	cis	100K	NA	-1
BraA07g023710.3C	0	A07	18801448	18803097	MSTRG.19954	BraA07g023710.3C	yes	GO:0003677(DNA binding);GO:0005576(extracellular region)	NA	NA	NA	PREDICTED: aspartic proteinase nepenthesin-2 [Brassica rapa]	MSTRG.19968.1	u	A07	18889974	18890647	MSTRG.19968	.	yes	novel	cis	100K	NA	-1
BraA07g023870.3C	0	A07	18868849	18870612	MSTRG.19961	BraA07g023870.3C	yes	GO:0004715(non-membrane spanning protein tyrosine kinase activity);GO:0005524(ATP binding);GO:0005634(nucleus);GO:0005886(plasma membrane);GO:0016301(kinase activity);GO:0019901(protein kinase binding)	04626(Plant-pathogen interaction)	K13436	EC:2.7.11.1	PREDICTED: PTI1-like tyrosine-protein kinase 3 isoform X1 [Brassica rapa]	MSTRG.19968.1	u	A07	18889974	18890647	MSTRG.19968	.	yes	novel	cis	100K	NA	1
BraA07g023900.3C	0	A07	18880071	18880682	MSTRG.19965	BraA07g023900.3C	yes	GO:0005509(calcium ion binding);GO:0005576(extracellular region);GO:0008150(biological_process);GO:0012505(endomembrane system)	04626(Plant-pathogen interaction)	K13448	NA	PREDICTED: calmodulin-like protein 4 [Brassica rapa]	MSTRG.19968.1	u	A07	18889974	18890647	MSTRG.19968	.	yes	novel	cis	10K	NA	1
BraA04g010950.3C	0	A04	8654619	8655432	MSTRG.11136	BraA04g010950.3C	yes	GO:0004497(monooxygenase activity);GO:0009507(chloroplast);GO:0009570(chloroplast stroma);GO:0009573(chloroplast ribulose bisphosphate carboxylase complex);GO:0009579(thylakoid);GO:0009637(response to blue light);GO:0009853(photorespiration);GO:0009941(chloroplast envelope);GO:0010114(response to red light);GO:0010218(response to far red light);GO:0015977(carbon fixation);GO:0016020(membrane);GO:…	01200(Carbon metabolism);00630(Glyoxylate and dicarboxylate metabolism);00710(Carbon fixation in photosynthetic organisms)	K01602	EC:4.1.1.39	PREDICTED: ribulose bisphosphate carboxylase small chain F1, chloroplastic isoform X1 [Brassica rapa]	MSTRG.11137.1	x	A04	8655188	8663783	MSTRG.11137	BraA04g010950.3C	yes	novel	cis	1K	NA	1
BraA07g040330.3C	0	A07	27377074	27378776	MSTRG.21180	BraA07g040330.3C	yes	GO:0005829(cytosol);GO:0017096(acetylserotonin O-methyltransferase activity);GO:0019438(aromatic compound biosynthetic process);GO:0032259(methylation);GO:0046983(protein dimerization activity)	00940(Phenylpropanoid biosynthesis)	K13066	EC:2.1.1.68	PREDICTED: indole glucosinolate O-methyltransferase 5-like [Brassica rapa]	MSTRG.21171.2	u	A07	27319262	27322927	MSTRG.21171	.	yes	novel	cis	100K	NA	-1
BraA07g040220.3C	0	A07	27315159	27316347	MSTRG.21168	BraA07g040220.3C	yes	GO:0005739(mitochondrion);GO:0008150(biological_process)	NA	NA	NA	PREDICTED: uncharacterized protein LOC103832121 [Brassica rapa]	MSTRG.21171.2	u	A07	27319262	27322927	MSTRG.21171	.	yes	novel	cis	10K	NA	-1
BraA07g040240.3C	0	A07	27332294	27337075	MSTRG.21175	BraA07g040240.3C	yes	NA	03018(RNA degradation)	K12600	NA	PREDICTED: tetratricopeptide repeat protein SKI3 [Brassica rapa]	MSTRG.21171.2	u	A07	27319262	27322927	MSTRG.21171	.	yes	novel	cis	100K	NA	-1
BraA07g040260.3C	0	A07	27339410	27339955	MSTRG.21173	BraA07g040260.3C	yes	GO:0005509(calcium ion binding);GO:0005634(nucleus);GO:0005886(plasma membrane);GO:0009611(response to wounding)	04626(Plant-pathogen interaction)	K13448	NA	PREDICTED: calcium-binding protein CML38 [Brassica rapa]	MSTRG.21171.2	u	A07	27319262	27322927	MSTRG.21171	.	yes	novel	cis	100K	NA	1
BraA07g040360.3C	0	A07	27395368	27397486	MSTRG.21184	BraA07g040360.3C	yes	GO:0003700(transcription factor activity, sequence-specific DNA binding);GO:0005634(nucleus);GO:0006355(regulation of transcription, DNA-templated);GO:0010192(mucilage biosynthetic process);GO:0044212(transcription regulatory region DNA binding)	NA	NA	NA	PREDICTED: trihelix transcription factor GT-2-like [Brassica rapa]	MSTRG.21171.2	u	A07	27319262	27322927	MSTRG.21171	.	yes	novel	cis	100K	NA	1
BraA07g040310.3C	0	A07	27366464	27372988	MSTRG.21181	BraA07g040310.3C	yes	GO:0003674(molecular_function);GO:0005739(mitochondrion);GO:0008150(biological_process)	NA	NA	NA	PREDICTED: uncharacterized protein LOC103832130 isoform X1 [Brassica rapa]	MSTRG.21171.2	u	A07	27319262	27322927	MSTRG.21171	.	yes	novel	cis	100K	NA	1
BraA07g040300.3C	0	A07	27357687	27359716	MSTRG.21179	BraA07g040300.3C	yes	GO:0000775(chromosome, centromeric region);GO:0005634(nucleus);GO:0006281(DNA repair);GO:0009908(flower development);GO:0010224(response to UV-B);GO:0010228(vegetative to reproductive phase transition of meristem);GO:0016571(histone methylation);GO:0018024(histone-lysine N-methyltransferase activity)	00310(Lysine degradation)	K11423	EC:2.1.1.43	PREDICTED: histone-lysine N-methyltransferase ASHH1-like isoform X1 [Brassica rapa]	MSTRG.21171.2	u	A07	27319262	27322927	MSTRG.21171	.	yes	novel	cis	100K	NA	1
BraA02g024950.3C	0	A02	14916326	14920350	MSTRG.4739	BraA02g024950.3C	yes	GO:0004672(protein kinase activity);GO:0005524(ATP binding);GO:0005634(nucleus);GO:0006468(protein phosphorylation);GO:0006950(response to stress);GO:0016301(kinase activity);GO:0016787(hydrolase activity)	00500(Starch and sucrose metabolism)	K01176	EC:3.2.1.1	PREDICTED: U-box domain-containing protein 52-like isoform X2 [Brassica rapa]	MSTRG.4746.1	u	A02	14988765	14989619	MSTRG.4746	.	yes	novel	cis	100K	NA	1
BraA06g039820.3C	0	A06	26462010	26463193	MSTRG.18141	BraA06g039820.3C	yes	GO:0005634(nucleus);GO:0016567(protein ubiquitination);GO:0030246(carbohydrate binding)	NA	NA	NA	PREDICTED: F-box protein PP2-B1-like [Brassica rapa]	MSTRG.18146.1	u	A06	26475067	26475519	MSTRG.18146	.	yes	novel	cis	100K	NA	1
BraA06g039840.3C	0	A06	26472607	26473770	MSTRG.18145	BraA06g039840.3C	yes	GO:0005634(nucleus);GO:0016567(protein ubiquitination);GO:0030246(carbohydrate binding)	NA	NA	NA	PREDICTED: F-box protein PP2-B1-like isoform X1 [Brassica napus]	MSTRG.18146.1	u	A06	26475067	26475519	MSTRG.18146	.	yes	novel	cis	10K	NA	1
BraA06g039770.3C	0	A06	26444225	26445968	BraA06g039770.3C	BraA06g039770.3C	yes	GO:0003674(molecular_function);GO:0008150(biological_process);GO:0009507(chloroplast)	NA	NA	NA	BnaA06g34150D [Brassica napus]	MSTRG.18146.1	u	A06	26475067	26475519	MSTRG.18146	.	yes	novel	cis	100K	NA	-1
BraA06g039760.3C	0	A06	26429495	26432196	BraA06g039760.3C	BraA06g039760.3C	yes	GO:0003677(DNA binding);GO:0003700(transcription factor activity, sequence-specific DNA binding);GO:0005634(nucleus);GO:0006351(transcription, DNA-templated);GO:0006355(regulation of transcription, DNA-templated);GO:0007275(multicellular organism development)	00561(Glycerolipid metabolism)	K01054	EC:3.1.1.23	PREDICTED: NAC domain-containing protein 35-like [Brassica rapa]	MSTRG.18146.1	u	A06	26475067	26475519	MSTRG.18146	.	yes	novel	cis	100K	NA	-1
BraA06g039830.3C	0	A06	26466460	26467512	MSTRG.18143	BraA06g039830.3C	yes	GO:0005634(nucleus);GO:0016567(protein ubiquitination);GO:0030246(carbohydrate binding)	NA	NA	NA	PREDICTED: F-box protein PP2-B1-like [Brassica rapa]	MSTRG.18146.1	u	A06	26475067	26475519	MSTRG.18146	.	yes	novel	cis	10K	NA	1
BraA06g039800.3C	0	A06	26456122	26456310	MSTRG.18138	BraA06g039800.3C	yes	GO:0005634(nucleus);GO:0016567(protein ubiquitination);GO:0030246(carbohydrate binding)	NA	NA	NA	PREDICTED: LOW QUALITY PROTEIN: F-box protein PP2-B10-like [Brassica rapa]	MSTRG.18146.1	u	A06	26475067	26475519	MSTRG.18146	.	yes	novel	cis	100K	NA	1
BraA04g010950.3C	0	A04	8654619	8655432	MSTRG.11136	BraA04g010950.3C	yes	GO:0004497(monooxygenase activity);GO:0009507(chloroplast);GO:0009570(chloroplast stroma);GO:0009573(chloroplast ribulose bisphosphate carboxylase complex);GO:0009579(thylakoid);GO:0009637(response to blue light);GO:0009853(photorespiration);GO:0009941(chloroplast envelope);GO:0010114(response to red light);GO:0010218(response to far red light);GO:0015977(carbon fixation);GO:0016020(membrane);GO:…	01200(Carbon metabolism);00630(Glyoxylate and dicarboxylate metabolism);00710(Carbon fixation in photosynthetic organisms)	K01602	EC:4.1.1.39	PREDICTED: ribulose bisphosphate carboxylase small chain F1, chloroplastic isoform X1 [Brassica rapa]	MSTRG.11137.2	x	A04	8655188	8663783	MSTRG.11137	BraA04g010950.3C	yes	novel	cis	1K	NA	1
BraA01g041270.3C	0	A01	27706965	27708622	MSTRG.2754	BraA01g041270.3C	yes	GO:0004650(polygalacturonase activity);GO:0005576(extracellular region);GO:0005975(carbohydrate metabolic process);GO:0016829(lyase activity);GO:0071555(cell wall organization)	00040(Pentose and glucuronate interconversions);00500(Starch and sucrose metabolism)	K01213	EC:3.2.1.67	PREDICTED: polygalacturonase [Brassica rapa]	MSTRG.2757.1	x	A01	27708129	27713570	MSTRG.2757	BraA01g041280.3C	yes	novel	cis	10K	NA	1
BraA01g041280.3C	0	A01	27711684	27713344	MSTRG.2754	BraA01g041280.3C	yes	GO:0004650(polygalacturonase activity);GO:0005576(extracellular region);GO:0005975(carbohydrate metabolic process);GO:0016829(lyase activity);GO:0071555(cell wall organization)	00040(Pentose and glucuronate interconversions);00500(Starch and sucrose metabolism)	K01213	EC:3.2.1.67	PREDICTED: polygalacturonase [Brassica rapa]	MSTRG.2757.1	x	A01	27708129	27713570	MSTRG.2757	BraA01g041280.3C	yes	novel	cis	10K	NA	1
BraA01g041420.3C	0	A01	27766273	27770136	MSTRG.2761	BraA01g041420.3C	yes	GO:0000139(Golgi membrane);GO:0003824(catalytic activity);GO:0005794(Golgi apparatus);GO:0016020(membrane);GO:0016021(integral component of membrane);GO:0016757(transferase activity, transferring glycosyl groups);GO:0071555(cell wall organization)	NA	NA	NA	BnaC01g39770D [Brassica napus]	MSTRG.2757.1	x	A01	27708129	27713570	MSTRG.2757	BraA01g041280.3C	yes	novel	cis	100K	NA	1
BraA01g041260.3C	0	A01	27704069	27705361	MSTRG.2749	BraA01g041260.3C	yes	GO:0005094(Rho GDP-dissociation inhibitor activity);GO:0005096(GTPase activator activity);GO:0005515(protein binding);GO:0005737(cytoplasm);GO:0009932(cell tip growth);GO:0010053(root epidermal cell differentiation)	04120(Ubiquitin mediated proteolysis)	K10686	EC:6.2.1.45	PREDICTED: rho GDP-dissociation inhibitor 1-like [Brassica oleracea var. oleracea]	MSTRG.2757.1	x	A01	27708129	27713570	MSTRG.2757	BraA01g041280.3C	yes	novel	cis	10K	NA	1
BraA01g041290.3C	0	A01	27715629	27717158	MSTRG.2750	BraA01g041290.3C	yes	GO:0000055(ribosomal large subunit export from nucleus);GO:0000184(nuclear-transcribed mRNA catabolic process, nonsense-mediated decay);GO:0003674(molecular_function);GO:0005634(nucleus);GO:0005737(cytoplasm);GO:0005829(cytosol);GO:0006611(protein export from nucleus);GO:0007029(endoplasmic reticulum organization);GO:0009834(plant-type secondary cell wall biogenesis);GO:0043023(ribosomal large su…	03013(RNA transport);03008(Ribosome biogenesis in eukaryotes)	K07562	NA	PREDICTED: 60S ribosomal export protein NMD3-like [Brassica rapa]	MSTRG.2757.1	x	A01	27708129	27713570	MSTRG.2757	BraA01g041280.3C	yes	novel	cis	10K	NA	1
BraA01g041390.3C	0	A01	27747235	27751864	MSTRG.2760	BraA01g041390.3C	yes	GO:0009507(chloroplast);GO:0030785([ribulose-bisphosphate carboxylase]-lysine N-methyltransferase activity)	04075(Plant hormone signal transduction)	K14484	NA	PREDICTED: ribulose-1,5 bisphosphate carboxylase/oxygenase large subunit N-methyltransferase, chloroplastic [Brassica rapa]	MSTRG.2757.1	x	A01	27708129	27713570	MSTRG.2757	BraA01g041280.3C	yes	novel	cis	100K	NA	-1
BraA10g018250.3C	0	A10	13546114	13546929	MSTRG.29289	BraA10g018250.3C	yes	GO:0006486(protein glycosylation);GO:0016765(transferase activity, transferring alkyl or aryl (other than methyl) groups)	00900(Terpenoid backbone biosynthesis)	K11778	EC:2.5.1.87	PREDICTED: dehydrodolichyl diphosphate synthase 8-like [Brassica rapa]	MSTRG.29299.1	u	A10	13586033	13586550	MSTRG.29299	.	yes	novel	cis	100K	NA	1
BraA10g018260.3C	0	A10	13549698	13550528	MSTRG.29291	BraA10g018260.3C	yes	GO:0006486(protein glycosylation);GO:0016765(transferase activity, transferring alkyl or aryl (other than methyl) groups)	00900(Terpenoid backbone biosynthesis)	K11778	EC:2.5.1.87	PREDICTED: dehydrodolichyl diphosphate synthase 8-like [Brassica rapa]	MSTRG.29299.1	u	A10	13586033	13586550	MSTRG.29299	.	yes	novel	cis	100K	NA	1
BraA10g018230.3C	0	A10	13535905	13539330	MSTRG.29290	BraA10g018230.3C	yes	GO:0003677(DNA binding);GO:0003700(transcription factor activity, sequence-specific DNA binding);GO:0005515(protein binding);GO:0005634(nucleus);GO:0006351(transcription, DNA-templated);GO:0006355(regulation of transcription, DNA-templated);GO:0009734(auxin-activated signaling pathway);GO:0010050(vegetative phase change);GO:0010158(abaxial cell fate specification)	04075(Plant hormone signal transduction)	K14486	NA	auxin response factor 4 [Brassica rapa subsp. pekinensis]	MSTRG.29299.1	u	A10	13586033	13586550	MSTRG.29299	.	yes	novel	cis	100K	NA	-1
BraA10g018270.3C	0	A10	13550943	13552024	MSTRG.29292	BraA10g018270.3C	yes	GO:0003674(molecular_function);GO:0005576(extracellular region)	NA	NA	NA	PREDICTED: uncharacterized protein LOC103845468 [Brassica rapa]	MSTRG.29299.1	u	A10	13586033	13586550	MSTRG.29299	.	yes	novel	cis	100K	NA	-1
BraA10g018240.3C	0	A10	13544969	13545298	MSTRG.29288	BraA10g018240.3C	yes	GO:0005784(Sec61 translocon complex);GO:0005794(Golgi apparatus);GO:0005886(plasma membrane);GO:0006886(intracellular protein transport);GO:0008565(protein transporter activity);GO:0009507(chloroplast);GO:0015031(protein transport);GO:0016021(integral component of membrane)	03060(Protein export);04141(Protein processing in endoplasmic reticulum);04145(Phagosome)	K09481	NA	hypothetical protein EUTSA_v10015073mg [Eutrema salsugineum]	MSTRG.29299.1	u	A10	13586033	13586550	MSTRG.29299	.	yes	novel	cis	100K	NA	1
BraA02g002380.3C	0	A02	1204661	1211702	MSTRG.3214	BraA02g002380.3C	yes	GO:0005576(extracellular region);GO:0005578(proteinaceous extracellular matrix);GO:0008289(lipid binding);GO:0009859(pollen hydration);GO:0012511(monolayer-surrounded lipid storage body);GO:0016020(membrane);GO:0016021(integral component of membrane);GO:0019915(lipid storage);GO:0019953(sexual reproduction);GO:0031012(extracellular matrix);GO:0048544(recognition of pollen);GO:0070505(pollen coat)	NA	NA	NA	BnaAnng13740D [Brassica napus]	MSTRG.3213.1	x	A02	1202716	1204664	MSTRG.3213	BraA02g002380.3C	yes	novel	cis	10K	NA	1
BraA06g041410.3C	0	A06	27326180	27326761	MSTRG.18271	BraA06g041410.3C	yes	GO:0005576(extracellular region);GO:0043086(negative regulation of catalytic activity);GO:0046910(pectinesterase inhibitor activity)	NA	NA	NA	PREDICTED: uncharacterized protein LOC103827679 [Brassica rapa]	MSTRG.18274.1	u	A06	27339610	27340651	MSTRG.18274	.	yes	novel	cis	100K	NA	1
BraA06g041430.3C	0	A06	27336573	27337133	MSTRG.18272	BraA06g041430.3C	yes	GO:0005576(extracellular region);GO:0043086(negative regulation of catalytic activity);GO:0046910(pectinesterase inhibitor activity)	NA	NA	NA	BnaA06g35690D [Brassica napus]	MSTRG.18274.1	u	A06	27339610	27340651	MSTRG.18274	.	yes	novel	cis	10K	NA	1
BraA06g041400.3C	0	A06	27324349	27325341	MSTRG.18269	BraA06g041400.3C	yes	GO:0004601(peroxidase activity);GO:0005576(extracellular region);GO:0006979(response to oxidative stress);GO:0009044(xylan 1,4-beta-xylosidase activity);GO:0020037(heme binding);GO:0042744(hydrogen peroxide catabolic process);GO:0046872(metal ion binding);GO:0055114(oxidation-reduction process)	00940(Phenylpropanoid biosynthesis)	K00430	EC:1.11.1.7	PREDICTED: peroxidase 65 [Brassica rapa]	MSTRG.18274.1	u	A06	27339610	27340651	MSTRG.18274	.	yes	novel	cis	100K	NA	1
BraA06g041460.3C	0	A06	27347193	27347741	MSTRG.18276	BraA06g041460.3C	yes	GO:0005576(extracellular region);GO:0016021(integral component of membrane);GO:0043086(negative regulation of catalytic activity);GO:0046910(pectinesterase inhibitor activity)	NA	NA	NA	PREDICTED: putative invertase inhibitor [Brassica rapa]	MSTRG.18274.1	u	A06	27339610	27340651	MSTRG.18274	.	yes	novel	cis	10K	NA	1
BraA06g041360.3C	0	A06	27304536	27309708	MSTRG.18278	BraA06g041360.3C	yes	GO:0004176(ATP-dependent peptidase activity);GO:0004252(serine-type endopeptidase activity);GO:0005524(ATP binding);GO:0005777(peroxisome);GO:0005782(peroxisomal matrix);GO:0006515(misfolded or incompletely synthesized protein catabolic process);GO:0008236(serine-type peptidase activity);GO:0009295(nucleoid);GO:0016485(protein processing);GO:0016560(protein import into peroxisome matrix, docking)…	NA	NA	NA	PREDICTED: lon protease homolog 2, peroxisomal [Brassica rapa]	MSTRG.18274.1	u	A06	27339610	27340651	MSTRG.18274	.	yes	novel	cis	100K	NA	-1
BraA06g041590.3C	0	A06	27398669	27400493	MSTRG.18290	BraA06g041590.3C	yes	GO:0000149(SNARE binding);GO:0000325(plant-type vacuole);GO:0005484(SNAP receptor activity);GO:0005515(protein binding);GO:0005770(late endosome);GO:0005773(vacuole);GO:0005794(Golgi apparatus);GO:0006886(intracellular protein transport);GO:0006906(vesicle fusion);GO:0007033(vacuole organization);GO:0009660(amyloplast organization);GO:0009705(plant-type vacuole membrane);GO:0009959(negative gravi…	04130(SNARE interactions in vesicular transport);04145(Phagosome)	K08488	NA	PREDICTED: syntaxin-22 [Brassica rapa]	MSTRG.18274.1	u	A06	27339610	27340651	MSTRG.18274	.	yes	novel	cis	100K	NA	1
BraA08g006410.3C	0	A08	5250833	5252054	MSTRG.21791	BraA08g006410.3C	yes	GO:0003674(molecular_function);GO:0005829(cytosol);GO:0009567(double fertilization forming a zygote and endosperm);GO:0009793(embryo development ending in seed dormancy);GO:0048046(apoplast)	NA	NA	NA	PREDICTED: late embryogenesis abundant protein 1-like [Brassica rapa]	MSTRG.21791.1	j	A08	5250833	5252197	MSTRG.21791	BraA08g006410.3C	yes	novel	cis	1K	NA	1
BraA09g016320.3C	0	A09	10025155	10026166	MSTRG.24956	BraA09g016320.3C	yes	GO:0005515(protein binding);GO:0009409(response to cold);GO:0009507(chloroplast);GO:0009522(photosystem I);GO:0009534(chloroplast thylakoid);GO:0009535(chloroplast thylakoid membrane);GO:0009579(thylakoid);GO:0009644(response to high light intensity);GO:0009645(response to low light intensity stimulus);GO:0009735(response to cytokinin);GO:0009768(photosynthesis, light harvesting in photosystem I)…	00196(Photosynthesis - antenna proteins)	K08909	NA	PREDICTED: photosystem I chlorophyll a/b-binding protein 3-1, chloroplastic [Brassica rapa]	MSTRG.24955.2	u	A09	10012381	10015548	MSTRG.24955	.	yes	novel	cis	100K	NA	-1
BraA09g016310.3C	0	A09	10018445	10024167	BraA09g016310.3C	BraA09g016310.3C	yes	GO:0005516(calmodulin binding);GO:0005739(mitochondrion);GO:0005886(plasma membrane);GO:0006952(defense response);GO:0008219(cell death);GO:0009607(response to biotic stimulus);GO:0009817(defense response to fungus, incompatible interaction);GO:0016021(integral component of membrane)	NA	NA	NA	PREDICTED: MLO-like protein 6 [Brassica rapa]	MSTRG.24955.2	u	A09	10012381	10015548	MSTRG.24955	.	yes	novel	cis	10K	NA	-1
BraA09g016390.3C	0	A09	10063608	10070928	MSTRG.24959	BraA09g016390.3C	yes	GO:0004672(protein kinase activity);GO:0004674(protein serine/threonine kinase activity);GO:0005524(ATP binding);GO:0005886(plasma membrane);GO:0009506(plasmodesma);GO:0016021(integral component of membrane);GO:0016301(kinase activity);GO:0030246(carbohydrate binding);GO:0031625(ubiquitin protein ligase binding);GO:0032497(detection of lipopolysaccharide);GO:0045087(innate immune response);GO:004…	00500(Starch and sucrose metabolism);00460(Cyanoamino acid metabolism);00940(Phenylpropanoid biosynthesis)	K05349	EC:3.2.1.21	BnaCnng09940D [Brassica napus]	MSTRG.24955.2	u	A09	10012381	10015548	MSTRG.24955	.	yes	novel	cis	100K	NA	-1
BraA03g009310.3C	0	A03	3990109	3991062	MSTRG.6686	BraA03g009310.3C	yes	GO:0008150(biological_process);GO:0009507(chloroplast);GO:0009534(chloroplast thylakoid);GO:0009941(chloroplast envelope)	NA	NA	NA	PREDICTED: probable plastid-lipid-associated protein 8, chloroplastic [Brassica napus]	MSTRG.6688.1	i	A03	3995863	3996397	MSTRG.6688	BraA03g009320.3C	yes	novel	cis	10K	NA	-1
BraA02g038980.3C	0	A02	27089233	27092586	MSTRG.5571	BraA02g038980.3C	yes	GO:0005886(plasma membrane);GO:0006508(proteolysis);GO:0008233(peptidase activity);GO:0008234(cysteine-type peptidase activity)	NA	NA	NA	PREDICTED: uncharacterized protein LOC108832923 [Raphanus sativus]	MSTRG.5570.1	u	A02	27078714	27084574	MSTRG.5570	.	yes	novel	cis	100K	NA	1
BraA02g038880.3C	0	A02	27015888	27018156	MSTRG.5553	BraA02g038880.3C	yes	GO:0009507(chloroplast);GO:0016787(hydrolase activity)	00901(Indole alkaloid biosynthesis)	K08233	EC:3.1.1.78	PREDICTED: putative methylesterase 11, chloroplastic [Brassica rapa]	MSTRG.5570.1	u	A02	27078714	27084574	MSTRG.5570	.	yes	novel	cis	100K	NA	-1
BraA01g041270.3C	0	A01	27706965	27708622	MSTRG.2754	BraA01g041270.3C	yes	GO:0004650(polygalacturonase activity);GO:0005576(extracellular region);GO:0005975(carbohydrate metabolic process);GO:0016829(lyase activity);GO:0071555(cell wall organization)	00040(Pentose and glucuronate interconversions);00500(Starch and sucrose metabolism)	K01213	EC:3.2.1.67	PREDICTED: polygalacturonase [Brassica rapa]	MSTRG.2757.2	x	A01	27708129	27713570	MSTRG.2757	BraA01g041280.3C	yes	novel	cis	10K	NA	1
BraA01g041280.3C	0	A01	27711684	27713344	MSTRG.2754	BraA01g041280.3C	yes	GO:0004650(polygalacturonase activity);GO:0005576(extracellular region);GO:0005975(carbohydrate metabolic process);GO:0016829(lyase activity);GO:0071555(cell wall organization)	00040(Pentose and glucuronate interconversions);00500(Starch and sucrose metabolism)	K01213	EC:3.2.1.67	PREDICTED: polygalacturonase [Brassica rapa]	MSTRG.2757.2	x	A01	27708129	27713570	MSTRG.2757	BraA01g041280.3C	yes	novel	cis	10K	NA	1
BraA01g041420.3C	0	A01	27766273	27770136	MSTRG.2761	BraA01g041420.3C	yes	GO:0000139(Golgi membrane);GO:0003824(catalytic activity);GO:0005794(Golgi apparatus);GO:0016020(membrane);GO:0016021(integral component of membrane);GO:0016757(transferase activity, transferring glycosyl groups);GO:0071555(cell wall organization)	NA	NA	NA	BnaC01g39770D [Brassica napus]	MSTRG.2757.2	x	A01	27708129	27713570	MSTRG.2757	BraA01g041280.3C	yes	novel	cis	100K	NA	1
BraA01g041260.3C	0	A01	27704069	27705361	MSTRG.2749	BraA01g041260.3C	yes	GO:0005094(Rho GDP-dissociation inhibitor activity);GO:0005096(GTPase activator activity);GO:0005515(protein binding);GO:0005737(cytoplasm);GO:0009932(cell tip growth);GO:0010053(root epidermal cell differentiation)	04120(Ubiquitin mediated proteolysis)	K10686	EC:6.2.1.45	PREDICTED: rho GDP-dissociation inhibitor 1-like [Brassica oleracea var. oleracea]	MSTRG.2757.2	x	A01	27708129	27713570	MSTRG.2757	BraA01g041280.3C	yes	novel	cis	10K	NA	1
BraA01g041290.3C	0	A01	27715629	27717158	MSTRG.2750	BraA01g041290.3C	yes	GO:0000055(ribosomal large subunit export from nucleus);GO:0000184(nuclear-transcribed mRNA catabolic process, nonsense-mediated decay);GO:0003674(molecular_function);GO:0005634(nucleus);GO:0005737(cytoplasm);GO:0005829(cytosol);GO:0006611(protein export from nucleus);GO:0007029(endoplasmic reticulum organization);GO:0009834(plant-type secondary cell wall biogenesis);GO:0043023(ribosomal large su…	03013(RNA transport);03008(Ribosome biogenesis in eukaryotes)	K07562	NA	PREDICTED: 60S ribosomal export protein NMD3-like [Brassica rapa]	MSTRG.2757.2	x	A01	27708129	27713570	MSTRG.2757	BraA01g041280.3C	yes	novel	cis	10K	NA	1
BraA01g041390.3C	0	A01	27747235	27751864	MSTRG.2760	BraA01g041390.3C	yes	GO:0009507(chloroplast);GO:0030785([ribulose-bisphosphate carboxylase]-lysine N-methyltransferase activity)	04075(Plant hormone signal transduction)	K14484	NA	PREDICTED: ribulose-1,5 bisphosphate carboxylase/oxygenase large subunit N-methyltransferase, chloroplastic [Brassica rapa]	MSTRG.2757.2	x	A01	27708129	27713570	MSTRG.2757	BraA01g041280.3C	yes	novel	cis	100K	NA	-1
BraA02g038980.3C	0	A02	27089233	27092586	MSTRG.5571	BraA02g038980.3C	yes	GO:0005886(plasma membrane);GO:0006508(proteolysis);GO:0008233(peptidase activity);GO:0008234(cysteine-type peptidase activity)	NA	NA	NA	PREDICTED: uncharacterized protein LOC108832923 [Raphanus sativus]	MSTRG.5569.1	u	A02	27073735	27074423	MSTRG.5569	.	yes	novel	cis	100K	NA	1
BraA02g038880.3C	0	A02	27015888	27018156	MSTRG.5553	BraA02g038880.3C	yes	GO:0009507(chloroplast);GO:0016787(hydrolase activity)	00901(Indole alkaloid biosynthesis)	K08233	EC:3.1.1.78	PREDICTED: putative methylesterase 11, chloroplastic [Brassica rapa]	MSTRG.5569.1	u	A02	27073735	27074423	MSTRG.5569	.	yes	novel	cis	100K	NA	-1
BraA09g027240.3C	0	A09	18574662	18576108	MSTRG.25618	BraA09g027240.3C	yes	GO:0004601(peroxidase activity);GO:0005576(extracellular region);GO:0006979(response to oxidative stress);GO:0020037(heme binding);GO:0042744(hydrogen peroxide catabolic process);GO:0046872(metal ion binding);GO:0055114(oxidation-reduction process)	00940(Phenylpropanoid biosynthesis)	K00430	EC:1.11.1.7	PREDICTED: peroxidase 39 [Brassica rapa]	MSTRG.25614.2	u	A09	18558382	18558943	MSTRG.25614	.	yes	novel	cis	100K	NA	-1
BraA09g027160.3C	0	A09	18504206	18505982	BraA09g027160.3C	BraA09g027160.3C	yes	GO:0003677(DNA binding);GO:0005634(nucleus);GO:0005773(vacuole);GO:0006351(transcription, DNA-templated);GO:0006355(regulation of transcription, DNA-templated)	NA	NA	NA	PREDICTED: AT-rich interactive domain-containing protein 2 isoform X2 [Brassica rapa]	MSTRG.25614.2	u	A09	18558382	18558943	MSTRG.25614	.	yes	novel	cis	100K	NA	1
BraA09g027210.3C	0	A09	18550031	18552885	MSTRG.25613	BraA09g027210.3C	yes	GO:0005794(Golgi apparatus);GO:0008150(biological_process);GO:0016021(integral component of membrane);GO:0016740(transferase activity);GO:0016757(transferase activity, transferring glycosyl groups)	NA	NA	NA	PREDICTED: uncharacterized protein LOC103833880 [Brassica rapa]	MSTRG.25614.2	u	A09	18558382	18558943	MSTRG.25614	.	yes	novel	cis	10K	NA	1
BraA03g061220.3C	0	A03	32794327	32796368	MSTRG.10342	BraA03g061220.3C	yes	GO:0002229(defense response to oomycetes);GO:0005506(iron ion binding);GO:0006569(tryptophan catabolic process);GO:0006952(defense response);GO:0009414(response to water deprivation);GO:0009507(chloroplast);GO:0009617(response to bacterium);GO:0009625(response to insect);GO:0009682(induced systemic resistance);GO:0009684(indoleacetic acid biosynthetic process);GO:0010120(camalexin biosynthetic pr…	01210(2-Oxocarboxylic acid metabolism);00380(Tryptophan metabolism);00966(Glucosinolate biosynthesis)	K11812	EC:1.14.13.125	PREDICTED: cytochrome P450 79B1-like [Brassica rapa]	MSTRG.10343.1	u	A03	32760838	32763204	MSTRG.10343	.	yes	novel	cis	100K	NA	-1
BraA03g061120.3C	0	A03	32715494	32718411	MSTRG.10338	BraA03g061120.3C	yes	GO:0004672(protein kinase activity);GO:0004674(protein serine/threonine kinase activity);GO:0004675(transmembrane receptor protein serine/threonine kinase activity);GO:0005524(ATP binding);GO:0005829(cytosol);GO:0005886(plasma membrane);GO:0006468(protein phosphorylation);GO:0006952(defense response);GO:0007178(transmembrane receptor protein serine/threonine kinase signaling pathway);GO:0009506(p…	00520(Amino sugar and nucleotide sugar metabolism)	K01183	EC:3.2.1.14	PREDICTED: receptor-like serine/threonine-protein kinase SD1-6 [Brassica napus]	MSTRG.10343.1	u	A03	32760838	32763204	MSTRG.10343	.	yes	novel	cis	100K	NA	1
BraA03g027010.3C	0	A03	13362601	13363305	MSTRG.7981	BraA03g027010.3C	yes	GO:0009409(response to cold);GO:0009507(chloroplast);GO:0009534(chloroplast thylakoid);GO:0009535(chloroplast thylakoid membrane);GO:0009579(thylakoid);GO:0009735(response to cytokinin);GO:0009772(photosynthetic electron transport in photosystem II);GO:0009773(photosynthetic electron transport in photosystem I);GO:0009941(chloroplast envelope);GO:0010287(plastoglobule);GO:0010319(stromule);GO:001…	00190(Oxidative phosphorylation);00195(Photosynthesis)	K02113	NA	PREDICTED: ATP synthase subunit delta, chloroplastic-like [Brassica rapa]	MSTRG.7985.2	u	A03	13385581	13386243	MSTRG.7985	.	yes	novel	cis	100K	NA	-1
BraA03g026920.3C	0	A03	13314081	13314969	MSTRG.7969	BraA03g026920.3C	yes	GO:0003676(nucleic acid binding);GO:0004518(nuclease activity);GO:0004523(RNA-DNA hybrid ribonuclease activity);GO:0005737(cytoplasm);GO:0016740(transferase activity)	03030(DNA replication)	K03469	EC:3.1.26.4	PREDICTED: uncharacterized protein Mb2253c-like [Brassica napus]	MSTRG.7985.2	u	A03	13385581	13386243	MSTRG.7985	.	yes	novel	cis	100K	NA	1
BraA03g027070.3C	0	A03	13392015	13393340	MSTRG.7987	BraA03g027070.3C	yes	GO:0005338(nucleotide-sugar transmembrane transporter activity);GO:0005794(Golgi apparatus);GO:0005886(plasma membrane);GO:0008643(carbohydrate transport);GO:0015780(nucleotide-sugar transport);GO:0016020(membrane);GO:0016021(integral component of membrane);GO:0022857(transmembrane transporter activity)	NA	NA	NA	BnaA03g24170D [Brassica napus]	MSTRG.7985.2	u	A03	13385581	13386243	MSTRG.7985	.	yes	novel	cis	10K	NA	1
BraA03g026960.3C	0	A03	13340094	13342600	MSTRG.7976	BraA03g026960.3C	yes	GO:0004672(protein kinase activity);GO:0004683(calmodulin-dependent protein kinase activity);GO:0005509(calcium ion binding);GO:0005515(protein binding);GO:0005516(calmodulin binding);GO:0005524(ATP binding);GO:0005634(nucleus);GO:0005829(cytosol);GO:0005886(plasma membrane);GO:0006468(protein phosphorylation);GO:0009789(positive regulation of abscisic acid-activated signaling pathway);GO:0009931…	04626(Plant-pathogen interaction)	K13412	EC:2.7.11.1	PREDICTED: calcium-dependent protein kinase 4 [Brassica oleracea var. oleracea]	MSTRG.7985.2	u	A03	13385581	13386243	MSTRG.7985	.	yes	novel	cis	100K	NA	1
BraA03g027030.3C	0	A03	13372504	13374045	MSTRG.7983	BraA03g027030.3C	yes	GO:0003924(GTPase activity);GO:0005525(GTP binding);GO:0005622(intracellular);GO:0005737(cytoplasm);GO:0005774(vacuolar membrane);GO:0005794(Golgi apparatus);GO:0005886(plasma membrane);GO:0006886(intracellular protein transport);GO:0006913(nucleocytoplasmic transport);GO:0007264(small GTPase mediated signal transduction);GO:0016020(membrane)	04144(Endocytosis);04145(Phagosome)	K07897	NA	PREDICTED: ras-related protein RABG3a-like [Brassica rapa]	MSTRG.7985.2	u	A03	13385581	13386243	MSTRG.7985	.	yes	novel	cis	100K	NA	1
BraA03g038640.3C	0	A03	19135073	19139144	MSTRG.8821	BraA03g038640.3C	yes	GO:0005199(structural constituent of cell wall);GO:0005576(extracellular region);GO:0005618(cell wall);GO:0005634(nucleus);GO:0071555(cell wall organization)	03010(Ribosome)	K02984	NA	PREDICTED: pollen-specific leucine-rich repeat extensin-like protein 1 isoform X1 [Brassica napus]	MSTRG.8824.1	u	A03	19155810	19159707	MSTRG.8824	.	yes	novel	cis	100K	NA	1
BraA03g038710.3C	0	A03	19170373	19173090	MSTRG.8825	BraA03g038710.3C	yes	GO:0000166(nucleotide binding);GO:0003723(RNA binding);GO:0005634(nucleus);GO:0006351(transcription, DNA-templated);GO:0006355(regulation of transcription, DNA-templated);GO:0006396(RNA processing);GO:0030529(intracellular ribonucleoprotein complex)	NA	NA	NA	PREDICTED: la-related protein 6C-like [Brassica rapa]	MSTRG.8824.1	u	A03	19155810	19159707	MSTRG.8824	.	yes	novel	cis	100K	NA	1
BraA03g038660.3C	0	A03	19142132	19142314	MSTRG.8820	BraA03g038660.3C	yes	GO:0003674(molecular_function)	NA	NA	NA	PREDICTED: uncharacterized protein LOC103859788 [Brassica rapa]	MSTRG.8824.1	u	A03	19155810	19159707	MSTRG.8824	.	yes	novel	cis	100K	NA	-1
BraA03g038780.3C	0	A03	19199781	19204709	MSTRG.8831	BraA03g038780.3C	yes	GO:0004222(metalloendopeptidase activity);GO:0005515(protein binding);GO:0005739(mitochondrion);GO:0005759(mitochondrial matrix);GO:0006508(proteolysis);GO:0008237(metallopeptidase activity);GO:0008270(zinc ion binding);GO:0009507(chloroplast);GO:0009570(chloroplast stroma);GO:0009941(chloroplast envelope);GO:0016485(protein processing);GO:0046686(response to cadmium ion);GO:0046872(metal ion bin…	NA	NA	NA	PREDICTED: presequence protease 1, chloroplastic/mitochondrial [Brassica rapa]	MSTRG.8824.1	u	A03	19155810	19159707	MSTRG.8824	.	yes	novel	cis	100K	NA	-1
BraA03g038720.3C	0	A03	19174709	19177195	MSTRG.8827	BraA03g038720.3C	yes	GO:0004674(protein serine/threonine kinase activity);GO:0004723(calcium-dependent protein serine/threonine phosphatase activity);GO:0005509(calcium ion binding);GO:0005524(ATP binding);GO:0005886(plasma membrane);GO:0006468(protein phosphorylation);GO:0016301(kinase activity);GO:0046872(metal ion binding)	04626(Plant-pathogen interaction)	K13412	EC:2.7.11.1	PREDICTED: CDPK-related kinase 2-like isoform X1 [Brassica rapa]	MSTRG.8824.1	u	A03	19155810	19159707	MSTRG.8824	.	yes	novel	cis	100K	NA	1
BraA03g038630.3C	0	A03	19125831	19127164	MSTRG.8819	BraA03g038630.3C	yes	GO:0005506(iron ion binding);GO:0005737(cytoplasm);GO:0016706(oxidoreductase activity, acting on paired donors, with incorporation or reduction of molecular oxygen, 2-oxoglutarate as one donor, and incorporation of one atom each of oxygen into both donors);GO:0046872(metal ion binding);GO:0055114(oxidation-reduction process)	00941(Flavonoid biosynthesis)	K05278	EC:1.14.11.23	PREDICTED: hyoscyamine 6-dioxygenase-like isoform X1 [Brassica napus]	MSTRG.8824.1	u	A03	19155810	19159707	MSTRG.8824	.	yes	novel	cis	100K	NA	1
BraA03g038620.3C	0	A03	19121465	19122797	MSTRG.8817	BraA03g038620.3C	yes	GO:0005506(iron ion binding);GO:0005737(cytoplasm);GO:0016706(oxidoreductase activity, acting on paired donors, with incorporation or reduction of molecular oxygen, 2-oxoglutarate as one donor, and incorporation of one atom each of oxygen into both donors);GO:0046872(metal ion binding);GO:0055114(oxidation-reduction process)	00941(Flavonoid biosynthesis)	K05278	EC:1.14.11.23	PREDICTED: hyoscyamine 6-dioxygenase-like isoform X1 [Brassica napus]	MSTRG.8824.1	u	A03	19155810	19159707	MSTRG.8824	.	yes	novel	cis	100K	NA	1
BraA01g042130.3C	0	A01	28177685	28178812	MSTRG.2816	BraA01g042130.3C	yes	GO:0004722(protein serine/threonine phosphatase activity);GO:0005634(nucleus);GO:0005886(plasma membrane);GO:0006470(protein dephosphorylation);GO:0046872(metal ion binding)	NA	NA	NA	PREDICTED: probable protein phosphatase 2C 35 [Brassica oleracea var. oleracea]	MSTRG.2818.1	u	A01	28182108	28182308	MSTRG.2818	.	yes	novel	cis	10K	NA	1
BraA01g042110.3C	0	A01	28149182	28152138	BraA01g042110.3C	BraA01g042110.3C	yes	GO:0004869(cysteine-type endopeptidase inhibitor activity);GO:0005634(nucleus)	NA	NA	NA	PREDICTED: uncharacterized protein LOC103849985 [Brassica rapa]	MSTRG.2818.1	u	A01	28182108	28182308	MSTRG.2818	.	yes	novel	cis	100K	NA	1
BraA01g042170.3C	0	A01	28196155	28196688	MSTRG.2822	BraA01g042170.3C	yes	GO:0003674(molecular_function);GO:0005575(cellular_component);GO:0008150(biological_process)	NA	NA	NA	PREDICTED: uncharacterized protein LOC103849992 isoform X1 [Brassica rapa]	MSTRG.2818.1	u	A01	28182108	28182308	MSTRG.2818	.	yes	novel	cis	100K	NA	1
BraA08g014510.3C	0	A08	12043830	12052543	MSTRG.22251	BraA08g014510.3C	yes	GO:0003333(amino acid transmembrane transport);GO:0005313(L-glutamate transmembrane transporter activity);GO:0005737(cytoplasm);GO:0005886(plasma membrane);GO:0005887(integral component of plasma membrane);GO:0015171(amino acid transmembrane transporter activity);GO:0015174(basic amino acid transmembrane transporter activity);GO:0015181(arginine transmembrane transporter activity);GO:0015189(L-ly…	00510(N-Glycan biosynthesis);04141(Protein processing in endoplasmic reticulum)	K12667	NA	PREDICTED: cationic amino acid transporter 1-like [Brassica rapa]	MSTRG.22252.1	u	A08	12083964	12085102	MSTRG.22252	.	yes	novel	cis	100K	NA	1
BraA08g014480.3C	0	A08	12017164	12021764	MSTRG.22247	BraA08g014480.3C	yes	GO:0005737(cytoplasm);GO:0009685(gibberellin metabolic process);GO:0009686(gibberellin biosynthetic process);GO:0046872(metal ion binding);GO:0051213(dioxygenase activity);GO:0052634(C-19 gibberellin 2-beta-dioxygenase activity);GO:0052635(C-20 gibberellin 2-beta-dioxygenase activity);GO:0055114(oxidation-reduction process)	00904(Diterpenoid biosynthesis)	K04125	EC:1.14.11.13	PREDICTED: gibberellin 2-beta-dioxygenase 8-like [Brassica rapa]	MSTRG.22252.1	u	A08	12083964	12085102	MSTRG.22252	.	yes	novel	cis	100K	NA	1
BraA08g014490.3C	0	A08	12039720	12040410	MSTRG.22248	BraA08g014490.3C	yes	GO:0003674(molecular_function);GO:0008150(biological_process);GO:0009507(chloroplast)	NA	NA	NA	PREDICTED: COX assembly mitochondrial protein 2 homolog [Brassica rapa]	MSTRG.22252.1	u	A08	12083964	12085102	MSTRG.22252	.	yes	novel	cis	100K	NA	1
BraA02g038980.3C	0	A02	27089233	27092586	MSTRG.5571	BraA02g038980.3C	yes	GO:0005886(plasma membrane);GO:0006508(proteolysis);GO:0008233(peptidase activity);GO:0008234(cysteine-type peptidase activity)	NA	NA	NA	PREDICTED: uncharacterized protein LOC108832923 [Raphanus sativus]	MSTRG.5565.1	u	A02	27054996	27055298	MSTRG.5565	.	yes	novel	cis	100K	NA	1
BraA02g038880.3C	0	A02	27015888	27018156	MSTRG.5553	BraA02g038880.3C	yes	GO:0009507(chloroplast);GO:0016787(hydrolase activity)	00901(Indole alkaloid biosynthesis)	K08233	EC:3.1.1.78	PREDICTED: putative methylesterase 11, chloroplastic [Brassica rapa]	MSTRG.5565.1	u	A02	27054996	27055298	MSTRG.5565	.	yes	novel	cis	100K	NA	-1
BraA03g044740.3C	0	A03	22587076	22588652	MSTRG.9261	BraA03g044740.3C	yes	GO:0003674(molecular_function);GO:0008150(biological_process)	NA	NA	NA	PREDICTED: uncharacterized protein LOC103860620 [Brassica rapa]	MSTRG.9251.1	u	A03	22542452	22545485	MSTRG.9251	.	yes	novel	cis	100K	NA	1
BraA03g044720.3C	0	A03	22576761	22580904	MSTRG.9258	BraA03g044720.3C	yes	GO:0005215(transporter activity);GO:0005524(ATP binding);GO:0005886(plasma membrane);GO:0006869(lipid transport);GO:0009506(plasmodesma);GO:0016021(integral component of membrane);GO:0042626(ATPase activity, coupled to transmembrane movement of substances);GO:0043231(intracellular membrane-bounded organelle)	02010(ABC transporters)	K05643	NA	PREDICTED: ABC transporter A family member 12 isoform X1 [Brassica rapa]	MSTRG.9251.1	u	A03	22542452	22545485	MSTRG.9251	.	yes	novel	cis	100K	NA	1
BraA03g044650.3C	0	A03	22545928	22547108	MSTRG.9253	BraA03g044650.3C	yes	GO:0003677(DNA binding);GO:0003700(transcription factor activity, sequence-specific DNA binding);GO:0005634(nucleus);GO:0006351(transcription, DNA-templated);GO:0006355(regulation of transcription, DNA-templated);GO:0008270(zinc ion binding)	NA	NA	NA	PREDICTED: transcription factor MYB1R1 isoform X2 [Brassica rapa]	MSTRG.9251.1	u	A03	22542452	22545485	MSTRG.9251	.	yes	novel	cis	10K	NA	1
BraA03g044730.3C	0	A03	22581216	22585500	MSTRG.9259	BraA03g044730.3C	yes	GO:0005215(transporter activity);GO:0005524(ATP binding);GO:0005576(extracellular region);GO:0006810(transport);GO:0006869(lipid transport);GO:0016021(integral component of membrane);GO:0042626(ATPase activity, coupled to transmembrane movement of substances);GO:0043231(intracellular membrane-bounded organelle)	02010(ABC transporters)	K05643	NA	BnaA03g40490D [Brassica napus]	MSTRG.9251.1	u	A03	22542452	22545485	MSTRG.9251	.	yes	novel	cis	100K	NA	1
BraA03g044710.3C	0	A03	22574557	22576126	MSTRG.9256	BraA03g044710.3C	yes	GO:0005576(extracellular region);GO:0005618(cell wall);GO:0009505(plant-type cell wall);GO:0030599(pectinesterase activity);GO:0042545(cell wall modification);GO:0045330(aspartyl esterase activity);GO:0045490(pectin catabolic process)	00040(Pentose and glucuronate interconversions);00500(Starch and sucrose metabolism)	K01051	EC:3.1.1.11	PREDICTED: putative pectinesterase 63 [Brassica rapa]	MSTRG.9251.1	u	A03	22542452	22545485	MSTRG.9251	.	yes	novel	cis	100K	NA	1
BraA07g019510.3C	0	A07	16449761	16450565	MSTRG.19666	BraA07g019510.3C	yes	GO:0004497(monooxygenase activity);GO:0009507(chloroplast);GO:0009570(chloroplast stroma);GO:0009573(chloroplast ribulose bisphosphate carboxylase complex);GO:0009579(thylakoid);GO:0009637(response to blue light);GO:0009853(photorespiration);GO:0009941(chloroplast envelope);GO:0010114(response to red light);GO:0010218(response to far red light);GO:0015977(carbon fixation);GO:0016020(membrane);GO:…	01200(Carbon metabolism);00630(Glyoxylate and dicarboxylate metabolism);00710(Carbon fixation in photosynthetic organisms)	K01602	EC:4.1.1.39	PREDICTED: ribulose bisphosphate carboxylase small chain F1, chloroplastic-like [Brassica rapa]	MSTRG.19665.1	u	A07	16433886	16436098	MSTRG.19665	.	yes	novel	cis	100K	NA	-1
BraA07g019650.3C	0	A07	16497480	16499714	BraA07g019650.3C	BraA07g019650.3C	yes	GO:0000162(tryptophan biosynthetic process);GO:0004834(tryptophan synthase activity);GO:0005737(cytoplasm);GO:0009507(chloroplast);GO:0030170(pyridoxal phosphate binding);GO:0042803(protein homodimerization activity);GO:0052684(L-serine hydro-lyase (adding indole, L-tryptophan-forming) activity)	01230(Biosynthesis of amino acids);00260(Glycine, serine and threonine metabolism);00400(Phenylalanine, tyrosine and tryptophan biosynthesis)	K06001	EC:4.2.1.20	PREDICTED: uncharacterized protein LOC103850119 [Brassica rapa]	MSTRG.19665.1	u	A07	16433886	16436098	MSTRG.19665	.	yes	novel	cis	100K	NA	-1
BraA07g019480.3C	0	A07	16438400	16440328	BraA07g019480.3C	BraA07g019480.3C	yes	GO:0004675(transmembrane receptor protein serine/threonine kinase activity);GO:0005524(ATP binding);GO:0005886(plasma membrane);GO:0006468(protein phosphorylation);GO:0009506(plasmodesma);GO:0009620(response to fungus);GO:0016021(integral component of membrane);GO:0016301(kinase activity)	00520(Amino sugar and nucleotide sugar metabolism)	K01183	EC:3.2.1.14	PREDICTED: LEAF RUST 10 DISEASE-RESISTANCE LOCUS RECEPTOR-LIKE PROTEIN KINASE-like 2.1 isoform X1 [Brassica rapa]	MSTRG.19665.1	u	A07	16433886	16436098	MSTRG.19665	.	yes	novel	cis	10K	NA	-1
BraA07g019430.3C	0	A07	16405120	16407098	MSTRG.19662	BraA07g019430.3C	yes	GO:0005794(Golgi apparatus);GO:0006541(glutamine metabolic process);GO:0016740(transferase activity)	NA	NA	NA	PREDICTED: uncharacterized protein LOC103850104 [Brassica rapa]	MSTRG.19665.1	u	A07	16433886	16436098	MSTRG.19665	.	yes	novel	cis	100K	NA	1
BraA04g013070.3C	0	A04	10250809	10252260	MSTRG.11266	BraA04g013070.3C	yes	NA	NA	NA	NA	PREDICTED: F-box/LRR-repeat protein 7 [Brassica rapa]	MSTRG.11272.1	u	A04	10287054	10292616	MSTRG.11272	.	yes	novel	cis	100K	NA	1
BraA09g062680.3C	0	A09	43451823	43453715	MSTRG.27929	BraA09g062680.3C	yes	GO:0004793(threonine aldolase activity);GO:0005737(cytoplasm);GO:0005829(cytosol);GO:0006545(glycine biosynthetic process);GO:0006567(threonine catabolic process);GO:0008732(L-allo-threonine aldolase activity);GO:0016832(aldehyde-lyase activity)	01230(Biosynthesis of amino acids);00260(Glycine, serine and threonine metabolism)	K01620	EC:4.1.2.48	PREDICTED: probable low-specificity L-threonine aldolase 1 [Brassica rapa]	MSTRG.27924.1	u	A09	43430235	43431184	MSTRG.27924	.	yes	novel	cis	100K	NA	1
BraA09g062690.3C	0	A09	43454343	43455959	MSTRG.27929	BraA09g062690.3C	yes	GO:0005739(mitochondrion);GO:0008150(biological_process)	NA	NA	NA	BnaA09g48810D [Brassica napus]	MSTRG.27924.1	u	A09	43430235	43431184	MSTRG.27924	.	yes	novel	cis	100K	NA	-1
BraA09g062710.3C	0	A09	43461377	43462080	MSTRG.27927	BraA09g062710.3C	yes	GO:0003674(molecular_function);GO:0005634(nucleus);GO:0008150(biological_process)	NA	NA	NA	PREDICTED: uncharacterized protein LOC103843390 [Brassica rapa]	MSTRG.27924.1	u	A09	43430235	43431184	MSTRG.27924	.	yes	novel	cis	100K	NA	1
BraA09g062620.3C	0	A09	43413064	43415304	MSTRG.27920	BraA09g062620.3C	yes	GO:0005789(endoplasmic reticulum membrane);GO:0005886(plasma membrane);GO:0016021(integral component of membrane);GO:0016032(viral process);GO:0046907(intracellular transport)	NA	NA	NA	PREDICTED: vesicle-associated protein 2-2-like [Brassica rapa]	MSTRG.27924.1	u	A09	43430235	43431184	MSTRG.27924	.	yes	novel	cis	100K	NA	1
BraA05g031700.3C	0	A05	23147020	23148114	MSTRG.14619	BraA05g031700.3C	yes	GO:0003674(molecular_function);GO:0008150(biological_process);GO:0009505(plant-type cell wall)	NA	NA	NA	PREDICTED: RNA polymerase II degradation factor 1 [Brassica rapa]	MSTRG.14620.1	x	A05	23147496	23148034	MSTRG.14620	BraA05g031700.3C	yes	novel	cis	1K	NA	1
BraA05g031650.3C	0	A05	23130498	23133499	MSTRG.14614	BraA05g031650.3C	yes	GO:0004871(signal transducer activity);GO:0005737(cytoplasm);GO:0005834(heterotrimeric G-protein complex);GO:0007165(signal transduction)	NA	NA	NA	PREDICTED: WD repeat-containing protein 44 [Brassica rapa]	MSTRG.14620.1	x	A05	23147496	23148034	MSTRG.14620	BraA05g031700.3C	yes	novel	cis	100K	NA	-1
BraA05g031820.3C	0	A05	23182804	23183634	MSTRG.14628	BraA05g031820.3C	yes	GO:0002239(response to oomycetes);GO:0005618(cell wall);GO:0005634(nucleus);GO:0005886(plasma membrane);GO:0009505(plant-type cell wall);GO:0010200(response to chitin);GO:0030246(carbohydrate binding);GO:0048046(apoplast);GO:0050832(defense response to fungus)	NA	NA	NA	PREDICTED: lectin-like protein At3g16530 [Brassica rapa]	MSTRG.14620.1	x	A05	23147496	23148034	MSTRG.14620	BraA05g031700.3C	yes	novel	cis	100K	NA	-1
BraA05g031610.3C	0	A05	23102929	23104130	MSTRG.14610	BraA05g031610.3C	yes	GO:0003677(DNA binding);GO:0003700(transcription factor activity, sequence-specific DNA binding);GO:0005515(protein binding);GO:0005634(nucleus);GO:0006351(transcription, DNA-templated);GO:0006355(regulation of transcription, DNA-templated);GO:0007275(multicellular organism development);GO:0009414(response to water deprivation);GO:0009867(jasmonic acid mediated signaling pathway)	03018(RNA degradation)	K12581	NA	NAC domain-containing protein 55-like [Brassica napus]	MSTRG.14620.1	x	A05	23147496	23148034	MSTRG.14620	BraA05g031700.3C	yes	novel	cis	100K	NA	1
BraA05g031750.3C	0	A05	23162848	23163303	MSTRG.14621	BraA05g031750.3C	yes	GO:0008150(biological_process);GO:0009507(chloroplast)	NA	NA	NA	PREDICTED: histone H3.v1 [Brassica rapa]	MSTRG.14620.1	x	A05	23147496	23148034	MSTRG.14620	BraA05g031700.3C	yes	novel	cis	100K	NA	1
BraA02g038980.3C	0	A02	27089233	27092586	MSTRG.5571	BraA02g038980.3C	yes	GO:0005886(plasma membrane);GO:0006508(proteolysis);GO:0008233(peptidase activity);GO:0008234(cysteine-type peptidase activity)	NA	NA	NA	PREDICTED: uncharacterized protein LOC108832923 [Raphanus sativus]	MSTRG.5555.1	u	A02	27050307	27050632	MSTRG.5555	.	yes	novel	cis	100K	NA	1
BraA02g038880.3C	0	A02	27015888	27018156	MSTRG.5553	BraA02g038880.3C	yes	GO:0009507(chloroplast);GO:0016787(hydrolase activity)	00901(Indole alkaloid biosynthesis)	K08233	EC:3.1.1.78	PREDICTED: putative methylesterase 11, chloroplastic [Brassica rapa]	MSTRG.5555.1	u	A02	27050307	27050632	MSTRG.5555	.	yes	novel	cis	100K	NA	-1
BraA05g004780.3C	0	A05	2446681	2447529	MSTRG.12927	BraA05g004780.3C	yes	GO:0003677(DNA binding);GO:0003700(transcription factor activity, sequence-specific DNA binding);GO:0005634(nucleus);GO:0006351(transcription, DNA-templated);GO:0006355(regulation of transcription, DNA-templated);GO:0009873(ethylene-activated signaling pathway);GO:0044212(transcription regulatory region DNA binding)	00230(Purine metabolism);00240(Pyrimidine metabolism);03020(RNA polymerase)	K03021	EC:2.7.7.6	PREDICTED: ethylene-responsive transcription factor ERF034 [Brassica rapa]	MSTRG.12928.1	u	A05	2449486	2450092	MSTRG.12928	.	yes	novel	cis	10K	NA	-1
BraA02g023130.3C	0	A02	13558302	13561755	MSTRG.4633	BraA02g023130.3C	yes	GO:0005576(extracellular region);GO:0005578(proteinaceous extracellular matrix);GO:0016042(lipid catabolic process);GO:0016298(lipase activity);GO:0016746(transferase activity, transferring acyl groups);GO:0019953(sexual reproduction);GO:0052689(carboxylic ester hydrolase activity);GO:0070505(pollen coat)	00500(Starch and sucrose metabolism);00460(Cyanoamino acid metabolism);00940(Phenylpropanoid biosynthesis)	K01188	EC:3.2.1.21	PREDICTED: GDSL esterase/lipase EXL4-like isoform X1 [Brassica napus]	MSTRG.4628.2	u	A02	13528316	13529499	MSTRG.4628	.	yes	novel	cis	100K	NA	1
BraA02g023150.3C	0	A02	13570012	13572993	MSTRG.4637	BraA02g023150.3C	yes	GO:0004553(hydrolase activity, hydrolyzing O-glycosyl compounds);GO:0005788(endoplasmic reticulum lumen);GO:0005975(carbohydrate metabolic process);GO:0008422(beta-glucosidase activity);GO:0009651(response to salt stress);GO:0009725(response to hormone);GO:0016020(membrane);GO:0019762(glucosinolate catabolic process)	00500(Starch and sucrose metabolism);00460(Cyanoamino acid metabolism);00940(Phenylpropanoid biosynthesis)	K01188	EC:3.2.1.21	PREDICTED: beta-glucosidase 20 isoform X1 [Brassica rapa]	MSTRG.4628.2	u	A02	13528316	13529499	MSTRG.4628	.	yes	novel	cis	100K	NA	1
BraA02g023090.3C	0	A02	13525814	13526148	MSTRG.4629	BraA02g023090.3C	yes	GO:0003674(molecular_function);GO:0005576(extracellular region);GO:0005618(cell wall);GO:0006952(defense response);GO:0009625(response to insect);GO:0009723(response to ethylene);GO:0009751(response to salicylic acid);GO:0009753(response to jasmonic acid);GO:0009861(jasmonic acid and ethylene-dependent systemic resistance);GO:0031640(killing of cells of other organism);GO:0050832(defense response…	NA	NA	NA	PREDICTED: defensin-like protein 1 [Brassica rapa]	MSTRG.4628.2	u	A02	13528316	13529499	MSTRG.4628	.	yes	novel	cis	10K	NA	1
BraA02g023070.3C	0	A02	13514314	13517205	MSTRG.4624	BraA02g023070.3C	yes	GO:0005507(copper ion binding);GO:0005576(extracellular region);GO:0009505(plant-type cell wall);GO:0009506(plasmodesma);GO:0016722(oxidoreductase activity, oxidizing metal ions);GO:0030599(pectinesterase activity);GO:0055114(oxidation-reduction process)	00053(Ascorbate and aldarate metabolism)	K00423	EC:1.10.3.3	PREDICTED: monocopper oxidase-like protein SKS1 [Brassica rapa]	MSTRG.4628.2	u	A02	13528316	13529499	MSTRG.4628	.	yes	novel	cis	100K	NA	1
BraA02g023170.3C	0	A02	13583443	13585095	MSTRG.4636	BraA02g023170.3C	yes	GO:0005777(peroxisome);GO:0006631(fatty acid metabolic process);GO:0016874(ligase activity)	00360(Phenylalanine metabolism);00130(Ubiquinone and other terpenoid-quinone biosynthesis);00940(Phenylpropanoid biosynthesis)	K01904	EC:6.2.1.12	PREDICTED: probable acyl-activating enzyme 5, peroxisomal [Brassica rapa]	MSTRG.4628.2	u	A02	13528316	13529499	MSTRG.4628	.	yes	novel	cis	100K	NA	-1
BraA09g014630.3C	0	A09	8529446	8532478	MSTRG.24835	BraA09g014630.3C	yes	GO:0005384(manganese ion transmembrane transporter activity);GO:0006828(manganese ion transport);GO:0009507(chloroplast);GO:0009535(chloroplast thylakoid membrane);GO:0010270(photosystem II oxygen evolving complex assembly);GO:0015095(magnesium ion transmembrane transporter activity);GO:0016021(integral component of membrane);GO:0030001(metal ion transport);GO:0031969(chloroplast membrane);GO:007…	NA	NA	NA	PREDICTED: GDT1-like protein 1, chloroplastic [Brassica rapa]	MSTRG.24832.1	u	A09	8526196	8527069	MSTRG.24832	.	yes	novel	cis	10K	NA	-1
BraA07g014400.3C	0	A07	13127738	13128743	MSTRG.19336	BraA07g014400.3C	yes	GO:0005634(nucleus);GO:0005737(cytoplasm);GO:0006511(ubiquitin-dependent protein catabolic process);GO:0007275(multicellular organism development);GO:0008270(zinc ion binding);GO:0016874(ligase activity)	04120(Ubiquitin mediated proteolysis)	K04506	EC:2.3.2.27	PREDICTED: E3 ubiquitin-protein ligase SINA-like 10 [Brassica rapa]	MSTRG.19337.1	u	A07	13129501	13130581	MSTRG.19337	.	yes	novel	cis	10K	NA	1
BraA07g014420.3C	0	A07	13152882	13155046	BraA07g014420.3C	BraA07g014420.3C	yes	GO:0000338(protein deneddylation);GO:0005515(protein binding);GO:0005634(nucleus);GO:0005737(cytoplasm);GO:0008180(COP9 signalosome);GO:0008237(metallopeptidase activity);GO:0009585(red, far-red light phototransduction);GO:0009640(photomorphogenesis);GO:0009733(response to auxin);GO:0010093(specification of floral organ identity);GO:0010100(negative regulation of photomorphogenesis);GO:0010387(CO…	03050(Proteasome)	K03030	NA	PREDICTED: COP9 signalosome complex subunit 5b-like [Brassica rapa]	MSTRG.19337.1	u	A07	13129501	13130581	MSTRG.19337	.	yes	novel	cis	100K	NA	1
BraA07g014370.3C	0	A07	13113038	13114357	MSTRG.19333	BraA07g014370.3C	yes	GO:0003674(molecular_function);GO:0005634(nucleus);GO:0008150(biological_process)	NA	NA	NA	PREDICTED: protein WVD2-like 7 [Brassica rapa]	MSTRG.19337.1	u	A07	13129501	13130581	MSTRG.19337	.	yes	novel	cis	100K	NA	1
BraA07g014510.3C	0	A07	13184188	13184739	MSTRG.19347	BraA07g014510.3C	yes	GO:0009409(response to cold);GO:0009507(chloroplast);GO:0009534(chloroplast thylakoid);GO:0009535(chloroplast thylakoid membrane);GO:0009579(thylakoid);GO:0009735(response to cytokinin);GO:0009772(photosynthetic electron transport in photosystem II);GO:0009773(photosynthetic electron transport in photosystem I);GO:0009941(chloroplast envelope);GO:0010287(plastoglobule);GO:0010319(stromule);GO:001…	00190(Oxidative phosphorylation);00195(Photosynthesis)	K02113	NA	PREDICTED: ATP synthase subunit delta, chloroplastic-like [Brassica rapa]	MSTRG.19337.1	u	A07	13129501	13130581	MSTRG.19337	.	yes	novel	cis	100K	NA	-1
BraA07g014430.3C	0	A07	13156485	13158382	MSTRG.19340	BraA07g014430.3C	yes	GO:0000166(nucleotide binding);GO:0003676(nucleic acid binding);GO:0003723(RNA binding);GO:0005575(cellular_component);GO:0008150(biological_process)	03040(Spliceosome)	K12741	NA	PREDICTED: RNA-binding protein 38-like isoform X1 [Brassica rapa]	MSTRG.19337.1	u	A07	13129501	13130581	MSTRG.19337	.	yes	novel	cis	100K	NA	-1
BraA07g014380.3C	0	A07	13119203	13119637	MSTRG.19334	BraA07g014380.3C	yes	GO:0008150(biological_process);GO:0016021(integral component of membrane);GO:0031225(anchored component of membrane)	NA	NA	NA	PREDICTED: glyceraldehyde-3-phosphate dehydrogenase, testis-specific-like [Brassica rapa]	MSTRG.19337.1	u	A07	13129501	13130581	MSTRG.19337	.	yes	novel	cis	100K	NA	1
BraA07g014460.3C	0	A07	13171746	13172402	MSTRG.19343	BraA07g014460.3C	yes	GO:0005507(copper ion binding);GO:0005515(protein binding);GO:0005739(mitochondrion);GO:0005758(mitochondrial intermembrane space);GO:0005774(vacuolar membrane);GO:0005794(Golgi apparatus);GO:0005829(cytosol);GO:0006122(mitochondrial electron transport, ubiquinol to cytochrome c);GO:0006123(mitochondrial electron transport, cytochrome c to oxygen);GO:0008283(cell proliferation);GO:0009055(electro…	00920(Sulfur metabolism)	K08738	NA	PREDICTED: cytochrome c [Brassica rapa]	MSTRG.19337.1	u	A07	13129501	13130581	MSTRG.19337	.	yes	novel	cis	100K	NA	1
BraA06g001880.3C	0	A06	1142389	1143092	MSTRG.15584	BraA06g001880.3C	yes	GO:0003674(molecular_function);GO:0008150(biological_process)	NA	NA	NA	PREDICTED: late embryogenesis abundant protein D-7 [Brassica rapa]	MSTRG.15584.1	j	A06	1142389	1143092	MSTRG.15584	BraA06g001880.3C	yes	novel	cis	1K	NA	1
BraA01g022470.3C	0	A01	12563014	12564061	MSTRG.1619	BraA01g022470.3C	yes	GO:0005515(protein binding);GO:0005525(GTP binding);GO:0005634(nucleus);GO:0005737(cytoplasm);GO:0005819(spindle);GO:0005886(plasma membrane);GO:0007264(small GTPase mediated signal transduction);GO:0009524(phragmoplast);GO:0009734(auxin-activated signaling pathway);GO:0009738(abscisic acid-activated signaling pathway);GO:0015031(protein transport)	00940(Phenylpropanoid biosynthesis)	K00430	EC:1.11.1.7	PREDICTED: rac-like GTP-binding protein RHO1 [Brassica rapa]	MSTRG.1616.1	u	A01	12545968	12547440	MSTRG.1616	.	yes	novel	cis	100K	NA	1
BraA01g022380.3C	0	A01	12509429	12510652	MSTRG.1608	BraA01g022380.3C	yes	GO:0004722(protein serine/threonine phosphatase activity);GO:0005634(nucleus);GO:0006470(protein dephosphorylation);GO:0046872(metal ion binding)	NA	NA	NA	PREDICTED: probable protein phosphatase 2C 47 [Brassica rapa]	MSTRG.1616.1	u	A01	12545968	12547440	MSTRG.1616	.	yes	novel	cis	100K	NA	1
BraA01g022350.3C	0	A01	12501382	12502078	MSTRG.1607	BraA01g022350.3C	yes	GO:0003674(molecular_function);GO:0008150(biological_process);GO:0009507(chloroplast);GO:0009535(chloroplast thylakoid membrane);GO:0016021(integral component of membrane)	NA	NA	NA	PREDICTED: uncharacterized protein LOC103872349 [Brassica rapa]	MSTRG.1616.1	u	A01	12545968	12547440	MSTRG.1616	.	yes	novel	cis	100K	NA	-1
BraA01g022500.3C	0	A01	12571429	12572274	MSTRG.1620	BraA01g022500.3C	yes	GO:0003674(molecular_function);GO:0005634(nucleus);GO:0008150(biological_process)	NA	NA	NA	PREDICTED: uncharacterized protein LOC103872549 [Brassica rapa]	MSTRG.1616.1	u	A01	12545968	12547440	MSTRG.1616	.	yes	novel	cis	100K	NA	-1
BraA08g026750.3C	0	A08	19008650	19011797	MSTRG.23100	BraA08g026750.3C	yes	GO:0000166(nucleotide binding);GO:0000184(nuclear-transcribed mRNA catabolic process, nonsense-mediated decay);GO:0003723(RNA binding);GO:0003743(translation initiation factor activity);GO:0005634(nucleus);GO:0005737(cytoplasm);GO:0006397(mRNA processing);GO:0006417(regulation of translation);GO:0060211(regulation of nuclear-transcribed mRNA poly(A) tail shortening)	03013(RNA transport);03015(mRNA surveillance pathway);03018(RNA degradation)	K13126	NA	PREDICTED: polyadenylate-binding protein 3 [Brassica rapa]	MSTRG.23099.1	u	A08	19001037	19001868	MSTRG.23099	.	yes	novel	cis	10K	NA	1
BraA08g026870.3C	0	A08	19080229	19081856	MSTRG.23110	BraA08g026870.3C	yes	GO:0005634(nucleus);GO:0009507(chloroplast);GO:0009813(flavonoid biosynthetic process);GO:0015020(glucuronosyltransferase activity);GO:0016757(transferase activity, transferring glycosyl groups);GO:0043231(intracellular membrane-bounded organelle);GO:0052696(flavonoid glucuronidation);GO:0080043(quercetin 3-O-glucosyltransferase activity);GO:0080044(quercetin 7-O-glucosyltransferase activity)	00908(Zeatin biosynthesis)	NA	NA	PREDICTED: UDP-glycosyltransferase 85A5-like [Brassica rapa]	MSTRG.23099.1	u	A08	19001037	19001868	MSTRG.23099	.	yes	novel	cis	100K	NA	1
BraA08g026760.3C	0	A08	19015511	19018376	MSTRG.23101	BraA08g026760.3C	yes	GO:0003924(GTPase activity);GO:0005525(GTP binding);GO:0005773(vacuole);GO:0005886(plasma membrane);GO:0006886(intracellular protein transport);GO:0006913(nucleocytoplasmic transport);GO:0007264(small GTPase mediated signal transduction);GO:0010089(xylem development);GO:0010508(positive regulation of autophagy);GO:0010623(programmed cell death involved in cell development);GO:0048102(autophagic c…	04144(Endocytosis);04145(Phagosome)	K07897	NA	PREDICTED: ras-related protein RABG3b [Brassica rapa]	MSTRG.23099.1	u	A08	19001037	19001868	MSTRG.23099	.	yes	novel	cis	100K	NA	-1
BraA03g005110.3C	0	A03	2194271	2197676	MSTRG.6391	BraA03g005110.3C	yes	GO:0003674(molecular_function);GO:0009506(plasmodesma)	NA	NA	NA	PREDICTED: conserved oligomeric Golgi complex subunit 8-like [Brassica rapa]	MSTRG.6390.1	u	A03	2192860	2193734	MSTRG.6390	.	yes	novel	cis	10K	NA	-1
BraA01g022470.3C	0	A01	12563014	12564061	MSTRG.1619	BraA01g022470.3C	yes	GO:0005515(protein binding);GO:0005525(GTP binding);GO:0005634(nucleus);GO:0005737(cytoplasm);GO:0005819(spindle);GO:0005886(plasma membrane);GO:0007264(small GTPase mediated signal transduction);GO:0009524(phragmoplast);GO:0009734(auxin-activated signaling pathway);GO:0009738(abscisic acid-activated signaling pathway);GO:0015031(protein transport)	00940(Phenylpropanoid biosynthesis)	K00430	EC:1.11.1.7	PREDICTED: rac-like GTP-binding protein RHO1 [Brassica rapa]	MSTRG.1616.2	u	A01	12545968	12547440	MSTRG.1616	.	yes	novel	cis	100K	NA	1
BraA01g022380.3C	0	A01	12509429	12510652	MSTRG.1608	BraA01g022380.3C	yes	GO:0004722(protein serine/threonine phosphatase activity);GO:0005634(nucleus);GO:0006470(protein dephosphorylation);GO:0046872(metal ion binding)	NA	NA	NA	PREDICTED: probable protein phosphatase 2C 47 [Brassica rapa]	MSTRG.1616.2	u	A01	12545968	12547440	MSTRG.1616	.	yes	novel	cis	100K	NA	1
BraA01g022350.3C	0	A01	12501382	12502078	MSTRG.1607	BraA01g022350.3C	yes	GO:0003674(molecular_function);GO:0008150(biological_process);GO:0009507(chloroplast);GO:0009535(chloroplast thylakoid membrane);GO:0016021(integral component of membrane)	NA	NA	NA	PREDICTED: uncharacterized protein LOC103872349 [Brassica rapa]	MSTRG.1616.2	u	A01	12545968	12547440	MSTRG.1616	.	yes	novel	cis	100K	NA	-1
BraA01g022500.3C	0	A01	12571429	12572274	MSTRG.1620	BraA01g022500.3C	yes	GO:0003674(molecular_function);GO:0005634(nucleus);GO:0008150(biological_process)	NA	NA	NA	PREDICTED: uncharacterized protein LOC103872549 [Brassica rapa]	MSTRG.1616.2	u	A01	12545968	12547440	MSTRG.1616	.	yes	novel	cis	100K	NA	-1
BraA09g023260.3C	0	A09	15405278	15405892	MSTRG.25384	BraA09g023260.3C	yes	GO:0005576(extracellular region);GO:0043086(negative regulation of catalytic activity);GO:0046910(pectinesterase inhibitor activity)	00040(Pentose and glucuronate interconversions);00500(Starch and sucrose metabolism)	K01051	EC:3.1.1.11	PREDICTED: 21 kDa protein-like [Brassica rapa]	MSTRG.25387.1	u	A09	15442241	15442938	MSTRG.25387	.	yes	novel	cis	100K	NA	-1
BraA02g045500.3C	0	A02	31218872	31220166	BraA02g045500.3C	BraA02g045500.3C	yes	GO:0004553(hydrolase activity, hydrolyzing O-glycosyl compounds);GO:0005975(carbohydrate metabolic process)	00230(Purine metabolism);00240(Pyrimidine metabolism);03020(RNA polymerase)	K03006	EC:2.7.7.6	PREDICTED: glucan endo-1,3-beta-glucosidase 12 isoform X1 [Brassica rapa]	MSTRG.5996.1	u	A02	31274443	31275489	MSTRG.5996	.	yes	novel	cis	100K	NA	-1
BraA02g045520.3C	0	A02	31236003	31236796	MSTRG.5993	BraA02g045520.3C	yes	GO:0005634(nucleus);GO:0006807(nitrogen compound metabolic process);GO:0060776(simple leaf morphogenesis)	NA	NA	NA	PREDICTED: LOB domain-containing protein 37-like [Brassica rapa]	MSTRG.5996.1	u	A02	31274443	31275489	MSTRG.5996	.	yes	novel	cis	100K	NA	-1
BraA02g045510.3C	0	A02	31222030	31222662	MSTRG.5992	BraA02g045510.3C	yes	GO:0003676(nucleic acid binding);GO:0003677(DNA binding);GO:0003700(transcription factor activity, sequence-specific DNA binding);GO:0005634(nucleus);GO:0006351(transcription, DNA-templated);GO:0008270(zinc ion binding);GO:0009409(response to cold);GO:0009738(abscisic acid-activated signaling pathway);GO:0010200(response to chitin);GO:0042538(hyperosmotic salinity response);GO:0043565(sequence-sp…	NA	NA	NA	PREDICTED: zinc finger protein AZF1 [Brassica rapa]	MSTRG.5996.1	u	A02	31274443	31275489	MSTRG.5996	.	yes	novel	cis	100K	NA	-1
BraA03g055310.3C	0	A03	28852660	28853943	MSTRG.9973	BraA03g055310.3C	yes	GO:0005739(mitochondrion)	NA	NA	NA	PREDICTED: plant intracellular Ras-group-related LRR protein 7 [Brassica rapa]	MSTRG.9975.1	u	A03	28875975	28876573	MSTRG.9975	.	yes	novel	cis	100K	NA	1
BraA03g055240.3C	0	A03	28800421	28800690	MSTRG.9964	BraA03g055240.3C	yes	GO:0005737(cytoplasm);GO:0006596(polyamine biosynthetic process);GO:0008216(spermidine metabolic process);GO:0016740(transferase activity);GO:0080073(spermidine:coumaroyl CoA N-acyltransferase activity)	NA	NA	NA	BnaA03g49730D [Brassica napus]	MSTRG.9975.1	u	A03	28875975	28876573	MSTRG.9975	.	yes	novel	cis	100K	NA	1
BraA03g055360.3C	0	A03	28894559	28896059	BraA03g055360.3C	BraA03g055360.3C	yes	GO:0003677(DNA binding);GO:0003700(transcription factor activity, sequence-specific DNA binding);GO:0005634(nucleus);GO:0006351(transcription, DNA-templated);GO:0006355(regulation of transcription, DNA-templated);GO:0046983(protein dimerization activity)	04075(Plant hormone signal transduction)	K13422	NA	BnaA03g49880D [Brassica napus]	MSTRG.9975.1	u	A03	28875975	28876573	MSTRG.9975	.	yes	novel	cis	100K	NA	-1
BraA03g055350.3C	0	A03	28884496	28884699	MSTRG.9976	BraA03g055350.3C	yes	GO:0005575(cellular_component)	NA	NA	NA	PREDICTED: uncharacterized protein LOC103861917 [Brassica rapa]	MSTRG.9975.1	u	A03	28875975	28876573	MSTRG.9975	.	yes	novel	cis	10K	NA	-1
BraA03g055290.3C	0	A03	28849853	28850726	MSTRG.9970	BraA03g055290.3C	yes	GO:0003674(molecular_function);GO:0008150(biological_process);GO:0016021(integral component of membrane)	NA	NA	NA	PREDICTED: transmembrane protein 230-like [Brassica rapa]	MSTRG.9975.1	u	A03	28875975	28876573	MSTRG.9975	.	yes	novel	cis	100K	NA	1
BraA03g055250.3C	0	A03	28814564	28815997	MSTRG.9969	BraA03g055250.3C	yes	GO:0005634(nucleus);GO:0005774(vacuolar membrane);GO:0005886(plasma membrane);GO:0009507(chloroplast);GO:0016020(membrane)	03013(RNA transport);03008(Ribosome biogenesis in eukaryotes)	K07936	NA	PREDICTED: putative nuclease HARBI1 [Brassica rapa]	MSTRG.9975.1	u	A03	28875975	28876573	MSTRG.9975	.	yes	novel	cis	100K	NA	-1
BraA10g029820.3C	0	A10	18957586	18959234	MSTRG.30166	BraA10g029820.3C	yes	GO:0005576(extracellular region);GO:0005783(endoplasmic reticulum);GO:0005794(Golgi apparatus);GO:0009505(plant-type cell wall);GO:0009860(pollen tube growth);GO:0030599(pectinesterase activity);GO:0042545(cell wall modification);GO:0045330(aspartyl esterase activity);GO:0045490(pectin catabolic process);GO:0050829(defense response to Gram-negative bacterium);GO:0090406(pollen tube)	00040(Pentose and glucuronate interconversions);00500(Starch and sucrose metabolism)	K01051	EC:3.1.1.11	PREDICTED: pectinesterase PPME1 [Brassica rapa]	MSTRG.30152.1	j	A10	18912096	18913090	MSTRG.30152	BraA10g029710.3C	yes	novel	cis	100K	NA	1
BraA10g029730.3C	0	A10	18917651	18918784	MSTRG.30157	BraA10g029730.3C	yes	GO:0005576(extracellular region);GO:0008289(lipid binding);GO:0009507(chloroplast);GO:0012511(monolayer-surrounded lipid storage body);GO:0016020(membrane);GO:0016021(integral component of membrane);GO:0019915(lipid storage);GO:0019953(sexual reproduction)	NA	NA	NA	PREDICTED: oleosin-B4 isoform X1 [Brassica rapa]	MSTRG.30152.1	j	A10	18912096	18913090	MSTRG.30152	BraA10g029710.3C	yes	novel	cis	10K	NA	1
BraA10g029720.3C	0	A10	18914280	18916551	MSTRG.30153	BraA10g029720.3C	yes	GO:0005576(extracellular region);GO:0008289(lipid binding);GO:0012511(monolayer-surrounded lipid storage body);GO:0016020(membrane);GO:0016021(integral component of membrane);GO:0019915(lipid storage);GO:0019953(sexual reproduction);GO:0045735(nutrient reservoir activity)	NA	NA	NA	PREDICTED: uncharacterized protein LOC103847047 [Brassica rapa]	MSTRG.30152.1	j	A10	18912096	18913090	MSTRG.30152	BraA10g029710.3C	yes	novel	cis	10K	NA	1
BraA10g029740.3C	0	A10	18920690	18920965	MSTRG.30158	BraA10g029740.3C	yes	NA	NA	NA	NA	hypothetical protein AXX17_AT5G07250 [Arabidopsis thaliana]	MSTRG.30152.1	j	A10	18912096	18913090	MSTRG.30152	BraA10g029710.3C	yes	novel	cis	10K	NA	1
BraA10g029750.3C	0	A10	18928213	18929107	MSTRG.30160	BraA10g029750.3C	yes	GO:0005576(extracellular region);GO:0008289(lipid binding);GO:0012511(monolayer-surrounded lipid storage body);GO:0016020(membrane);GO:0016021(integral component of membrane);GO:0019915(lipid storage);GO:0019953(sexual reproduction);GO:0045735(nutrient reservoir activity)	NA	NA	NA	PREDICTED: oleosin-B2-like [Brassica rapa]	MSTRG.30152.1	j	A10	18912096	18913090	MSTRG.30152	BraA10g029710.3C	yes	novel	cis	100K	NA	1
BraA10g029810.3C	0	A10	18954334	18955974	MSTRG.30165	BraA10g029810.3C	yes	GO:0005576(extracellular region);GO:0005618(cell wall);GO:0009505(plant-type cell wall);GO:0030599(pectinesterase activity);GO:0042545(cell wall modification);GO:0045330(aspartyl esterase activity);GO:0045490(pectin catabolic process)	00040(Pentose and glucuronate interconversions);00500(Starch and sucrose metabolism)	K01051	EC:3.1.1.11	PREDICTED: probable pectinesterase 49 [Brassica rapa]	MSTRG.30152.1	j	A10	18912096	18913090	MSTRG.30152	BraA10g029710.3C	yes	novel	cis	100K	NA	1
BraA10g029830.3C	0	A10	18960329	18964152	BraA10g029830.3C	BraA10g029830.3C	yes	GO:0004601(peroxidase activity);GO:0005509(calcium ion binding);GO:0005634(nucleus);GO:0005739(mitochondrion);GO:0006952(defense response);GO:0016021(integral component of membrane);GO:0031226(intrinsic component of plasma membrane);GO:0050664(oxidoreductase activity, acting on NAD(P)H, oxygen as acceptor);GO:0055114(oxidation-reduction process)	04626(Plant-pathogen interaction)	K13447	EC:1.6.3.-;EC:1.11.1.-	PREDICTED: respiratory burst oxidase homolog protein A [Brassica rapa]	MSTRG.30152.1	j	A10	18912096	18913090	MSTRG.30152	BraA10g029710.3C	yes	novel	cis	100K	NA	-1
BraA10g029710.3C	0	A10	18912096	18912799	MSTRG.30152	BraA10g029710.3C	yes	GO:0005576(extracellular region);GO:0008289(lipid binding);GO:0009507(chloroplast);GO:0012511(monolayer-surrounded lipid storage body);GO:0016020(membrane);GO:0016021(integral component of membrane);GO:0019915(lipid storage);GO:0019953(sexual reproduction)	NA	NA	NA	uncharacterized protein LOC100274831 [Zea mays]	MSTRG.30152.1	j	A10	18912096	18913090	MSTRG.30152	BraA10g029710.3C	yes	novel	cis	1K	NA	1
BraA10g029860.3C	0	A10	18971994	18974978	MSTRG.30169	BraA10g029860.3C	yes	GO:0004040(amidase activity);GO:0016884(carbon-nitrogen ligase activity, with glutamine as amido-N-donor)	00970(Aminoacyl-tRNA biosynthesis)	K02433	EC:6.3.5.6;EC:6.3.5.7	PREDICTED: uncharacterized protein LOC103847065 isoform X1 [Brassica rapa]	MSTRG.30152.1	j	A10	18912096	18913090	MSTRG.30152	BraA10g029710.3C	yes	novel	cis	100K	NA	1
BraA10g029770.3C	0	A10	18932160	18934336	BraA10g029770.3C	BraA10g029770.3C	yes	GO:0005737(cytoplasm);GO:0009813(flavonoid biosynthetic process);GO:0016706(oxidoreductase activity, acting on paired donors, with incorporation or reduction of molecular oxygen, 2-oxoglutarate as one donor, and incorporation of one atom each of oxygen into both donors);GO:0046872(metal ion binding);GO:0051213(dioxygenase activity);GO:0055114(oxidation-reduction process);GO:0080167(response to ka…	00941(Flavonoid biosynthesis)	K05278	EC:1.14.11.23	PREDICTED: LOW QUALITY PROTEIN: protein DOWNY MILDEW RESISTANCE 6 [Brassica rapa]	MSTRG.30152.1	j	A10	18912096	18913090	MSTRG.30152	BraA10g029710.3C	yes	novel	cis	100K	NA	1
BraA05g031220.3C	0	A05	22891679	22893178	MSTRG.14587	BraA05g031220.3C	yes	GO:0003674(molecular_function);GO:0009507(chloroplast);GO:0009570(chloroplast stroma);GO:0009579(thylakoid);GO:0010478(chlororespiration)	NA	NA	NA	PREDICTED: uncharacterized protein LOC103869869 [Brassica rapa]	MSTRG.14581.1	o	A05	22855292	22868777	MSTRG.14581	BraA05g031190.3C	yes	novel	cis	100K	NA	-1
BraA01g019030.3C	0	A01	10120787	10121518	MSTRG.1402	BraA01g019030.3C	yes	GO:0003674(molecular_function);GO:0005886(plasma membrane);GO:0008150(biological_process);GO:0031225(anchored component of membrane);GO:0090406(pollen tube)	NA	NA	NA	PREDICTED: GPI-anchored protein LORELEI-like [Brassica rapa]	MSTRG.1405.1	u	A01	10155497	10160337	MSTRG.1405	.	yes	novel	cis	100K	NA	1
BraA01g019020.3C	0	A01	10115147	10115734	MSTRG.1401	BraA01g019020.3C	yes	GO:0004842(ubiquitin-protein transferase activity);GO:0005515(protein binding);GO:0005634(nucleus);GO:0005783(endoplasmic reticulum);GO:0005789(endoplasmic reticulum membrane);GO:0008270(zinc ion binding);GO:0016021(integral component of membrane);GO:0016567(protein ubiquitination);GO:0016874(ligase activity)	04141(Protein processing in endoplasmic reticulum)	K10666	EC:2.3.2.27	PREDICTED: E3 ubiquitin-protein ligase RMA2-like isoform X2 [Brassica rapa]	MSTRG.1405.1	u	A01	10155497	10160337	MSTRG.1405	.	yes	novel	cis	100K	NA	-1
BraA01g019110.3C	0	A01	10165155	10166366	MSTRG.1409	BraA01g019110.3C	yes	GO:0003674(molecular_function);GO:0005634(nucleus);GO:0008150(biological_process)	NA	NA	NA	PREDICTED: uncharacterized protein LOC103868065 [Brassica rapa]	MSTRG.1405.1	u	A01	10155497	10160337	MSTRG.1405	.	yes	novel	cis	10K	NA	1
BraA01g019010.3C	0	A01	10102148	10103551	MSTRG.1400	BraA01g019010.3C	yes	GO:0005576(extracellular region);GO:0005618(cell wall);GO:0006949(syncytium formation);GO:0009506(plasmodesma);GO:0009664(plant-type cell wall organization);GO:0009826(unidimensional cell growth);GO:0009828(plant-type cell wall loosening);GO:0016020(membrane);GO:0019953(sexual reproduction);GO:0071555(cell wall organization)	NA	NA	NA	PREDICTED: expansin-B3 [Brassica rapa]	MSTRG.1405.1	u	A01	10155497	10160337	MSTRG.1405	.	yes	novel	cis	100K	NA	-1
BraA01g019090.3C	0	A01	10133908	10135566	MSTRG.1408	BraA01g019090.3C	yes	GO:0004553(hydrolase activity, hydrolyzing O-glycosyl compounds);GO:0005576(extracellular region);GO:0009845(seed germination);GO:0016985(mannan endo-1,4-beta-mannosidase activity);GO:0046355(mannan catabolic process)	00051(Fructose and mannose metabolism)	K19355	EC:3.2.1.78	PREDICTED: mannan endo-1,4-beta-mannosidase 5 isoform X2 [Brassica rapa]	MSTRG.1405.1	u	A01	10155497	10160337	MSTRG.1405	.	yes	novel	cis	100K	NA	-1
BraA05g035590.3C	0	A05	25040383	25041269	MSTRG.14902	BraA05g035590.3C	yes	GO:0003677(DNA binding);GO:0003700(transcription factor activity, sequence-specific DNA binding);GO:0005634(nucleus);GO:0006351(transcription, DNA-templated);GO:0006355(regulation of transcription, DNA-templated);GO:0009739(response to gibberellin);GO:0009751(response to salicylic acid);GO:0044212(transcription regulatory region DNA binding)	NA	NA	NA	PREDICTED: transcription factor DIVARICATA [Brassica rapa]	MSTRG.14909.1	u	A05	25090424	25091069	MSTRG.14909	.	yes	novel	cis	100K	NA	-1
BraA05g035520.3C	0	A05	25005534	25006827	MSTRG.14895	BraA05g035520.3C	yes	GO:0004721(phosphoprotein phosphatase activity);GO:0004722(protein serine/threonine phosphatase activity);GO:0005515(protein binding);GO:0005634(nucleus);GO:0005737(cytoplasm);GO:0005829(cytosol);GO:0006470(protein dephosphorylation);GO:0009409(response to cold);GO:0009414(response to water deprivation);GO:0009737(response to abscisic acid);GO:0009738(abscisic acid-activated signaling pathway);GO…	NA	NA	NA	PREDICTED: protein phosphatase 2C 37 [Brassica rapa]	MSTRG.14909.1	u	A05	25090424	25091069	MSTRG.14909	.	yes	novel	cis	100K	NA	-1
BraA05g035630.3C	0	A05	25063486	25064540	MSTRG.14905	BraA05g035630.3C	yes	GO:0003674(molecular_function);GO:0005634(nucleus);GO:0008150(biological_process);GO:0046872(metal ion binding)	NA	NA	NA	BnaA05g27770D [Brassica napus]	MSTRG.14909.1	u	A05	25090424	25091069	MSTRG.14909	.	yes	novel	cis	100K	NA	1
BraA05g035560.3C	0	A05	25022509	25025343	MSTRG.14898	BraA05g035560.3C	yes	GO:0005634(nucleus);GO:0009555(pollen development);GO:0055046(microgametogenesis)	NA	NA	NA	PREDICTED: plant intracellular Ras-group-related LRR protein 9 isoform X1 [Brassica rapa]	MSTRG.14909.1	u	A05	25090424	25091069	MSTRG.14909	.	yes	novel	cis	100K	NA	1
BraA05g035650.3C	0	A05	25072151	25074113	MSTRG.14906	BraA05g035650.3C	yes	GO:0005576(extracellular region);GO:0016042(lipid catabolic process);GO:0016787(hydrolase activity);GO:0048046(apoplast);GO:0052689(carboxylic ester hydrolase activity)	NA	NA	NA	PREDICTED: GDSL esterase/lipase CPRD49 [Brassica rapa]	MSTRG.14909.1	u	A05	25090424	25091069	MSTRG.14909	.	yes	novel	cis	100K	NA	1
BraA06g039820.3C	0	A06	26462010	26463193	MSTRG.18141	BraA06g039820.3C	yes	GO:0005634(nucleus);GO:0016567(protein ubiquitination);GO:0030246(carbohydrate binding)	NA	NA	NA	PREDICTED: F-box protein PP2-B1-like [Brassica rapa]	MSTRG.18136.1	u	A06	26407731	26409773	MSTRG.18136	.	yes	novel	cis	100K	NA	1
BraA06g039840.3C	0	A06	26472607	26473770	MSTRG.18145	BraA06g039840.3C	yes	GO:0005634(nucleus);GO:0016567(protein ubiquitination);GO:0030246(carbohydrate binding)	NA	NA	NA	PREDICTED: F-box protein PP2-B1-like isoform X1 [Brassica napus]	MSTRG.18136.1	u	A06	26407731	26409773	MSTRG.18136	.	yes	novel	cis	100K	NA	1
BraA06g039770.3C	0	A06	26444225	26445968	BraA06g039770.3C	BraA06g039770.3C	yes	GO:0003674(molecular_function);GO:0008150(biological_process);GO:0009507(chloroplast)	NA	NA	NA	BnaA06g34150D [Brassica napus]	MSTRG.18136.1	u	A06	26407731	26409773	MSTRG.18136	.	yes	novel	cis	100K	NA	-1
BraA06g039760.3C	0	A06	26429495	26432196	BraA06g039760.3C	BraA06g039760.3C	yes	GO:0003677(DNA binding);GO:0003700(transcription factor activity, sequence-specific DNA binding);GO:0005634(nucleus);GO:0006351(transcription, DNA-templated);GO:0006355(regulation of transcription, DNA-templated);GO:0007275(multicellular organism development)	00561(Glycerolipid metabolism)	K01054	EC:3.1.1.23	PREDICTED: NAC domain-containing protein 35-like [Brassica rapa]	MSTRG.18136.1	u	A06	26407731	26409773	MSTRG.18136	.	yes	novel	cis	100K	NA	-1
BraA06g039830.3C	0	A06	26466460	26467512	MSTRG.18143	BraA06g039830.3C	yes	GO:0005634(nucleus);GO:0016567(protein ubiquitination);GO:0030246(carbohydrate binding)	NA	NA	NA	PREDICTED: F-box protein PP2-B1-like [Brassica rapa]	MSTRG.18136.1	u	A06	26407731	26409773	MSTRG.18136	.	yes	novel	cis	100K	NA	1
BraA06g039800.3C	0	A06	26456122	26456310	MSTRG.18138	BraA06g039800.3C	yes	GO:0005634(nucleus);GO:0016567(protein ubiquitination);GO:0030246(carbohydrate binding)	NA	NA	NA	PREDICTED: LOW QUALITY PROTEIN: F-box protein PP2-B10-like [Brassica rapa]	MSTRG.18136.1	u	A06	26407731	26409773	MSTRG.18136	.	yes	novel	cis	100K	NA	1
BraA06g022880.3C	0	A06	15048895	15051006	MSTRG.16942	BraA06g022880.3C	yes	GO:0004674(protein serine/threonine kinase activity);GO:0005515(protein binding);GO:0005524(ATP binding);GO:0005576(extracellular region);GO:0006468(protein phosphorylation);GO:0007169(transmembrane receptor protein tyrosine kinase signaling pathway);GO:0009506(plasmodesma);GO:0016021(integral component of membrane);GO:0016301(kinase activity);GO:0080092(regulation of pollen tube growth)	04075(Plant hormone signal transduction)	K13415	EC:2.7.10.1;EC:2.7.11.1	BnaA06g19280D [Brassica napus]	MSTRG.16941.1	u	A06	15079365	15079902	MSTRG.16941	.	yes	novel	cis	100K	NA	-1
BraA01g044010.3C	0	A01	29128401	29128864	MSTRG.2955	BraA01g044010.3C	yes	GO:0003674(molecular_function);GO:0005829(cytosol);GO:0009414(response to water deprivation)	NA	NA	NA	PREDICTED: stress-induced protein KIN2-like [Brassica rapa]	MSTRG.2951.1	u	A01	29113562	29114618	MSTRG.2951	.	yes	novel	cis	100K	NA	1
BraA01g044110.3C	0	A01	29162316	29162894	MSTRG.2966	BraA01g044110.3C	yes	NA	NA	NA	NA	PREDICTED: uncharacterized protein LOC103843440 [Brassica rapa]	MSTRG.2951.1	u	A01	29113562	29114618	MSTRG.2951	.	yes	novel	cis	100K	NA	1
BraA01g044200.3C	0	A01	29181323	29182142	MSTRG.2970	BraA01g044200.3C	yes	GO:0000103(sulfate assimilation);GO:0004857(enzyme inhibitor activity);GO:0005623(cell);GO:0006109(regulation of carbohydrate metabolic process);GO:0006457(protein folding);GO:0006662(glycerol ether metabolic process);GO:0008047(enzyme activator activity);GO:0009507(chloroplast);GO:0009534(chloroplast thylakoid);GO:0009570(chloroplast stroma);GO:0009642(response to light intensity);GO:0015035(pro…	NA	NA	NA	PREDICTED: thioredoxin F-type, chloroplastic [Brassica rapa]	MSTRG.2951.1	u	A01	29113562	29114618	MSTRG.2951	.	yes	novel	cis	100K	NA	-1
BraA01g044030.3C	0	A01	29133997	29136864	BraA01g044030.3C	BraA01g044030.3C	yes	GO:0004821(histidine-tRNA ligase activity);GO:0005524(ATP binding);GO:0005829(cytosol);GO:0006427(histidyl-tRNA aminoacylation)	00970(Aminoacyl-tRNA biosynthesis)	K01892	EC:6.1.1.21	PREDICTED: histidine--tRNA ligase, cytoplasmic-like [Brassica rapa]	MSTRG.2951.1	u	A01	29113562	29114618	MSTRG.2951	.	yes	novel	cis	100K	NA	1
BraA05g035100.3C	0	A05	24818283	24820068	MSTRG.14856	BraA05g035100.3C	yes	GO:0002679(respiratory burst involved in defense response);GO:0004842(ubiquitin-protein transferase activity);GO:0005737(cytoplasm);GO:0005829(cytosol);GO:0006952(defense response);GO:0009414(response to water deprivation);GO:0010200(response to chitin);GO:0016567(protein ubiquitination);GO:0016874(ligase activity);GO:0051865(protein autoubiquitination)	00970(Aminoacyl-tRNA biosynthesis)	K01876	EC:6.1.1.12	PREDICTED: E3 ubiquitin-protein ligase PUB24-like [Brassica rapa]	MSTRG.14863.1	u	A05	24851159	24851819	MSTRG.14863	.	yes	novel	cis	100K	NA	-1
BraA05g035250.3C	0	A05	24873799	24877194	MSTRG.14868	BraA05g035250.3C	yes	GO:0005739(mitochondrion);GO:0006869(lipid transport);GO:0009507(chloroplast);GO:0009707(chloroplast outer membrane);GO:0009809(lignin biosynthetic process);GO:0009867(jasmonic acid mediated signaling pathway);GO:0016757(transferase activity, transferring glycosyl groups);GO:0019375(galactolipid biosynthetic process);GO:0031408(oxylipin biosynthetic process);GO:0035250(UDP-galactosyltransferase a…	00561(Glycerolipid metabolism)	K09480	EC:2.4.1.241	PREDICTED: digalactosyldiacylglycerol synthase 1, chloroplastic [Brassica rapa]	MSTRG.14863.1	u	A05	24851159	24851819	MSTRG.14863	.	yes	novel	cis	100K	NA	-1
BraA05g035290.3C	0	A05	24899623	24901930	MSTRG.14874	BraA05g035290.3C	yes	GO:0003674(molecular_function);GO:0005739(mitochondrion)	NA	NA	NA	PREDICTED: lipid droplet-associated hydrolase isoform X2 [Brassica rapa]	MSTRG.14863.1	u	A05	24851159	24851819	MSTRG.14863	.	yes	novel	cis	100K	NA	1
BraA05g035120.3C	0	A05	24825629	24826917	MSTRG.14854	BraA05g035120.3C	yes	GO:0000149(SNARE binding);GO:0005484(SNAP receptor activity);GO:0005515(protein binding);GO:0005802(trans-Golgi network);GO:0005886(plasma membrane);GO:0006612(protein targeting to membrane);GO:0006886(intracellular protein transport);GO:0006887(exocytosis);GO:0006906(vesicle fusion);GO:0006952(defense response);GO:0009504(cell plate);GO:0009506(plasmodesma);GO:0009620(response to fungus);GO:0009…	04130(SNARE interactions in vesicular transport)	K08486	NA	PREDICTED: syntaxin-121-like [Brassica napus]	MSTRG.14863.1	u	A05	24851159	24851819	MSTRG.14863	.	yes	novel	cis	100K	NA	-1
BraA05g035280.3C	0	A05	24897821	24899132	MSTRG.14872	BraA05g035280.3C	yes	GO:0004601(peroxidase activity);GO:0005515(protein binding);GO:0005829(cytosol);GO:0009409(response to cold);GO:0009507(chloroplast);GO:0009570(chloroplast stroma);GO:0009579(thylakoid);GO:0009941(chloroplast envelope);GO:0010319(stromule);GO:0016209(antioxidant activity);GO:0042742(defense response to bacterium);GO:0048046(apoplast);GO:0051920(peroxiredoxin activity);GO:0055114(oxidation-reducti…	00940(Phenylpropanoid biosynthesis)	K11188	EC:1.11.1.7;EC:1.11.1.15	PREDICTED: 2-Cys peroxiredoxin BAS1, chloroplastic-like [Brassica rapa]	MSTRG.14863.1	u	A05	24851159	24851819	MSTRG.14863	.	yes	novel	cis	100K	NA	-1
BraA05g035070.3C	0	A05	24805063	24807392	MSTRG.14849	BraA05g035070.3C	yes	GO:0006865(amino acid transport);GO:0009624(response to nematode);GO:0015171(amino acid transmembrane transporter activity);GO:0015173(aromatic amino acid transmembrane transporter activity);GO:0015175(neutral amino acid transmembrane transporter activity);GO:0016020(membrane)	NA	NA	NA	PREDICTED: amino acid transporter ANT1-like [Brassica rapa]	MSTRG.14863.1	u	A05	24851159	24851819	MSTRG.14863	.	yes	novel	cis	100K	NA	1
BraA05g035180.3C	0	A05	24845298	24846411	MSTRG.14862	BraA05g035180.3C	yes	GO:0004150(dihydroneopterin aldolase activity);GO:0005829(cytosol);GO:0006760(folic acid-containing compound metabolic process);GO:0009507(chloroplast);GO:0046654(tetrahydrofolate biosynthetic process);GO:0046656(folic acid biosynthetic process)	00790(Folate biosynthesis)	K01633	EC:4.1.2.25;EC:5.1.99.8	PREDICTED: dihydroneopterin aldolase 1-like [Brassica rapa]	MSTRG.14863.1	u	A05	24851159	24851819	MSTRG.14863	.	yes	novel	cis	10K	NA	1
BraA05g035210.3C	0	A05	24856011	24857324	MSTRG.14866	BraA05g035210.3C	yes	GO:0003674(molecular_function);GO:0005576(extracellular region);GO:0005773(vacuole);GO:0007155(cell adhesion)	NA	NA	NA	PREDICTED: fasciclin-like arabinogalactan protein 18 [Brassica rapa]	MSTRG.14863.1	u	A05	24851159	24851819	MSTRG.14863	.	yes	novel	cis	10K	NA	-1
BraA05g035090.3C	0	A05	24813799	24815664	MSTRG.14853	BraA05g035090.3C	yes	GO:0003674(molecular_function);GO:0005634(nucleus);GO:0008150(biological_process)	NA	NA	NA	PREDICTED: myosin-binding protein 7-like [Brassica rapa]	MSTRG.14863.1	u	A05	24851159	24851819	MSTRG.14863	.	yes	novel	cis	100K	NA	1
BraA05g035190.3C	0	A05	24848106	24850696	MSTRG.14864	BraA05g035190.3C	yes	GO:0003674(molecular_function);GO:0005576(extracellular region);GO:0005886(plasma membrane);GO:0008150(biological_process)	NA	NA	NA	PREDICTED: uncharacterized protein LOC103870315 [Brassica rapa]	MSTRG.14863.1	u	A05	24851159	24851819	MSTRG.14863	.	yes	novel	cis	10K	NA	1
BraA05g035170.3C	0	A05	24841397	24841873	MSTRG.14861	BraA05g035170.3C	yes	GO:0004150(dihydroneopterin aldolase activity);GO:0005829(cytosol);GO:0006760(folic acid-containing compound metabolic process);GO:0009507(chloroplast);GO:0046654(tetrahydrofolate biosynthetic process);GO:0046656(folic acid biosynthetic process)	00790(Folate biosynthesis)	K01633	EC:4.1.2.25;EC:5.1.99.8	PREDICTED: dihydroneopterin aldolase 1-like [Brassica rapa]	MSTRG.14863.1	u	A05	24851159	24851819	MSTRG.14863	.	yes	novel	cis	10K	NA	1
BraA02g020280.3C	0	A02	11714655	11716004	MSTRG.4459	BraA02g020280.3C	yes	GO:0000038(very long-chain fatty acid metabolic process);GO:0006633(fatty acid biosynthetic process);GO:0009507(chloroplast);GO:0016021(integral component of membrane);GO:0016746(transferase activity, transferring acyl groups);GO:0016747(transferase activity, transferring acyl groups other than amino-acyl groups);GO:0042335(cuticle development)	00062(Fatty acid elongation)	K15397	EC:2.3.1.199	PREDICTED: 3-ketoacyl-CoA synthase 7 [Brassica rapa]	MSTRG.4463.1	i	A02	11730472	11731450	MSTRG.4463	BraA02g020310.3C	yes	novel	cis	100K	NA	1
BraA02g020270.3C	0	A02	11707361	11713002	MSTRG.4460	BraA02g020270.3C	yes	GO:0005215(transporter activity);GO:0005774(vacuolar membrane);GO:0005886(plasma membrane);GO:0015297(antiporter activity);GO:0016020(membrane);GO:0016021(integral component of membrane)	03030(DNA replication);03410(Base excision repair);03420(Nucleotide excision repair);03430(Mismatch repair)	K10747	EC:6.5.1.1;EC:6.5.1.6	PREDICTED: protein DETOXIFICATION 14-like isoform X3 [Brassica rapa]	MSTRG.4463.1	i	A02	11730472	11731450	MSTRG.4463	BraA02g020310.3C	yes	novel	cis	100K	NA	1
BraA02g020340.3C	0	A02	11755929	11758637	MSTRG.4465	BraA02g020340.3C	yes	GO:0003677(DNA binding);GO:0003700(transcription factor activity, sequence-specific DNA binding);GO:0005634(nucleus);GO:0006351(transcription, DNA-templated);GO:0006355(regulation of transcription, DNA-templated);GO:0009908(flower development);GO:0010228(vegetative to reproductive phase transition of meristem);GO:0040008(regulation of growth);GO:0046983(protein dimerization activity);GO:0048364(r…	03060(Protein export)	K03217	NA	PREDICTED: agamous-like MADS-box protein AGL12 [Brassica rapa]	MSTRG.4463.1	i	A02	11730472	11731450	MSTRG.4463	BraA02g020310.3C	yes	novel	cis	100K	NA	1
BraA09g042770.3C	0	A09	33188672	33190335	MSTRG.26539	BraA09g042770.3C	yes	GO:0004722(protein serine/threonine phosphatase activity);GO:0005634(nucleus);GO:0006470(protein dephosphorylation);GO:0046872(metal ion binding)	NA	NA	NA	PREDICTED: probable protein phosphatase 2C 47 [Brassica rapa]	MSTRG.26536.1	u	A09	33129652	33130369	MSTRG.26536	.	yes	novel	cis	100K	NA	1
BraA09g042800.3C	0	A09	33199600	33200331	MSTRG.26542	BraA09g042800.3C	yes	GO:0003674(molecular_function);GO:0008150(biological_process);GO:0009507(chloroplast);GO:0009535(chloroplast thylakoid membrane);GO:0016021(integral component of membrane)	NA	NA	NA	PREDICTED: uncharacterized protein LOC103841077 [Brassica rapa]	MSTRG.26536.1	u	A09	33129652	33130369	MSTRG.26536	.	yes	novel	cis	100K	NA	-1
BraA09g042790.3C	0	A09	33195486	33198572	MSTRG.26543	BraA09g042790.3C	yes	GO:0005351(sugar:proton symporter activity);GO:0005355(glucose transmembrane transporter activity);GO:0005887(integral component of plasma membrane);GO:0035428(hexose transmembrane transport);GO:0046323(glucose import)	NA	NA	NA	PREDICTED: monosaccharide-sensing protein 3 [Brassica rapa]	MSTRG.26536.1	u	A09	33129652	33130369	MSTRG.26536	.	yes	novel	cis	100K	NA	1
BraA09g042740.3C	0	A09	33170237	33171571	MSTRG.26538	BraA09g042740.3C	yes	GO:0005773(vacuole);GO:0005783(endoplasmic reticulum);GO:0009058(biosynthetic process);GO:0009507(chloroplast);GO:0009615(response to virus);GO:0009620(response to fungus);GO:0009723(response to ethylene);GO:0009751(response to salicylic acid);GO:0009753(response to jasmonic acid);GO:0009821(alkaloid biosynthetic process);GO:0016020(membrane);GO:0016788(hydrolase activity, acting on ester bonds);…	NA	NA	NA	PREDICTED: protein STRICTOSIDINE SYNTHASE-LIKE 5-like [Brassica rapa]	MSTRG.26536.1	u	A09	33129652	33130369	MSTRG.26536	.	yes	novel	cis	100K	NA	-1
BraA09g042690.3C	0	A09	33125775	33126173	MSTRG.26535	BraA09g042690.3C	yes	GO:0004871(signal transducer activity);GO:0005576(extracellular region);GO:0007267(cell-cell signaling);GO:0009506(plasmodesma);GO:0019722(calcium-mediated signaling);GO:0048046(apoplast)	NA	NA	NA	PREDICTED: protein RALF-like 34 [Brassica rapa]	MSTRG.26536.1	u	A09	33129652	33130369	MSTRG.26536	.	yes	novel	cis	10K	NA	-1
BraA04g013860.3C	0	A04	10782352	10784309	MSTRG.11322	BraA04g013860.3C	yes	GO:0003677(DNA binding);GO:0005515(protein binding);GO:0005634(nucleus);GO:0006351(transcription, DNA-templated);GO:0006355(regulation of transcription, DNA-templated)	NA	NA	NA	PREDICTED: AT-hook motif nuclear-localized protein 5-like [Brassica rapa]	MSTRG.11317.4	u	A04	10750404	10758993	MSTRG.11317	.	yes	novel	cis	100K	NA	-1
BraA09g023260.3C	0	A09	15405278	15405892	MSTRG.25384	BraA09g023260.3C	yes	GO:0005576(extracellular region);GO:0043086(negative regulation of catalytic activity);GO:0046910(pectinesterase inhibitor activity)	00040(Pentose and glucuronate interconversions);00500(Starch and sucrose metabolism)	K01051	EC:3.1.1.11	PREDICTED: 21 kDa protein-like [Brassica rapa]	MSTRG.25386.2	u	A09	15406816	15408591	MSTRG.25386	.	yes	novel	cis	10K	NA	-1
BraA05g035100.3C	0	A05	24818283	24820068	MSTRG.14856	BraA05g035100.3C	yes	GO:0002679(respiratory burst involved in defense response);GO:0004842(ubiquitin-protein transferase activity);GO:0005737(cytoplasm);GO:0005829(cytosol);GO:0006952(defense response);GO:0009414(response to water deprivation);GO:0010200(response to chitin);GO:0016567(protein ubiquitination);GO:0016874(ligase activity);GO:0051865(protein autoubiquitination)	00970(Aminoacyl-tRNA biosynthesis)	K01876	EC:6.1.1.12	PREDICTED: E3 ubiquitin-protein ligase PUB24-like [Brassica rapa]	MSTRG.14863.2	u	A05	24851159	24851819	MSTRG.14863	.	yes	novel	cis	100K	NA	-1
BraA05g035250.3C	0	A05	24873799	24877194	MSTRG.14868	BraA05g035250.3C	yes	GO:0005739(mitochondrion);GO:0006869(lipid transport);GO:0009507(chloroplast);GO:0009707(chloroplast outer membrane);GO:0009809(lignin biosynthetic process);GO:0009867(jasmonic acid mediated signaling pathway);GO:0016757(transferase activity, transferring glycosyl groups);GO:0019375(galactolipid biosynthetic process);GO:0031408(oxylipin biosynthetic process);GO:0035250(UDP-galactosyltransferase a…	00561(Glycerolipid metabolism)	K09480	EC:2.4.1.241	PREDICTED: digalactosyldiacylglycerol synthase 1, chloroplastic [Brassica rapa]	MSTRG.14863.2	u	A05	24851159	24851819	MSTRG.14863	.	yes	novel	cis	100K	NA	-1
BraA05g035290.3C	0	A05	24899623	24901930	MSTRG.14874	BraA05g035290.3C	yes	GO:0003674(molecular_function);GO:0005739(mitochondrion)	NA	NA	NA	PREDICTED: lipid droplet-associated hydrolase isoform X2 [Brassica rapa]	MSTRG.14863.2	u	A05	24851159	24851819	MSTRG.14863	.	yes	novel	cis	100K	NA	1
BraA05g035120.3C	0	A05	24825629	24826917	MSTRG.14854	BraA05g035120.3C	yes	GO:0000149(SNARE binding);GO:0005484(SNAP receptor activity);GO:0005515(protein binding);GO:0005802(trans-Golgi network);GO:0005886(plasma membrane);GO:0006612(protein targeting to membrane);GO:0006886(intracellular protein transport);GO:0006887(exocytosis);GO:0006906(vesicle fusion);GO:0006952(defense response);GO:0009504(cell plate);GO:0009506(plasmodesma);GO:0009620(response to fungus);GO:0009…	04130(SNARE interactions in vesicular transport)	K08486	NA	PREDICTED: syntaxin-121-like [Brassica napus]	MSTRG.14863.2	u	A05	24851159	24851819	MSTRG.14863	.	yes	novel	cis	100K	NA	-1
BraA05g035280.3C	0	A05	24897821	24899132	MSTRG.14872	BraA05g035280.3C	yes	GO:0004601(peroxidase activity);GO:0005515(protein binding);GO:0005829(cytosol);GO:0009409(response to cold);GO:0009507(chloroplast);GO:0009570(chloroplast stroma);GO:0009579(thylakoid);GO:0009941(chloroplast envelope);GO:0010319(stromule);GO:0016209(antioxidant activity);GO:0042742(defense response to bacterium);GO:0048046(apoplast);GO:0051920(peroxiredoxin activity);GO:0055114(oxidation-reducti…	00940(Phenylpropanoid biosynthesis)	K11188	EC:1.11.1.7;EC:1.11.1.15	PREDICTED: 2-Cys peroxiredoxin BAS1, chloroplastic-like [Brassica rapa]	MSTRG.14863.2	u	A05	24851159	24851819	MSTRG.14863	.	yes	novel	cis	100K	NA	-1
BraA05g035070.3C	0	A05	24805063	24807392	MSTRG.14849	BraA05g035070.3C	yes	GO:0006865(amino acid transport);GO:0009624(response to nematode);GO:0015171(amino acid transmembrane transporter activity);GO:0015173(aromatic amino acid transmembrane transporter activity);GO:0015175(neutral amino acid transmembrane transporter activity);GO:0016020(membrane)	NA	NA	NA	PREDICTED: amino acid transporter ANT1-like [Brassica rapa]	MSTRG.14863.2	u	A05	24851159	24851819	MSTRG.14863	.	yes	novel	cis	100K	NA	1
BraA05g035180.3C	0	A05	24845298	24846411	MSTRG.14862	BraA05g035180.3C	yes	GO:0004150(dihydroneopterin aldolase activity);GO:0005829(cytosol);GO:0006760(folic acid-containing compound metabolic process);GO:0009507(chloroplast);GO:0046654(tetrahydrofolate biosynthetic process);GO:0046656(folic acid biosynthetic process)	00790(Folate biosynthesis)	K01633	EC:4.1.2.25;EC:5.1.99.8	PREDICTED: dihydroneopterin aldolase 1-like [Brassica rapa]	MSTRG.14863.2	u	A05	24851159	24851819	MSTRG.14863	.	yes	novel	cis	10K	NA	1
BraA05g035210.3C	0	A05	24856011	24857324	MSTRG.14866	BraA05g035210.3C	yes	GO:0003674(molecular_function);GO:0005576(extracellular region);GO:0005773(vacuole);GO:0007155(cell adhesion)	NA	NA	NA	PREDICTED: fasciclin-like arabinogalactan protein 18 [Brassica rapa]	MSTRG.14863.2	u	A05	24851159	24851819	MSTRG.14863	.	yes	novel	cis	10K	NA	-1
BraA05g035090.3C	0	A05	24813799	24815664	MSTRG.14853	BraA05g035090.3C	yes	GO:0003674(molecular_function);GO:0005634(nucleus);GO:0008150(biological_process)	NA	NA	NA	PREDICTED: myosin-binding protein 7-like [Brassica rapa]	MSTRG.14863.2	u	A05	24851159	24851819	MSTRG.14863	.	yes	novel	cis	100K	NA	1
BraA05g035190.3C	0	A05	24848106	24850696	MSTRG.14864	BraA05g035190.3C	yes	GO:0003674(molecular_function);GO:0005576(extracellular region);GO:0005886(plasma membrane);GO:0008150(biological_process)	NA	NA	NA	PREDICTED: uncharacterized protein LOC103870315 [Brassica rapa]	MSTRG.14863.2	u	A05	24851159	24851819	MSTRG.14863	.	yes	novel	cis	10K	NA	1
BraA05g035170.3C	0	A05	24841397	24841873	MSTRG.14861	BraA05g035170.3C	yes	GO:0004150(dihydroneopterin aldolase activity);GO:0005829(cytosol);GO:0006760(folic acid-containing compound metabolic process);GO:0009507(chloroplast);GO:0046654(tetrahydrofolate biosynthetic process);GO:0046656(folic acid biosynthetic process)	00790(Folate biosynthesis)	K01633	EC:4.1.2.25;EC:5.1.99.8	PREDICTED: dihydroneopterin aldolase 1-like [Brassica rapa]	MSTRG.14863.2	u	A05	24851159	24851819	MSTRG.14863	.	yes	novel	cis	10K	NA	1
BraA06g028460.3C	0	A06	19712866	19715668	MSTRG.17298	BraA06g028460.3C	yes	GO:0004066(asparagine synthase (glutamine-hydrolyzing) activity);GO:0004071(aspartate-ammonia ligase activity);GO:0005524(ATP binding);GO:0005737(cytoplasm);GO:0005829(cytosol);GO:0006529(asparagine biosynthetic process);GO:0006541(glutamine metabolic process);GO:0009506(plasmodesma);GO:0042538(hyperosmotic salinity response);GO:0042803(protein homodimerization activity);GO:0070981(L-asparagine b…	00250(Alanine, aspartate and glutamate metabolism)	K01953	EC:6.3.5.4	PREDICTED: asparagine synthetase [glutamine-hydrolyzing] 2 [Brassica rapa]	MSTRG.17303.1	u	A06	19749584	19750713	MSTRG.17303	.	yes	novel	cis	100K	NA	-1
BraA03g017970.3C	0	A03	8379160	8381909	MSTRG.7325	BraA03g017970.3C	yes	GO:0005794(Golgi apparatus);GO:0016021(integral component of membrane);GO:0016413(O-acetyltransferase activity);GO:0071554(cell wall organization or biogenesis)	NA	NA	NA	BnaA03g15720D [Brassica napus]	MSTRG.7324.1	u	A03	8375970	8376703	MSTRG.7324	.	yes	novel	cis	10K	NA	-1
BraA03g060410.3C	0	A03	32170965	32173218	MSTRG.10301	BraA03g060410.3C	yes	GO:0005507(copper ion binding);GO:0005576(extracellular region);GO:0009505(plant-type cell wall);GO:0009506(plasmodesma);GO:0016722(oxidoreductase activity, oxidizing metal ions);GO:0030599(pectinesterase activity);GO:0055114(oxidation-reduction process)	00053(Ascorbate and aldarate metabolism)	K00423	EC:1.10.3.3	PREDICTED: L-ascorbate oxidase homolog [Brassica rapa]	MSTRG.10298.1	u	A03	32146177	32147186	MSTRG.10298	.	yes	novel	cis	100K	NA	-1
BraA03g060440.3C	0	A03	32183063	32186365	BraA03g060440.3C	BraA03g060440.3C	yes	GO:0004620(phospholipase activity);GO:0005737(cytoplasm);GO:0006952(defense response);GO:0009507(chloroplast);GO:0010311(lateral root formation);GO:0016020(membrane);GO:0016042(lipid catabolic process);GO:0016787(hydrolase activity);GO:0045735(nutrient reservoir activity);GO:0047372(acylglycerol lipase activity)	NA	NA	NA	PREDICTED: patatin-like protein 1 [Brassica rapa]	MSTRG.10298.1	u	A03	32146177	32147186	MSTRG.10298	.	yes	novel	cis	100K	NA	-1
BraA03g060300.3C	0	A03	32101850	32103312	MSTRG.10297	BraA03g060300.3C	yes	GO:0005262(calcium channel activity);GO:0005739(mitochondrion);GO:0005743(mitochondrial inner membrane);GO:0016021(integral component of membrane);GO:0070588(calcium ion transmembrane transport)	NA	NA	NA	PREDICTED: calcium uniporter protein 1, mitochondrial-like [Brassica rapa]	MSTRG.10298.1	u	A03	32146177	32147186	MSTRG.10298	.	yes	novel	cis	100K	NA	1
BraA07g033600.3C	0	A07	23980182	23981438	MSTRG.20685	BraA07g033600.3C	yes	GO:0003674(molecular_function);GO:0005634(nucleus);GO:0008150(biological_process)	NA	NA	NA	PREDICTED: uncharacterized protein LOC103831259 [Brassica rapa]	MSTRG.20683.1	u	A07	23986317	23987062	MSTRG.20683	.	yes	novel	cis	10K	NA	-1
BraA07g033580.3C	0	A07	23953972	23955722	MSTRG.20682	BraA07g033580.3C	yes	GO:0000139(Golgi membrane);GO:0003824(catalytic activity);GO:0005886(plasma membrane);GO:0008150(biological_process);GO:0016020(membrane);GO:0016021(integral component of membrane);GO:0016757(transferase activity, transferring glycosyl groups)	NA	NA	NA	PREDICTED: probable xyloglucan galactosyltransferase GT17 [Brassica rapa]	MSTRG.20683.1	u	A07	23986317	23987062	MSTRG.20683	.	yes	novel	cis	100K	NA	1
BraA07g033510.3C	0	A07	23916034	23918119	MSTRG.20673	BraA07g033510.3C	yes	GO:0000139(Golgi membrane);GO:0005789(endoplasmic reticulum membrane);GO:0005856(cytoskeleton);GO:0006457(protein folding);GO:0008092(cytoskeletal protein binding);GO:0009638(phototropism);GO:0009958(positive gravitropism)	04141(Protein processing in endoplasmic reticulum)	K09517	NA	PREDICTED: chaperone protein dnaJ 15-like [Brassica napus]	MSTRG.20683.1	u	A07	23986317	23987062	MSTRG.20683	.	yes	novel	cis	100K	NA	1
BraA07g033610.3C	0	A07	23992982	23993224	MSTRG.20684	BraA07g033610.3C	yes	GO:0005737(cytoplasm)	NA	NA	NA	PREDICTED: uncharacterized protein LOC103831261 [Brassica rapa]	MSTRG.20683.1	u	A07	23986317	23987062	MSTRG.20683	.	yes	novel	cis	10K	NA	1
BraA01g035360.3C	0	A01	24206643	24207167	MSTRG.2341	BraA01g035360.3C	yes	GO:0009507(chloroplast);GO:0009860(pollen tube growth);GO:0012505(endomembrane system);GO:0046910(pectinesterase inhibitor activity);GO:0071944(cell periphery);GO:0090404(pollen tube tip)	NA	NA	NA	PREDICTED: pectinesterase inhibitor 2-like [Brassica rapa]	MSTRG.2344.2	u	A01	24214606	24216506	MSTRG.2344	.	yes	novel	cis	10K	NA	1
BraA01g035500.3C	0	A01	24298451	24299433	MSTRG.2351	BraA01g035500.3C	yes	GO:0003674(molecular_function);GO:0005576(extracellular region);GO:0008150(biological_process);GO:0016021(integral component of membrane)	NA	NA	NA	PREDICTED: phylloplanin-like [Brassica rapa]	MSTRG.2344.2	u	A01	24214606	24216506	MSTRG.2344	.	yes	novel	cis	100K	NA	-1
BraA09g023260.3C	0	A09	15405278	15405892	MSTRG.25384	BraA09g023260.3C	yes	GO:0005576(extracellular region);GO:0043086(negative regulation of catalytic activity);GO:0046910(pectinesterase inhibitor activity)	00040(Pentose and glucuronate interconversions);00500(Starch and sucrose metabolism)	K01051	EC:3.1.1.11	PREDICTED: 21 kDa protein-like [Brassica rapa]	MSTRG.25386.1	u	A09	15406816	15408591	MSTRG.25386	.	yes	novel	cis	10K	NA	-1
BraA02g005800.3C	0	A02	2739189	2739452	MSTRG.3476	BraA02g005800.3C	yes	GO:0005576(extracellular region)	NA	NA	NA	PREDICTED: uncharacterized protein LOC108870919 [Brassica rapa]	MSTRG.3475.1	x	A02	2739025	2739309	MSTRG.3475	BraA02g005800.3C	yes	novel	cis	1K	NA	1
BraA02g005790.3C	0	A02	2735561	2738168	MSTRG.3474	BraA02g005790.3C	yes	GO:0003674(molecular_function);GO:0005634(nucleus);GO:0008150(biological_process)	NA	NA	NA	PREDICTED: WPP domain-associated protein [Brassica rapa]	MSTRG.3475.1	x	A02	2739025	2739309	MSTRG.3475	BraA02g005800.3C	yes	novel	cis	10K	NA	1
BraA02g005780.3C	0	A02	2734354	2735340	MSTRG.3473	BraA02g005780.3C	yes	GO:0003824(catalytic activity);GO:0005737(cytoplasm);GO:0005783(endoplasmic reticulum);GO:0005794(Golgi apparatus);GO:0047372(acylglycerol lipase activity)	00561(Glycerolipid metabolism)	K01054	EC:3.1.1.23	PREDICTED: caffeoylshikimate esterase [Brassica rapa]	MSTRG.3475.1	x	A02	2739025	2739309	MSTRG.3475	BraA02g005800.3C	yes	novel	cis	10K	NA	1
BraA01g037740.3C	0	A01	25671677	25672459	MSTRG.2493	BraA01g037740.3C	yes	GO:0005634(nucleus);GO:0008150(biological_process)	00511(Other glycan degradation)	K01227	EC:3.2.1.96	PREDICTED: LOB domain-containing protein 22-like [Brassica napus]	MSTRG.2494.1	u	A01	25672806	25673673	MSTRG.2494	.	yes	novel	cis	10K	NA	1
BraA01g037720.3C	0	A01	25656996	25658273	MSTRG.2492	BraA01g037720.3C	yes	GO:0003677(DNA binding);GO:0003700(transcription factor activity, sequence-specific DNA binding);GO:0005634(nucleus);GO:0006355(regulation of transcription, DNA-templated);GO:0009739(response to gibberellin);GO:0009834(plant-type secondary cell wall biogenesis);GO:0009901(anther dehiscence)	00190(Oxidative phosphorylation);00860(Porphyrin and chlorophyll metabolism)	K02259	NA	BnaA01g29790D [Brassica napus]	MSTRG.2494.1	u	A01	25672806	25673673	MSTRG.2494	.	yes	novel	cis	100K	NA	1
BraA01g037620.3C	0	A01	25604342	25608676	BraA01g037620.3C	BraA01g037620.3C	yes	GO:0000723(telomere maintenance);GO:0003678(DNA helicase activity);GO:0006281(DNA repair);GO:0032508(DNA duplex unwinding)	03030(DNA replication);03420(Nucleotide excision repair);03430(Mismatch repair);03440(Homologous recombination)	K07466	NA	PREDICTED: uncharacterized protein LOC106372849 [Brassica napus]	MSTRG.2494.1	u	A01	25672806	25673673	MSTRG.2494	.	yes	novel	cis	100K	NA	1
BraA01g037770.3C	0	A01	25689225	25691637	MSTRG.2495	BraA01g037770.3C	yes	GO:0003676(nucleic acid binding);GO:0003677(DNA binding);GO:0003700(transcription factor activity, sequence-specific DNA binding);GO:0005634(nucleus);GO:0006351(transcription, DNA-templated);GO:0006355(regulation of transcription, DNA-templated);GO:0008270(zinc ion binding);GO:0046872(metal ion binding)	00052(Galactose metabolism);00600(Sphingolipid metabolism);00531(Glycosaminoglycan degradation);00604(Glycosphingolipid biosynthesis - ganglio series);00511(Other glycan degradation)	K12309	EC:3.2.1.23	PREDICTED: protein indeterminate-domain 11-like isoform X1 [Brassica rapa]	MSTRG.2494.1	u	A01	25672806	25673673	MSTRG.2494	.	yes	novel	cis	100K	NA	1
BraA01g041270.3C	0	A01	27706965	27708622	MSTRG.2754	BraA01g041270.3C	yes	GO:0004650(polygalacturonase activity);GO:0005576(extracellular region);GO:0005975(carbohydrate metabolic process);GO:0016829(lyase activity);GO:0071555(cell wall organization)	00040(Pentose and glucuronate interconversions);00500(Starch and sucrose metabolism)	K01213	EC:3.2.1.67	PREDICTED: polygalacturonase [Brassica rapa]	MSTRG.2756.1	x	A01	27707875	27713061	MSTRG.2756	BraA01g041280.3C	yes	novel	cis	1K	NA	1
BraA01g041280.3C	0	A01	27711684	27713344	MSTRG.2754	BraA01g041280.3C	yes	GO:0004650(polygalacturonase activity);GO:0005576(extracellular region);GO:0005975(carbohydrate metabolic process);GO:0016829(lyase activity);GO:0071555(cell wall organization)	00040(Pentose and glucuronate interconversions);00500(Starch and sucrose metabolism)	K01213	EC:3.2.1.67	PREDICTED: polygalacturonase [Brassica rapa]	MSTRG.2756.1	x	A01	27707875	27713061	MSTRG.2756	BraA01g041280.3C	yes	novel	cis	10K	NA	1
BraA01g041420.3C	0	A01	27766273	27770136	MSTRG.2761	BraA01g041420.3C	yes	GO:0000139(Golgi membrane);GO:0003824(catalytic activity);GO:0005794(Golgi apparatus);GO:0016020(membrane);GO:0016021(integral component of membrane);GO:0016757(transferase activity, transferring glycosyl groups);GO:0071555(cell wall organization)	NA	NA	NA	BnaC01g39770D [Brassica napus]	MSTRG.2756.1	x	A01	27707875	27713061	MSTRG.2756	BraA01g041280.3C	yes	novel	cis	100K	NA	1
BraA01g041260.3C	0	A01	27704069	27705361	MSTRG.2749	BraA01g041260.3C	yes	GO:0005094(Rho GDP-dissociation inhibitor activity);GO:0005096(GTPase activator activity);GO:0005515(protein binding);GO:0005737(cytoplasm);GO:0009932(cell tip growth);GO:0010053(root epidermal cell differentiation)	04120(Ubiquitin mediated proteolysis)	K10686	EC:6.2.1.45	PREDICTED: rho GDP-dissociation inhibitor 1-like [Brassica oleracea var. oleracea]	MSTRG.2756.1	x	A01	27707875	27713061	MSTRG.2756	BraA01g041280.3C	yes	novel	cis	10K	NA	1
BraA01g041290.3C	0	A01	27715629	27717158	MSTRG.2750	BraA01g041290.3C	yes	GO:0000055(ribosomal large subunit export from nucleus);GO:0000184(nuclear-transcribed mRNA catabolic process, nonsense-mediated decay);GO:0003674(molecular_function);GO:0005634(nucleus);GO:0005737(cytoplasm);GO:0005829(cytosol);GO:0006611(protein export from nucleus);GO:0007029(endoplasmic reticulum organization);GO:0009834(plant-type secondary cell wall biogenesis);GO:0043023(ribosomal large su…	03013(RNA transport);03008(Ribosome biogenesis in eukaryotes)	K07562	NA	PREDICTED: 60S ribosomal export protein NMD3-like [Brassica rapa]	MSTRG.2756.1	x	A01	27707875	27713061	MSTRG.2756	BraA01g041280.3C	yes	novel	cis	10K	NA	1
BraA01g041390.3C	0	A01	27747235	27751864	MSTRG.2760	BraA01g041390.3C	yes	GO:0009507(chloroplast);GO:0030785([ribulose-bisphosphate carboxylase]-lysine N-methyltransferase activity)	04075(Plant hormone signal transduction)	K14484	NA	PREDICTED: ribulose-1,5 bisphosphate carboxylase/oxygenase large subunit N-methyltransferase, chloroplastic [Brassica rapa]	MSTRG.2756.1	x	A01	27707875	27713061	MSTRG.2756	BraA01g041280.3C	yes	novel	cis	100K	NA	-1
BraA10g017240.3C	0	A10	13054818	13056538	MSTRG.29228	BraA10g017240.3C	yes	GO:0005200(structural constituent of cytoskeleton);GO:0005524(ATP binding);GO:0005737(cytoplasm);GO:0005739(mitochondrion);GO:0005856(cytoskeleton);GO:0007010(cytoskeleton organization);GO:0009570(chloroplast stroma);GO:0009941(chloroplast envelope)	04145(Phagosome)	K05692	NA	PREDICTED: actin-12-like [Brassica rapa]	MSTRG.29226.1	x	A10	13007026	13007706	MSTRG.29226	BraA10g017170.3C	yes	novel	cis	100K	NA	1
BraA10g017330.3C	0	A10	13092974	13094557	MSTRG.29233	BraA10g017330.3C	yes	GO:0005634(nucleus);GO:0008152(metabolic process);GO:0016787(hydrolase activity)	00760(Nicotinate and nicotinamide metabolism)	K18551	EC:3.1.3.-	PREDICTED: uncharacterized protein C24B11.05 [Brassica rapa]	MSTRG.29226.1	x	A10	13007026	13007706	MSTRG.29226	BraA10g017170.3C	yes	novel	cis	100K	NA	1
BraA02g038980.3C	0	A02	27089233	27092586	MSTRG.5571	BraA02g038980.3C	yes	GO:0005886(plasma membrane);GO:0006508(proteolysis);GO:0008233(peptidase activity);GO:0008234(cysteine-type peptidase activity)	NA	NA	NA	PREDICTED: uncharacterized protein LOC108832923 [Raphanus sativus]	MSTRG.5564.1	u	A02	27053724	27059207	MSTRG.5564	.	yes	novel	cis	100K	NA	1
BraA02g038880.3C	0	A02	27015888	27018156	MSTRG.5553	BraA02g038880.3C	yes	GO:0009507(chloroplast);GO:0016787(hydrolase activity)	00901(Indole alkaloid biosynthesis)	K08233	EC:3.1.1.78	PREDICTED: putative methylesterase 11, chloroplastic [Brassica rapa]	MSTRG.5564.1	u	A02	27053724	27059207	MSTRG.5564	.	yes	novel	cis	100K	NA	-1
BraA09g017600.3C	0	A09	10985232	10986273	MSTRG.25028	BraA09g017600.3C	yes	GO:0003674(molecular_function);GO:0005634(nucleus);GO:0008150(biological_process)	04141(Protein processing in endoplasmic reticulum);04120(Ubiquitin mediated proteolysis)	K03094	NA	PREDICTED: uncharacterized protein LOC103838586 [Brassica rapa]	MSTRG.25022.1	u	A09	10936225	10937068	MSTRG.25022	.	yes	novel	cis	100K	NA	-1
BraA09g017610.3C	0	A09	10988622	10991511	MSTRG.25028	BraA09g017610.3C	yes	GO:0004364(glutathione transferase activity);GO:0005737(cytoplasm);GO:0005829(cytosol);GO:0006749(glutathione metabolic process);GO:0009407(toxin catabolic process);GO:0009636(response to toxic substance)	00480(Glutathione metabolism)	K00799	EC:2.5.1.18	PREDICTED: glutathione S-transferase U16 [Brassica rapa]	MSTRG.25022.1	u	A09	10936225	10937068	MSTRG.25022	.	yes	novel	cis	100K	NA	1
BraA04g023010.3C	0	A04	16977173	16979089	MSTRG.11924	BraA04g023010.3C	yes	GO:0004674(protein serine/threonine kinase activity);GO:0004713(protein tyrosine kinase activity);GO:0004714(transmembrane receptor protein tyrosine kinase activity);GO:0005524(ATP binding);GO:0005886(plasma membrane);GO:0006468(protein phosphorylation);GO:0006952(defense response);GO:0007169(transmembrane receptor protein tyrosine kinase signaling pathway);GO:0010942(positive regulation of cell …	04075(Plant hormone signal transduction)	K13415	EC:2.7.10.1;EC:2.7.11.1	PREDICTED: leucine-rich repeat receptor-like serine/threonine/tyrosine-protein kinase SOBIR1 [Brassica napus]	MSTRG.11919.1	u	A04	16973347	16974100	MSTRG.11919	.	yes	novel	cis	10K	NA	-1
BraA04g023000.3C	0	A04	16963507	16965414	MSTRG.11920	BraA04g023000.3C	yes	GO:0004674(protein serine/threonine kinase activity);GO:0004713(protein tyrosine kinase activity);GO:0004714(transmembrane receptor protein tyrosine kinase activity);GO:0005524(ATP binding);GO:0005886(plasma membrane);GO:0006468(protein phosphorylation);GO:0006952(defense response);GO:0007169(transmembrane receptor protein tyrosine kinase signaling pathway);GO:0010942(positive regulation of cell …	04075(Plant hormone signal transduction)	K13415	EC:2.7.10.1;EC:2.7.11.1	BnaA04g18590D [Brassica napus]	MSTRG.11919.1	u	A04	16973347	16974100	MSTRG.11919	.	yes	novel	cis	10K	NA	-1
BraA04g023020.3C	0	A04	16979656	16982985	MSTRG.11923	BraA04g023020.3C	yes	GO:0005451(monovalent cation:proton antiporter activity);GO:0005783(endoplasmic reticulum);GO:0005789(endoplasmic reticulum membrane);GO:0005886(plasma membrane);GO:0006812(cation transport);GO:0006814(sodium ion transport);GO:0006885(regulation of pH);GO:0010183(pollen tube guidance);GO:0015385(sodium:proton antiporter activity);GO:0016021(integral component of membrane);GO:0031969(chloroplast m…	NA	NA	NA	PREDICTED: cation/H(+) antiporter 21-like [Brassica rapa]	MSTRG.11919.1	u	A04	16973347	16974100	MSTRG.11919	.	yes	novel	cis	10K	NA	1
BraA04g022930.3C	0	A04	16908809	16911466	BraA04g022930.3C	BraA04g022930.3C	yes	GO:0005886(plasma membrane);GO:0007165(signal transduction);GO:0016301(kinase activity)	NA	NA	NA	PREDICTED: receptor-like protein 12 isoform X2 [Brassica napus]	MSTRG.11919.1	u	A04	16973347	16974100	MSTRG.11919	.	yes	novel	cis	100K	NA	-1
BraA04g023030.3C	0	A04	16989718	16993058	MSTRG.11925	BraA04g023030.3C	yes	GO:0005451(monovalent cation:proton antiporter activity);GO:0005783(endoplasmic reticulum);GO:0005789(endoplasmic reticulum membrane);GO:0005886(plasma membrane);GO:0006812(cation transport);GO:0006814(sodium ion transport);GO:0006885(regulation of pH);GO:0010183(pollen tube guidance);GO:0015385(sodium:proton antiporter activity);GO:0016021(integral component of membrane);GO:0031969(chloroplast m…	NA	NA	NA	BnaA04g18620D [Brassica napus]	MSTRG.11919.1	u	A04	16973347	16974100	MSTRG.11919	.	yes	novel	cis	100K	NA	1
BraA04g022980.3C	0	A04	16953430	16956068	MSTRG.11921	BraA04g022980.3C	yes	GO:0004649(poly(ADP-ribose) glycohydrolase activity);GO:0005634(nucleus);GO:0005975(carbohydrate metabolic process);GO:0006282(regulation of DNA repair);GO:0006970(response to osmotic stress);GO:0006974(cellular response to DNA damage stimulus);GO:0006979(response to oxidative stress);GO:0009414(response to water deprivation);GO:0048511(rhythmic process);GO:0050832(defense response to fungus);GO:…	NA	NA	NA	PREDICTED: probable poly(ADP-ribose) glycohydrolase 2 isoform X1 [Brassica rapa]	MSTRG.11919.1	u	A04	16973347	16974100	MSTRG.11919	.	yes	novel	cis	100K	NA	-1
BraA04g022920.3C	0	A04	16901170	16905550	BraA04g022920.3C	BraA04g022920.3C	yes	GO:0005576(extracellular region);GO:0006952(defense response);GO:0007165(signal transduction);GO:0016301(kinase activity)	01210(2-Oxocarboxylic acid metabolism);01230(Biosynthesis of amino acids);00650(Butanoate metabolism);00660(C5-Branched dibasic acid metabolism);00290(Valine, leucine and isoleucine biosynthesis);00770(Pantothenate and CoA biosynthesis)	K01653	EC:2.2.1.6	PREDICTED: receptor-like protein 12 [Brassica rapa]	MSTRG.11919.1	u	A04	16973347	16974100	MSTRG.11919	.	yes	novel	cis	100K	NA	-1
BraA05g025240.3C	0	A05	18963065	18963975	MSTRG.14166	BraA05g025240.3C	yes	GO:0003674(molecular_function);GO:0005576(extracellular region);GO:0008150(biological_process)	00010(Glycolysis / Gluconeogenesis);00040(Pentose and glucuronate interconversions);00053(Ascorbate and aldarate metabolism);00620(Pyruvate metabolism);00071(Fatty acid degradation);00561(Glycerolipid metabolism);00280(Valine, leucine and isoleucine degradation);00310(Lysine degradation);00330(Arginine and proline metabolism);00340(Histidine metabolism);00380(Tryptophan metabolism);00410(beta-Ala…	K00128	EC:1.2.1.3	PREDICTED: putative cysteine-rich repeat secretory protein 17 [Brassica rapa]	MSTRG.14159.1	u	A05	18900536	18901536	MSTRG.14159	.	yes	novel	cis	100K	NA	1
BraA05g025260.3C	0	A05	18976319	18976992	MSTRG.14167	BraA05g025260.3C	yes	GO:0003674(molecular_function);GO:0005576(extracellular region);GO:0008150(biological_process)	00010(Glycolysis / Gluconeogenesis);00040(Pentose and glucuronate interconversions);00053(Ascorbate and aldarate metabolism);00620(Pyruvate metabolism);00071(Fatty acid degradation);00561(Glycerolipid metabolism);00280(Valine, leucine and isoleucine degradation);00310(Lysine degradation);00330(Arginine and proline metabolism);00340(Histidine metabolism);00380(Tryptophan metabolism);00410(beta-Ala…	K00128	EC:1.2.1.3	PREDICTED: putative cysteine-rich repeat secretory protein 17 [Brassica rapa]	MSTRG.14159.1	u	A05	18900536	18901536	MSTRG.14159	.	yes	novel	cis	100K	NA	1
BraA05g025150.3C	0	A05	18909098	18910228	MSTRG.14161	BraA05g025150.3C	yes	GO:0006869(lipid transport);GO:0008289(lipid binding)	03010(Ribosome)	K02883	NA	cell wall-plasma membrane linker protein [Brassica napus]	MSTRG.14159.1	u	A05	18900536	18901536	MSTRG.14159	.	yes	novel	cis	10K	NA	-1
BraA04g001690.3C	0	A04	1064930	1066534	MSTRG.10571	BraA04g001690.3C	yes	GO:0005576(extracellular region);GO:0005618(cell wall);GO:0009826(unidimensional cell growth);GO:0009828(plant-type cell wall loosening);GO:0009831(plant-type cell wall modification involved in multidimensional cell growth);GO:0016020(membrane);GO:0019953(sexual reproduction);GO:0071555(cell wall organization)	NA	NA	NA	PREDICTED: expansin-B5-like [Brassica rapa]	MSTRG.10572.1	x	A04	1065028	1065402	MSTRG.10572	BraA04g001690.3C	yes	novel	cis	1K	NA	1
BraA10g029820.3C	0	A10	18957586	18959234	MSTRG.30166	BraA10g029820.3C	yes	GO:0005576(extracellular region);GO:0005783(endoplasmic reticulum);GO:0005794(Golgi apparatus);GO:0009505(plant-type cell wall);GO:0009860(pollen tube growth);GO:0030599(pectinesterase activity);GO:0042545(cell wall modification);GO:0045330(aspartyl esterase activity);GO:0045490(pectin catabolic process);GO:0050829(defense response to Gram-negative bacterium);GO:0090406(pollen tube)	00040(Pentose and glucuronate interconversions);00500(Starch and sucrose metabolism)	K01051	EC:3.1.1.11	PREDICTED: pectinesterase PPME1 [Brassica rapa]	MSTRG.30152.2	j	A10	18912096	18913090	MSTRG.30152	BraA10g029710.3C	yes	novel	cis	100K	NA	1
BraA10g029730.3C	0	A10	18917651	18918784	MSTRG.30157	BraA10g029730.3C	yes	GO:0005576(extracellular region);GO:0008289(lipid binding);GO:0009507(chloroplast);GO:0012511(monolayer-surrounded lipid storage body);GO:0016020(membrane);GO:0016021(integral component of membrane);GO:0019915(lipid storage);GO:0019953(sexual reproduction)	NA	NA	NA	PREDICTED: oleosin-B4 isoform X1 [Brassica rapa]	MSTRG.30152.2	j	A10	18912096	18913090	MSTRG.30152	BraA10g029710.3C	yes	novel	cis	10K	NA	1
BraA10g029720.3C	0	A10	18914280	18916551	MSTRG.30153	BraA10g029720.3C	yes	GO:0005576(extracellular region);GO:0008289(lipid binding);GO:0012511(monolayer-surrounded lipid storage body);GO:0016020(membrane);GO:0016021(integral component of membrane);GO:0019915(lipid storage);GO:0019953(sexual reproduction);GO:0045735(nutrient reservoir activity)	NA	NA	NA	PREDICTED: uncharacterized protein LOC103847047 [Brassica rapa]	MSTRG.30152.2	j	A10	18912096	18913090	MSTRG.30152	BraA10g029710.3C	yes	novel	cis	10K	NA	1
BraA10g029740.3C	0	A10	18920690	18920965	MSTRG.30158	BraA10g029740.3C	yes	NA	NA	NA	NA	hypothetical protein AXX17_AT5G07250 [Arabidopsis thaliana]	MSTRG.30152.2	j	A10	18912096	18913090	MSTRG.30152	BraA10g029710.3C	yes	novel	cis	10K	NA	1
BraA10g029750.3C	0	A10	18928213	18929107	MSTRG.30160	BraA10g029750.3C	yes	GO:0005576(extracellular region);GO:0008289(lipid binding);GO:0012511(monolayer-surrounded lipid storage body);GO:0016020(membrane);GO:0016021(integral component of membrane);GO:0019915(lipid storage);GO:0019953(sexual reproduction);GO:0045735(nutrient reservoir activity)	NA	NA	NA	PREDICTED: oleosin-B2-like [Brassica rapa]	MSTRG.30152.2	j	A10	18912096	18913090	MSTRG.30152	BraA10g029710.3C	yes	novel	cis	100K	NA	1
BraA10g029810.3C	0	A10	18954334	18955974	MSTRG.30165	BraA10g029810.3C	yes	GO:0005576(extracellular region);GO:0005618(cell wall);GO:0009505(plant-type cell wall);GO:0030599(pectinesterase activity);GO:0042545(cell wall modification);GO:0045330(aspartyl esterase activity);GO:0045490(pectin catabolic process)	00040(Pentose and glucuronate interconversions);00500(Starch and sucrose metabolism)	K01051	EC:3.1.1.11	PREDICTED: probable pectinesterase 49 [Brassica rapa]	MSTRG.30152.2	j	A10	18912096	18913090	MSTRG.30152	BraA10g029710.3C	yes	novel	cis	100K	NA	1
BraA10g029830.3C	0	A10	18960329	18964152	BraA10g029830.3C	BraA10g029830.3C	yes	GO:0004601(peroxidase activity);GO:0005509(calcium ion binding);GO:0005634(nucleus);GO:0005739(mitochondrion);GO:0006952(defense response);GO:0016021(integral component of membrane);GO:0031226(intrinsic component of plasma membrane);GO:0050664(oxidoreductase activity, acting on NAD(P)H, oxygen as acceptor);GO:0055114(oxidation-reduction process)	04626(Plant-pathogen interaction)	K13447	EC:1.6.3.-;EC:1.11.1.-	PREDICTED: respiratory burst oxidase homolog protein A [Brassica rapa]	MSTRG.30152.2	j	A10	18912096	18913090	MSTRG.30152	BraA10g029710.3C	yes	novel	cis	100K	NA	-1
BraA10g029710.3C	0	A10	18912096	18912799	MSTRG.30152	BraA10g029710.3C	yes	GO:0005576(extracellular region);GO:0008289(lipid binding);GO:0009507(chloroplast);GO:0012511(monolayer-surrounded lipid storage body);GO:0016020(membrane);GO:0016021(integral component of membrane);GO:0019915(lipid storage);GO:0019953(sexual reproduction)	NA	NA	NA	uncharacterized protein LOC100274831 [Zea mays]	MSTRG.30152.2	j	A10	18912096	18913090	MSTRG.30152	BraA10g029710.3C	yes	novel	cis	1K	NA	1
BraA10g029860.3C	0	A10	18971994	18974978	MSTRG.30169	BraA10g029860.3C	yes	GO:0004040(amidase activity);GO:0016884(carbon-nitrogen ligase activity, with glutamine as amido-N-donor)	00970(Aminoacyl-tRNA biosynthesis)	K02433	EC:6.3.5.6;EC:6.3.5.7	PREDICTED: uncharacterized protein LOC103847065 isoform X1 [Brassica rapa]	MSTRG.30152.2	j	A10	18912096	18913090	MSTRG.30152	BraA10g029710.3C	yes	novel	cis	100K	NA	1
BraA10g029770.3C	0	A10	18932160	18934336	BraA10g029770.3C	BraA10g029770.3C	yes	GO:0005737(cytoplasm);GO:0009813(flavonoid biosynthetic process);GO:0016706(oxidoreductase activity, acting on paired donors, with incorporation or reduction of molecular oxygen, 2-oxoglutarate as one donor, and incorporation of one atom each of oxygen into both donors);GO:0046872(metal ion binding);GO:0051213(dioxygenase activity);GO:0055114(oxidation-reduction process);GO:0080167(response to ka…	00941(Flavonoid biosynthesis)	K05278	EC:1.14.11.23	PREDICTED: LOW QUALITY PROTEIN: protein DOWNY MILDEW RESISTANCE 6 [Brassica rapa]	MSTRG.30152.2	j	A10	18912096	18913090	MSTRG.30152	BraA10g029710.3C	yes	novel	cis	100K	NA	1
BraA01g041040.3C	0	A01	27568874	27572022	MSTRG.2732	BraA01g041040.3C	yes	GO:0005622(intracellular);GO:0005795(Golgi stack);GO:0006886(intracellular protein transport);GO:0006891(intra-Golgi vesicle-mediated transport);GO:0008565(protein transporter activity);GO:0015031(protein transport)	04120(Ubiquitin mediated proteolysis)	K10581	EC:2.3.2.24	PREDICTED: target of Myb protein 1 isoform X2 [Brassica oleracea var. oleracea]	MSTRG.2729.2	o	A01	27563211	27563950	MSTRG.2729	BraA01g041020.3C	yes	novel	cis	10K	NA	1
BraA01g040980.3C	0	A01	27519552	27522123	MSTRG.2726	BraA01g040980.3C	yes	GO:0000287(magnesium ion binding);GO:0004737(pyruvate decarboxylase activity);GO:0005575(cellular_component);GO:0030976(thiamine pyrophosphate binding)	00010(Glycolysis / Gluconeogenesis)	K01568	EC:4.1.1.1	PREDICTED: pyruvate decarboxylase 1-like [Brassica rapa]	MSTRG.2729.2	o	A01	27563211	27563950	MSTRG.2729	BraA01g041020.3C	yes	novel	cis	100K	NA	1
BraA01g041050.3C	0	A01	27573159	27573377	MSTRG.2731	BraA01g041050.3C	yes	NA	NA	NA	NA	BnaA01g32260D [Brassica napus]	MSTRG.2729.2	o	A01	27563211	27563950	MSTRG.2729	BraA01g041020.3C	yes	novel	cis	10K	NA	-1
BraA01g041000.3C	0	A01	27557043	27557764	MSTRG.2727	BraA01g041000.3C	yes	GO:0000103(sulfate assimilation);GO:0005634(nucleus);GO:0005737(cytoplasm);GO:0005829(cytosol);GO:0005886(plasma membrane);GO:0006457(protein folding);GO:0006662(glycerol ether metabolic process);GO:0007154(cell communication);GO:0009536(plastid);GO:0015035(protein disulfide oxidoreductase activity);GO:0016671(oxidoreductase activity, acting on a sulfur group of donors, disulfide as acceptor);GO:…	NA	NA	NA	PREDICTED: thioredoxin H9-like [Brassica rapa]	MSTRG.2729.2	o	A01	27563211	27563950	MSTRG.2729	BraA01g041020.3C	yes	novel	cis	10K	NA	1
BraA01g040940.3C	0	A01	27503592	27504788	MSTRG.2725	BraA01g040940.3C	yes	GO:0005794(Golgi apparatus);GO:0016021(integral component of membrane);GO:0016740(transferase activity);GO:0016757(transferase activity, transferring glycosyl groups)	00603(Glycosphingolipid biosynthesis - globo series)	K01988	EC:2.4.1.228	PREDICTED: lactosylceramide 4-alpha-galactosyltransferase-like [Brassica rapa]	MSTRG.2729.2	o	A01	27563211	27563950	MSTRG.2729	BraA01g041020.3C	yes	novel	cis	100K	NA	-1
BraA01g041030.3C	0	A01	27564754	27566929	MSTRG.2730	BraA01g041030.3C	yes	GO:0004672(protein kinase activity);GO:0005524(ATP binding);GO:0005886(plasma membrane);GO:0006468(protein phosphorylation);GO:0016301(kinase activity);GO:0016310(phosphorylation)	04626(Plant-pathogen interaction)	K13430	EC:2.7.11.1	PREDICTED: probable receptor-like protein kinase At3g55450 [Brassica rapa]	MSTRG.2729.2	o	A01	27563211	27563950	MSTRG.2729	BraA01g041020.3C	yes	novel	cis	10K	NA	-1
BraA01g041060.3C	0	A01	27577510	27579576	MSTRG.2733	BraA01g041060.3C	yes	GO:0004674(protein serine/threonine kinase activity);GO:0005524(ATP binding);GO:0005886(plasma membrane);GO:0006468(protein phosphorylation);GO:0016021(integral component of membrane);GO:0016301(kinase activity);GO:0030246(carbohydrate binding)	00500(Starch and sucrose metabolism)	K01176	EC:3.2.1.1	PREDICTED: probable L-type lectin-domain containing receptor kinase VI.1 [Brassica rapa]	MSTRG.2729.2	o	A01	27563211	27563950	MSTRG.2729	BraA01g041020.3C	yes	novel	cis	100K	NA	-1
BraA01g040930.3C	0	A01	27501394	27501804	MSTRG.2724	BraA01g040930.3C	yes	GO:0003674(molecular_function);GO:0005634(nucleus);GO:0008150(biological_process)	NA	NA	NA	PREDICTED: josephin-like protein [Brassica napus]	MSTRG.2729.2	o	A01	27563211	27563950	MSTRG.2729	BraA01g041020.3C	yes	novel	cis	100K	NA	-1
BraA01g041010.3C	0	A01	27558292	27560027	MSTRG.2728	BraA01g041010.3C	yes	GO:0004672(protein kinase activity);GO:0004674(protein serine/threonine kinase activity);GO:0005524(ATP binding);GO:0005634(nucleus);GO:0005737(cytoplasm);GO:0006468(protein phosphorylation);GO:0009408(response to heat);GO:0009409(response to cold);GO:0009651(response to salt stress);GO:0016301(kinase activity);GO:0035556(intracellular signal transduction);GO:0045727(positive regulation of transl…	04140(Regulation of autophagy)	K08269	EC:2.7.11.1	BnaA01g32300D [Brassica napus]	MSTRG.2729.2	o	A01	27563211	27563950	MSTRG.2729	BraA01g041020.3C	yes	novel	cis	10K	NA	1
BraA07g004350.3C	0	A07	3313100	3315890	MSTRG.18800	BraA07g004350.3C	yes	GO:0004672(protein kinase activity);GO:0005524(ATP binding);GO:0005886(plasma membrane);GO:0006468(protein phosphorylation);GO:0016301(kinase activity);GO:0016787(hydrolase activity)	04626(Plant-pathogen interaction)	K13430	EC:2.7.11.1	PREDICTED: probable receptor-like serine/threonine-protein kinase At5g57670 isoform X1 [Brassica rapa]	MSTRG.18801.1	u	A07	3316173	3316713	MSTRG.18801	.	yes	novel	cis	10K	NA	1
BraA09g036360.3C	0	A09	28761491	28763359	MSTRG.26106	BraA09g036360.3C	yes	GO:0005634(nucleus)	NA	NA	NA	PREDICTED: auxin-repressed 12.5 kDa protein [Brassica oleracea var. oleracea]	MSTRG.26107.1	u	A09	28773801	28775282	MSTRG.26107	.	yes	novel	cis	100K	NA	-1
BraA09g036320.3C	0	A09	28711553	28712041	MSTRG.26102	BraA09g036320.3C	yes	GO:0001944(vasculature development);GO:0003677(DNA binding);GO:0003700(transcription factor activity, sequence-specific DNA binding);GO:0005622(intracellular);GO:0005634(nucleus);GO:0006351(transcription, DNA-templated);GO:0006355(regulation of transcription, DNA-templated);GO:0009873(ethylene-activated signaling pathway);GO:0051301(cell division)	00230(Purine metabolism);00240(Pyrimidine metabolism);03020(RNA polymerase)	K03021	EC:2.7.7.6	PREDICTED: ethylene-responsive transcription factor 11-like [Brassica rapa]	MSTRG.26107.1	u	A09	28773801	28775282	MSTRG.26107	.	yes	novel	cis	100K	NA	-1
BraA09g036400.3C	0	A09	28799850	28800743	MSTRG.26108	BraA09g036400.3C	yes	GO:0003677(DNA binding);GO:0003700(transcription factor activity, sequence-specific DNA binding);GO:0005634(nucleus);GO:0006351(transcription, DNA-templated);GO:0006355(regulation of transcription, DNA-templated);GO:0046872(metal ion binding)	04712(Circadian rhythm - plant)	K16222	NA	PREDICTED: dof zinc finger protein DOF1.4 [Brassica rapa]	MSTRG.26107.1	u	A09	28773801	28775282	MSTRG.26107	.	yes	novel	cis	100K	NA	-1
BraA09g036340.3C	0	A09	28731833	28732378	MSTRG.26104	BraA09g036340.3C	yes	GO:0003677(DNA binding);GO:0003700(transcription factor activity, sequence-specific DNA binding);GO:0005622(intracellular);GO:0005634(nucleus);GO:0006351(transcription, DNA-templated);GO:0006355(regulation of transcription, DNA-templated);GO:0006952(defense response);GO:0009873(ethylene-activated signaling pathway)	00230(Purine metabolism);00240(Pyrimidine metabolism);03020(RNA polymerase)	K03021	EC:2.7.7.6	PREDICTED: ethylene-responsive transcription factor 12-like [Brassica rapa]	MSTRG.26107.1	u	A09	28773801	28775282	MSTRG.26107	.	yes	novel	cis	100K	NA	1
BraA04g008560.3C	0	A04	6022213	6022750	MSTRG.10995	BraA04g008560.3C	yes	GO:0003674(molecular_function);GO:0005829(cytosol);GO:0009567(double fertilization forming a zygote and endosperm);GO:0009793(embryo development ending in seed dormancy);GO:0048046(apoplast)	NA	NA	NA	late embryogenesis abundant protein 2 [Brassica rapa]	MSTRG.10995.1	j	A04	6022213	6022750	MSTRG.10995	BraA04g008560.3C	yes	novel	cis	1K	NA	1
BraA01g039300.3C	0	A01	26485501	26486679	BraA01g039300.3C	BraA01g039300.3C	yes	GO:0004519(endonuclease activity);GO:0005634(nucleus);GO:0005777(peroxisome);GO:0010468(regulation of gene expression)	NA	NA	NA	PREDICTED: uncharacterized protein LOC103845901 isoform X1 [Brassica rapa]	MSTRG.2598.1	u	A01	26427067	26428035	MSTRG.2598	.	yes	novel	cis	100K	NA	1
BraA01g039290.3C	0	A01	26479698	26480837	MSTRG.2603	BraA01g039290.3C	yes	GO:0003674(molecular_function);GO:0005737(cytoplasm);GO:0006950(response to stress);GO:0016021(integral component of membrane)	NA	NA	NA	PREDICTED: uncharacterized protein LOC103845875 isoform X1 [Brassica rapa]	MSTRG.2598.1	u	A01	26427067	26428035	MSTRG.2598	.	yes	novel	cis	100K	NA	-1
BraA05g031040.3C	0	A05	22764744	22765659	MSTRG.14570	BraA05g031040.3C	yes	GO:0003674(molecular_function);GO:0009507(chloroplast);GO:0009534(chloroplast thylakoid);GO:0009535(chloroplast thylakoid membrane);GO:0009538(photosystem I reaction center);GO:0015979(photosynthesis);GO:0016021(integral component of membrane)	00195(Photosynthesis)	K02695	NA	PREDICTED: photosystem I reaction center subunit VI-1, chloroplastic [Brassica rapa]	MSTRG.14574.1	j	A05	22782954	22783832	MSTRG.14574	BraA05g031100.3C	yes	novel	cis	100K	NA	-1
BraA05g031060.3C	0	A05	22771420	22774759	MSTRG.14571	BraA05g031060.3C	yes	GO:0003756(protein disulfide isomerase activity);GO:0005783(endoplasmic reticulum);GO:0005788(endoplasmic reticulum lumen);GO:0006457(protein folding);GO:0009507(chloroplast);GO:0034976(response to endoplasmic reticulum stress);GO:0045454(cell redox homeostasis)	04141(Protein processing in endoplasmic reticulum)	K09580	EC:5.3.4.1	BnaA05g23580D [Brassica napus]	MSTRG.14574.1	j	A05	22782954	22783832	MSTRG.14574	BraA05g031100.3C	yes	novel	cis	100K	NA	1
BraA05g030960.3C	0	A05	22724490	22725983	MSTRG.14563	BraA05g030960.3C	yes	GO:0000326(protein storage vacuole);GO:0005618(cell wall);GO:0005737(cytoplasm);GO:0005773(vacuole);GO:0005774(vacuolar membrane);GO:0005794(Golgi apparatus);GO:0005886(plasma membrane);GO:0005887(integral component of plasma membrane);GO:0006810(transport);GO:0006833(water transport);GO:0008519(ammonium transmembrane transporter activity);GO:0009505(plant-type cell wall);GO:0009506(plasmodesma);…	NA	NA	NA	PREDICTED: aquaporin TIP2-1 [Brassica rapa]	MSTRG.14574.1	j	A05	22782954	22783832	MSTRG.14574	BraA05g031100.3C	yes	novel	cis	100K	NA	-1
BraA05g031010.3C	0	A05	22746459	22750466	MSTRG.14567	BraA05g031010.3C	yes	GO:0005215(transporter activity);GO:0005886(plasma membrane);GO:0006857(oligopeptide transport);GO:0016020(membrane);GO:0016021(integral component of membrane);GO:0080054(low-affinity nitrate transmembrane transporter activity);GO:0080055(low-affinity nitrate transport)	NA	NA	NA	PREDICTED: protein NRT1/ PTR FAMILY 1.1 [Brassica rapa]	MSTRG.14574.1	j	A05	22782954	22783832	MSTRG.14574	BraA05g031100.3C	yes	novel	cis	100K	NA	-1
BraA05g030950.3C	0	A05	22722986	22724215	MSTRG.14562	BraA05g030950.3C	yes	GO:0006810(transport);GO:0009055(electron carrier activity);GO:0009507(chloroplast);GO:0009535(chloroplast thylakoid membrane);GO:0009773(photosynthetic electron transport in photosystem I);GO:0010598(NAD(P)H dehydrogenase complex (plastoquinone));GO:0046872(metal ion binding);GO:0051537(2 iron, 2 sulfur cluster binding)	NA	NA	NA	PREDICTED: photosynthetic NDH subunit of subcomplex B 3, chloroplastic [Brassica rapa]	MSTRG.14574.1	j	A05	22782954	22783832	MSTRG.14574	BraA05g031100.3C	yes	novel	cis	100K	NA	-1
BraA05g030970.3C	0	A05	22731053	22733019	MSTRG.14564	BraA05g030970.3C	yes	GO:0003674(molecular_function);GO:0005737(cytoplasm);GO:0008150(biological_process)	NA	NA	NA	PREDICTED: putative F-box protein At3g16210 [Brassica rapa]	MSTRG.14574.1	j	A05	22782954	22783832	MSTRG.14574	BraA05g031100.3C	yes	novel	cis	100K	NA	1
BraA05g031030.3C	0	A05	22757897	22759126	MSTRG.14569	BraA05g031030.3C	yes	GO:0004067(asparaginase activity);GO:0005737(cytoplasm);GO:0006508(proteolysis);GO:0006516(glycoprotein catabolic process);GO:0008798(beta-aspartyl-peptidase activity);GO:0033345(asparagine catabolic process via L-aspartate);GO:0051604(protein maturation)	00511(Other glycan degradation)	K01444	EC:3.5.1.26	PREDICTED: probable isoaspartyl peptidase/L-asparaginase 2 [Brassica rapa]	MSTRG.14574.1	j	A05	22782954	22783832	MSTRG.14574	BraA05g031100.3C	yes	novel	cis	100K	NA	1
BraA05g030920.3C	0	A05	22710177	22710899	MSTRG.14558	BraA05g030920.3C	yes	GO:0003677(DNA binding);GO:0003700(transcription factor activity, sequence-specific DNA binding);GO:0005634(nucleus);GO:0006351(transcription, DNA-templated);GO:0006355(regulation of transcription, DNA-templated);GO:0009873(ethylene-activated signaling pathway)	04626(Plant-pathogen interaction)	K13434	NA	PREDICTED: ethylene-responsive transcription factor ERF036 [Brassica rapa]	MSTRG.14574.1	j	A05	22782954	22783832	MSTRG.14574	BraA05g031100.3C	yes	novel	cis	100K	NA	-1
BraA05g031020.3C	0	A05	22751167	22754893	MSTRG.14568	BraA05g031020.3C	yes	GO:0005634(nucleus);GO:0005739(mitochondrion);GO:0005829(cytosol);GO:0006633(fatty acid biosynthetic process);GO:0016020(membrane);GO:0016208(AMP binding);GO:0090409(malonyl-CoA synthetase activity);GO:0090410(malonate catabolic process)	00280(Valine, leucine and isoleucine degradation)	K18660	EC:6.2.1.-	PREDICTED: malonate--CoA ligase [Brassica rapa]	MSTRG.14574.1	j	A05	22782954	22783832	MSTRG.14574	BraA05g031100.3C	yes	novel	cis	100K	NA	1
BraA02g023130.3C	0	A02	13558302	13561755	MSTRG.4633	BraA02g023130.3C	yes	GO:0005576(extracellular region);GO:0005578(proteinaceous extracellular matrix);GO:0016042(lipid catabolic process);GO:0016298(lipase activity);GO:0016746(transferase activity, transferring acyl groups);GO:0019953(sexual reproduction);GO:0052689(carboxylic ester hydrolase activity);GO:0070505(pollen coat)	00500(Starch and sucrose metabolism);00460(Cyanoamino acid metabolism);00940(Phenylpropanoid biosynthesis)	K01188	EC:3.2.1.21	PREDICTED: GDSL esterase/lipase EXL4-like isoform X1 [Brassica napus]	MSTRG.4628.1	x	A02	13525572	13529499	MSTRG.4628	BraA02g023090.3C	yes	novel	cis	100K	NA	1
BraA02g023150.3C	0	A02	13570012	13572993	MSTRG.4637	BraA02g023150.3C	yes	GO:0004553(hydrolase activity, hydrolyzing O-glycosyl compounds);GO:0005788(endoplasmic reticulum lumen);GO:0005975(carbohydrate metabolic process);GO:0008422(beta-glucosidase activity);GO:0009651(response to salt stress);GO:0009725(response to hormone);GO:0016020(membrane);GO:0019762(glucosinolate catabolic process)	00500(Starch and sucrose metabolism);00460(Cyanoamino acid metabolism);00940(Phenylpropanoid biosynthesis)	K01188	EC:3.2.1.21	PREDICTED: beta-glucosidase 20 isoform X1 [Brassica rapa]	MSTRG.4628.1	x	A02	13525572	13529499	MSTRG.4628	BraA02g023090.3C	yes	novel	cis	100K	NA	1
BraA02g023090.3C	0	A02	13525814	13526148	MSTRG.4629	BraA02g023090.3C	yes	GO:0003674(molecular_function);GO:0005576(extracellular region);GO:0005618(cell wall);GO:0006952(defense response);GO:0009625(response to insect);GO:0009723(response to ethylene);GO:0009751(response to salicylic acid);GO:0009753(response to jasmonic acid);GO:0009861(jasmonic acid and ethylene-dependent systemic resistance);GO:0031640(killing of cells of other organism);GO:0050832(defense response…	NA	NA	NA	PREDICTED: defensin-like protein 1 [Brassica rapa]	MSTRG.4628.1	x	A02	13525572	13529499	MSTRG.4628	BraA02g023090.3C	yes	novel	cis	1K	NA	1
BraA02g023070.3C	0	A02	13514314	13517205	MSTRG.4624	BraA02g023070.3C	yes	GO:0005507(copper ion binding);GO:0005576(extracellular region);GO:0009505(plant-type cell wall);GO:0009506(plasmodesma);GO:0016722(oxidoreductase activity, oxidizing metal ions);GO:0030599(pectinesterase activity);GO:0055114(oxidation-reduction process)	00053(Ascorbate and aldarate metabolism)	K00423	EC:1.10.3.3	PREDICTED: monocopper oxidase-like protein SKS1 [Brassica rapa]	MSTRG.4628.1	x	A02	13525572	13529499	MSTRG.4628	BraA02g023090.3C	yes	novel	cis	100K	NA	1
BraA02g023170.3C	0	A02	13583443	13585095	MSTRG.4636	BraA02g023170.3C	yes	GO:0005777(peroxisome);GO:0006631(fatty acid metabolic process);GO:0016874(ligase activity)	00360(Phenylalanine metabolism);00130(Ubiquinone and other terpenoid-quinone biosynthesis);00940(Phenylpropanoid biosynthesis)	K01904	EC:6.2.1.12	PREDICTED: probable acyl-activating enzyme 5, peroxisomal [Brassica rapa]	MSTRG.4628.1	x	A02	13525572	13529499	MSTRG.4628	BraA02g023090.3C	yes	novel	cis	100K	NA	-1
BraA02g038980.3C	0	A02	27089233	27092586	MSTRG.5571	BraA02g038980.3C	yes	GO:0005886(plasma membrane);GO:0006508(proteolysis);GO:0008233(peptidase activity);GO:0008234(cysteine-type peptidase activity)	NA	NA	NA	PREDICTED: uncharacterized protein LOC108832923 [Raphanus sativus]	MSTRG.5556.1	u	A02	27050307	27050632	MSTRG.5556	.	yes	novel	cis	100K	NA	1
BraA02g038880.3C	0	A02	27015888	27018156	MSTRG.5553	BraA02g038880.3C	yes	GO:0009507(chloroplast);GO:0016787(hydrolase activity)	00901(Indole alkaloid biosynthesis)	K08233	EC:3.1.1.78	PREDICTED: putative methylesterase 11, chloroplastic [Brassica rapa]	MSTRG.5556.1	u	A02	27050307	27050632	MSTRG.5556	.	yes	novel	cis	100K	NA	-1
BraA09g041130.3C	0	A09	32068755	32069906	MSTRG.26446	BraA09g041130.3C	yes	GO:0003674(molecular_function);GO:0005634(nucleus);GO:0008150(biological_process)	NA	NA	NA	PREDICTED: F-box/kelch-repeat protein At2g22050-like [Brassica rapa]	MSTRG.26448.1	u	A09	32095535	32096163	MSTRG.26448	.	yes	novel	cis	100K	NA	1
BraA09g041150.3C	0	A09	32076707	32077894	MSTRG.26447	BraA09g041150.3C	yes	GO:0003674(molecular_function);GO:0005634(nucleus);GO:0008150(biological_process)	NA	NA	NA	PREDICTED: F-box/kelch-repeat protein At2g22050-like [Brassica napus]	MSTRG.26448.1	u	A09	32095535	32096163	MSTRG.26448	.	yes	novel	cis	100K	NA	1
BraA03g012920.3C	0	A03	5557588	5558218	MSTRG.6978	BraA03g012920.3C	yes	GO:0003674(molecular_function);GO:0005634(nucleus);GO:0006979(response to oxidative stress);GO:0016607(nuclear speck);GO:0046686(response to cadmium ion)	NA	NA	NA	PREDICTED: uncharacterized protein LOC103856812 [Brassica rapa]	MSTRG.6979.1	u	A03	5558345	5559352	MSTRG.6979	.	yes	novel	cis	1K	NA	1
BraA02g032170.3C	0	A02	22162998	22164305	MSTRG.5137	BraA02g032170.3C	yes	GO:0004674(protein serine/threonine kinase activity);GO:0005524(ATP binding);GO:0005829(cytosol);GO:0006468(protein phosphorylation);GO:0007165(signal transduction);GO:0009737(response to abscisic acid);GO:0016301(kinase activity)	04075(Plant hormone signal transduction)	K14498	EC:2.7.11.1	PREDICTED: CBL-interacting serine/threonine-protein kinase 20 [Brassica rapa]	MSTRG.5133.1	u	A02	22151308	22152427	MSTRG.5133	.	yes	novel	cis	100K	NA	1
BraA08g015610.3C	0	A08	12850768	12852559	BraA08g015610.3C	BraA08g015610.3C	yes	GO:0005576(extracellular region);GO:0006629(lipid metabolic process);GO:0008081(phosphoric diester hydrolase activity)	NA	NA	NA	PREDICTED: uncharacterized protein LOC103834522 [Brassica rapa]	MSTRG.22307.1	u	A08	12811578	12815178	MSTRG.22307	.	yes	novel	cis	100K	NA	-1
BraA08g015530.3C	0	A08	12801379	12802213	MSTRG.22305	BraA08g015530.3C	yes	GO:0004842(ubiquitin-protein transferase activity);GO:0005634(nucleus);GO:0005737(cytoplasm);GO:0016567(protein ubiquitination);GO:0031347(regulation of defense response)	NA	NA	NA	PREDICTED: probable BOI-related E3 ubiquitin-protein ligase 2 [Brassica rapa]	MSTRG.22307.1	u	A08	12811578	12815178	MSTRG.22307	.	yes	novel	cis	100K	NA	1
BraA08g015640.3C	0	A08	12866911	12868841	MSTRG.22315	BraA08g015640.3C	yes	GO:0004564(beta-fructofuranosidase activity);GO:0004575(sucrose alpha-glucosidase activity);GO:0005634(nucleus);GO:0005829(cytosol);GO:0005975(carbohydrate metabolic process);GO:0033926(glycopeptide alpha-N-acetylgalactosaminidase activity)	03010(Ribosome)	K02986	NA	PREDICTED: probable alkaline/neutral invertase B [Brassica rapa]	MSTRG.22307.1	u	A08	12811578	12815178	MSTRG.22307	.	yes	novel	cis	100K	NA	1
BraA08g015580.3C	0	A08	12837649	12839069	MSTRG.22311	BraA08g015580.3C	yes	GO:0000413(protein peptidyl-prolyl isomerization);GO:0003755(peptidyl-prolyl cis-trans isomerase activity);GO:0005768(endosome);GO:0005783(endoplasmic reticulum);GO:0005794(Golgi apparatus);GO:0005802(trans-Golgi network);GO:0006457(protein folding);GO:0042277(peptide binding)	03040(Spliceosome)	K09567	EC:5.2.1.8	PREDICTED: peptidyl-prolyl cis-trans isomerase CYP21-1-like [Brassica rapa]	MSTRG.22307.1	u	A08	12811578	12815178	MSTRG.22307	.	yes	novel	cis	100K	NA	1
BraA08g015620.3C	0	A08	12859500	12860456	MSTRG.22313	BraA08g015620.3C	yes	GO:0005634(nucleus);GO:0005829(cytosol);GO:0006629(lipid metabolic process);GO:0008081(phosphoric diester hydrolase activity)	NA	NA	NA	PREDICTED: PI-PLC X-box domain-containing protein DDB_G0293730 [Brassica rapa]	MSTRG.22307.1	u	A08	12811578	12815178	MSTRG.22307	.	yes	novel	cis	100K	NA	-1
BraA08g015560.3C	0	A08	12832551	12833090	MSTRG.22308	BraA08g015560.3C	yes	GO:0005634(nucleus);GO:0005737(cytoplasm);GO:0009506(plasmodesma);GO:0016020(membrane);GO:0030001(metal ion transport);GO:0046872(metal ion binding);GO:0046914(transition metal ion binding);GO:0046916(cellular transition metal ion homeostasis)	00940(Phenylpropanoid biosynthesis)	K00430	EC:1.11.1.7	PREDICTED: heavy metal-associated isoprenylated plant protein 25-like [Brassica rapa]	MSTRG.22307.1	u	A08	12811578	12815178	MSTRG.22307	.	yes	novel	cis	100K	NA	1
BraA08g015660.3C	0	A08	12871015	12872432	MSTRG.22317	BraA08g015660.3C	yes	GO:0000003(reproduction);GO:0001944(vasculature development);GO:0008782(adenosylhomocysteine nucleosidase activity);GO:0008930(methylthioadenosine nucleosidase activity);GO:0009116(nucleoside metabolic process);GO:0019509(L-methionine biosynthetic process from methylthioadenosine)	00270(Cysteine and methionine metabolism)	K01244	EC:3.2.2.16	PREDICTED: 5'-methylthioadenosine/S-adenosylhomocysteine nucleosidase 2 [Brassica rapa]	MSTRG.22307.1	u	A08	12811578	12815178	MSTRG.22307	.	yes	novel	cis	100K	NA	1
BraA09g065290.3C	0	A09	44594962	44596686	MSTRG.28095	BraA09g065290.3C	yes	GO:0005886(plasma membrane);GO:0015031(protein transport);GO:0016021(integral component of membrane);GO:0022857(transmembrane transporter activity);GO:0030658(transport vesicle membrane)	NA	NA	NA	PREDICTED: secretory carrier-associated membrane protein 2-like [Brassica rapa]	MSTRG.28084.1	u	A09	44536463	44539446	MSTRG.28084	.	yes	novel	cis	100K	NA	1
BraA09g065200.3C	0	A09	44564707	44566845	BraA09g065200.3C	BraA09g065200.3C	yes	GO:0003676(nucleic acid binding);GO:0003700(transcription factor activity, sequence-specific DNA binding);GO:0005515(protein binding);GO:0005634(nucleus);GO:0006351(transcription, DNA-templated);GO:0006355(regulation of transcription, DNA-templated);GO:0044212(transcription regulatory region DNA binding);GO:0046872(metal ion binding)	00052(Galactose metabolism);00600(Sphingolipid metabolism);00531(Glycosaminoglycan degradation);00604(Glycosphingolipid biosynthesis - ganglio series);00511(Other glycan degradation)	K12309	EC:3.2.1.23	PREDICTED: zinc finger protein MAGPIE [Brassica rapa]	MSTRG.28084.1	u	A09	44536463	44539446	MSTRG.28084	.	yes	novel	cis	100K	NA	-1
BraA09g065300.3C	0	A09	44596871	44597086	MSTRG.28096	BraA09g065300.3C	yes	GO:0005739(mitochondrion);GO:0008150(biological_process)	NA	NA	NA	PREDICTED: pentatricopeptide repeat-containing protein At1g03540 [Brassica rapa]	MSTRG.28084.1	u	A09	44536463	44539446	MSTRG.28084	.	yes	novel	cis	100K	NA	1
BraA10g026140.3C	0	A10	17447911	17449932	MSTRG.29877	BraA10g026140.3C	yes	GO:0004674(protein serine/threonine kinase activity);GO:0004683(calmodulin-dependent protein kinase activity);GO:0005509(calcium ion binding);GO:0005516(calmodulin binding);GO:0005524(ATP binding);GO:0005634(nucleus);GO:0005737(cytoplasm);GO:0005886(plasma membrane);GO:0006468(protein phosphorylation);GO:0009738(abscisic acid-activated signaling pathway);GO:0009931(calcium-dependent protein serin…	04626(Plant-pathogen interaction)	K13412	EC:2.7.11.1	PREDICTED: calcium-dependent protein kinase 17 [Brassica oleracea var. oleracea]	MSTRG.29876.1	x	A10	17447691	17447914	MSTRG.29876	BraA10g026140.3C	yes	novel	cis	1K	NA	1
BraA10g026270.3C	0	A10	17488437	17491163	MSTRG.29888	BraA10g026270.3C	yes	GO:0004672(protein kinase activity);GO:0005524(ATP binding);GO:0005634(nucleus);GO:0006468(protein phosphorylation);GO:0006950(response to stress);GO:0016301(kinase activity);GO:0016787(hydrolase activity)	04626(Plant-pathogen interaction)	K13430	EC:2.7.11.1	PREDICTED: U-box domain-containing protein 51-like isoform X1 [Brassica rapa]	MSTRG.29876.1	x	A10	17447691	17447914	MSTRG.29876	BraA10g026140.3C	yes	novel	cis	100K	NA	1
BraA10g026240.3C	0	A10	17482236	17482700	MSTRG.29886	BraA10g026240.3C	yes	GO:0005737(cytoplasm);GO:0009408(response to heat)	04141(Protein processing in endoplasmic reticulum)	K13993	NA	PREDICTED: 17.6 kDa class II heat shock protein-like [Brassica rapa]	MSTRG.29876.1	x	A10	17447691	17447914	MSTRG.29876	BraA10g026140.3C	yes	novel	cis	100K	NA	1
BraA10g026120.3C	0	A10	17443628	17446252	MSTRG.29874	BraA10g026120.3C	yes	GO:0004157(dihydropyrimidinase activity);GO:0005783(endoplasmic reticulum);GO:0005794(Golgi apparatus);GO:0006212(uracil catabolic process);GO:0012505(endomembrane system);GO:0019483(beta-alanine biosynthetic process);GO:0043562(cellular response to nitrogen levels);GO:0046872(metal ion binding)	00240(Pyrimidine metabolism);00410(beta-Alanine metabolism);00770(Pantothenate and CoA biosynthesis)	K01464	EC:3.5.2.2	PREDICTED: dihydropyrimidinase [Brassica rapa]	MSTRG.29876.1	x	A10	17447691	17447914	MSTRG.29876	BraA10g026140.3C	yes	novel	cis	10K	NA	1
BraA10g026070.3C	0	A10	17430610	17432141	MSTRG.29871	BraA10g026070.3C	yes	GO:0003924(GTPase activity);GO:0005200(structural constituent of cytoskeleton);GO:0005525(GTP binding);GO:0005737(cytoplasm);GO:0005874(microtubule);GO:0005886(plasma membrane);GO:0007017(microtubule-based process);GO:0009409(response to cold);GO:0009651(response to salt stress);GO:0015630(microtubule cytoskeleton)	04145(Phagosome)	K07375	NA	BnaC09g44450D [Brassica napus]	MSTRG.29876.1	x	A10	17447691	17447914	MSTRG.29876	BraA10g026140.3C	yes	novel	cis	100K	NA	-1
BraA10g026020.3C	0	A10	17414716	17416751	MSTRG.29864	BraA10g026020.3C	yes	GO:0003677(DNA binding);GO:0003700(transcription factor activity, sequence-specific DNA binding);GO:0005634(nucleus);GO:0009938(negative regulation of gibberellic acid mediated signaling pathway);GO:0010051(xylem and phloem pattern formation);GO:0010252(auxin homeostasis);GO:0045893(positive regulation of transcription, DNA-templated);GO:0046982(protein heterodimerization activity);GO:0048479(sty…	NA	NA	NA	PREDICTED: protein LATERAL ROOT PRIMORDIUM 1-like [Brassica napus]	MSTRG.29876.1	x	A10	17447691	17447914	MSTRG.29876	BraA10g026140.3C	yes	novel	cis	100K	NA	-1
BraA10g026200.3C	0	A10	17465462	17467915	MSTRG.29883	BraA10g026200.3C	yes	GO:0005739(mitochondrion);GO:0008270(zinc ion binding)	NA	NA	NA	PREDICTED: pentatricopeptide repeat-containing protein At5g12100, mitochondrial [Brassica rapa]	MSTRG.29876.1	x	A10	17447691	17447914	MSTRG.29876	BraA10g026140.3C	yes	novel	cis	100K	NA	1
BraA10g026180.3C	0	A10	17461471	17463246	MSTRG.29880	BraA10g026180.3C	yes	GO:0003746(translation elongation factor activity);GO:0005634(nucleus);GO:0005886(plasma membrane);GO:0006414(translational elongation)	NA	NA	NA	PREDICTED: uncharacterized protein LOC103846666 [Brassica rapa]	MSTRG.29876.1	x	A10	17447691	17447914	MSTRG.29876	BraA10g026140.3C	yes	novel	cis	100K	NA	1
BraA02g043700.3C	0	A02	30237275	30238911	MSTRG.5868	BraA02g043700.3C	yes	GO:0005737(cytoplasm);GO:0008270(zinc ion binding);GO:0016021(integral component of membrane)	NA	NA	NA	PREDICTED: uncharacterized protein LOC103855008 [Brassica rapa]	MSTRG.5871.1	u	A02	30267177	30267784	MSTRG.5871	.	yes	novel	cis	100K	NA	-1
BraA02g043780.3C	0	A02	30282606	30284264	MSTRG.5874	BraA02g043780.3C	yes	GO:0004842(ubiquitin-protein transferase activity);GO:0016567(protein ubiquitination);GO:0016874(ligase activity)	04140(Regulation of autophagy)	K08332	NA	PREDICTED: U-box domain-containing protein 41-like [Brassica rapa]	MSTRG.5871.1	u	A02	30267177	30267784	MSTRG.5871	.	yes	novel	cis	100K	NA	-1
BraA02g043710.3C	0	A02	30242329	30243686	MSTRG.5867	BraA02g043710.3C	yes	GO:0003677(DNA binding);GO:0003700(transcription factor activity, sequence-specific DNA binding);GO:0005634(nucleus);GO:0006355(regulation of transcription, DNA-templated);GO:0009414(response to water deprivation);GO:0009651(response to salt stress);GO:0009737(response to abscisic acid);GO:0009751(response to salicylic acid);GO:0010468(regulation of gene expression)	04626(Plant-pathogen interaction)	K09422	NA	PREDICTED: transcription factor MYB30-like [Brassica rapa]	MSTRG.5871.1	u	A02	30267177	30267784	MSTRG.5871	.	yes	novel	cis	100K	NA	1
BraA02g037550.3C	0	A02	26295321	26296941	MSTRG.5477	BraA02g037550.3C	yes	GO:0005739(mitochondrion);GO:0005746(mitochondrial respiratory chain);GO:0005750(mitochondrial respiratory chain complex III);GO:0005773(vacuole);GO:0005774(vacuolar membrane);GO:0005886(plasma membrane);GO:0009055(electron carrier activity);GO:0016020(membrane);GO:0020037(heme binding);GO:0045153(electron transporter, transferring electrons within CoQH2-cytochrome c reductase complex activity);G…	00190(Oxidative phosphorylation)	K00413	NA	PREDICTED: cytochrome c1 1, heme protein, mitochondrial-like [Brassica rapa]	MSTRG.5476.2	u	A02	26291020	26293400	MSTRG.5476	.	yes	novel	cis	10K	NA	-1
BraA02g037450.3C	0	A02	26236178	26237413	MSTRG.5458	BraA02g037450.3C	yes	GO:0003674(molecular_function);GO:0005634(nucleus);GO:0008150(biological_process)	NA	NA	NA	PREDICTED: F-box/kelch-repeat protein At3g27150-like [Brassica rapa]	MSTRG.5476.2	u	A02	26291020	26293400	MSTRG.5476	.	yes	novel	cis	100K	NA	-1
BraA02g037470.3C	0	A02	26249380	26250165	MSTRG.5466	BraA02g037470.3C	yes	GO:0003735(structural constituent of ribosome);GO:0005840(ribosome);GO:0006412(translation);GO:0009507(chloroplast);GO:0009534(chloroplast thylakoid);GO:0009570(chloroplast stroma);GO:0042254(ribosome biogenesis);GO:0044391(ribosomal subunit)	NA	NA	NA	PREDICTED: uncharacterized protein LOC103854264 [Brassica rapa]	MSTRG.5476.2	u	A02	26291020	26293400	MSTRG.5476	.	yes	novel	cis	100K	NA	-1
BraA04g019080.3C	0	A04	14422563	14424792	MSTRG.11643	BraA04g019080.3C	yes	GO:0003676(nucleic acid binding);GO:0003723(RNA binding);GO:0005622(intracellular);GO:0005737(cytoplasm);GO:0008408(3'-5' exonuclease activity);GO:0090305(nucleic acid phosphodiester bond hydrolysis)	NA	NA	NA	PREDICTED: piRNA biogenesis protein EXD1 isoform X2 [Brassica rapa]	MSTRG.11642.1	u	A04	14400151	14401171	MSTRG.11642	.	yes	novel	cis	100K	NA	1
BraA10g020500.3C	0	A10	14848052	14849703	MSTRG.29429	BraA10g020500.3C	yes	GO:0004601(peroxidase activity);GO:0005576(extracellular region);GO:0005634(nucleus);GO:0005737(cytoplasm);GO:0006979(response to oxidative stress);GO:0020037(heme binding);GO:0042744(hydrogen peroxide catabolic process);GO:0046872(metal ion binding);GO:0055114(oxidation-reduction process)	00940(Phenylpropanoid biosynthesis)	K00430	EC:1.11.1.7	BnaA10g15310D [Brassica napus]	MSTRG.29435.1	x	A10	14858153	14861133	MSTRG.29435	BraA10g020530.3C	yes	novel	cis	100K	NA	-1
BraA10g020520.3C	0	A10	14855690	14857562	MSTRG.29434	BraA10g020520.3C	yes	GO:0004601(peroxidase activity);GO:0005576(extracellular region);GO:0006979(response to oxidative stress);GO:0009615(response to virus);GO:0009723(response to ethylene);GO:0020037(heme binding);GO:0042744(hydrogen peroxide catabolic process);GO:0046872(metal ion binding);GO:0055114(oxidation-reduction process)	00940(Phenylpropanoid biosynthesis)	K00430	EC:1.11.1.7	PREDICTED: peroxidase 58-like [Brassica rapa]	MSTRG.29435.1	x	A10	14858153	14861133	MSTRG.29435	BraA10g020530.3C	yes	novel	cis	10K	NA	-1
BraA10g020510.3C	0	A10	14852073	14853822	BraA10g020510.3C	BraA10g020510.3C	yes	GO:0004601(peroxidase activity);GO:0005576(extracellular region);GO:0006979(response to oxidative stress);GO:0009615(response to virus);GO:0009723(response to ethylene);GO:0020037(heme binding);GO:0042744(hydrogen peroxide catabolic process);GO:0046872(metal ion binding);GO:0055114(oxidation-reduction process)	00940(Phenylpropanoid biosynthesis)	K00430	EC:1.11.1.7	PREDICTED: peroxidase 58 [Brassica rapa]	MSTRG.29435.1	x	A10	14858153	14861133	MSTRG.29435	BraA10g020530.3C	yes	novel	cis	10K	NA	-1
BraA02g035070.3C	0	A02	24264993	24265302	MSTRG.5299	BraA02g035070.3C	yes	GO:0003674(molecular_function);GO:0005576(extracellular region);GO:0008150(biological_process);GO:0016020(membrane)	NA	NA	NA	BnaA02g25930D [Brassica napus]	MSTRG.5299.1	j	A02	24264445	24265302	MSTRG.5299	BraA02g035070.3C	yes	novel	cis	1K	NA	1
BraA04g016930.3C	0	A04	12876660	12882208	MSTRG.11498	BraA04g016930.3C	yes	GO:0003677(DNA binding);GO:0003682(chromatin binding);GO:0003886(DNA (cytosine-5-)-methyltransferase activity);GO:0005515(protein binding);GO:0005634(nucleus);GO:0006349(regulation of gene expression by genetic imprinting);GO:0008168(methyltransferase activity);GO:0009294(DNA mediated transformation);GO:0009910(negative regulation of flower development);GO:0010069(zygote asymmetric cytokinesis in…	00270(Cysteine and methionine metabolism)	K00558	EC:2.1.1.37	PREDICTED: DNA (cytosine-5)-methyltransferase 1-like [Brassica rapa]	MSTRG.11491.1	u	A04	12806246	12806908	MSTRG.11491	.	yes	novel	cis	100K	NA	1
BraA04g016940.3C	0	A04	12885543	12886850	MSTRG.11497	BraA04g016940.3C	yes	GO:0005737(cytoplasm);GO:0005829(cytosol);GO:0009742(brassinosteroid mediated signaling pathway);GO:0016131(brassinosteroid metabolic process);GO:0016740(transferase activity);GO:0016747(transferase activity, transferring acyl groups other than amino-acyl groups)	00940(Phenylpropanoid biosynthesis);00945(Stilbenoid, diarylheptanoid and gingerol biosynthesis);00941(Flavonoid biosynthesis)	K13065	EC:2.3.1.133	PREDICTED: BAHD acyltransferase At5g47980-like [Brassica rapa]	MSTRG.11491.1	u	A04	12806246	12806908	MSTRG.11491	.	yes	novel	cis	100K	NA	-1
BraA04g016820.3C	0	A04	12823146	12824875	BraA04g016820.3C	BraA04g016820.3C	yes	GO:0005515(protein binding);GO:0005737(cytoplasm);GO:0009693(ethylene biosynthetic process);GO:0009733(response to auxin);GO:0009835(fruit ripening);GO:0016847(1-aminocyclopropane-1-carboxylate synthase activity);GO:0030170(pyridoxal phosphate binding);GO:0042218(1-aminocyclopropane-1-carboxylate biosynthetic process);GO:0042802(identical protein binding);GO:0071281(cellular response to iron ion)	00270(Cysteine and methionine metabolism)	K01762	EC:4.4.1.14	PREDICTED: 1-aminocyclopropane-1-carboxylate synthase 4 [Brassica rapa]	MSTRG.11491.1	u	A04	12806246	12806908	MSTRG.11491	.	yes	novel	cis	100K	NA	1
BraA05g027870.3C	0	A05	20865632	20867428	BraA05g027870.3C	BraA05g027870.3C	yes	GO:0005634(nucleus)	NA	NA	NA	PREDICTED: proline-rich protein 1 isoform X2 [Brassica rapa]	MSTRG.14357.1	u	A05	20841487	20843186	MSTRG.14357	.	yes	novel	cis	100K	NA	-1
BraA05g027770.3C	0	A05	20804003	20805152	MSTRG.14350	BraA05g027770.3C	yes	GO:0003674(molecular_function);GO:0005739(mitochondrion);GO:0006950(response to stress)	NA	NA	NA	PREDICTED: uncharacterized protein LOC103869444 [Brassica rapa]	MSTRG.14357.1	u	A05	20841487	20843186	MSTRG.14357	.	yes	novel	cis	100K	NA	1
BraA05g027900.3C	0	A05	20887074	20888884	MSTRG.14363	BraA05g027900.3C	yes	GO:0005576(extracellular region);GO:0006508(proteolysis);GO:0008234(cysteine-type peptidase activity)	04145(Phagosome)	K01365	EC:3.4.22.15	PREDICTED: probable cysteine protease RD21C [Brassica rapa]	MSTRG.14357.1	u	A05	20841487	20843186	MSTRG.14357	.	yes	novel	cis	100K	NA	1
BraA05g027780.3C	0	A05	20812477	20814054	MSTRG.14353	BraA05g027780.3C	yes	GO:0003674(molecular_function);GO:0005739(mitochondrion);GO:0005886(plasma membrane);GO:0008150(biological_process)	NA	NA	NA	PREDICTED: uncharacterized protein LOC103869445 [Brassica rapa]	MSTRG.14357.1	u	A05	20841487	20843186	MSTRG.14357	.	yes	novel	cis	100K	NA	-1
BraA06g021480.3C	0	A06	12757501	12760678	MSTRG.16889	BraA06g021480.3C	yes	GO:0003677(DNA binding);GO:0003700(transcription factor activity, sequence-specific DNA binding);GO:0005634(nucleus);GO:0006351(transcription, DNA-templated);GO:0009738(abscisic acid-activated signaling pathway);GO:0033613(activating transcription factor binding);GO:0043565(sequence-specific DNA binding);GO:0045893(positive regulation of transcription, DNA-templated)	04075(Plant hormone signal transduction)	K14432	NA	BnaCnng04010D [Brassica napus]	MSTRG.16887.1	u	A06	12752013	12752731	MSTRG.16887	.	yes	novel	cis	10K	NA	-1
BraA06g001730.3C	0	A06	1077410	1077616	MSTRG.15571	BraA06g001730.3C	yes	GO:0003674(molecular_function);GO:0005576(extracellular region);GO:0008150(biological_process)	NA	NA	NA	PREDICTED: uncharacterized protein LOC103871178 [Brassica rapa]	MSTRG.15569.1	u	A06	1075131	1076493	MSTRG.15569	.	yes	novel	cis	10K	NA	1
BraA07g020270.3C	0	A07	16877290	16878643	MSTRG.19715	BraA07g020270.3C	yes	GO:0003674(molecular_function);GO:0005634(nucleus);GO:0008150(biological_process)	NA	NA	NA	PREDICTED: protein WVD2-like 7 [Brassica rapa]	MSTRG.19712.1	u	A07	16862629	16863371	MSTRG.19712	.	yes	novel	cis	100K	NA	1
BraA07g020190.3C	0	A07	16843510	16845120	BraA07g020190.3C	BraA07g020190.3C	yes	GO:0005576(extracellular region);GO:0008270(zinc ion binding)	NA	NA	NA	PREDICTED: uncharacterized protein LOC106356665 [Brassica napus]	MSTRG.19712.1	u	A07	16862629	16863371	MSTRG.19712	.	yes	novel	cis	100K	NA	-1
BraA07g020280.3C	0	A07	16883851	16886760	MSTRG.19716	BraA07g020280.3C	yes	GO:0008150(biological_process);GO:0016021(integral component of membrane);GO:0016740(transferase activity)	NA	NA	NA	PREDICTED: UPF0392 protein RCOM_0530710-like [Brassica napus]	MSTRG.19712.1	u	A07	16862629	16863371	MSTRG.19712	.	yes	novel	cis	100K	NA	-1
BraA07g020250.3C	0	A07	16864103	16865137	MSTRG.19710	BraA07g020250.3C	yes	GO:0000104(succinate dehydrogenase activity);GO:0005739(mitochondrion);GO:0005749(mitochondrial respiratory chain complex II, succinate dehydrogenase complex (ubiquinone));GO:0006099(tricarboxylic acid cycle);GO:0006121(mitochondrial electron transport, succinate to ubiquinone);GO:0008177(succinate dehydrogenase (ubiquinone) activity);GO:0008270(zinc ion binding);GO:0009055(electron carrier activ…	01200(Carbon metabolism);00020(Citrate cycle (TCA cycle));00190(Oxidative phosphorylation)	K00235	EC:1.3.5.1	PREDICTED: succinate dehydrogenase [ubiquinone] iron-sulfur subunit 2, mitochondrial [Brassica rapa]	MSTRG.19712.1	u	A07	16862629	16863371	MSTRG.19712	.	yes	novel	cis	10K	NA	1
BraA07g020160.3C	0	A07	16829570	16830382	MSTRG.19708	BraA07g020160.3C	yes	GO:0003735(structural constituent of ribosome);GO:0005634(nucleus);GO:0005730(nucleolus);GO:0005840(ribosome);GO:0006412(translation);GO:0022625(cytosolic large ribosomal subunit);GO:0042254(ribosome biogenesis)	03010(Ribosome)	K02896	NA	PREDICTED: probable ribosome biogenesis protein RLP24 [Brassica rapa]	MSTRG.19712.1	u	A07	16862629	16863371	MSTRG.19712	.	yes	novel	cis	100K	NA	1
BraA09g024470.3C	0	A09	16406738	16409007	MSTRG.25452	BraA09g024470.3C	yes	GO:0005524(ATP binding);GO:0005739(mitochondrion);GO:0009507(chloroplast);GO:0009570(chloroplast stroma);GO:0030956(glutamyl-tRNA(Gln) amidotransferase complex);GO:0032543(mitochondrial translation);GO:0050567(glutaminyl-tRNA synthase (glutamine-hydrolyzing) activity);GO:0070681(glutaminyl-tRNAGln biosynthesis via transamidation)	00970(Aminoacyl-tRNA biosynthesis)	K02433	EC:6.3.5.6;EC:6.3.5.7	PREDICTED: glutamyl-tRNA(Gln) amidotransferase subunit A, chloroplastic/mitochondrial [Brassica rapa]	MSTRG.25457.1	u	A09	16480540	16481957	MSTRG.25457	.	yes	novel	cis	100K	NA	-1
BraA09g024460.3C	0	A09	16405026	16405511	MSTRG.25451	BraA09g024460.3C	yes	GO:0005509(calcium ion binding);GO:0005794(Golgi apparatus);GO:0008150(biological_process)	04626(Plant-pathogen interaction)	K13448	NA	PREDICTED: probable calcium-binding protein CML16 [Brassica rapa]	MSTRG.25457.1	u	A09	16480540	16481957	MSTRG.25457	.	yes	novel	cis	100K	NA	-1
BraA03g004640.3C	0	A03	2009334	2009927	MSTRG.6355	BraA03g004640.3C	yes	GO:0005515(protein binding);GO:0005634(nucleus);GO:0008150(biological_process)	NA	NA	NA	PREDICTED: polyadenylate-binding protein-interacting protein 5-like [Brassica rapa]	MSTRG.6354.1	o	A03	2004983	2009493	MSTRG.6354	BraA03g004630.3C	yes	novel	cis	10K	NA	1
BraA01g023560.3C	0	A01	13447439	13451097	MSTRG.1671	BraA01g023560.3C	yes	GO:0005506(iron ion binding);GO:0005737(cytoplasm);GO:0007568(aging);GO:0009267(cellular response to starvation);GO:0016491(oxidoreductase activity);GO:0051213(dioxygenase activity);GO:0055114(oxidation-reduction process)	00941(Flavonoid biosynthesis)	K05277	EC:1.14.11.19	PREDICTED: probable 2-oxoglutarate-dependent dioxygenase At3g49630 [Brassica rapa]	MSTRG.1668.2	j	A01	13417872	13421026	MSTRG.1668	BraA01g023510.3C	yes	novel	cis	100K	NA	1
BraA02g013140.3C	0	A02	6641683	6641985	MSTRG.3986	BraA02g013140.3C	yes	GO:0004674(protein serine/threonine kinase activity);GO:0005524(ATP binding);GO:0005886(plasma membrane);GO:0006468(protein phosphorylation);GO:0016021(integral component of membrane);GO:0016301(kinase activity);GO:0030246(carbohydrate binding)	NA	NA	NA	PREDICTED: probable L-type lectin-domain containing receptor kinase S.7 [Brassica oleracea var. oleracea]	MSTRG.3985.1	u	A02	6640506	6641104	MSTRG.3985	.	yes	novel	cis	10K	NA	1
BraA02g013150.3C	0	A02	6642426	6642620	MSTRG.3987	BraA02g013150.3C	yes	NA	NA	NA	NA	NA	MSTRG.3985.1	u	A02	6640506	6641104	MSTRG.3985	.	yes	novel	cis	10K	NA	1
BraA03g003040.3C	0	A03	1350096	1350359	MSTRG.6231	BraA03g003040.3C	yes	GO:0005576(extracellular region);GO:0005578(proteinaceous extracellular matrix);GO:0008289(lipid binding);GO:0009859(pollen hydration);GO:0012511(monolayer-surrounded lipid storage body);GO:0016020(membrane);GO:0016021(integral component of membrane);GO:0019915(lipid storage);GO:0019953(sexual reproduction);GO:0031012(extracellular matrix);GO:0048544(recognition of pollen);GO:0070505(pollen coat)	NA	NA	NA	PREDICTED: oleosin-B6-like [Brassica napus]	MSTRG.6233.1	u	A03	1356610	1357137	MSTRG.6233	.	yes	novel	cis	10K	NA	1
BraA03g003070.3C	0	A03	1358469	1358756	MSTRG.6234	BraA03g003070.3C	yes	GO:0003674(molecular_function);GO:0005739(mitochondrion);GO:0012511(monolayer-surrounded lipid storage body);GO:0016021(integral component of membrane)	NA	NA	NA	BnaC03g03160D [Brassica napus]	MSTRG.6233.1	u	A03	1356610	1357137	MSTRG.6233	.	yes	novel	cis	10K	NA	1
BraA03g003060.3C	0	A03	1355175	1355414	BraA03g003060.3C	BraA03g003060.3C	yes	GO:0005576(extracellular region);GO:0008289(lipid binding);GO:0009507(chloroplast);GO:0012511(monolayer-surrounded lipid storage body);GO:0016020(membrane);GO:0016021(integral component of membrane);GO:0019915(lipid storage);GO:0019953(sexual reproduction)	NA	NA	NA	BnaC03g03150D [Brassica napus]	MSTRG.6233.1	u	A03	1356610	1357137	MSTRG.6233	.	yes	novel	cis	10K	NA	1
BraA06g040000.3C	0	A06	26601027	26601658	MSTRG.18157	BraA06g040000.3C	yes	GO:0003674(molecular_function);GO:0005634(nucleus);GO:0008150(biological_process)	NA	NA	NA	PREDICTED: uncharacterized protein LOC103827540 [Brassica rapa]	MSTRG.18170.1	i	A06	26689669	26690812	MSTRG.18170	BraA06g040160.3C	yes	novel	cis	100K	NA	1
BraA06g040010.3C	0	A06	26602977	26605988	MSTRG.18158	BraA06g040010.3C	yes	GO:0000910(cytokinesis);GO:0005634(nucleus);GO:0005739(mitochondrion);GO:0005874(microtubule);GO:0007020(microtubule nucleation);GO:0007067(mitotic nuclear division);GO:0008017(microtubule binding);GO:0009524(phragmoplast);GO:0009536(plastid);GO:0009574(preprophase band);GO:0031116(positive regulation of microtubule polymerization)	00190(Oxidative phosphorylation)	K02133	EC:3.6.3.14	PREDICTED: 65-kDa microtubule-associated protein 6 [Brassica rapa]	MSTRG.18170.1	i	A06	26689669	26690812	MSTRG.18170	BraA06g040160.3C	yes	novel	cis	100K	NA	1
BraA03g049930.3C	0	A03	25588304	25589952	MSTRG.9623	BraA03g049930.3C	yes	NA	NA	NA	NA	PREDICTED: uncharacterized protein LOC103861733 isoform X4 [Brassica rapa]	MSTRG.9624.1	j	A03	25590420	25593474	MSTRG.9624	BraA03g049940.3C	yes	novel	cis	10K	NA	1
BraA03g049910.3C	0	A03	25577821	25578939	MSTRG.9618	BraA03g049910.3C	yes	GO:0003674(molecular_function);GO:0008150(biological_process);GO:0009507(chloroplast)	NA	NA	NA	PREDICTED: F-box protein At1g69090-like [Brassica rapa]	MSTRG.9624.1	j	A03	25590420	25593474	MSTRG.9624	BraA03g049940.3C	yes	novel	cis	100K	NA	1
BraA03g049840.3C	0	A03	25544676	25545344	MSTRG.9610	BraA03g049840.3C	yes	GO:0006952(defense response);GO:0007165(signal transduction);GO:0043531(ADP binding);GO:0080135(regulation of cellular response to stress)	04070(Phosphatidylinositol signaling system);04626(Plant-pathogen interaction)	K02183	NA	PREDICTED: probable disease resistance protein RPP1 isoform X1 [Brassica rapa]	MSTRG.9624.1	j	A03	25590420	25593474	MSTRG.9624	BraA03g049940.3C	yes	novel	cis	100K	NA	-1
BraA03g049830.3C	0	A03	25524902	25527938	MSTRG.9609	BraA03g049830.3C	yes	GO:0005524(ATP binding);GO:0005737(cytoplasm);GO:0006952(defense response);GO:0007165(signal transduction);GO:0016021(integral component of membrane);GO:0043531(ADP binding)	03040(Spliceosome);04141(Protein processing in endoplasmic reticulum);04144(Endocytosis)	K03283	NA	PREDICTED: probable disease resistance protein RPP1 isoform X1 [Brassica rapa]	MSTRG.9624.1	j	A03	25590420	25593474	MSTRG.9624	BraA03g049940.3C	yes	novel	cis	100K	NA	-1
BraA04g025530.3C	0	A04	18273952	18274497	MSTRG.12082	BraA04g025530.3C	yes	GO:0008270(zinc ion binding);GO:0016021(integral component of membrane);GO:0016567(protein ubiquitination)	NA	NA	NA	PREDICTED: RING-H2 finger protein ATL70 [Brassica rapa]	MSTRG.12078.1	j	A04	18229595	18232747	MSTRG.12078	BraA04g025450.3C	yes	novel	cis	100K	NA	-1
BraA04g025380.3C	0	A04	18211467	18211826	MSTRG.12060	BraA04g025380.3C	yes	GO:0005576(extracellular region)	NA	NA	NA	PREDICTED: uncharacterized protein LOC103865481 [Brassica rapa]	MSTRG.12078.1	j	A04	18229595	18232747	MSTRG.12078	BraA04g025450.3C	yes	novel	cis	100K	NA	1
BraA04g025500.3C	0	A04	18260507	18262464	BraA04g025500.3C	BraA04g025500.3C	yes	GO:0004683(calmodulin-dependent protein kinase activity);GO:0005509(calcium ion binding);GO:0005516(calmodulin binding);GO:0005524(ATP binding);GO:0005634(nucleus);GO:0005737(cytoplasm);GO:0005886(plasma membrane);GO:0006468(protein phosphorylation);GO:0009738(abscisic acid-activated signaling pathway);GO:0009931(calcium-dependent protein serine/threonine kinase activity);GO:0016301(kinase activi…	04626(Plant-pathogen interaction)	K13412	EC:2.7.11.1	PREDICTED: calcium-dependent protein kinase 25 [Brassica rapa]	MSTRG.12078.1	j	A04	18229595	18232747	MSTRG.12078	BraA04g025450.3C	yes	novel	cis	100K	NA	1
BraA04g025460.3C	0	A04	18238432	18240623	MSTRG.12077	BraA04g025460.3C	yes	GO:0000287(magnesium ion binding);GO:0005634(nucleus);GO:0005737(cytoplasm);GO:0005829(cytosol);GO:0005986(sucrose biosynthetic process);GO:0009506(plasmodesma);GO:0046686(response to cadmium ion);GO:0050307(sucrose-phosphate phosphatase activity)	04075(Plant hormone signal transduction)	K14514	NA	PREDICTED: probable sucrose-phosphatase 2 [Brassica rapa]	MSTRG.12078.1	j	A04	18229595	18232747	MSTRG.12078	BraA04g025450.3C	yes	novel	cis	10K	NA	1
BraA04g025550.3C	0	A04	18292183	18293421	MSTRG.12083	BraA04g025550.3C	yes	GO:0002679(respiratory burst involved in defense response);GO:0004842(ubiquitin-protein transferase activity);GO:0005737(cytoplasm);GO:0005829(cytosol);GO:0006952(defense response);GO:0009414(response to water deprivation);GO:0010200(response to chitin);GO:0016567(protein ubiquitination);GO:0016874(ligase activity);GO:0051865(protein autoubiquitination)	00970(Aminoacyl-tRNA biosynthesis)	K01876	EC:6.1.1.12	PREDICTED: E3 ubiquitin-protein ligase PUB23-like [Brassica rapa]	MSTRG.12078.1	j	A04	18229595	18232747	MSTRG.12078	BraA04g025450.3C	yes	novel	cis	100K	NA	-1
BraA04g025370.3C	0	A04	18210270	18211002	MSTRG.12059	BraA04g025370.3C	yes	GO:0005886(plasma membrane);GO:0016021(integral component of membrane)	NA	NA	NA	PREDICTED: CASP-like protein 2B1 [Brassica rapa]	MSTRG.12078.1	j	A04	18229595	18232747	MSTRG.12078	BraA04g025450.3C	yes	novel	cis	100K	NA	-1
BraA04g025360.3C	0	A04	18202252	18202422	MSTRG.12076	BraA04g025360.3C	yes	GO:0003674(molecular_function);GO:0008150(biological_process)	NA	NA	NA	PREDICTED: uncharacterized protein LOC103865476 [Brassica rapa]	MSTRG.12078.1	j	A04	18229595	18232747	MSTRG.12078	BraA04g025450.3C	yes	novel	cis	100K	NA	1
BraA02g022620.3C	0	A02	13196857	13199160	MSTRG.4594	BraA02g022620.3C	yes	GO:0003674(molecular_function);GO:0005634(nucleus);GO:0008150(biological_process)	NA	NA	NA	PREDICTED: uncharacterized protein LOC106327114 [Brassica oleracea var. oleracea]	MSTRG.4586.1	u	A02	13182153	13183026	MSTRG.4586	.	yes	novel	cis	100K	NA	1
BraA02g022500.3C	0	A02	13152725	13156706	MSTRG.4583	BraA02g022500.3C	yes	GO:0005452(inorganic anion exchanger activity);GO:0005886(plasma membrane);GO:0005887(integral component of plasma membrane);GO:0015301(anion:anion antiporter activity);GO:0035445(borate transmembrane transport);GO:0046713(borate transport);GO:0051453(regulation of intracellular pH);GO:0080029(cellular response to boron-containing substance levels);GO:0080139(borate efflux transmembrane transport…	NA	NA	NA	PREDICTED: boron transporter 4 [Brassica rapa]	MSTRG.4586.1	u	A02	13182153	13183026	MSTRG.4586	.	yes	novel	cis	100K	NA	-1
BraA02g022490.3C	0	A02	13145107	13146317	MSTRG.4581	BraA02g022490.3C	yes	GO:0003674(molecular_function);GO:0008150(biological_process);GO:0009507(chloroplast);GO:0009534(chloroplast thylakoid);GO:0009535(chloroplast thylakoid membrane);GO:0016021(integral component of membrane)	NA	NA	NA	PREDICTED: uncharacterized protein LOC103852921 [Brassica rapa]	MSTRG.4586.1	u	A02	13182153	13183026	MSTRG.4586	.	yes	novel	cis	100K	NA	-1
BraA02g022550.3C	0	A02	13175990	13177837	MSTRG.4587	BraA02g022550.3C	yes	GO:0004312(fatty acid synthase activity);GO:0004315(3-oxoacyl-[acyl-carrier-protein] synthase activity);GO:0006633(fatty acid biosynthetic process);GO:0006636(unsaturated fatty acid biosynthetic process);GO:0009507(chloroplast);GO:0009536(plastid);GO:0009570(chloroplast stroma);GO:0009631(cold acclimation);GO:0009793(embryo development ending in seed dormancy)	01212(Fatty acid metabolism);00061(Fatty acid biosynthesis);00780(Biotin metabolism)	K09458	EC:2.3.1.179	PREDICTED: 3-oxoacyl-[acyl-carrier-protein] synthase II, chloroplastic-like [Brassica rapa]	MSTRG.4586.1	u	A02	13182153	13183026	MSTRG.4586	.	yes	novel	cis	10K	NA	1
BraA02g022420.3C	0	A02	13101948	13103419	BraA02g022420.3C	BraA02g022420.3C	yes	GO:0003677(DNA binding);GO:0003700(transcription factor activity, sequence-specific DNA binding);GO:0005634(nucleus);GO:0006355(regulation of transcription, DNA-templated);GO:0009739(response to gibberellin);GO:0009751(response to salicylic acid);GO:0010200(response to chitin)	04626(Plant-pathogen interaction)	K09422	NA	PREDICTED: myb-related protein 306-like [Brassica rapa]	MSTRG.4586.1	u	A02	13182153	13183026	MSTRG.4586	.	yes	novel	cis	100K	NA	-1
BraA03g042350.3C	0	A03	21249201	21250415	MSTRG.9083	BraA03g042350.3C	yes	GO:0003674(molecular_function);GO:0008150(biological_process)	NA	NA	NA	PREDICTED: uncharacterized protein LOC103860372 [Brassica rapa]	MSTRG.9078.1	u	A03	21218493	21219680	MSTRG.9078	.	yes	novel	cis	100K	NA	1
BraA03g042380.3C	0	A03	21265473	21267196	BraA03g042380.3C	BraA03g042380.3C	yes	GO:0005524(ATP binding);GO:0005634(nucleus);GO:0006952(defense response);GO:0007165(signal transduction);GO:0043531(ADP binding)	04070(Phosphatidylinositol signaling system);04626(Plant-pathogen interaction)	K02183	NA	PREDICTED: calmodulin-like protein 12 [Brassica rapa]	MSTRG.9078.1	u	A03	21218493	21219680	MSTRG.9078	.	yes	novel	cis	100K	NA	-1
BraA03g042340.3C	0	A03	21246722	21248259	MSTRG.9082	BraA03g042340.3C	yes	GO:0004760(serine-pyruvate transaminase activity);GO:0005777(peroxisome);GO:0005886(plasma membrane);GO:0008453(alanine-glyoxylate transaminase activity);GO:0009507(chloroplast);GO:0009570(chloroplast stroma);GO:0009853(photorespiration);GO:0016020(membrane);GO:0048046(apoplast);GO:0050281(serine-glyoxylate transaminase activity)	01200(Carbon metabolism);00630(Glyoxylate and dicarboxylate metabolism);00250(Alanine, aspartate and glutamate metabolism);00260(Glycine, serine and threonine metabolism);04146(Peroxisome)	K00830	EC:2.6.1.44;EC:2.6.1.45	PREDICTED: serine--glyoxylate aminotransferase-like [Brassica rapa]	MSTRG.9078.1	u	A03	21218493	21219680	MSTRG.9078	.	yes	novel	cis	100K	NA	-1
BraA03g042320.3C	0	A03	21232843	21234529	MSTRG.9080	BraA03g042320.3C	yes	GO:0003674(molecular_function);GO:0005575(cellular_component);GO:0008150(biological_process)	NA	NA	NA	PREDICTED: uncharacterized protein LOC103860369 isoform X1 [Brassica rapa]	MSTRG.9078.1	u	A03	21218493	21219680	MSTRG.9078	.	yes	novel	cis	100K	NA	-1
BraA03g024790.3C	0	A03	12192185	12192490	MSTRG.7811	BraA03g024790.3C	yes	GO:0003674(molecular_function);GO:0008150(biological_process);GO:0016021(integral component of membrane)	NA	NA	NA	PREDICTED: uncharacterized protein LOC106437420 [Brassica napus]	MSTRG.7812.1	u	A03	12187107	12188153	MSTRG.7812	.	yes	novel	cis	10K	NA	1
BraA03g024700.3C	0	A03	12137501	12138259	MSTRG.7802	BraA03g024700.3C	yes	GO:0004364(glutathione transferase activity);GO:0005737(cytoplasm);GO:0005829(cytosol);GO:0005886(plasma membrane);GO:0006749(glutathione metabolic process);GO:0006979(response to oxidative stress);GO:0009407(toxin catabolic process);GO:0009506(plasmodesma);GO:0009636(response to toxic substance);GO:0043295(glutathione binding)	00480(Glutathione metabolism)	K00799	EC:2.5.1.18	PREDICTED: glutathione S-transferase U5 [Brassica rapa]	MSTRG.7812.1	u	A03	12187107	12188153	MSTRG.7812	.	yes	novel	cis	100K	NA	1
BraA01g021910.3C	0	A01	12121018	12122153	MSTRG.1577	BraA01g021910.3C	yes	GO:0016021(integral component of membrane);GO:0016595(glutamate binding)	NA	NA	NA	PREDICTED: BI1-like protein [Brassica rapa]	MSTRG.1576.1	u	A01	12171300	12172702	MSTRG.1576	.	yes	novel	cis	100K	NA	1
BraA01g022000.3C	0	A01	12195553	12196511	MSTRG.1579	BraA01g022000.3C	yes	GO:0009507(chloroplast);GO:0009522(photosystem I);GO:0009523(photosystem II);GO:0009535(chloroplast thylakoid membrane);GO:0010030(positive regulation of seed germination);GO:0010114(response to red light);GO:0010117(photoprotection);GO:0010218(response to far red light);GO:0010224(response to UV-B);GO:0010380(regulation of chlorophyll biosynthetic process);GO:0015979(photosynthesis);GO:0016021(i…	NA	NA	NA	PREDICTED: early light-induced protein 2, chloroplastic [Brassica rapa]	MSTRG.1576.1	u	A01	12171300	12172702	MSTRG.1576	.	yes	novel	cis	100K	NA	-1
BraA08g018000.3C	0	A08	14363344	14364911	MSTRG.22483	BraA08g018000.3C	yes	GO:0004842(ubiquitin-protein transferase activity);GO:0005634(nucleus);GO:0006511(ubiquitin-dependent protein catabolic process)	NA	NA	NA	PREDICTED: putative F-box/LRR-repeat protein 19 [Brassica rapa]	MSTRG.22482.1	u	A08	14358585	14359323	MSTRG.22482	.	yes	novel	cis	10K	NA	-1
BraA08g017920.3C	0	A08	14323436	14327500	MSTRG.22478	BraA08g017920.3C	yes	GO:0000045(autophagosome assembly);GO:0001934(positive regulation of protein phosphorylation);GO:0005634(nucleus);GO:0005776(autophagosome);GO:0009506(plasmodesma);GO:0015031(protein transport);GO:0019901(protein kinase binding);GO:0031410(cytoplasmic vesicle);GO:0034045(pre-autophagosomal structure membrane);GO:1990316(ATG1/ULK1 kinase complex)	NA	NA	NA	PREDICTED: autophagy-related protein 11-like [Brassica rapa]	MSTRG.22482.1	u	A08	14358585	14359323	MSTRG.22482	.	yes	novel	cis	100K	NA	-1
BraA08g018030.3C	0	A08	14373877	14375596	MSTRG.22486	BraA08g018030.3C	yes	GO:0003824(catalytic activity);GO:0005737(cytoplasm);GO:0005829(cytosol);GO:0006508(proteolysis);GO:0008233(peptidase activity);GO:0019760(glucosinolate metabolic process);GO:0034722(gamma-glutamyl-peptidase activity)	NA	NA	NA	PREDICTED: gamma-glutamyl peptidase 1 [Brassica rapa]	MSTRG.22482.1	u	A08	14358585	14359323	MSTRG.22482	.	yes	novel	cis	100K	NA	-1
BraA08g017910.3C	0	A08	14315000	14317295	MSTRG.22480	BraA08g017910.3C	yes	GO:0004185(serine-type carboxypeptidase activity);GO:0005576(extracellular region);GO:0005773(vacuole);GO:0006508(proteolysis);GO:0051603(proteolysis involved in cellular protein catabolic process)	00460(Cyanoamino acid metabolism)	K08249	EC:4.1.2.11	PREDICTED: serine carboxypeptidase-like 29 [Brassica rapa]	MSTRG.22482.1	u	A08	14358585	14359323	MSTRG.22482	.	yes	novel	cis	100K	NA	-1
BraA08g017940.3C	0	A08	14333924	14339323	MSTRG.22481	BraA08g017940.3C	yes	GO:0003674(molecular_function);GO:0008150(biological_process);GO:0016021(integral component of membrane)	03013(RNA transport)	K03260	NA	BnaA08g12910D [Brassica napus]	MSTRG.22482.1	u	A08	14358585	14359323	MSTRG.22482	.	yes	novel	cis	100K	NA	1
BraA01g019030.3C	0	A01	10120787	10121518	MSTRG.1402	BraA01g019030.3C	yes	GO:0003674(molecular_function);GO:0005886(plasma membrane);GO:0008150(biological_process);GO:0031225(anchored component of membrane);GO:0090406(pollen tube)	NA	NA	NA	PREDICTED: GPI-anchored protein LORELEI-like [Brassica rapa]	MSTRG.1406.1	u	A01	10160608	10162019	MSTRG.1406	.	yes	novel	cis	100K	NA	1
BraA01g019020.3C	0	A01	10115147	10115734	MSTRG.1401	BraA01g019020.3C	yes	GO:0004842(ubiquitin-protein transferase activity);GO:0005515(protein binding);GO:0005634(nucleus);GO:0005783(endoplasmic reticulum);GO:0005789(endoplasmic reticulum membrane);GO:0008270(zinc ion binding);GO:0016021(integral component of membrane);GO:0016567(protein ubiquitination);GO:0016874(ligase activity)	04141(Protein processing in endoplasmic reticulum)	K10666	EC:2.3.2.27	PREDICTED: E3 ubiquitin-protein ligase RMA2-like isoform X2 [Brassica rapa]	MSTRG.1406.1	u	A01	10160608	10162019	MSTRG.1406	.	yes	novel	cis	100K	NA	-1
BraA01g019110.3C	0	A01	10165155	10166366	MSTRG.1409	BraA01g019110.3C	yes	GO:0003674(molecular_function);GO:0005634(nucleus);GO:0008150(biological_process)	NA	NA	NA	PREDICTED: uncharacterized protein LOC103868065 [Brassica rapa]	MSTRG.1406.1	u	A01	10160608	10162019	MSTRG.1406	.	yes	novel	cis	10K	NA	1
BraA01g019010.3C	0	A01	10102148	10103551	MSTRG.1400	BraA01g019010.3C	yes	GO:0005576(extracellular region);GO:0005618(cell wall);GO:0006949(syncytium formation);GO:0009506(plasmodesma);GO:0009664(plant-type cell wall organization);GO:0009826(unidimensional cell growth);GO:0009828(plant-type cell wall loosening);GO:0016020(membrane);GO:0019953(sexual reproduction);GO:0071555(cell wall organization)	NA	NA	NA	PREDICTED: expansin-B3 [Brassica rapa]	MSTRG.1406.1	u	A01	10160608	10162019	MSTRG.1406	.	yes	novel	cis	100K	NA	-1
BraA01g019090.3C	0	A01	10133908	10135566	MSTRG.1408	BraA01g019090.3C	yes	GO:0004553(hydrolase activity, hydrolyzing O-glycosyl compounds);GO:0005576(extracellular region);GO:0009845(seed germination);GO:0016985(mannan endo-1,4-beta-mannosidase activity);GO:0046355(mannan catabolic process)	00051(Fructose and mannose metabolism)	K19355	EC:3.2.1.78	PREDICTED: mannan endo-1,4-beta-mannosidase 5 isoform X2 [Brassica rapa]	MSTRG.1406.1	u	A01	10160608	10162019	MSTRG.1406	.	yes	novel	cis	100K	NA	-1
BraA04g013860.3C	0	A04	10782352	10784309	MSTRG.11322	BraA04g013860.3C	yes	GO:0003677(DNA binding);GO:0005515(protein binding);GO:0005634(nucleus);GO:0006351(transcription, DNA-templated);GO:0006355(regulation of transcription, DNA-templated)	NA	NA	NA	PREDICTED: AT-hook motif nuclear-localized protein 5-like [Brassica rapa]	MSTRG.11317.3	u	A04	10750404	10758993	MSTRG.11317	.	yes	novel	cis	100K	NA	-1
BraA03g061220.3C	0	A03	32794327	32796368	MSTRG.10342	BraA03g061220.3C	yes	GO:0002229(defense response to oomycetes);GO:0005506(iron ion binding);GO:0006569(tryptophan catabolic process);GO:0006952(defense response);GO:0009414(response to water deprivation);GO:0009507(chloroplast);GO:0009617(response to bacterium);GO:0009625(response to insect);GO:0009682(induced systemic resistance);GO:0009684(indoleacetic acid biosynthetic process);GO:0010120(camalexin biosynthetic pr…	01210(2-Oxocarboxylic acid metabolism);00380(Tryptophan metabolism);00966(Glucosinolate biosynthesis)	K11812	EC:1.14.13.125	PREDICTED: cytochrome P450 79B1-like [Brassica rapa]	MSTRG.10337.1	u	A03	32703476	32705169	MSTRG.10337	.	yes	novel	cis	100K	NA	-1
BraA03g061120.3C	0	A03	32715494	32718411	MSTRG.10338	BraA03g061120.3C	yes	GO:0004672(protein kinase activity);GO:0004674(protein serine/threonine kinase activity);GO:0004675(transmembrane receptor protein serine/threonine kinase activity);GO:0005524(ATP binding);GO:0005829(cytosol);GO:0005886(plasma membrane);GO:0006468(protein phosphorylation);GO:0006952(defense response);GO:0007178(transmembrane receptor protein serine/threonine kinase signaling pathway);GO:0009506(p…	00520(Amino sugar and nucleotide sugar metabolism)	K01183	EC:3.2.1.14	PREDICTED: receptor-like serine/threonine-protein kinase SD1-6 [Brassica napus]	MSTRG.10337.1	u	A03	32703476	32705169	MSTRG.10337	.	yes	novel	cis	100K	NA	1
BraA05g035770.3C	0	A05	25126930	25128411	MSTRG.14916	BraA05g035770.3C	yes	GO:0004322(ferroxidase activity);GO:0006826(iron ion transport);GO:0006879(cellular iron ion homeostasis);GO:0006979(response to oxidative stress);GO:0008199(ferric iron binding);GO:0009507(chloroplast);GO:0009737(response to abscisic acid);GO:0055114(oxidation-reduction process)	NA	NA	NA	PREDICTED: ferritin-2, chloroplastic [Brassica rapa]	MSTRG.14926.1	u	A05	25178910	25179335	MSTRG.14926	.	yes	novel	cis	100K	NA	1
BraA05g035990.3C	0	A05	25199873	25200469	MSTRG.14930	BraA05g035990.3C	yes	GO:0005739(mitochondrion);GO:0008150(biological_process);GO:0008270(zinc ion binding)	NA	NA	NA	PREDICTED: probable E3 ubiquitin-protein ligase RHC1A [Brassica rapa]	MSTRG.14926.1	u	A05	25178910	25179335	MSTRG.14926	.	yes	novel	cis	100K	NA	-1
BraA05g035800.3C	0	A05	25134695	25136408	BraA05g035800.3C	BraA05g035800.3C	yes	GO:0005634(nucleus)	NA	NA	NA	PREDICTED: uncharacterized protein LOC103870412 [Brassica rapa]	MSTRG.14926.1	u	A05	25178910	25179335	MSTRG.14926	.	yes	novel	cis	100K	NA	1
BraA05g035790.3C	0	A05	25132023	25132967	MSTRG.14918	BraA05g035790.3C	yes	GO:0003677(DNA binding);GO:0003700(transcription factor activity, sequence-specific DNA binding);GO:0005634(nucleus);GO:0006351(transcription, DNA-templated);GO:0006355(regulation of transcription, DNA-templated);GO:0009414(response to water deprivation);GO:0009555(pollen development);GO:0010286(heat acclimation);GO:0043565(sequence-specific DNA binding);GO:0044212(transcription regulatory region…	04626(Plant-pathogen interaction)	K13434	NA	PREDICTED: dehydration-responsive element-binding protein 2B [Brassica rapa]	MSTRG.14926.1	u	A05	25178910	25179335	MSTRG.14926	.	yes	novel	cis	100K	NA	1
BraA05g035850.3C	0	A05	25162582	25164306	MSTRG.14921	BraA05g035850.3C	yes	GO:0005215(transporter activity);GO:0005345(purine nucleobase transmembrane transporter activity);GO:0006863(purine nucleobase transport);GO:0015853(adenine transport);GO:0015854(guanine transport);GO:0016020(membrane);GO:0016021(integral component of membrane);GO:0022857(transmembrane transporter activity)	NA	NA	NA	PREDICTED: adenine/guanine permease AZG1 [Brassica rapa]	MSTRG.14926.1	u	A05	25178910	25179335	MSTRG.14926	.	yes	novel	cis	100K	NA	-1
BraA05g035870.3C	0	A05	25168361	25168654	MSTRG.14923	BraA05g035870.3C	yes	GO:0003674(molecular_function);GO:0008150(biological_process);GO:0009507(chloroplast)	NA	NA	NA	BnaC05g42230D [Brassica napus]	MSTRG.14926.1	u	A05	25178910	25179335	MSTRG.14926	.	yes	novel	cis	100K	NA	-1
BraA05g035740.3C	0	A05	25116204	25118306	BraA05g035740.3C	BraA05g035740.3C	yes	GO:0003674(molecular_function);GO:0005634(nucleus);GO:0005739(mitochondrion);GO:0008150(biological_process);GO:0031307(integral component of mitochondrial outer membrane)	NA	NA	NA	PREDICTED: uncharacterized protein LOC103870377 [Brassica rapa]	MSTRG.14926.1	u	A05	25178910	25179335	MSTRG.14926	.	yes	novel	cis	100K	NA	-1
BraA05g035960.3C	0	A05	25191468	25192928	MSTRG.14934	BraA05g035960.3C	yes	GO:0004416(hydroxyacylglutathione hydrolase activity);GO:0005737(cytoplasm);GO:0005829(cytosol);GO:0019243(methylglyoxal catabolic process to D-lactate via S-lactoyl-glutathione);GO:0046872(metal ion binding)	00620(Pyruvate metabolism)	K01069	EC:3.1.2.6	PREDICTED: hydroxyacylglutathione hydrolase cytoplasmic [Brassica rapa]	MSTRG.14926.1	u	A05	25178910	25179335	MSTRG.14926	.	yes	novel	cis	100K	NA	1
BraA05g035810.3C	0	A05	25139806	25140884	MSTRG.14919	BraA05g035810.3C	yes	GO:0003674(molecular_function);GO:0005575(cellular_component);GO:0007568(aging);GO:0009620(response to fungus)	NA	NA	NA	BnaA05g27950D [Brassica napus]	MSTRG.14926.1	u	A05	25178910	25179335	MSTRG.14926	.	yes	novel	cis	100K	NA	1
BraA02g038980.3C	0	A02	27089233	27092586	MSTRG.5571	BraA02g038980.3C	yes	GO:0005886(plasma membrane);GO:0006508(proteolysis);GO:0008233(peptidase activity);GO:0008234(cysteine-type peptidase activity)	NA	NA	NA	PREDICTED: uncharacterized protein LOC108832923 [Raphanus sativus]	MSTRG.5566.1	u	A02	27054996	27055298	MSTRG.5566	.	yes	novel	cis	100K	NA	1
BraA02g038880.3C	0	A02	27015888	27018156	MSTRG.5553	BraA02g038880.3C	yes	GO:0009507(chloroplast);GO:0016787(hydrolase activity)	00901(Indole alkaloid biosynthesis)	K08233	EC:3.1.1.78	PREDICTED: putative methylesterase 11, chloroplastic [Brassica rapa]	MSTRG.5566.1	u	A02	27054996	27055298	MSTRG.5566	.	yes	novel	cis	100K	NA	-1
BraA07g011970.3C	0	A07	11638908	11639895	MSTRG.19181	BraA07g011970.3C	yes	NA	NA	NA	NA	PREDICTED: uncharacterized protein LOC103829045 [Brassica rapa]	MSTRG.19182.1	u	A07	11662813	11665172	MSTRG.19182	.	yes	novel	cis	100K	NA	1
BraA07g011990.3C	0	A07	11674195	11676447	BraA07g011990.3C	BraA07g011990.3C	yes	GO:0005634(nucleus);GO:0005669(transcription factor TFIID complex);GO:0006352(DNA-templated transcription, initiation);GO:0006355(regulation of transcription, DNA-templated);GO:0009506(plasmodesma);GO:0046982(protein heterodimerization activity)	03022(Basal transcription factors)	K03129	NA	PREDICTED: transcription initiation factor TFIID subunit 4-like isoform X1 [Brassica napus]	MSTRG.19182.1	u	A07	11662813	11665172	MSTRG.19182	.	yes	novel	cis	100K	NA	1
BraA09g015580.3C	0	A09	9291574	9293200	MSTRG.24899	BraA09g015580.3C	yes	GO:0003674(molecular_function);GO:0008150(biological_process);GO:0009507(chloroplast);GO:0009570(chloroplast stroma)	NA	NA	NA	PREDICTED: uncharacterized protein LOC103838366 [Brassica rapa]	MSTRG.24901.1	u	A09	9294998	9296831	MSTRG.24901	.	yes	novel	cis	10K	NA	-1
BraA07g015960.3C	0	A07	14140869	14145162	MSTRG.19434	BraA07g015960.3C	yes	GO:0005576(extracellular region);GO:0006629(lipid metabolic process);GO:0016298(lipase activity)	00500(Starch and sucrose metabolism);00460(Cyanoamino acid metabolism);00940(Phenylpropanoid biosynthesis)	K01188	EC:3.2.1.21	hypothetical protein AXX17_AT1G21120 [Arabidopsis thaliana]	MSTRG.19438.1	x	A07	14155839	14156584	MSTRG.19438	BraA07g015980.3C	yes	novel	cis	100K	NA	1
BraA07g015970.3C	0	A07	14146211	14147888	MSTRG.19433	BraA07g015970.3C	yes	GO:0005576(extracellular region);GO:0016298(lipase activity);GO:0052689(carboxylic ester hydrolase activity)	00561(Glycerolipid metabolism)	K00679	EC:2.3.1.158	PREDICTED: GDSL esterase/lipase At1g20120 [Brassica rapa]	MSTRG.19438.1	x	A07	14155839	14156584	MSTRG.19438	BraA07g015980.3C	yes	novel	cis	10K	NA	1
BraA07g016070.3C	0	A07	14191115	14192499	MSTRG.19446	BraA07g016070.3C	yes	GO:0004872(receptor activity);GO:0006621(protein retention in ER lumen);GO:0015031(protein transport);GO:0016021(integral component of membrane);GO:0046923(ER retention sequence binding)	NA	NA	NA	PREDICTED: putative ER lumen protein-retaining receptor C28H8.4 [Brassica rapa]	MSTRG.19438.1	x	A07	14155839	14156584	MSTRG.19438	BraA07g015980.3C	yes	novel	cis	100K	NA	1
BraA07g015910.3C	0	A07	14111587	14112505	MSTRG.19424	BraA07g015910.3C	yes	GO:0005576(extracellular region);GO:0005618(cell wall);GO:0009664(plant-type cell wall organization);GO:0009826(unidimensional cell growth);GO:0009828(plant-type cell wall loosening);GO:0009831(plant-type cell wall modification involved in multidimensional cell growth);GO:0016020(membrane)	NA	NA	NA	PREDICTED: expansin-A11 [Brassica rapa]	MSTRG.19438.1	x	A07	14155839	14156584	MSTRG.19438	BraA07g015980.3C	yes	novel	cis	100K	NA	-1
BraA07g016010.3C	0	A07	14173997	14174954	MSTRG.19440	BraA07g016010.3C	yes	GO:0003676(nucleic acid binding);GO:0003677(DNA binding);GO:0003700(transcription factor activity, sequence-specific DNA binding);GO:0005634(nucleus);GO:0006354(DNA-templated transcription, elongation);GO:0006355(regulation of transcription, DNA-templated);GO:0008270(zinc ion binding)	00230(Purine metabolism);00240(Pyrimidine metabolism);03020(RNA polymerase)	K03000	NA	PREDICTED: DNA-directed RNA polymerase I subunit RPA12 [Brassica rapa]	MSTRG.19438.1	x	A07	14155839	14156584	MSTRG.19438	BraA07g015980.3C	yes	novel	cis	100K	NA	1
BraA02g032230.3C	0	A02	22218707	22219954	MSTRG.5143	BraA02g032230.3C	yes	GO:0003674(molecular_function);GO:0005576(extracellular region);GO:0005615(extracellular space);GO:0008150(biological_process)	03050(Proteasome)	K03036	NA	PREDICTED: pollen-specific protein-like At4g18596 [Brassica rapa]	MSTRG.5142.1	u	A02	22205642	22206274	MSTRG.5142	.	yes	novel	cis	100K	NA	1
BraA02g032330.3C	0	A02	22260320	22261206	MSTRG.5146	BraA02g032330.3C	yes	GO:0000210(NAD+ diphosphatase activity);GO:0005778(peroxisomal membrane);GO:0005829(cytosol);GO:0006753(nucleoside phosphate metabolic process);GO:0007275(multicellular organism development);GO:0008893(guanosine-3',5'-bis(diphosphate) 3'-diphosphatase activity);GO:0009507(chloroplast);GO:0010945(CoA pyrophosphatase activity);GO:0015937(coenzyme A biosynthetic process);GO:0016021(integral componen…	04146(Peroxisome)	K17879	EC:3.6.1.-	PREDICTED: nudix hydrolase 11 [Brassica rapa]	MSTRG.5142.1	u	A02	22205642	22206274	MSTRG.5142	.	yes	novel	cis	100K	NA	1
BraA08g017760.3C	0	A08	14223833	14225382	MSTRG.22463	BraA08g017760.3C	yes	GO:0005886(plasma membrane);GO:0008150(biological_process);GO:0016021(integral component of membrane)	NA	NA	NA	PREDICTED: chloroplast envelope membrane protein [Brassica rapa]	MSTRG.22469.1	u	A08	14231753	14233776	MSTRG.22469	.	yes	novel	cis	10K	NA	-1
BraA08g017770.3C	0	A08	14228416	14229640	MSTRG.22467	BraA08g017770.3C	yes	GO:0005576(extracellular region);GO:0016787(hydrolase activity)	NA	NA	NA	PREDICTED: protein ABHD17B-like [Brassica rapa]	MSTRG.22469.1	u	A08	14231753	14233776	MSTRG.22469	.	yes	novel	cis	10K	NA	1
BraA08g017730.3C	0	A08	14215863	14217749	MSTRG.22465	BraA08g017730.3C	yes	GO:0003674(molecular_function);GO:0005634(nucleus)	NA	NA	NA	PREDICTED: uncharacterized protein At2g24330 [Brassica rapa]	MSTRG.22469.1	u	A08	14231753	14233776	MSTRG.22469	.	yes	novel	cis	100K	NA	1
BraA03g057530.3C	0	A03	30243990	30244577	MSTRG.10121	BraA03g057530.3C	yes	GO:0003674(molecular_function);GO:0005634(nucleus);GO:0008150(biological_process)	NA	NA	NA	PREDICTED: uncharacterized protein LOC106409872 [Brassica napus]	MSTRG.10117.1	u	A03	30235452	30236536	MSTRG.10117	.	yes	novel	cis	10K	NA	-1
BraA03g057490.3C	0	A03	30208651	30211507	MSTRG.10120	BraA03g057490.3C	yes	GO:0006631(fatty acid metabolic process);GO:0006979(response to oxidative stress);GO:0009266(response to temperature stimulus);GO:0009507(chloroplast);GO:0009534(chloroplast thylakoid);GO:0009644(response to high light intensity);GO:0009706(chloroplast inner membrane);GO:0009915(phloem sucrose loading);GO:0009941(chloroplast envelope);GO:0009976(tocopherol cyclase activity);GO:0010189(vitamin E b…	00130(Ubiquinone and other terpenoid-quinone biosynthesis)	K09834	EC:5.5.1.24	PREDICTED: tocopherol cyclase, chloroplastic [Brassica rapa]	MSTRG.10117.1	u	A03	30235452	30236536	MSTRG.10117	.	yes	novel	cis	100K	NA	1
BraA03g057550.3C	0	A03	30254956	30256227	MSTRG.10123	BraA03g057550.3C	yes	GO:0000977(RNA polymerase II regulatory region sequence-specific DNA binding);GO:0001085(RNA polymerase II transcription factor binding);GO:0001228(transcriptional activator activity, RNA polymerase II transcription regulatory region sequence-specific binding);GO:0003682(chromatin binding);GO:0003700(transcription factor activity, sequence-specific DNA binding);GO:0005634(nucleus);GO:0005667(tran…	NA	NA	NA	PREDICTED: GATA transcription factor 9-like [Brassica rapa]	MSTRG.10117.1	u	A03	30235452	30236536	MSTRG.10117	.	yes	novel	cis	100K	NA	1
BraA03g057570.3C	0	A03	30259497	30265903	BraA03g057570.3C	BraA03g057570.3C	yes	GO:0003674(molecular_function);GO:0005773(vacuole);GO:0008150(biological_process);GO:0009507(chloroplast);GO:0016021(integral component of membrane)	NA	NA	NA	PREDICTED: uncharacterized protein LOC106423408 [Brassica napus]	MSTRG.10117.1	u	A03	30235452	30236536	MSTRG.10117	.	yes	novel	cis	100K	NA	1
BraA06g036840.3C	0	A06	24707136	24708575	MSTRG.17909	BraA06g036840.3C	yes	GO:0009507(chloroplast)	NA	NA	NA	BnaA06g31320D [Brassica napus]	MSTRG.17906.1	x	A06	24700063	24700697	MSTRG.17906	BraA06g036820.3C	yes	novel	cis	10K	NA	1
BraA06g036900.3C	0	A06	24730232	24732433	MSTRG.17915	BraA06g036900.3C	yes	GO:0005739(mitochondrion);GO:0008150(biological_process);GO:0008270(zinc ion binding)	NA	NA	NA	PREDICTED: NADH dehydrogenase [ubiquinone] complex I, assembly factor 7 [Brassica rapa]	MSTRG.17906.1	x	A06	24700063	24700697	MSTRG.17906	BraA06g036820.3C	yes	novel	cis	100K	NA	-1
BraA06g036930.3C	0	A06	24739465	24740967	MSTRG.17916	BraA06g036930.3C	yes	GO:0000304(response to singlet oxygen);GO:0005524(ATP binding);GO:0005783(endoplasmic reticulum);GO:0005886(plasma membrane);GO:0009737(response to abscisic acid);GO:0016021(integral component of membrane);GO:0016887(ATPase activity)	03008(Ribosome biogenesis in eukaryotes)	K14571	NA	PREDICTED: AAA-ATPase At3g28580-like [Brassica rapa]	MSTRG.17906.1	x	A06	24700063	24700697	MSTRG.17906	BraA06g036820.3C	yes	novel	cis	100K	NA	-1
BraA06g036850.3C	0	A06	24709090	24709623	MSTRG.17911	BraA06g036850.3C	yes	GO:0005506(iron ion binding);GO:0016020(membrane);GO:0016021(integral component of membrane);GO:0016709(oxidoreductase activity, acting on paired donors, with incorporation or reduction of molecular oxygen, NAD(P)H as one donor, and incorporation of one atom of oxygen);GO:0019825(oxygen binding);GO:0020037(heme binding);GO:0042343(indole glucosinolate metabolic process);GO:0044550(secondary metab…	00903(Limonene and pinene degradation);00945(Stilbenoid, diarylheptanoid and gingerol biosynthesis)	K00517	NA	PREDICTED: cytochrome P450 81D11 [Brassica rapa]	MSTRG.17906.1	x	A06	24700063	24700697	MSTRG.17906	BraA06g036820.3C	yes	novel	cis	10K	NA	-1
BraA06g036940.3C	0	A06	24742450	24743871	MSTRG.17918	BraA06g036940.3C	yes	GO:0005524(ATP binding);GO:0005739(mitochondrion);GO:0005886(plasma membrane);GO:0016887(ATPase activity)	00760(Nicotinate and nicotinamide metabolism)	K00323	EC:1.6.1.2	PREDICTED: 26S protease regulatory subunit 10B homolog A-like [Brassica napus]	MSTRG.17906.1	x	A06	24700063	24700697	MSTRG.17906	BraA06g036820.3C	yes	novel	cis	100K	NA	1
BraA06g037040.3C	0	A06	24778419	24780247	MSTRG.17924	BraA06g037040.3C	yes	GO:0003674(molecular_function);GO:0005634(nucleus);GO:0008150(biological_process)	NA	NA	NA	PREDICTED: uncharacterized protein LOC103875153 isoform X1 [Brassica rapa]	MSTRG.17906.1	x	A06	24700063	24700697	MSTRG.17906	BraA06g036820.3C	yes	novel	cis	100K	NA	1
BraA06g036970.3C	0	A06	24759982	24761559	MSTRG.17919	BraA06g036970.3C	yes	GO:0005524(ATP binding);GO:0005783(endoplasmic reticulum);GO:0005886(plasma membrane);GO:0016021(integral component of membrane);GO:0016887(ATPase activity)	00561(Glycerolipid metabolism)	K00679	EC:2.3.1.158	PREDICTED: AAA-ATPase At3g28510-like isoform X1 [Brassica rapa]	MSTRG.17906.1	x	A06	24700063	24700697	MSTRG.17906	BraA06g036820.3C	yes	novel	cis	100K	NA	1
BraA06g037050.3C	0	A06	24782136	24782729	MSTRG.17925	BraA06g037050.3C	yes	GO:0003674(molecular_function);GO:0005739(mitochondrion);GO:0008150(biological_process);GO:0016021(integral component of membrane)	NA	NA	NA	PREDICTED: uncharacterized protein LOC103875154 [Brassica rapa]	MSTRG.17906.1	x	A06	24700063	24700697	MSTRG.17906	BraA06g036820.3C	yes	novel	cis	100K	NA	1
BraA08g014780.3C	0	A08	12233811	12234632	MSTRG.22266	BraA08g014780.3C	yes	GO:0005634(nucleus);GO:0008150(biological_process)	NA	NA	NA	PREDICTED: uncharacterized protein LOC103834228 [Brassica rapa]	MSTRG.22265.1	u	A08	12220048	12220533	MSTRG.22265	.	yes	novel	cis	100K	NA	1
BraA08g014750.3C	0	A08	12210283	12211079	MSTRG.22263	BraA08g014750.3C	yes	GO:0005737(cytoplasm);GO:0005829(cytosol);GO:0006979(response to oxidative stress);GO:0030091(protein repair);GO:0033743(peptide-methionine (R)-S-oxide reductase activity);GO:0046872(metal ion binding);GO:0055114(oxidation-reduction process)	03040(Spliceosome)	K12869	NA	PREDICTED: peptide methionine sulfoxide reductase B9-like [Brassica rapa]	MSTRG.22265.1	u	A08	12220048	12220533	MSTRG.22265	.	yes	novel	cis	10K	NA	-1
BraA08g014810.3C	0	A08	12253098	12258341	BraA08g014810.3C	BraA08g014810.3C	yes	GO:0005215(transporter activity);GO:0009507(chloroplast);GO:0015297(antiporter activity);GO:0016020(membrane);GO:0016021(integral component of membrane);GO:0080167(response to karrikin)	NA	NA	NA	PREDICTED: protein DETOXIFICATION 39 isoform X1 [Brassica rapa]	MSTRG.22265.1	u	A08	12220048	12220533	MSTRG.22265	.	yes	novel	cis	100K	NA	-1
BraA09g027920.3C	0	A09	19062834	19065728	MSTRG.25658	BraA09g027920.3C	yes	GO:0005634(nucleus);GO:0005719(nuclear euchromatin);GO:0005730(nucleolus);GO:0005829(cytosol);GO:0006260(DNA replication);GO:0006281(DNA repair);GO:0006351(transcription, DNA-templated);GO:0006355(regulation of transcription, DNA-templated);GO:0010228(vegetative to reproductive phase transition of meristem);GO:0035101(FACT complex)	NA	NA	NA	PREDICTED: FACT complex subunit SPT16-like [Brassica rapa]	MSTRG.25654.1	u	A09	19008890	19009876	MSTRG.25654	.	yes	novel	cis	100K	NA	1
BraA08g018610.3C	0	A08	14665376	14666303	MSTRG.22517	BraA08g018610.3C	yes	GO:0003779(actin binding);GO:0003785(actin monomer binding);GO:0005634(nucleus);GO:0005737(cytoplasm);GO:0005938(cell cortex);GO:0007010(cytoskeleton organization);GO:0015629(actin cytoskeleton);GO:0042989(sequestering of actin monomers);GO:0048046(apoplast)	04130(SNARE interactions in vesicular transport)	K08486	NA	PREDICTED: profilin [Brassica rapa]	MSTRG.22520.1	u	A08	14693813	14694685	MSTRG.22520	.	yes	novel	cis	100K	NA	1
BraA08g018570.3C	0	A08	14655293	14656278	MSTRG.22513	BraA08g018570.3C	yes	GO:0004623(phospholipase A2 activity);GO:0005509(calcium ion binding);GO:0005576(extracellular region);GO:0005783(endoplasmic reticulum);GO:0005794(Golgi apparatus);GO:0009555(pollen development);GO:0009846(pollen germination);GO:0009860(pollen tube growth);GO:0016042(lipid catabolic process)	00564(Glycerophospholipid metabolism);00565(Ether lipid metabolism);00590(Arachidonic acid metabolism);00591(Linoleic acid metabolism);00592(alpha-Linolenic acid metabolism)	K01047	EC:3.1.1.4	PREDICTED: phospholipase A2-gamma-like [Brassica rapa]	MSTRG.22520.1	u	A08	14693813	14694685	MSTRG.22520	.	yes	novel	cis	100K	NA	1
BraA08g018620.3C	0	A08	14672894	14674524	MSTRG.22519	BraA08g018620.3C	yes	GO:0003993(acid phosphatase activity);GO:0009507(chloroplast)	03010(Ribosome)	K02866	NA	PREDICTED: acid phosphatase 1-like [Brassica rapa]	MSTRG.22520.1	u	A08	14693813	14694685	MSTRG.22520	.	yes	novel	cis	100K	NA	-1
BraA08g018530.3C	0	A08	14644007	14645448	MSTRG.22511	BraA08g018530.3C	yes	GO:0005783(endoplasmic reticulum);GO:0005886(plasma membrane)	NA	NA	NA	PREDICTED: uncharacterized protein LOC103834713 [Brassica rapa]	MSTRG.22520.1	u	A08	14693813	14694685	MSTRG.22520	.	yes	novel	cis	100K	NA	1
BraA03g056160.3C	0	A03	29421764	29422228	MSTRG.10033	BraA03g056160.3C	yes	GO:0003674(molecular_function);GO:0008150(biological_process);GO:0016021(integral component of membrane)	NA	NA	NA	PREDICTED: uncharacterized protein LOC103862000 [Brassica rapa]	MSTRG.10036.1	u	A03	29437364	29437849	MSTRG.10036	.	yes	novel	cis	100K	NA	1
BraA03g056190.3C	0	A03	29449429	29451731	MSTRG.10039	BraA03g056190.3C	yes	GO:0004185(serine-type carboxypeptidase activity);GO:0005576(extracellular region);GO:0005773(vacuole);GO:0006508(proteolysis);GO:0051603(proteolysis involved in cellular protein catabolic process)	00460(Cyanoamino acid metabolism)	K08249	EC:4.1.2.11	PREDICTED: serine carboxypeptidase-like 29 [Brassica rapa]	MSTRG.10036.1	u	A03	29437364	29437849	MSTRG.10036	.	yes	novel	cis	100K	NA	1
BraA03g056140.3C	0	A03	29409746	29412034	MSTRG.10032	BraA03g056140.3C	yes	GO:0005515(protein binding);GO:0005874(microtubule);GO:0007067(mitotic nuclear division);GO:0051301(cell division)	NA	NA	NA	PREDICTED: AUGMIN subunit 8-like [Brassica rapa]	MSTRG.10036.1	u	A03	29437364	29437849	MSTRG.10036	.	yes	novel	cis	100K	NA	1
BraA03g056150.3C	0	A03	29416512	29419602	MSTRG.10034	BraA03g056150.3C	yes	GO:0009507(chloroplast);GO:0015979(photosynthesis);GO:0016491(oxidoreductase activity);GO:0055114(oxidation-reduction process)	NA	NA	NA	PREDICTED: uncharacterized protein LOC103861999 [Brassica rapa]	MSTRG.10036.1	u	A03	29437364	29437849	MSTRG.10036	.	yes	novel	cis	100K	NA	-1
BraA03g056220.3C	0	A03	29458902	29460750	MSTRG.10043	BraA03g056220.3C	yes	GO:0004872(receptor activity);GO:0005739(mitochondrion);GO:0009725(response to hormone);GO:0009744(response to sucrose);GO:0016021(integral component of membrane)	NA	NA	NA	PREDICTED: heptahelical transmembrane protein 2-like isoform X2 [Brassica rapa]	MSTRG.10036.1	u	A03	29437364	29437849	MSTRG.10036	.	yes	novel	cis	100K	NA	1
BraA03g057820.3C	0	A03	30450231	30450700	MSTRG.10145	BraA03g057820.3C	yes	GO:0005576(extracellular region);GO:0006869(lipid transport);GO:0008289(lipid binding)	NA	NA	NA	PREDICTED: non-specific lipid-transfer protein 11 [Brassica rapa]	MSTRG.10139.1	u	A03	30421860	30423916	MSTRG.10139	.	yes	novel	cis	100K	NA	1
BraA03g057840.3C	0	A03	30453021	30456806	MSTRG.10147	BraA03g057840.3C	yes	GO:0003674(molecular_function)	NA	NA	NA	PREDICTED: protein WEAK CHLOROPLAST MOVEMENT UNDER BLUE LIGHT-like 1 [Brassica rapa]	MSTRG.10139.1	u	A03	30421860	30423916	MSTRG.10139	.	yes	novel	cis	100K	NA	1
BraA03g057860.3C	0	A03	30462303	30463865	MSTRG.10149	BraA03g057860.3C	yes	GO:0004601(peroxidase activity);GO:0005576(extracellular region);GO:0006979(response to oxidative stress);GO:0020037(heme binding);GO:0046872(metal ion binding);GO:0055114(oxidation-reduction process)	00940(Phenylpropanoid biosynthesis)	K00430	EC:1.11.1.7	PREDICTED: peroxidase 47 [Brassica rapa]	MSTRG.10139.1	u	A03	30421860	30423916	MSTRG.10139	.	yes	novel	cis	100K	NA	-1
BraA03g057940.3C	0	A03	30488098	30488376	MSTRG.10152	BraA03g057940.3C	yes	NA	NA	NA	NA	NA	MSTRG.10139.1	u	A03	30421860	30423916	MSTRG.10139	.	yes	novel	cis	100K	NA	-1
BraA03g057800.3C	0	A03	30440576	30444656	MSTRG.10143	BraA03g057800.3C	yes	GO:0004871(signal transducer activity);GO:0005515(protein binding);GO:0005634(nucleus);GO:0005834(heterotrimeric G-protein complex);GO:0007067(mitotic nuclear division);GO:0007165(signal transduction);GO:0010997(anaphase-promoting complex binding);GO:0016567(protein ubiquitination);GO:0019900(kinase binding);GO:0033597(mitotic checkpoint complex);GO:0051301(cell division);GO:0097027(ubiquitin-pro…	04120(Ubiquitin mediated proteolysis)	K03363	NA	BnaA03g52440D [Brassica napus]	MSTRG.10139.1	u	A03	30421860	30423916	MSTRG.10139	.	yes	novel	cis	100K	NA	-1
BraA03g057880.3C	0	A03	30468751	30471230	MSTRG.10150	BraA03g057880.3C	yes	GO:0004650(polygalacturonase activity);GO:0005576(extracellular region);GO:0005975(carbohydrate metabolic process);GO:0016021(integral component of membrane);GO:0016829(lyase activity);GO:0071555(cell wall organization)	00040(Pentose and glucuronate interconversions);00500(Starch and sucrose metabolism)	K01184	EC:3.2.1.15	PREDICTED: probable polygalacturonase [Brassica rapa]	MSTRG.10139.1	u	A03	30421860	30423916	MSTRG.10139	.	yes	novel	cis	100K	NA	1
BraA03g057920.3C	0	A03	30483920	30485677	MSTRG.10153	BraA03g057920.3C	yes	GO:0004089(carbonate dehydratase activity);GO:0008270(zinc ion binding);GO:0009507(chloroplast);GO:0015976(carbon utilization)	00910(Nitrogen metabolism)	K01673	EC:4.2.1.1	PREDICTED: beta carbonic anhydrase 5, chloroplastic-like [Brassica rapa]	MSTRG.10139.1	u	A03	30421860	30423916	MSTRG.10139	.	yes	novel	cis	100K	NA	1
BraA02g019430.3C	0	A02	11122666	11131499	MSTRG.4399	BraA02g019430.3C	yes	GO:0042802(identical protein binding)	NA	NA	NA	PREDICTED: SNF1-related protein kinase regulatory subunit gamma-1-like [Brassica rapa]	MSTRG.4405.1	u	A02	11193094	11193981	MSTRG.4405	.	yes	novel	cis	100K	NA	1
BraA02g019460.3C	0	A02	11150404	11157116	MSTRG.4402	BraA02g019460.3C	yes	GO:0005215(transporter activity);GO:0005886(plasma membrane);GO:0006857(oligopeptide transport);GO:0015293(symporter activity);GO:0015706(nitrate transport);GO:0016020(membrane);GO:0016021(integral component of membrane);GO:0042128(nitrate assimilation);GO:0080054(low-affinity nitrate transmembrane transporter activity);GO:0080055(low-affinity nitrate transport)	NA	NA	NA	PREDICTED: protein NRT1/ PTR FAMILY 2.13 [Brassica rapa]	MSTRG.4405.1	u	A02	11193094	11193981	MSTRG.4405	.	yes	novel	cis	100K	NA	1
BraA02g019480.3C	0	A02	11160164	11161717	MSTRG.4401	BraA02g019480.3C	yes	GO:0003674(molecular_function);GO:0005634(nucleus);GO:0008150(biological_process)	04141(Protein processing in endoplasmic reticulum);04120(Ubiquitin mediated proteolysis)	K03094	NA	PREDICTED: uncharacterized protein LOC103853356 [Brassica rapa]	MSTRG.4405.1	u	A02	11193094	11193981	MSTRG.4405	.	yes	novel	cis	100K	NA	-1
BraA02g019470.3C	0	A02	11158374	11159447	MSTRG.4403	BraA02g019470.3C	yes	GO:0003674(molecular_function);GO:0005634(nucleus);GO:0008150(biological_process)	04141(Protein processing in endoplasmic reticulum);04120(Ubiquitin mediated proteolysis)	K03094	NA	PREDICTED: uncharacterized protein LOC103853356 [Brassica rapa]	MSTRG.4405.1	u	A02	11193094	11193981	MSTRG.4405	.	yes	novel	cis	100K	NA	-1
BraA03g046540.3C	0	A03	23544274	23545806	MSTRG.9388	BraA03g046540.3C	yes	GO:0005886(plasma membrane);GO:0016829(lyase activity);GO:0030570(pectate lyase activity);GO:0045490(pectin catabolic process);GO:0046872(metal ion binding)	00040(Pentose and glucuronate interconversions)	K01728	EC:4.2.2.2	PREDICTED: probable pectate lyase 4 [Brassica rapa]	MSTRG.9394.1	u	A03	23584775	23585987	MSTRG.9394	.	yes	novel	cis	100K	NA	1
BraA03g046580.3C	0	A03	23569765	23572650	MSTRG.9391	BraA03g046580.3C	yes	GO:0005353(fructose transmembrane transporter activity);GO:0005355(glucose transmembrane transporter activity);GO:0005515(protein binding);GO:0005622(intracellular);GO:0005623(cell);GO:0005886(plasma membrane);GO:0005887(integral component of plasma membrane);GO:0006970(response to osmotic stress);GO:0006995(cellular response to nitrogen starvation);GO:0008515(sucrose transmembrane transporter ac…	NA	NA	NA	PREDICTED: bidirectional sugar transporter SWEET17 [Brassica rapa]	MSTRG.9394.1	u	A03	23584775	23585987	MSTRG.9394	.	yes	novel	cis	100K	NA	-1
BraA03g046620.3C	0	A03	23591231	23591647	MSTRG.9397	BraA03g046620.3C	yes	GO:0003674(molecular_function);GO:0005575(cellular_component);GO:0008150(biological_process)	NA	NA	NA	BnaA03g42300D [Brassica napus]	MSTRG.9394.1	u	A03	23584775	23585987	MSTRG.9394	.	yes	novel	cis	10K	NA	-1
BraA03g046420.3C	0	A03	23503615	23505339	MSTRG.9376	BraA03g046420.3C	yes	GO:0004497(monooxygenase activity);GO:0005739(mitochondrion);GO:0005783(endoplasmic reticulum);GO:0009617(response to bacterium);GO:0044550(secondary metabolite biosynthetic process);GO:0055114(oxidation-reduction process);GO:0071949(FAD binding)	NA	NA	NA	PREDICTED: uncharacterized protein LOC103860798 [Brassica rapa]	MSTRG.9394.1	u	A03	23584775	23585987	MSTRG.9394	.	yes	novel	cis	100K	NA	-1
BraA03g046450.3C	0	A03	23511187	23511522	MSTRG.9378	BraA03g046450.3C	yes	GO:0004871(signal transducer activity);GO:0005576(extracellular region);GO:0007267(cell-cell signaling);GO:0009505(plant-type cell wall);GO:0009506(plasmodesma);GO:0019722(calcium-mediated signaling);GO:0048046(apoplast)	NA	NA	NA	PREDICTED: protein RALF-like 33 [Brassica rapa]	MSTRG.9394.1	u	A03	23584775	23585987	MSTRG.9394	.	yes	novel	cis	100K	NA	-1
BraA03g046530.3C	0	A03	23537833	23540054	MSTRG.9385	BraA03g046530.3C	yes	GO:0006694(steroid biosynthetic process);GO:0009507(chloroplast);GO:0016021(integral component of membrane);GO:0016491(oxidoreductase activity);GO:0055114(oxidation-reduction process)	01212(Fatty acid metabolism);00061(Fatty acid biosynthesis);01040(Biosynthesis of unsaturated fatty acids);00780(Biotin metabolism)	K00059	EC:1.1.1.100	PREDICTED: 11-beta-hydroxysteroid dehydrogenase-like 3 [Brassica rapa]	MSTRG.9394.1	u	A03	23584775	23585987	MSTRG.9394	.	yes	novel	cis	100K	NA	1
BraA03g046550.3C	0	A03	23548509	23552954	MSTRG.9389	BraA03g046550.3C	yes	GO:0003777(microtubule motor activity);GO:0005524(ATP binding);GO:0005737(cytoplasm);GO:0005795(Golgi stack);GO:0005871(kinesin complex);GO:0005874(microtubule);GO:0005886(plasma membrane);GO:0007018(microtubule-based movement);GO:0008017(microtubule binding);GO:0010090(trichome morphogenesis);GO:0016887(ATPase activity)	04144(Endocytosis)	K10396	NA	PREDICTED: kinesin-like protein KIN-13A isoform X1 [Brassica rapa]	MSTRG.9394.1	u	A03	23584775	23585987	MSTRG.9394	.	yes	novel	cis	100K	NA	1
BraA03g046490.3C	0	A03	23525401	23526028	MSTRG.9383	BraA03g046490.3C	yes	NA	NA	NA	NA	PREDICTED: uncharacterized protein LOC103860801 [Brassica rapa]	MSTRG.9394.1	u	A03	23584775	23585987	MSTRG.9394	.	yes	novel	cis	100K	NA	1
BraA10g021960.3C	0	A10	15594659	15596301	MSTRG.29549	BraA10g021960.3C	yes	GO:0003674(molecular_function);GO:0005634(nucleus);GO:0008150(biological_process);GO:0016021(integral component of membrane)	NA	NA	NA	PREDICTED: uncharacterized protein LOC103845864 isoform X1 [Brassica rapa]	MSTRG.29539.1	u	A10	15536329	15540275	MSTRG.29539	.	yes	novel	cis	100K	NA	1
BraA10g021930.3C	0	A10	15585758	15587793	MSTRG.29546	BraA10g021930.3C	yes	GO:0004353(glutamate dehydrogenase [NAD(P)+] activity);GO:0005507(copper ion binding);GO:0005524(ATP binding);GO:0005739(mitochondrion);GO:0006520(cellular amino acid metabolic process);GO:0006807(nitrogen compound metabolic process);GO:0008270(zinc ion binding);GO:0009646(response to absence of light);GO:0009651(response to salt stress);GO:0016491(oxidoreductase activity);GO:0046686(response to …	01200(Carbon metabolism);00910(Nitrogen metabolism);00250(Alanine, aspartate and glutamate metabolism);00220(Arginine biosynthesis);00471(D-Glutamine and D-glutamate metabolism)	K00261	EC:1.4.1.3	PREDICTED: glutamate dehydrogenase 1 [Brassica rapa]	MSTRG.29539.1	u	A10	15536329	15540275	MSTRG.29539	.	yes	novel	cis	100K	NA	-1
BraA10g021780.3C	0	A10	15501971	15503560	MSTRG.29534	BraA10g021780.3C	yes	GO:0004842(ubiquitin-protein transferase activity);GO:0005634(nucleus);GO:0016567(protein ubiquitination);GO:0016874(ligase activity)	04140(Regulation of autophagy)	K08332	NA	PREDICTED: putative U-box domain-containing protein 46 [Brassica rapa]	MSTRG.29539.1	u	A10	15536329	15540275	MSTRG.29539	.	yes	novel	cis	100K	NA	1
BraA10g021880.3C	0	A10	15567023	15572183	MSTRG.29545	BraA10g021880.3C	yes	GO:0005634(nucleus);GO:0006355(regulation of transcription, DNA-templated);GO:0045892(negative regulation of transcription, DNA-templated)	03018(RNA degradation)	K12580	NA	PREDICTED: CCR4-NOT transcription complex subunit 3 isoform X1 [Brassica rapa]	MSTRG.29539.1	u	A10	15536329	15540275	MSTRG.29539	.	yes	novel	cis	100K	NA	1
BraA01g013010.3C	0	A01	6819518	6820710	MSTRG.971	BraA01g013010.3C	yes	GO:0003674(molecular_function);GO:0005634(nucleus);GO:0008150(biological_process)	NA	NA	NA	PREDICTED: uncharacterized protein LOC103859949 [Brassica rapa]	MSTRG.969.1	j	A01	6811724	6814328	MSTRG.969	BraA01g012990.3C	yes	novel	cis	10K	NA	1
BraA05g029460.3C	0	A05	21746328	21748221	MSTRG.14463	BraA05g029460.3C	yes	GO:0003674(molecular_function);GO:0005886(plasma membrane);GO:0008150(biological_process);GO:0031225(anchored component of membrane)	NA	NA	NA	PREDICTED: uncharacterized GPI-anchored protein At4g28100 [Brassica rapa]	MSTRG.14464.1	u	A05	21749139	21750233	MSTRG.14464	.	yes	novel	cis	10K	NA	-1
BraA05g029440.3C	0	A05	21733393	21736171	MSTRG.14462	BraA05g029440.3C	yes	GO:0000166(nucleotide binding);GO:0005737(cytoplasm);GO:0005829(cytosol);GO:0008150(biological_process);GO:0080008(Cul4-RING E3 ubiquitin ligase complex)	03008(Ribosome biogenesis in eukaryotes)	K14558	NA	PREDICTED: actin-interacting protein 1-2 [Brassica rapa]	MSTRG.14464.1	u	A05	21749139	21750233	MSTRG.14464	.	yes	novel	cis	100K	NA	-1
BraA05g029470.3C	0	A05	21750260	21753462	MSTRG.14465	BraA05g029470.3C	yes	GO:0004672(protein kinase activity);GO:0004707(MAP kinase activity);GO:0005524(ATP binding);GO:0005634(nucleus);GO:0005739(mitochondrion);GO:0005829(cytosol);GO:0006468(protein phosphorylation);GO:0007165(signal transduction);GO:0009738(abscisic acid-activated signaling pathway)	04075(Plant hormone signal transduction)	K14512	EC:2.7.11.24	PREDICTED: mitogen-activated protein kinase 9 [Brassica rapa]	MSTRG.14464.1	u	A05	21749139	21750233	MSTRG.14464	.	yes	novel	cis	10K	NA	1
BraA03g023500.3C	0	A03	11277278	11278111	MSTRG.7718	BraA03g023500.3C	yes	GO:0003677(DNA binding);GO:0003700(transcription factor activity, sequence-specific DNA binding);GO:0005634(nucleus);GO:0006351(transcription, DNA-templated);GO:0006355(regulation of transcription, DNA-templated);GO:0009873(ethylene-activated signaling pathway);GO:0044212(transcription regulatory region DNA binding)	00230(Purine metabolism);00240(Pyrimidine metabolism);03020(RNA polymerase)	K03021	EC:2.7.7.6	PREDICTED: ethylene-responsive transcription factor ERF034-like [Brassica rapa]	MSTRG.7724.1	i	A03	11297645	11298175	MSTRG.7724	BraA03g023550.3C	yes	novel	cis	100K	NA	-1
BraA03g023480.3C	0	A03	11257809	11258613	MSTRG.7715	BraA03g023480.3C	yes	GO:0005507(copper ion binding);GO:0005576(extracellular region);GO:0009055(electron carrier activity);GO:0009506(plasmodesma);GO:0031225(anchored component of membrane);GO:0046658(anchored component of plasma membrane);GO:0046872(metal ion binding);GO:0055114(oxidation-reduction process)	NA	NA	NA	PREDICTED: uclacyanin-2-like [Brassica rapa]	MSTRG.7724.1	i	A03	11297645	11298175	MSTRG.7724	BraA03g023550.3C	yes	novel	cis	100K	NA	-1
BraA03g023410.3C	0	A03	11230166	11232239	BraA03g023410.3C	BraA03g023410.3C	yes	GO:0003674(molecular_function);GO:0005634(nucleus);GO:0005739(mitochondrion);GO:0005774(vacuolar membrane);GO:0008150(biological_process);GO:0009507(chloroplast);GO:0009536(plastid);GO:0009941(chloroplast envelope)	NA	NA	NA	PREDICTED: protein TRIGALACTOSYLDIACYLGLYCEROL 4, chloroplastic-like [Brassica rapa]	MSTRG.7724.1	i	A03	11297645	11298175	MSTRG.7724	BraA03g023550.3C	yes	novel	cis	100K	NA	-1
BraA03g023530.3C	0	A03	11287057	11287642	MSTRG.7720	BraA03g023530.3C	yes	NA	NA	NA	NA	PREDICTED: formin-like protein 13 isoform X2 [Brassica rapa]	MSTRG.7724.1	i	A03	11297645	11298175	MSTRG.7724	BraA03g023550.3C	yes	novel	cis	100K	NA	1
BraA07g026230.3C	0	A07	20042971	20045090	MSTRG.20156	BraA07g026230.3C	yes	GO:0000139(Golgi membrane);GO:0005789(endoplasmic reticulum membrane);GO:0005794(Golgi apparatus);GO:0005886(plasma membrane);GO:0008150(biological_process);GO:0009543(chloroplast thylakoid lumen);GO:0016020(membrane);GO:0016021(integral component of membrane);GO:0031902(late endosome membrane)	NA	NA	NA	PREDICTED: ALA-interacting subunit 5 [Brassica rapa]	MSTRG.20166.1	x	A07	20096528	20097349	MSTRG.20166	BraA07g026360.3C	yes	novel	cis	100K	NA	1
BraA07g026290.3C	0	A07	20063921	20065174	BraA07g026290.3C	BraA07g026290.3C	yes	GO:0005576(extracellular region);GO:0006508(proteolysis);GO:0008234(cysteine-type peptidase activity)	NA	NA	NA	PREDICTED: metacaspase-7 [Brassica rapa]	MSTRG.20166.1	x	A07	20096528	20097349	MSTRG.20166	BraA07g026360.3C	yes	novel	cis	100K	NA	-1
BraA07g026200.3C	0	A07	20032260	20033161	MSTRG.20154	BraA07g026200.3C	yes	GO:0003674(molecular_function);GO:0008150(biological_process);GO:0009507(chloroplast)	NA	NA	NA	PREDICTED: uncharacterized protein LOC103830481 [Brassica rapa]	MSTRG.20166.1	x	A07	20096528	20097349	MSTRG.20166	BraA07g026360.3C	yes	novel	cis	100K	NA	-1
BraA07g026310.3C	0	A07	20079604	20081653	MSTRG.20161	BraA07g026310.3C	yes	GO:0003674(molecular_function);GO:0003723(RNA binding);GO:0005634(nucleus);GO:0008150(biological_process)	04141(Protein processing in endoplasmic reticulum)	K09503	NA	PREDICTED: YTH domain-containing family protein 2-like isoform X1 [Brassica rapa]	MSTRG.20166.1	x	A07	20096528	20097349	MSTRG.20166	BraA07g026360.3C	yes	novel	cis	100K	NA	1
BraA02g023780.3C	0	A02	13982158	13984214	MSTRG.4672	BraA02g023780.3C	yes	GO:0003677(DNA binding);GO:0003700(transcription factor activity, sequence-specific DNA binding);GO:0005634(nucleus);GO:0006351(transcription, DNA-templated);GO:0006355(regulation of transcription, DNA-templated)	NA	NA	NA	PREDICTED: trihelix transcription factor GT-2-like [Brassica rapa]	MSTRG.4673.1	u	A02	13988379	13989585	MSTRG.4673	.	yes	novel	cis	10K	NA	1
BraA02g023760.3C	0	A02	13954670	13956970	MSTRG.4669	BraA02g023760.3C	yes	GO:0003700(transcription factor activity, sequence-specific DNA binding);GO:0005634(nucleus);GO:0006355(regulation of transcription, DNA-templated);GO:0010192(mucilage biosynthetic process);GO:0044212(transcription regulatory region DNA binding)	NA	NA	NA	PREDICTED: trihelix transcription factor GT-2-like [Brassica rapa]	MSTRG.4673.1	u	A02	13988379	13989585	MSTRG.4673	.	yes	novel	cis	100K	NA	1
BraA10g032740.3C	0	A10	20278738	20286282	MSTRG.30396	BraA10g032740.3C	yes	GO:0004871(signal transducer activity);GO:0005886(plasma membrane);GO:0009416(response to light stimulus);GO:0016567(protein ubiquitination)	00902(Monoterpenoid biosynthesis)	K15095	EC:1.1.1.208	PREDICTED: BTB/POZ domain-containing protein At5g03250-like [Brassica napus]	MSTRG.30389.1	u	A10	20297189	20297664	MSTRG.30389	.	yes	novel	cis	100K	NA	1
BraA10g032590.3C	0	A10	20207779	20209042	MSTRG.30376	BraA10g032590.3C	yes	GO:0003924(GTPase activity);GO:0005515(protein binding);GO:0005525(GTP binding);GO:0005777(peroxisome);GO:0005794(Golgi apparatus);GO:0005886(plasma membrane);GO:0006886(intracellular protein transport);GO:0006913(nucleocytoplasmic transport);GO:0007264(small GTPase mediated signal transduction);GO:0030742(GTP-dependent protein binding);GO:0080115(myosin XI tail binding)	00562(Inositol phosphate metabolism);04070(Phosphatidylinositol signaling system);04144(Endocytosis)	K00889	EC:2.7.1.68	PREDICTED: ras-related protein RABC2a-like [Brassica napus]	MSTRG.30389.1	u	A10	20297189	20297664	MSTRG.30389	.	yes	novel	cis	100K	NA	1
BraA10g032730.3C	0	A10	20276049	20278420	MSTRG.30395	BraA10g032730.3C	yes	GO:0005507(copper ion binding);GO:0005576(extracellular region);GO:0009809(lignin biosynthetic process);GO:0016722(oxidoreductase activity, oxidizing metal ions);GO:0046274(lignin catabolic process);GO:0048046(apoplast);GO:0052716(hydroquinone:oxygen oxidoreductase activity);GO:0055114(oxidation-reduction process)	00053(Ascorbate and aldarate metabolism)	K00423	EC:1.10.3.3	PREDICTED: laccase-11-like [Brassica rapa]	MSTRG.30389.1	u	A10	20297189	20297664	MSTRG.30389	.	yes	novel	cis	100K	NA	-1
BraA10g032650.3C	0	A10	20228989	20230516	MSTRG.30385	BraA10g032650.3C	yes	GO:0005886(plasma membrane);GO:0046872(metal ion binding)	NA	NA	NA	PREDICTED: uncharacterized protein LOC106372635 [Brassica napus]	MSTRG.30389.1	u	A10	20297189	20297664	MSTRG.30389	.	yes	novel	cis	100K	NA	1
BraA03g028220.3C	0	A03	14123254	14126205	BraA03g028220.3C	BraA03g028220.3C	yes	GO:0004674(protein serine/threonine kinase activity);GO:0005524(ATP binding);GO:0005886(plasma membrane);GO:0006468(protein phosphorylation);GO:0009506(plasmodesma);GO:0009507(chloroplast);GO:0016021(integral component of membrane);GO:0016301(kinase activity);GO:0042742(defense response to bacterium)	00520(Amino sugar and nucleotide sugar metabolism)	K01183	EC:3.2.1.14	PREDICTED: cysteine-rich receptor-like protein kinase 38 isoform X1 [Brassica rapa]	MSTRG.8076.1	x	A03	14105200	14106432	MSTRG.8076	BraA03g028200.3C	yes	novel	cis	100K	NA	-1
BraA03g028250.3C	0	A03	14137409	14138533	MSTRG.8079	BraA03g028250.3C	yes	GO:0006754(ATP biosynthetic process);GO:0009507(chloroplast);GO:0009534(chloroplast thylakoid);GO:0009535(chloroplast thylakoid membrane);GO:0009544(chloroplast ATP synthase complex);GO:0009579(thylakoid);GO:0009772(photosynthetic electron transport in photosystem II);GO:0009941(chloroplast envelope);GO:0015986(ATP synthesis coupled proton transport);GO:0016020(membrane);GO:0030234(enzyme regulat…	00190(Oxidative phosphorylation);00195(Photosynthesis)	K02115	NA	PREDICTED: ATP synthase gamma chain 1, chloroplastic [Brassica rapa]	MSTRG.8076.1	x	A03	14105200	14106432	MSTRG.8076	BraA03g028200.3C	yes	novel	cis	100K	NA	-1
BraA03g041440.3C	0	A03	20784748	20786120	MSTRG.9005	BraA03g041440.3C	yes	GO:0002237(response to molecule of bacterial origin);GO:0005515(protein binding);GO:0005634(nucleus);GO:0005886(plasma membrane);GO:0006468(protein phosphorylation);GO:0009626(plant-type hypersensitive response);GO:0009816(defense response to bacterium, incompatible interaction);GO:0010204(defense response signaling pathway, resistance gene-independent);GO:0012505(endomembrane system);GO:0016020(…	04626(Plant-pathogen interaction)	K13456	NA	PREDICTED: RPM1-interacting protein 4 [Brassica rapa]	MSTRG.9006.1	u	A03	20790755	20791528	MSTRG.9006	.	yes	novel	cis	10K	NA	-1
BraA03g041320.3C	0	A03	20712031	20715654	MSTRG.8997	BraA03g041320.3C	yes	GO:0004672(protein kinase activity);GO:0005524(ATP binding);GO:0005737(cytoplasm);GO:0006468(protein phosphorylation)	04075(Plant hormone signal transduction)	K14510	EC:2.7.11.1	PREDICTED: probable serine/threonine-protein kinase roco5 [Brassica rapa]	MSTRG.9006.1	u	A03	20790755	20791528	MSTRG.9006	.	yes	novel	cis	100K	NA	1
BraA03g041360.3C	0	A03	20739489	20741307	MSTRG.8999	BraA03g041360.3C	yes	GO:0000151(ubiquitin ligase complex);GO:0004842(ubiquitin-protein transferase activity);GO:0005737(cytoplasm);GO:0006511(ubiquitin-dependent protein catabolic process);GO:0008270(zinc ion binding);GO:0016567(protein ubiquitination);GO:0016874(ligase activity);GO:0061630(ubiquitin protein ligase activity);GO:0071596(ubiquitin-dependent protein catabolic process via the N-end rule pathway)	NA	NA	NA	PREDICTED: E3 ubiquitin-protein ligase PRT1-like [Brassica rapa]	MSTRG.9006.1	u	A03	20790755	20791528	MSTRG.9006	.	yes	novel	cis	100K	NA	1
BraA06g029650.3C	0	A06	20506033	20508377	MSTRG.17393	BraA06g029650.3C	yes	GO:0005737(cytoplasm);GO:0009555(pollen development);GO:0010584(pollen exine formation);GO:0016410(N-acyltransferase activity);GO:0050734(hydroxycinnamoyltransferase activity);GO:0080072(spermidine:sinapoyl CoA N-acyltransferase activity);GO:0080073(spermidine:coumaroyl CoA N-acyltransferase activity);GO:0080074(spermidine:caffeoyl CoA N-acyltransferase activity);GO:0080075(spermidine:feruloyl Co…	00940(Phenylpropanoid biosynthesis);00945(Stilbenoid, diarylheptanoid and gingerol biosynthesis);00941(Flavonoid biosynthesis)	K13065	EC:2.3.1.133	PREDICTED: spermidine hydroxycinnamoyl transferase-like [Brassica rapa]	MSTRG.17391.1	u	A06	20504175	20505602	MSTRG.17391	.	yes	novel	cis	10K	NA	1
BraA06g029660.3C	0	A06	20514060	20518223	MSTRG.17394	BraA06g029660.3C	yes	GO:0005576(extracellular region);GO:0016042(lipid catabolic process);GO:0016298(lipase activity);GO:0016788(hydrolase activity, acting on ester bonds)	NA	NA	NA	PREDICTED: GDSL esterase/lipase At2g19050 [Brassica rapa]	MSTRG.17391.1	u	A06	20504175	20505602	MSTRG.17391	.	yes	novel	cis	10K	NA	1
BraA06g029760.3C	0	A06	20571486	20572451	MSTRG.17401	BraA06g029760.3C	yes	GO:0003674(molecular_function);GO:0008150(biological_process);GO:0009507(chloroplast);GO:0016020(membrane);GO:0016021(integral component of membrane)	NA	NA	NA	PREDICTED: uncharacterized protein LOC103874063 [Brassica rapa]	MSTRG.17391.1	u	A06	20504175	20505602	MSTRG.17391	.	yes	novel	cis	100K	NA	-1
BraA06g029670.3C	0	A06	20526684	20531087	MSTRG.17396	BraA06g029670.3C	yes	GO:0000287(magnesium ion binding);GO:0005515(protein binding);GO:0005524(ATP binding);GO:0005634(nucleus);GO:0005773(vacuole);GO:0005794(Golgi apparatus);GO:0005886(plasma membrane);GO:0005887(integral component of plasma membrane);GO:0006754(ATP biosynthetic process);GO:0008553(hydrogen-exporting ATPase activity, phosphorylative mechanism);GO:0009414(response to water deprivation);GO:0009506(pla…	00190(Oxidative phosphorylation)	K01535	EC:3.6.3.6	PREDICTED: ATPase 1, plasma membrane-type-like [Brassica napus]	MSTRG.17391.1	u	A06	20504175	20505602	MSTRG.17391	.	yes	novel	cis	100K	NA	1
BraA03g043120.3C	0	A03	21695774	21697499	MSTRG.9141	BraA03g043120.3C	yes	GO:0003993(acid phosphatase activity);GO:0004722(protein serine/threonine phosphatase activity);GO:0005576(extracellular region);GO:0005618(cell wall);GO:0005829(cytosol);GO:0009505(plant-type cell wall);GO:0009506(plasmodesma);GO:0016036(cellular response to phosphate starvation);GO:0046872(metal ion binding)	NA	NA	NA	BnaA03g39090D [Brassica napus]	MSTRG.9140.1	x	A03	21694280	21699246	MSTRG.9140	BraA03g043120.3C	yes	novel	cis	10K	NA	1
BraA03g043110.3C	0	A03	21687327	21689698	MSTRG.9136	BraA03g043110.3C	yes	GO:0003993(acid phosphatase activity);GO:0004722(protein serine/threonine phosphatase activity);GO:0005576(extracellular region);GO:0005618(cell wall);GO:0005829(cytosol);GO:0009505(plant-type cell wall);GO:0009506(plasmodesma);GO:0016036(cellular response to phosphate starvation);GO:0046872(metal ion binding)	NA	NA	NA	PREDICTED: purple acid phosphatase 10-like [Brassica rapa]	MSTRG.9140.1	x	A03	21694280	21699246	MSTRG.9140	BraA03g043120.3C	yes	novel	cis	10K	NA	1
BraA03g043010.3C	0	A03	21606588	21607629	MSTRG.9129	BraA03g043010.3C	yes	GO:0003674(molecular_function);GO:0005515(protein binding);GO:0005739(mitochondrion);GO:0009536(plastid);GO:0031359(integral component of chloroplast outer membrane);GO:0043572(plastid fission)	NA	NA	NA	PREDICTED: plastid division protein PDV2-like isoform X1 [Brassica rapa]	MSTRG.9140.1	x	A03	21694280	21699246	MSTRG.9140	BraA03g043120.3C	yes	novel	cis	100K	NA	-1
BraA03g028220.3C	0	A03	14123254	14126205	BraA03g028220.3C	BraA03g028220.3C	yes	GO:0004674(protein serine/threonine kinase activity);GO:0005524(ATP binding);GO:0005886(plasma membrane);GO:0006468(protein phosphorylation);GO:0009506(plasmodesma);GO:0009507(chloroplast);GO:0016021(integral component of membrane);GO:0016301(kinase activity);GO:0042742(defense response to bacterium)	00520(Amino sugar and nucleotide sugar metabolism)	K01183	EC:3.2.1.14	PREDICTED: cysteine-rich receptor-like protein kinase 38 isoform X1 [Brassica rapa]	MSTRG.8076.2	x	A03	14105200	14106432	MSTRG.8076	BraA03g028200.3C	yes	novel	cis	100K	NA	-1
BraA03g028250.3C	0	A03	14137409	14138533	MSTRG.8079	BraA03g028250.3C	yes	GO:0006754(ATP biosynthetic process);GO:0009507(chloroplast);GO:0009534(chloroplast thylakoid);GO:0009535(chloroplast thylakoid membrane);GO:0009544(chloroplast ATP synthase complex);GO:0009579(thylakoid);GO:0009772(photosynthetic electron transport in photosystem II);GO:0009941(chloroplast envelope);GO:0015986(ATP synthesis coupled proton transport);GO:0016020(membrane);GO:0030234(enzyme regulat…	00190(Oxidative phosphorylation);00195(Photosynthesis)	K02115	NA	PREDICTED: ATP synthase gamma chain 1, chloroplastic [Brassica rapa]	MSTRG.8076.2	x	A03	14105200	14106432	MSTRG.8076	BraA03g028200.3C	yes	novel	cis	100K	NA	-1
BraA05g027060.3C	0	A05	20305203	20305556	MSTRG.14303	BraA05g027060.3C	yes	GO:0003674(molecular_function);GO:0005634(nucleus);GO:0009733(response to auxin)	04075(Plant hormone signal transduction)	K14488	NA	PREDICTED: auxin-induced protein X15-like [Brassica napus]	MSTRG.14299.2	u	A05	20306042	20307227	MSTRG.14299	.	yes	novel	cis	1K	NA	1
BraA05g027150.3C	0	A05	20374986	20377636	BraA05g027150.3C	BraA05g027150.3C	yes	GO:0005506(iron ion binding);GO:0016020(membrane);GO:0016709(oxidoreductase activity, acting on paired donors, with incorporation or reduction of molecular oxygen, NAD(P)H as one donor, and incorporation of one atom of oxygen);GO:0019825(oxygen binding);GO:0020037(heme binding);GO:0044550(secondary metabolite biosynthetic process);GO:0055114(oxidation-reduction process)	00903(Limonene and pinene degradation);00945(Stilbenoid, diarylheptanoid and gingerol biosynthesis)	K00517	NA	PREDICTED: cytochrome P450 705A5-like [Brassica rapa]	MSTRG.14299.2	u	A05	20306042	20307227	MSTRG.14299	.	yes	novel	cis	100K	NA	-1
BraA05g027070.3C	0	A05	20309775	20312727	MSTRG.14304	BraA05g027070.3C	yes	GO:0004674(protein serine/threonine kinase activity);GO:0005524(ATP binding);GO:0005634(nucleus);GO:0006950(response to stress);GO:0016301(kinase activity);GO:0016787(hydrolase activity);GO:0046777(protein autophosphorylation)	04626(Plant-pathogen interaction)	K13430	EC:2.7.11.1	PREDICTED: U-box domain-containing protein 35 [Brassica rapa]	MSTRG.14299.2	u	A05	20306042	20307227	MSTRG.14299	.	yes	novel	cis	10K	NA	1
BraA01g035360.3C	0	A01	24206643	24207167	MSTRG.2341	BraA01g035360.3C	yes	GO:0009507(chloroplast);GO:0009860(pollen tube growth);GO:0012505(endomembrane system);GO:0046910(pectinesterase inhibitor activity);GO:0071944(cell periphery);GO:0090404(pollen tube tip)	NA	NA	NA	PREDICTED: pectinesterase inhibitor 2-like [Brassica rapa]	MSTRG.2340.1	u	A01	24204223	24205218	MSTRG.2340	.	yes	novel	cis	10K	NA	1
BraA01g035500.3C	0	A01	24298451	24299433	MSTRG.2351	BraA01g035500.3C	yes	GO:0003674(molecular_function);GO:0005576(extracellular region);GO:0008150(biological_process);GO:0016021(integral component of membrane)	NA	NA	NA	PREDICTED: phylloplanin-like [Brassica rapa]	MSTRG.2340.1	u	A01	24204223	24205218	MSTRG.2340	.	yes	novel	cis	100K	NA	-1
BraA07g015780.3C	0	A07	14065506	14066581	MSTRG.19423	BraA07g015780.3C	yes	GO:0003674(molecular_function);GO:0008150(biological_process)	NA	NA	NA	PREDICTED: uncharacterized protein LOC106358239 [Brassica napus]	MSTRG.19420.1	u	A07	14031749	14032707	MSTRG.19420	.	yes	novel	cis	100K	NA	1
BraA07g015720.3C	0	A07	14026339	14028870	MSTRG.19419	BraA07g015720.3C	yes	GO:0005524(ATP binding);GO:0005777(peroxisome);GO:0008152(metabolic process);GO:0009698(phenylpropanoid metabolic process);GO:0016207(4-coumarate-CoA ligase activity);GO:0016874(ligase activity)	00592(alpha-Linolenic acid metabolism)	K10526	EC:6.2.1.-	PREDICTED: 4-coumarate--CoA ligase-like 4 [Brassica rapa]	MSTRG.19420.1	u	A07	14031749	14032707	MSTRG.19420	.	yes	novel	cis	10K	NA	-1
BraA07g015710.3C	0	A07	14020833	14023395	MSTRG.19418	BraA07g015710.3C	yes	GO:0005524(ATP binding);GO:0005777(peroxisome);GO:0008152(metabolic process);GO:0009698(phenylpropanoid metabolic process);GO:0016207(4-coumarate-CoA ligase activity);GO:0016874(ligase activity)	00592(alpha-Linolenic acid metabolism)	K10526	EC:6.2.1.-	PREDICTED: 4-coumarate--CoA ligase-like 4 [Brassica rapa]	MSTRG.19420.1	u	A07	14031749	14032707	MSTRG.19420	.	yes	novel	cis	100K	NA	-1
BraA07g015800.3C	0	A07	14069208	14069939	MSTRG.19427	BraA07g015800.3C	yes	GO:0003674(molecular_function);GO:0008150(biological_process)	NA	NA	NA	PREDICTED: uncharacterized protein At1g76070-like [Brassica rapa]	MSTRG.19420.1	u	A07	14031749	14032707	MSTRG.19420	.	yes	novel	cis	100K	NA	-1
BraA07g015740.3C	0	A07	14034997	14035749	MSTRG.19421	BraA07g015740.3C	yes	GO:0003674(molecular_function);GO:0005634(nucleus);GO:0005794(Golgi apparatus);GO:0005829(cytosol);GO:0006970(response to osmotic stress);GO:0009409(response to cold);GO:0009414(response to water deprivation);GO:0009415(response to water);GO:0009631(cold acclimation);GO:0009737(response to abscisic acid);GO:0010286(heat acclimation);GO:0016020(membrane);GO:0050832(defense response to fungus)	NA	NA	NA	PREDICTED: dehydrin ERD10-like [Brassica rapa]	MSTRG.19420.1	u	A07	14031749	14032707	MSTRG.19420	.	yes	novel	cis	10K	NA	1
BraA04g019420.3C	0	A04	14680485	14685107	MSTRG.11677	BraA04g019420.3C	yes	GO:0003682(chromatin binding);GO:0005515(protein binding);GO:0005634(nucleus);GO:0005654(nucleoplasm);GO:0005719(nuclear euchromatin);GO:0005730(nucleolus);GO:0005829(cytosol);GO:0006306(DNA methylation);GO:0006342(chromatin silencing);GO:0006351(transcription, DNA-templated);GO:0006417(regulation of translation);GO:0009816(defense response to bacterium, incompatible interaction);GO:0010495(long-…	00500(Starch and sucrose metabolism);00460(Cyanoamino acid metabolism);00940(Phenylpropanoid biosynthesis)	K01188	EC:3.2.1.21	PREDICTED: protein argonaute 4 [Brassica rapa]	MSTRG.11661.1	u	A04	14609262	14610698	MSTRG.11661	.	yes	novel	cis	100K	NA	-1
BraA04g019340.3C	0	A04	14635843	14637192	MSTRG.11663	BraA04g019340.3C	yes	GO:0000166(nucleotide binding);GO:0005737(cytoplasm);GO:0005834(heterotrimeric G-protein complex);GO:0008150(biological_process)	00565(Ether lipid metabolism)	K16794	NA	PREDICTED: uncharacterized protein LOC103864738 [Brassica rapa]	MSTRG.11661.1	u	A04	14609262	14610698	MSTRG.11661	.	yes	novel	cis	100K	NA	1
BraA04g019440.3C	0	A04	14693097	14695042	MSTRG.11675	BraA04g019440.3C	yes	GO:0005576(extracellular region);GO:0016042(lipid catabolic process);GO:0016788(hydrolase activity, acting on ester bonds);GO:0052689(carboxylic ester hydrolase activity)	00906(Carotenoid biosynthesis)	K00514	EC:1.3.5.6	PREDICTED: GDSL esterase/lipase At5g45910 [Brassica rapa]	MSTRG.11661.1	u	A04	14609262	14610698	MSTRG.11661	.	yes	novel	cis	100K	NA	1
BraA04g019280.3C	0	A04	14603580	14605381	MSTRG.11659	BraA04g019280.3C	yes	GO:0005504(fatty acid binding);GO:0009570(chloroplast stroma)	NA	NA	NA	PREDICTED: fatty-acid-binding protein 2 [Brassica rapa]	MSTRG.11661.1	u	A04	14609262	14610698	MSTRG.11661	.	yes	novel	cis	10K	NA	1
BraA04g019370.3C	0	A04	14655935	14658652	MSTRG.11666	BraA04g019370.3C	yes	GO:0005576(extracellular region);GO:0005886(plasma membrane);GO:0008152(metabolic process);GO:0016788(hydrolase activity, acting on ester bonds)	00562(Inositol phosphate metabolism);00564(Glycerophospholipid metabolism);00565(Ether lipid metabolism)	K01114	EC:3.1.4.3	PREDICTED: non-specific phospholipase C2 [Brassica napus]	MSTRG.11661.1	u	A04	14609262	14610698	MSTRG.11661	.	yes	novel	cis	100K	NA	-1
BraA04g019360.3C	0	A04	14647527	14649910	MSTRG.11665	BraA04g019360.3C	yes	GO:0004672(protein kinase activity);GO:0004674(protein serine/threonine kinase activity);GO:0005515(protein binding);GO:0005524(ATP binding);GO:0005634(nucleus);GO:0005737(cytoplasm);GO:0005886(plasma membrane);GO:0006468(protein phosphorylation);GO:0009734(auxin-activated signaling pathway);GO:0016301(kinase activity);GO:0035556(intracellular signal transduction);GO:0048825(cotyledon development)	00010(Glycolysis / Gluconeogenesis);00562(Inositol phosphate metabolism)	K03103	EC:3.1.3.62;EC:3.1.3.80	PREDICTED: protein kinase PINOID 2 [Brassica rapa]	MSTRG.11661.1	u	A04	14609262	14610698	MSTRG.11661	.	yes	novel	cis	100K	NA	-1
BraA04g019410.3C	0	A04	14677931	14679823	MSTRG.11676	BraA04g019410.3C	yes	GO:0005515(protein binding)	04070(Phosphatidylinositol signaling system);04626(Plant-pathogen interaction)	K02183	NA	PREDICTED: calmodulin-7-like [Brassica rapa]	MSTRG.11661.1	u	A04	14609262	14610698	MSTRG.11661	.	yes	novel	cis	100K	NA	1
BraA07g030970.3C	0	A07	22590001	22592169	MSTRG.20490	BraA07g030970.3C	yes	GO:0005829(cytosol);GO:0016618(hydroxypyruvate reductase activity);GO:0030267(glyoxylate reductase (NADP) activity)	01200(Carbon metabolism);00630(Glyoxylate and dicarboxylate metabolism);00260(Glycine, serine and threonine metabolism)	K15893	NA	PREDICTED: glycerate dehydrogenase HPR, peroxisomal [Brassica rapa]	MSTRG.20481.1	u	A07	22556812	22557525	MSTRG.20481	.	yes	novel	cis	100K	NA	-1
BraA09g044380.3C	0	A09	34212158	34213742	MSTRG.26657	BraA09g044380.3C	yes	GO:0005773(vacuole);GO:0005886(plasma membrane);GO:0005887(integral component of plasma membrane);GO:0006810(transport);GO:0006833(water transport);GO:0009414(response to water deprivation);GO:0009506(plasmodesma);GO:0009507(chloroplast);GO:0009737(response to abscisic acid);GO:0009992(cellular water homeostasis);GO:0015250(water channel activity);GO:0015254(glycerol channel activity);GO:0016020(…	00531(Glycosaminoglycan degradation)	K10532	EC:2.3.1.78	aquaporin PIP2-1 [Brassica napus]	MSTRG.26663.1	u	A09	34293611	34296592	MSTRG.26663	.	yes	novel	cis	100K	NA	-1
BraA09g044520.3C	0	A09	34276732	34280091	MSTRG.26665	BraA09g044520.3C	yes	GO:0005634(nucleus);GO:0005886(plasma membrane)	NA	NA	NA	PREDICTED: uncharacterized protein LOC103841278 isoform X1 [Brassica rapa]	MSTRG.26663.1	u	A09	34293611	34296592	MSTRG.26663	.	yes	novel	cis	100K	NA	1
BraA07g013620.3C	0	A07	12670338	12673607	MSTRG.19297	BraA07g013620.3C	yes	GO:0005634(nucleus);GO:0008150(biological_process)	NA	NA	NA	PREDICTED: tetratricopeptide repeat protein 38-like [Brassica rapa]	MSTRG.19293.1	u	A07	12629970	12630581	MSTRG.19293	.	yes	novel	cis	100K	NA	1
BraA05g026300.3C	0	A05	19833635	19834846	MSTRG.14247	BraA05g026300.3C	yes	GO:0004674(protein serine/threonine kinase activity);GO:0005524(ATP binding);GO:0005634(nucleus);GO:0005737(cytoplasm);GO:0005886(plasma membrane);GO:0006468(protein phosphorylation);GO:0016301(kinase activity);GO:0016310(phosphorylation);GO:0035556(intracellular signal transduction)	00010(Glycolysis / Gluconeogenesis);00562(Inositol phosphate metabolism)	K03103	EC:3.1.3.62;EC:3.1.3.80	PREDICTED: serine/threonine-protein kinase UCNL [Brassica rapa]	MSTRG.14246.1	u	A05	19812143	19813037	MSTRG.14246	.	yes	novel	cis	100K	NA	-1
BraA05g026310.3C	0	A05	19839856	19840953	MSTRG.14250	BraA05g026310.3C	yes	GO:0005618(cell wall);GO:0005886(plasma membrane);GO:0006952(defense response);GO:0007165(signal transduction);GO:0009506(plasmodesma);GO:0009507(chloroplast);GO:0016020(membrane);GO:0048046(apoplast)	NA	NA	NA	PREDICTED: DNA-damage-repair/toleration protein DRT100 [Brassica rapa]	MSTRG.14246.1	u	A05	19812143	19813037	MSTRG.14246	.	yes	novel	cis	100K	NA	-1
BraA05g026320.3C	0	A05	19843310	19845263	MSTRG.14251	BraA05g026320.3C	yes	GO:0003700(transcription factor activity, sequence-specific DNA binding);GO:0005634(nucleus);GO:0005737(cytoplasm);GO:0007623(circadian rhythm);GO:0042752(regulation of circadian rhythm);GO:0046872(metal ion binding);GO:0046975(histone methyltransferase activity (H3-K36 specific));GO:0051213(dioxygenase activity);GO:0055114(oxidation-reduction process);GO:0070544(histone H3-K36 demethylation)	NA	NA	NA	PREDICTED: lysine-specific demethylase JMJ30 isoform X1 [Brassica rapa]	MSTRG.14246.1	u	A05	19812143	19813037	MSTRG.14246	.	yes	novel	cis	100K	NA	-1
BraA05g026380.3C	0	A05	19874070	19876445	MSTRG.14255	BraA05g026380.3C	yes	GO:0005829(cytosol);GO:0005886(plasma membrane);GO:0016491(oxidoreductase activity)	NA	NA	NA	PREDICTED: uncharacterized protein YMR315W [Brassica rapa]	MSTRG.14246.1	u	A05	19812143	19813037	MSTRG.14246	.	yes	novel	cis	100K	NA	1
BraA04g030120.3C	0	A04	20697947	20699288	MSTRG.12401	BraA04g030120.3C	yes	GO:0005524(ATP binding);GO:0005886(plasma membrane);GO:0008150(biological_process);GO:0016787(hydrolase activity);GO:0016887(ATPase activity)	NA	NA	NA	PREDICTED: AAA-ATPase At5g17740 [Brassica rapa]	MSTRG.12388.1	u	A04	20615131	20615626	MSTRG.12388	.	yes	novel	cis	100K	NA	-1
BraA04g029960.3C	0	A04	20617966	20618496	MSTRG.12390	BraA04g029960.3C	yes	GO:0003677(DNA binding);GO:0005634(nucleus);GO:0006355(regulation of transcription, DNA-templated)	NA	NA	NA	PREDICTED: protein LIGHT-DEPENDENT SHORT HYPOCOTYLS 10 [Brassica rapa]	MSTRG.12388.1	u	A04	20615131	20615626	MSTRG.12388	.	yes	novel	cis	10K	NA	1
BraA04g029990.3C	0	A04	20634412	20635923	MSTRG.12392	BraA04g029990.3C	yes	GO:0004806(triglyceride lipase activity);GO:0005737(cytoplasm);GO:0006629(lipid metabolic process);GO:0008970(phosphatidylcholine 1-acylhydrolase activity);GO:0009507(chloroplast);GO:0009650(UV protection);GO:0016042(lipid catabolic process);GO:0071493(cellular response to UV-B)	00564(Glycerophospholipid metabolism);00592(alpha-Linolenic acid metabolism)	K16818	EC:3.1.1.32	PREDICTED: phospholipase A1-IIdelta [Brassica rapa]	MSTRG.12388.1	u	A04	20615131	20615626	MSTRG.12388	.	yes	novel	cis	100K	NA	1
BraA04g029950.3C	0	A04	20602502	20607732	MSTRG.12389	BraA04g029950.3C	yes	GO:0005737(cytoplasm);GO:0005829(cytosol);GO:0005886(plasma membrane);GO:0006099(tricarboxylic acid cycle);GO:0008964(phosphoenolpyruvate carboxylase activity);GO:0009506(plasmodesma);GO:0009507(chloroplast);GO:0015977(carbon fixation);GO:0015979(photosynthesis);GO:0048046(apoplast);GO:0048366(leaf development)	01200(Carbon metabolism);00620(Pyruvate metabolism);00710(Carbon fixation in photosynthetic organisms)	K01595	EC:4.1.1.31	PREDICTED: phosphoenolpyruvate carboxylase 2 [Brassica oleracea var. oleracea]	MSTRG.12388.1	u	A04	20615131	20615626	MSTRG.12388	.	yes	novel	cis	100K	NA	1
BraA04g030050.3C	0	A04	20652937	20653955	MSTRG.12396	BraA04g030050.3C	yes	GO:0005576(extracellular region);GO:0005634(nucleus)	NA	NA	NA	PREDICTED: protodermal factor 1-like [Brassica rapa]	MSTRG.12388.1	u	A04	20615131	20615626	MSTRG.12388	.	yes	novel	cis	100K	NA	1
BraA04g029970.3C	0	A04	20626384	20628786	MSTRG.12391	BraA04g029970.3C	yes	GO:0000151(ubiquitin ligase complex);GO:0004842(ubiquitin-protein transferase activity);GO:0005634(nucleus);GO:0006511(ubiquitin-dependent protein catabolic process);GO:0007568(aging);GO:0009414(response to water deprivation);GO:0009416(response to light stimulus);GO:0009734(auxin-activated signaling pathway);GO:0009926(auxin polar transport);GO:0009934(regulation of meristem structural organizat…	NA	NA	NA	PREDICTED: F-box protein MAX2 [Brassica rapa]	MSTRG.12388.1	u	A04	20615131	20615626	MSTRG.12388	.	yes	novel	cis	100K	NA	1
BraA01g036700.3C	0	A01	25009033	25013026	MSTRG.2425	BraA01g036700.3C	yes	GO:0005575(cellular_component);GO:0008150(biological_process);GO:0008536(Ran GTPase binding)	04120(Ubiquitin mediated proteolysis)	K10615	EC:2.3.2.26	BnaA01g28890D [Brassica napus]	MSTRG.2436.1	x	A01	25058889	25059435	MSTRG.2436	BraA01g036810.3C	yes	novel	cis	100K	NA	1
BraA01g036690.3C	0	A01	25002904	25004063	MSTRG.2424	BraA01g036690.3C	yes	GO:0009507(chloroplast)	NA	NA	NA	PREDICTED: stem-specific protein TSJT1-like [Brassica rapa]	MSTRG.2436.1	x	A01	25058889	25059435	MSTRG.2436	BraA01g036810.3C	yes	novel	cis	100K	NA	-1
BraA01g036770.3C	0	A01	25044377	25045207	MSTRG.2432	BraA01g036770.3C	yes	GO:0002239(response to oomycetes);GO:0005618(cell wall);GO:0005634(nucleus);GO:0005886(plasma membrane);GO:0009505(plant-type cell wall);GO:0010200(response to chitin);GO:0030246(carbohydrate binding);GO:0048046(apoplast);GO:0050832(defense response to fungus)	NA	NA	NA	PREDICTED: lectin-like protein LEC [Brassica rapa]	MSTRG.2436.1	x	A01	25058889	25059435	MSTRG.2436	BraA01g036810.3C	yes	novel	cis	100K	NA	-1
BraA03g030560.3C	0	A03	15335834	15337800	MSTRG.8251	BraA03g030560.3C	yes	GO:0005886(plasma membrane);GO:0016829(lyase activity);GO:0030570(pectate lyase activity);GO:0045490(pectin catabolic process);GO:0046872(metal ion binding)	00040(Pentose and glucuronate interconversions)	K01728	EC:4.2.2.2	BnaC03g32550D [Brassica napus]	MSTRG.8246.1	u	A03	15316686	15319329	MSTRG.8246	.	yes	novel	cis	100K	NA	1
BraA03g030590.3C	0	A03	15347470	15347850	MSTRG.8255	BraA03g030590.3C	yes	GO:0003674(molecular_function);GO:0008150(biological_process)	NA	NA	NA	PREDICTED: uncharacterized protein LOC103858925 [Brassica rapa]	MSTRG.8246.1	u	A03	15316686	15319329	MSTRG.8246	.	yes	novel	cis	100K	NA	1
BraA03g030670.3C	0	A03	15370729	15373114	MSTRG.8261	BraA03g030670.3C	yes	GO:0004672(protein kinase activity);GO:0005524(ATP binding);GO:0005886(plasma membrane);GO:0006468(protein phosphorylation);GO:0016301(kinase activity);GO:0016310(phosphorylation)	03022(Basal transcription factors);03420(Nucleotide excision repair)	K02202	EC:2.7.11.22;EC:2.7.11.23	PREDICTED: probable serine/threonine-protein kinase At1g54610 [Brassica rapa]	MSTRG.8246.1	u	A03	15316686	15319329	MSTRG.8246	.	yes	novel	cis	100K	NA	1
BraA03g030740.3C	0	A03	15391489	15393549	MSTRG.8265	BraA03g030740.3C	yes	GO:0005634(nucleus);GO:0005819(spindle);GO:0005874(microtubule);GO:0032147(activation of protein kinase activity);GO:0060236(regulation of mitotic spindle organization)	NA	NA	NA	PREDICTED: protein WVD2-like 4 [Brassica rapa]	MSTRG.8246.1	u	A03	15316686	15319329	MSTRG.8246	.	yes	novel	cis	100K	NA	1
BraA03g030680.3C	0	A03	15373621	15375790	MSTRG.8262	BraA03g030680.3C	yes	GO:0003700(transcription factor activity, sequence-specific DNA binding);GO:0005634(nucleus);GO:0006351(transcription, DNA-templated);GO:0006355(regulation of transcription, DNA-templated);GO:0031347(regulation of defense response);GO:0043565(sequence-specific DNA binding)	04626(Plant-pathogen interaction)	K13424	NA	PREDICTED: probable WRKY transcription factor 58 isoform X1 [Brassica rapa]	MSTRG.8246.1	u	A03	15316686	15319329	MSTRG.8246	.	yes	novel	cis	100K	NA	-1
BraA03g030540.3C	0	A03	15331561	15332641	MSTRG.8250	BraA03g030540.3C	yes	GO:0005739(mitochondrion);GO:0005773(vacuole);GO:0005774(vacuolar membrane);GO:0005886(plasma membrane);GO:0009506(plasmodesma);GO:0016020(membrane);GO:0050832(defense response to fungus)	NA	NA	NA	PREDICTED: hypersensitive-induced response protein 3-like [Brassica rapa]	MSTRG.8246.1	u	A03	15316686	15319329	MSTRG.8246	.	yes	novel	cis	100K	NA	-1
BraA03g030570.3C	0	A03	15339001	15341373	MSTRG.8252	BraA03g030570.3C	yes	GO:0004034(aldose 1-epimerase activity);GO:0005737(cytoplasm);GO:0005975(carbohydrate metabolic process);GO:0006012(galactose metabolic process);GO:0016853(isomerase activity);GO:0030246(carbohydrate binding)	00010(Glycolysis / Gluconeogenesis);00052(Galactose metabolism)	K01785	EC:5.1.3.3	PREDICTED: aldose 1-epimerase [Brassica rapa]	MSTRG.8246.1	u	A03	15316686	15319329	MSTRG.8246	.	yes	novel	cis	100K	NA	-1
BraA03g030720.3C	0	A03	15386566	15389019	MSTRG.8264	BraA03g030720.3C	yes	GO:0000139(Golgi membrane);GO:0005794(Golgi apparatus);GO:0009555(pollen development);GO:0009860(pollen tube growth);GO:0016021(integral component of membrane);GO:0016051(carbohydrate biosynthetic process);GO:0016757(transferase activity, transferring glycosyl groups);GO:0016758(transferase activity, transferring hexosyl groups);GO:0047262(polygalacturonate 4-alpha-galacturonosyltransferase activ…	00500(Starch and sucrose metabolism);00520(Amino sugar and nucleotide sugar metabolism)	K13648	EC:2.4.1.43	PREDICTED: probable galacturonosyltransferase 13 isoform X2 [Brassica rapa]	MSTRG.8246.1	u	A03	15316686	15319329	MSTRG.8246	.	yes	novel	cis	100K	NA	1
BraA03g030710.3C	0	A03	15384495	15385289	MSTRG.8263	BraA03g030710.3C	yes	GO:0003674(molecular_function);GO:0005886(plasma membrane)	NA	NA	NA	BnaA03g27670D [Brassica napus]	MSTRG.8246.1	u	A03	15316686	15319329	MSTRG.8246	.	yes	novel	cis	100K	NA	1
BraA03g030490.3C	0	A03	15304803	15310544	MSTRG.8248	BraA03g030490.3C	yes	GO:0003676(nucleic acid binding);GO:0004518(nuclease activity);GO:0004523(RNA-DNA hybrid ribonuclease activity);GO:0005737(cytoplasm);GO:0016740(transferase activity)	00600(Sphingolipid metabolism)	K00654	EC:2.3.1.50	Retrovirus-related Pol polyprotein from transposon TNT 1-94 [Cajanus cajan]	MSTRG.8246.1	u	A03	15316686	15319329	MSTRG.8246	.	yes	novel	cis	100K	NA	1
BraA09g054180.3C	0	A09	39216733	39218296	MSTRG.27339	BraA09g054180.3C	yes	GO:0005576(extracellular region);GO:0016042(lipid catabolic process);GO:0016788(hydrolase activity, acting on ester bonds);GO:0052689(carboxylic ester hydrolase activity)	00860(Porphyrin and chlorophyll metabolism);00900(Terpenoid backbone biosynthesis)	K10960	EC:1.3.1.83	PREDICTED: GDSL esterase/lipase At2g23540-like [Brassica rapa]	MSTRG.27342.1	x	A09	39239334	39242541	MSTRG.27342	BraA09g054220.3C	yes	novel	cis	100K	NA	-1
BraA09g054280.3C	0	A09	39270862	39273855	MSTRG.27348	BraA09g054280.3C	yes	GO:0000166(nucleotide binding);GO:0003723(RNA binding);GO:0003743(translation initiation factor activity);GO:0005515(protein binding);GO:0005634(nucleus);GO:0005829(cytosol);GO:0006417(regulation of translation);GO:0016032(viral process);GO:0046686(response to cadmium ion)	03013(RNA transport);03015(mRNA surveillance pathway);03018(RNA degradation)	K13126	NA	PREDICTED: polyadenylate-binding protein 4-like [Brassica rapa]	MSTRG.27342.1	x	A09	39239334	39242541	MSTRG.27342	BraA09g054220.3C	yes	novel	cis	100K	NA	1
BraA09g054330.3C	0	A09	39295249	39297753	MSTRG.27349	BraA09g054330.3C	yes	GO:0004674(protein serine/threonine kinase activity);GO:0005524(ATP binding);GO:0005576(extracellular region);GO:0006468(protein phosphorylation);GO:0016021(integral component of membrane);GO:0016301(kinase activity);GO:0016310(phosphorylation)	04626(Plant-pathogen interaction)	K13430	EC:2.7.11.1	PREDICTED: probable receptor-like protein kinase At2g23200 [Brassica rapa]	MSTRG.27342.1	x	A09	39239334	39242541	MSTRG.27342	BraA09g054220.3C	yes	novel	cis	100K	NA	-1
BraA09g054190.3C	0	A09	39225694	39226101	MSTRG.27340	BraA09g054190.3C	yes	GO:0005737(cytoplasm);GO:0006596(polyamine biosynthetic process);GO:0008216(spermidine metabolic process);GO:0016740(transferase activity);GO:0080072(spermidine:sinapoyl CoA N-acyltransferase activity);GO:0080089(sinapoyl spermidine:sinapoyl CoA N-acyltransferase activity)	NA	NA	NA	BnaA09g41950D [Brassica napus]	MSTRG.27342.1	x	A09	39239334	39242541	MSTRG.27342	BraA09g054220.3C	yes	novel	cis	100K	NA	1
BraA09g054270.3C	0	A09	39266068	39269034	MSTRG.27347	BraA09g054270.3C	yes	GO:0003674(molecular_function);GO:0005737(cytoplasm);GO:0005886(plasma membrane);GO:0008150(biological_process)	NA	NA	NA	PREDICTED: filament-like plant protein 7 [Brassica rapa]	MSTRG.27342.1	x	A09	39239334	39242541	MSTRG.27342	BraA09g054220.3C	yes	novel	cis	100K	NA	1
BraA09g054250.3C	0	A09	39259710	39262667	MSTRG.27345	BraA09g054250.3C	yes	GO:0004514(nicotinate-nucleotide diphosphorylase (carboxylating) activity);GO:0004516(nicotinate phosphoribosyltransferase activity);GO:0005737(cytoplasm);GO:0009435(NAD biosynthetic process);GO:0016874(ligase activity);GO:0019358(nicotinate nucleotide salvage)	00760(Nicotinate and nicotinamide metabolism)	K00763	EC:6.3.4.21	PREDICTED: nicotinate phosphoribosyltransferase 2 [Brassica rapa]	MSTRG.27342.1	x	A09	39239334	39242541	MSTRG.27342	BraA09g054220.3C	yes	novel	cis	100K	NA	1
BraA09g054170.3C	0	A09	39213873	39215670	MSTRG.27338	BraA09g054170.3C	yes	GO:0005737(cytoplasm);GO:0009696(salicylic acid metabolic process);GO:0016787(hydrolase activity);GO:0016788(hydrolase activity, acting on ester bonds);GO:0080030(methyl indole-3-acetate esterase activity);GO:0080031(methyl salicylate esterase activity);GO:0080032(methyl jasmonate esterase activity)	00901(Indole alkaloid biosynthesis)	K08233	EC:3.1.1.78	PREDICTED: methylesterase 2-like [Brassica rapa]	MSTRG.27342.1	x	A09	39239334	39242541	MSTRG.27342	BraA09g054220.3C	yes	novel	cis	100K	NA	1
BraA02g037550.3C	0	A02	26295321	26296941	MSTRG.5477	BraA02g037550.3C	yes	GO:0005739(mitochondrion);GO:0005746(mitochondrial respiratory chain);GO:0005750(mitochondrial respiratory chain complex III);GO:0005773(vacuole);GO:0005774(vacuolar membrane);GO:0005886(plasma membrane);GO:0009055(electron carrier activity);GO:0016020(membrane);GO:0020037(heme binding);GO:0045153(electron transporter, transferring electrons within CoQH2-cytochrome c reductase complex activity);G…	00190(Oxidative phosphorylation)	K00413	NA	PREDICTED: cytochrome c1 1, heme protein, mitochondrial-like [Brassica rapa]	MSTRG.5476.1	u	A02	26291020	26293400	MSTRG.5476	.	yes	novel	cis	10K	NA	-1
BraA02g037450.3C	0	A02	26236178	26237413	MSTRG.5458	BraA02g037450.3C	yes	GO:0003674(molecular_function);GO:0005634(nucleus);GO:0008150(biological_process)	NA	NA	NA	PREDICTED: F-box/kelch-repeat protein At3g27150-like [Brassica rapa]	MSTRG.5476.1	u	A02	26291020	26293400	MSTRG.5476	.	yes	novel	cis	100K	NA	-1
BraA02g037470.3C	0	A02	26249380	26250165	MSTRG.5466	BraA02g037470.3C	yes	GO:0003735(structural constituent of ribosome);GO:0005840(ribosome);GO:0006412(translation);GO:0009507(chloroplast);GO:0009534(chloroplast thylakoid);GO:0009570(chloroplast stroma);GO:0042254(ribosome biogenesis);GO:0044391(ribosomal subunit)	NA	NA	NA	PREDICTED: uncharacterized protein LOC103854264 [Brassica rapa]	MSTRG.5476.1	u	A02	26291020	26293400	MSTRG.5476	.	yes	novel	cis	100K	NA	-1
BraA03g055510.3C	0	A03	28991228	28993201	MSTRG.9987	BraA03g055510.3C	yes	GO:0004601(peroxidase activity);GO:0005576(extracellular region);GO:0006979(response to oxidative stress);GO:0020037(heme binding);GO:0042744(hydrogen peroxide catabolic process);GO:0046872(metal ion binding);GO:0055114(oxidation-reduction process)	00940(Phenylpropanoid biosynthesis)	K00430	EC:1.11.1.7	PREDICTED: peroxidase 45 [Brassica rapa]	MSTRG.9983.1	u	A03	28971971	28972265	MSTRG.9983	.	yes	novel	cis	100K	NA	-1
BraA03g055410.3C	0	A03	28915024	28917237	MSTRG.9981	BraA03g055410.3C	yes	GO:0005739(mitochondrion);GO:0008375(acetylglucosaminyltransferase activity);GO:0016021(integral component of membrane);GO:0016757(transferase activity, transferring glycosyl groups)	04144(Endocytosis)	K12471	NA	PREDICTED: uncharacterized protein LOC103861923 [Brassica rapa]	MSTRG.9983.1	u	A03	28971971	28972265	MSTRG.9983	.	yes	novel	cis	100K	NA	1
BraA03g055520.3C	0	A03	28994734	28999084	BraA03g055520.3C	BraA03g055520.3C	yes	GO:0000287(magnesium ion binding);GO:0005515(protein binding);GO:0005524(ATP binding);GO:0005634(nucleus);GO:0005773(vacuole);GO:0005794(Golgi apparatus);GO:0005886(plasma membrane);GO:0005887(integral component of plasma membrane);GO:0006754(ATP biosynthetic process);GO:0008553(hydrogen-exporting ATPase activity, phosphorylative mechanism);GO:0009414(response to water deprivation);GO:0009506(pla…	00190(Oxidative phosphorylation)	K01535	EC:3.6.3.6	PREDICTED: ATPase 2, plasma membrane-type-like [Brassica napus]	MSTRG.9983.1	u	A03	28971971	28972265	MSTRG.9983	.	yes	novel	cis	100K	NA	-1
BraA03g055400.3C	0	A03	28910376	28914500	MSTRG.9980	BraA03g055400.3C	yes	GO:0004252(serine-type endopeptidase activity);GO:0005576(extracellular region);GO:0005618(cell wall);GO:0006508(proteolysis);GO:0008152(metabolic process);GO:0016020(membrane)	04144(Endocytosis)	K18443	NA	PREDICTED: subtilisin-like protease SBT2.6 isoform X1 [Brassica rapa]	MSTRG.9983.1	u	A03	28971971	28972265	MSTRG.9983	.	yes	novel	cis	100K	NA	-1
BraA09g032770.3C	0	A09	25420192	25421025	MSTRG.25885	BraA09g032770.3C	yes	GO:0005634(nucleus);GO:0008270(zinc ion binding);GO:0016021(integral component of membrane);GO:0016567(protein ubiquitination)	00563(Glycosylphosphatidylinositol(GPI)-anchor biosynthesis)	K05283	EC:2.3.-.-	PREDICTED: RING-H2 finger protein ATL81 [Brassica rapa]	MSTRG.25893.1	u	A09	25453145	25453446	MSTRG.25893	.	yes	novel	cis	100K	NA	1
BraA09g032810.3C	0	A09	25438059	25438985	MSTRG.25889	BraA09g032810.3C	yes	GO:0000165(MAPK cascade);GO:0000187(activation of MAPK activity);GO:0004674(protein serine/threonine kinase activity);GO:0004708(MAP kinase kinase activity);GO:0005524(ATP binding);GO:0016301(kinase activity)	04626(Plant-pathogen interaction)	K04368	EC:2.7.12.2	PREDICTED: mitogen-activated protein kinase kinase 10 isoform X1 [Brassica rapa]	MSTRG.25893.1	u	A09	25453145	25453446	MSTRG.25893	.	yes	novel	cis	100K	NA	1
BraA09g041130.3C	0	A09	32068755	32069906	MSTRG.26446	BraA09g041130.3C	yes	GO:0003674(molecular_function);GO:0005634(nucleus);GO:0008150(biological_process)	NA	NA	NA	PREDICTED: F-box/kelch-repeat protein At2g22050-like [Brassica rapa]	MSTRG.26448.2	u	A09	32095535	32096163	MSTRG.26448	.	yes	novel	cis	100K	NA	1
BraA09g041150.3C	0	A09	32076707	32077894	MSTRG.26447	BraA09g041150.3C	yes	GO:0003674(molecular_function);GO:0005634(nucleus);GO:0008150(biological_process)	NA	NA	NA	PREDICTED: F-box/kelch-repeat protein At2g22050-like [Brassica napus]	MSTRG.26448.2	u	A09	32095535	32096163	MSTRG.26448	.	yes	novel	cis	100K	NA	1
BraA06g036840.3C	0	A06	24707136	24708575	MSTRG.17909	BraA06g036840.3C	yes	GO:0009507(chloroplast)	NA	NA	NA	BnaA06g31320D [Brassica napus]	MSTRG.17906.2	x	A06	24700063	24700697	MSTRG.17906	BraA06g036820.3C	yes	novel	cis	10K	NA	1
BraA06g036900.3C	0	A06	24730232	24732433	MSTRG.17915	BraA06g036900.3C	yes	GO:0005739(mitochondrion);GO:0008150(biological_process);GO:0008270(zinc ion binding)	NA	NA	NA	PREDICTED: NADH dehydrogenase [ubiquinone] complex I, assembly factor 7 [Brassica rapa]	MSTRG.17906.2	x	A06	24700063	24700697	MSTRG.17906	BraA06g036820.3C	yes	novel	cis	100K	NA	-1
BraA06g036930.3C	0	A06	24739465	24740967	MSTRG.17916	BraA06g036930.3C	yes	GO:0000304(response to singlet oxygen);GO:0005524(ATP binding);GO:0005783(endoplasmic reticulum);GO:0005886(plasma membrane);GO:0009737(response to abscisic acid);GO:0016021(integral component of membrane);GO:0016887(ATPase activity)	03008(Ribosome biogenesis in eukaryotes)	K14571	NA	PREDICTED: AAA-ATPase At3g28580-like [Brassica rapa]	MSTRG.17906.2	x	A06	24700063	24700697	MSTRG.17906	BraA06g036820.3C	yes	novel	cis	100K	NA	-1
BraA06g036850.3C	0	A06	24709090	24709623	MSTRG.17911	BraA06g036850.3C	yes	GO:0005506(iron ion binding);GO:0016020(membrane);GO:0016021(integral component of membrane);GO:0016709(oxidoreductase activity, acting on paired donors, with incorporation or reduction of molecular oxygen, NAD(P)H as one donor, and incorporation of one atom of oxygen);GO:0019825(oxygen binding);GO:0020037(heme binding);GO:0042343(indole glucosinolate metabolic process);GO:0044550(secondary metab…	00903(Limonene and pinene degradation);00945(Stilbenoid, diarylheptanoid and gingerol biosynthesis)	K00517	NA	PREDICTED: cytochrome P450 81D11 [Brassica rapa]	MSTRG.17906.2	x	A06	24700063	24700697	MSTRG.17906	BraA06g036820.3C	yes	novel	cis	10K	NA	-1
BraA06g036940.3C	0	A06	24742450	24743871	MSTRG.17918	BraA06g036940.3C	yes	GO:0005524(ATP binding);GO:0005739(mitochondrion);GO:0005886(plasma membrane);GO:0016887(ATPase activity)	00760(Nicotinate and nicotinamide metabolism)	K00323	EC:1.6.1.2	PREDICTED: 26S protease regulatory subunit 10B homolog A-like [Brassica napus]	MSTRG.17906.2	x	A06	24700063	24700697	MSTRG.17906	BraA06g036820.3C	yes	novel	cis	100K	NA	1
BraA06g037040.3C	0	A06	24778419	24780247	MSTRG.17924	BraA06g037040.3C	yes	GO:0003674(molecular_function);GO:0005634(nucleus);GO:0008150(biological_process)	NA	NA	NA	PREDICTED: uncharacterized protein LOC103875153 isoform X1 [Brassica rapa]	MSTRG.17906.2	x	A06	24700063	24700697	MSTRG.17906	BraA06g036820.3C	yes	novel	cis	100K	NA	1
BraA06g036970.3C	0	A06	24759982	24761559	MSTRG.17919	BraA06g036970.3C	yes	GO:0005524(ATP binding);GO:0005783(endoplasmic reticulum);GO:0005886(plasma membrane);GO:0016021(integral component of membrane);GO:0016887(ATPase activity)	00561(Glycerolipid metabolism)	K00679	EC:2.3.1.158	PREDICTED: AAA-ATPase At3g28510-like isoform X1 [Brassica rapa]	MSTRG.17906.2	x	A06	24700063	24700697	MSTRG.17906	BraA06g036820.3C	yes	novel	cis	100K	NA	1
BraA06g037050.3C	0	A06	24782136	24782729	MSTRG.17925	BraA06g037050.3C	yes	GO:0003674(molecular_function);GO:0005739(mitochondrion);GO:0008150(biological_process);GO:0016021(integral component of membrane)	NA	NA	NA	PREDICTED: uncharacterized protein LOC103875154 [Brassica rapa]	MSTRG.17906.2	x	A06	24700063	24700697	MSTRG.17906	BraA06g036820.3C	yes	novel	cis	100K	NA	1
BraA04g008230.3C	0	A04	5817000	5820030	BraA04g008230.3C	BraA04g008230.3C	yes	GO:0005886(plasma membrane);GO:0007165(signal transduction);GO:0016301(kinase activity)	04626(Plant-pathogen interaction)	K13466	NA	PREDICTED: receptor-like protein 12 isoform X2 [Brassica rapa]	MSTRG.10975.1	u	A04	5811188	5811923	MSTRG.10975	.	yes	novel	cis	10K	NA	-1
BraA04g032080.3C	0	A04	21611994	21613451	BraA04g032080.3C	BraA04g032080.3C	yes	GO:0005576(extracellular region);GO:0008270(zinc ion binding);GO:0016021(integral component of membrane);GO:0016567(protein ubiquitination)	NA	NA	NA	PREDICTED: putative RING-H2 finger protein ATL21A [Brassica rapa]	MSTRG.12540.3	u	A04	21691760	21692958	MSTRG.12540	.	yes	novel	cis	100K	NA	-1
BraA04g032210.3C	0	A04	21649937	21650539	MSTRG.12537	BraA04g032210.3C	yes	GO:0005789(endoplasmic reticulum membrane);GO:0016021(integral component of membrane);GO:0020037(heme binding);GO:0046872(metal ion binding);GO:0055114(oxidation-reduction process)	00910(Nitrogen metabolism)	K10534	EC:1.7.1.1;EC:1.7.1.2	PREDICTED: cytochrome B5-like [Brassica rapa]	MSTRG.12540.3	u	A04	21691760	21692958	MSTRG.12540	.	yes	novel	cis	100K	NA	-1
BraA04g032220.3C	0	A04	21652310	21654024	BraA04g032220.3C	BraA04g032220.3C	yes	GO:0005506(iron ion binding);GO:0009507(chloroplast);GO:0016020(membrane);GO:0016021(integral component of membrane);GO:0016709(oxidoreductase activity, acting on paired donors, with incorporation or reduction of molecular oxygen, NAD(P)H as one donor, and incorporation of one atom of oxygen);GO:0019825(oxygen binding);GO:0020037(heme binding);GO:0040008(regulation of growth);GO:0044550(secondary…	00903(Limonene and pinene degradation);00945(Stilbenoid, diarylheptanoid and gingerol biosynthesis)	K00517	NA	PREDICTED: cytochrome P450 78A6 [Brassica rapa]	MSTRG.12540.3	u	A04	21691760	21692958	MSTRG.12540	.	yes	novel	cis	100K	NA	-1
BraA04g032230.3C	0	A04	21680350	21681181	MSTRG.12539	BraA04g032230.3C	yes	GO:0003700(transcription factor activity, sequence-specific DNA binding);GO:0005634(nucleus);GO:0006351(transcription, DNA-templated);GO:0006355(regulation of transcription, DNA-templated);GO:0009414(response to water deprivation);GO:0009737(response to abscisic acid);GO:0009738(abscisic acid-activated signaling pathway);GO:0043565(sequence-specific DNA binding);GO:0045893(positive regulation of …	00750(Vitamin B6 metabolism)	K05275	EC:1.1.1.65	PREDICTED: homeobox-leucine zipper protein ATHB-7 [Brassica rapa]	MSTRG.12540.3	u	A04	21691760	21692958	MSTRG.12540	.	yes	novel	cis	100K	NA	1
BraA04g032120.3C	0	A04	21624192	21625025	MSTRG.12531	BraA04g032120.3C	yes	GO:0003674(molecular_function);GO:0005739(mitochondrion);GO:0009735(response to cytokinin);GO:0016020(membrane)	NA	NA	NA	PREDICTED: uncharacterized protein LOC103866282 [Brassica rapa]	MSTRG.12540.3	u	A04	21691760	21692958	MSTRG.12540	.	yes	novel	cis	100K	NA	1
BraA02g002380.3C	0	A02	1204661	1211702	MSTRG.3214	BraA02g002380.3C	yes	GO:0005576(extracellular region);GO:0005578(proteinaceous extracellular matrix);GO:0008289(lipid binding);GO:0009859(pollen hydration);GO:0012511(monolayer-surrounded lipid storage body);GO:0016020(membrane);GO:0016021(integral component of membrane);GO:0019915(lipid storage);GO:0019953(sexual reproduction);GO:0031012(extracellular matrix);GO:0048544(recognition of pollen);GO:0070505(pollen coat)	NA	NA	NA	BnaAnng13740D [Brassica napus]	MSTRG.3206.1	u	A02	1201786	1202108	MSTRG.3206	.	yes	novel	cis	10K	NA	1
BraA05g039740.3C	0	A05	27071865	27074020	MSTRG.15223	BraA05g039740.3C	yes	GO:0000502(proteasome complex);GO:0005516(calmodulin binding);GO:0005524(ATP binding);GO:0005634(nucleus);GO:0005737(cytoplasm);GO:0005829(cytosol);GO:0006511(ubiquitin-dependent protein catabolic process);GO:0008540(proteasome regulatory particle, base subcomplex);GO:0009553(embryo sac development);GO:0009555(pollen development);GO:0010498(proteasomal protein catabolic process);GO:0016887(ATPase…	03050(Proteasome)	K03065	NA	PREDICTED: 26S protease regulatory subunit 6A homolog [Brassica rapa]	MSTRG.15221.1	u	A05	27040311	27041064	MSTRG.15221	.	yes	novel	cis	100K	NA	-1
BraA05g039750.3C	0	A05	27076303	27077528	MSTRG.15225	BraA05g039750.3C	yes	GO:0005737(cytoplasm);GO:0005773(vacuole);GO:0005811(lipid particle);GO:0019915(lipid storage);GO:0034389(lipid particle organization);GO:0045927(positive regulation of growth);GO:0080186(developmental vegetative growth);GO:1902584(positive regulation of response to water deprivation)	NA	NA	NA	PREDICTED: REF/SRPP-like protein At3g05500 [Brassica rapa]	MSTRG.15221.1	u	A05	27040311	27041064	MSTRG.15221	.	yes	novel	cis	100K	NA	1
BraA05g039670.3C	0	A05	27022202	27023374	MSTRG.15214	BraA05g039670.3C	yes	GO:0004301(epoxide hydrolase activity);GO:0005737(cytoplasm)	00590(Arachidonic acid metabolism);04146(Peroxisome)	K08726	EC:3.3.2.10;EC:3.1.3.76	PREDICTED: bifunctional epoxide hydrolase 2 [Brassica rapa]	MSTRG.15221.1	u	A05	27040311	27041064	MSTRG.15221	.	yes	novel	cis	100K	NA	1
BraA05g039640.3C	0	A05	27011565	27015055	BraA05g039640.3C	BraA05g039640.3C	yes	GO:0005576(extracellular region);GO:0005618(cell wall);GO:0009505(plant-type cell wall);GO:0030599(pectinesterase activity);GO:0042545(cell wall modification);GO:0045330(aspartyl esterase activity);GO:0045490(pectin catabolic process)	00040(Pentose and glucuronate interconversions);00500(Starch and sucrose metabolism)	K01051	EC:3.1.1.11	PREDICTED: putative pectinesterase/pectinesterase inhibitor 22 [Brassica rapa]	MSTRG.15221.1	u	A05	27040311	27041064	MSTRG.15221	.	yes	novel	cis	100K	NA	-1
BraA05g039610.3C	0	A05	27000050	27003318	MSTRG.15215	BraA05g039610.3C	yes	GO:0005643(nuclear pore);GO:0005654(nucleoplasm);GO:0005737(cytoplasm);GO:0005829(cytosol);GO:0006607(NLS-bearing protein import into nucleus);GO:0006886(intracellular protein transport);GO:0008139(nuclear localization sequence binding);GO:0008565(protein transporter activity);GO:0015031(protein transport)	NA	NA	NA	PREDICTED: importin subunit alpha-7 [Brassica rapa]	MSTRG.15221.1	u	A05	27040311	27041064	MSTRG.15221	.	yes	novel	cis	100K	NA	1
BraA05g039710.3C	0	A05	27032058	27032478	MSTRG.15219	BraA05g039710.3C	yes	GO:0003674(molecular_function);GO:0008150(biological_process)	NA	NA	NA	PREDICTED: uncharacterized protein LOC103870811 [Brassica rapa]	MSTRG.15221.1	u	A05	27040311	27041064	MSTRG.15221	.	yes	novel	cis	10K	NA	1
BraA05g039800.3C	0	A05	27093632	27094388	MSTRG.15229	BraA05g039800.3C	yes	GO:0005634(nucleus)	NA	NA	NA	PREDICTED: uncharacterized protein LOC103870823 [Brassica rapa]	MSTRG.15221.1	u	A05	27040311	27041064	MSTRG.15221	.	yes	novel	cis	100K	NA	1
BraA05g039620.3C	0	A05	27004077	27005576	MSTRG.15216	BraA05g039620.3C	yes	GO:0000149(SNARE binding);GO:0005484(SNAP receptor activity);GO:0005768(endosome);GO:0005794(Golgi apparatus);GO:0005802(trans-Golgi network);GO:0006886(intracellular protein transport);GO:0006906(vesicle fusion);GO:0007030(Golgi organization);GO:0007034(vacuolar transport);GO:0009306(protein secretion);GO:0016021(integral component of membrane);GO:0031201(SNARE complex);GO:0048278(vesicle dockin…	04130(SNARE interactions in vesicular transport)	K08489	NA	PREDICTED: syntaxin-43 [Brassica rapa]	MSTRG.15221.1	u	A05	27040311	27041064	MSTRG.15221	.	yes	novel	cis	100K	NA	1
BraA05g039630.3C	0	A05	27007310	27009936	MSTRG.15213	BraA05g039630.3C	yes	GO:0003677(DNA binding);GO:0005634(nucleus);GO:0006355(regulation of transcription, DNA-templated);GO:0008270(zinc ion binding)	NA	NA	NA	PREDICTED: uncharacterized protein LOC103870797 [Brassica rapa]	MSTRG.15221.1	u	A05	27040311	27041064	MSTRG.15221	.	yes	novel	cis	100K	NA	1
BraA03g041940.3C	0	A03	21055368	21056251	MSTRG.9050	BraA03g041940.3C	yes	GO:0005794(Golgi apparatus);GO:0009507(chloroplast);GO:0009522(photosystem I);GO:0009535(chloroplast thylakoid membrane);GO:0009579(thylakoid);GO:0009637(response to blue light);GO:0009768(photosynthesis, light harvesting in photosystem I);GO:0009941(chloroplast envelope);GO:0010114(response to red light);GO:0010218(response to far red light);GO:0010287(plastoglobule);GO:0015979(photosynthesis);G…	00196(Photosynthesis - antenna proteins)	K08913	NA	PREDICTED: chlorophyll a-b binding protein 151, chloroplastic [Brassica rapa]	MSTRG.9051.1	u	A03	21064829	21065957	MSTRG.9051	.	yes	novel	cis	10K	NA	-1
BraA03g041960.3C	0	A03	21067151	21069374	MSTRG.9053	BraA03g041960.3C	yes	GO:0000166(nucleotide binding);GO:0003677(DNA binding);GO:0003723(RNA binding);GO:0004518(nuclease activity);GO:0005634(nucleus);GO:0008150(biological_process);GO:0046872(metal ion binding)	NA	NA	NA	PREDICTED: zinc finger CCCH domain-containing protein 18-like [Brassica napus]	MSTRG.9051.1	u	A03	21064829	21065957	MSTRG.9051	.	yes	novel	cis	10K	NA	1
BraA03g042010.3C	0	A03	21089969	21090852	MSTRG.9056	BraA03g042010.3C	yes	GO:0003674(molecular_function);GO:0005576(extracellular region);GO:0008150(biological_process)	NA	NA	NA	PREDICTED: glycine-rich protein 3 short isoform-like [Brassica rapa]	MSTRG.9051.1	u	A03	21064829	21065957	MSTRG.9051	.	yes	novel	cis	100K	NA	-1
BraA03g041830.3C	0	A03	21000803	21001078	MSTRG.9042	BraA03g041830.3C	yes	GO:0003674(molecular_function);GO:0006979(response to oxidative stress)	NA	NA	NA	PREDICTED: uncharacterized protein LOC103860315 [Brassica rapa]	MSTRG.9051.1	u	A03	21064829	21065957	MSTRG.9051	.	yes	novel	cis	100K	NA	-1
BraA03g041890.3C	0	A03	21023481	21025313	MSTRG.9047	BraA03g041890.3C	yes	GO:0003700(transcription factor activity, sequence-specific DNA binding);GO:0005634(nucleus);GO:0006351(transcription, DNA-templated);GO:0006355(regulation of transcription, DNA-templated);GO:0008270(zinc ion binding);GO:0009863(salicylic acid mediated signaling pathway);GO:0043565(sequence-specific DNA binding);GO:0045893(positive regulation of transcription, DNA-templated)	04626(Plant-pathogen interaction)	K18834	NA	PREDICTED: WRKY transcription factor 1 [Brassica rapa]	MSTRG.9051.1	u	A03	21064829	21065957	MSTRG.9051	.	yes	novel	cis	100K	NA	1
BraA09g034610.3C	0	A09	27216771	27218486	MSTRG.26015	BraA09g034610.3C	yes	GO:0003674(molecular_function);GO:0005634(nucleus);GO:0008150(biological_process)	NA	NA	NA	PREDICTED: cell wall protein DAN4 [Brassica rapa]	MSTRG.26016.1	x	A09	27216911	27217284	MSTRG.26016	BraA09g034610.3C	yes	novel	cis	1K	NA	1
BraA09g034680.3C	0	A09	27292273	27293045	MSTRG.26017	BraA09g034680.3C	yes	GO:0009507(chloroplast);GO:0009522(photosystem I);GO:0009534(chloroplast thylakoid);GO:0009535(chloroplast thylakoid membrane);GO:0009579(thylakoid);GO:0015979(photosynthesis);GO:0016020(membrane);GO:0016021(integral component of membrane);GO:0016168(chlorophyll binding)	00195(Photosynthesis)	K02698	NA	PREDICTED: photosystem I reaction center subunit psaK, chloroplastic [Brassica rapa]	MSTRG.26016.1	x	A09	27216911	27217284	MSTRG.26016	BraA09g034610.3C	yes	novel	cis	100K	NA	-1
BraA09g034690.3C	0	A09	27294525	27296111	MSTRG.26018	BraA09g034690.3C	yes	GO:0004806(triglyceride lipase activity);GO:0005739(mitochondrion);GO:0006629(lipid metabolic process);GO:0008970(phosphatidylcholine 1-acylhydrolase activity);GO:0010214(seed coat development)	00564(Glycerophospholipid metabolism);00592(alpha-Linolenic acid metabolism)	K16818	EC:3.1.1.32	PREDICTED: phospholipase A1-Igamma1, chloroplastic [Brassica rapa]	MSTRG.26016.1	x	A09	27216911	27217284	MSTRG.26016	BraA09g034610.3C	yes	novel	cis	100K	NA	-1
BraA09g034660.3C	0	A09	27248335	27255440	BraA09g034660.3C	BraA09g034660.3C	yes	GO:0005524(ATP binding);GO:0005737(cytoplasm);GO:0008559(xenobiotic-transporting ATPase activity);GO:0016021(integral component of membrane);GO:0042626(ATPase activity, coupled to transmembrane movement of substances);GO:0055085(transmembrane transport)	02010(ABC transporters)	K05666	NA	PREDICTED: ABC transporter C family member 12-like isoform X1 [Brassica rapa]	MSTRG.26016.1	x	A09	27216911	27217284	MSTRG.26016	BraA09g034610.3C	yes	novel	cis	100K	NA	-1
BraA03g006680.3C	0	A03	2892265	2894510	MSTRG.6509	BraA03g006680.3C	yes	GO:0004034(aldose 1-epimerase activity);GO:0005737(cytoplasm);GO:0005975(carbohydrate metabolic process);GO:0006012(galactose metabolic process);GO:0016853(isomerase activity);GO:0030246(carbohydrate binding)	00010(Glycolysis / Gluconeogenesis);00052(Galactose metabolism)	K01785	EC:5.1.3.3	PREDICTED: aldose 1-epimerase-like [Brassica napus]	MSTRG.6510.1	x	A03	2892347	2892870	MSTRG.6510	BraA03g006680.3C	yes	novel	cis	1K	NA	1
BraA08g008430.3C	0	A08	7442822	7445246	MSTRG.21885	BraA08g008430.3C	yes	GO:0005789(endoplasmic reticulum membrane);GO:0016021(integral component of membrane)	NA	NA	NA	PREDICTED: probable methyltransferase PMT18 [Brassica rapa]	MSTRG.21884.1	u	A08	7446150	7449477	MSTRG.21884	.	yes	novel	cis	10K	NA	1
BraA09g035160.3C	0	A09	27830055	27830858	MSTRG.26046	BraA09g035160.3C	yes	GO:0005794(Golgi apparatus);GO:0009416(response to light stimulus);GO:0009507(chloroplast);GO:0009522(photosystem I);GO:0009523(photosystem II);GO:0009534(chloroplast thylakoid);GO:0009535(chloroplast thylakoid membrane);GO:0009579(thylakoid);GO:0009768(photosynthesis, light harvesting in photosystem I);GO:0009941(chloroplast envelope);GO:0010287(plastoglobule);GO:0015979(photosynthesis);GO:00160…	00196(Photosynthesis - antenna proteins)	K08912	NA	PREDICTED: chlorophyll a-b binding protein 1, chloroplastic-like [Brassica napus]	MSTRG.26048.1	j	A09	27843392	27845584	MSTRG.26048	BraA09g035180.3C	yes	novel	cis	100K	NA	-1
BraA09g035240.3C	0	A09	27869335	27870456	MSTRG.26051	BraA09g035240.3C	yes	GO:0005768(endosome);GO:0005794(Golgi apparatus);GO:0005802(trans-Golgi network);GO:0005886(plasma membrane)	NA	NA	NA	PREDICTED: uncharacterized protein LOC103840459 [Brassica rapa]	MSTRG.26048.1	j	A09	27843392	27845584	MSTRG.26048	BraA09g035180.3C	yes	novel	cis	100K	NA	-1
BraA09g035170.3C	0	A09	27831461	27835320	MSTRG.26047	BraA09g035170.3C	yes	GO:0000050(urea cycle);GO:0004087(carbamoyl-phosphate synthase (ammonia) activity);GO:0004088(carbamoyl-phosphate synthase (glutamine-hydrolyzing) activity);GO:0005524(ATP binding);GO:0005739(mitochondrion);GO:0005829(cytosol);GO:0005951(carbamoyl-phosphate synthase complex);GO:0006526(arginine biosynthetic process);GO:0009507(chloroplast);GO:0009570(chloroplast stroma);GO:0016020(membrane);GO:00…	00240(Pyrimidine metabolism);00250(Alanine, aspartate and glutamate metabolism)	K01955	EC:6.3.5.5	PREDICTED: carbamoyl-phosphate synthase large chain, chloroplastic [Brassica rapa]	MSTRG.26048.1	j	A09	27843392	27845584	MSTRG.26048	BraA09g035180.3C	yes	novel	cis	100K	NA	-1
BraA02g034150.3C	0	A02	23676679	23679172	MSTRG.5244	BraA02g034150.3C	yes	GO:0000166(nucleotide binding);GO:0003676(nucleic acid binding);GO:0003723(RNA binding);GO:0005576(extracellular region)	03015(mRNA surveillance pathway)	K14411	NA	BnaA02g25580D [Brassica napus]	MSTRG.5230.1	u	A02	23611753	23612338	MSTRG.5230	.	yes	novel	cis	100K	NA	1
BraA02g034060.3C	0	A02	23625208	23626730	MSTRG.5235	BraA02g034060.3C	yes	GO:0005886(plasma membrane);GO:0006810(transport);GO:0016020(membrane);GO:0016021(integral component of membrane);GO:0022857(transmembrane transporter activity)	NA	NA	NA	PREDICTED: WAT1-related protein At5g47470-like [Brassica rapa]	MSTRG.5230.1	u	A02	23611753	23612338	MSTRG.5230	.	yes	novel	cis	100K	NA	1
BraA02g034140.3C	0	A02	23675545	23676078	MSTRG.5243	BraA02g034140.3C	yes	GO:0005634(nucleus);GO:0008270(zinc ion binding);GO:0016021(integral component of membrane);GO:0016567(protein ubiquitination)	00563(Glycosylphosphatidylinositol(GPI)-anchor biosynthesis)	K05283	EC:2.3.-.-	PREDICTED: RING-H2 finger protein ATL79 [Brassica rapa]	MSTRG.5230.1	u	A02	23611753	23612338	MSTRG.5230	.	yes	novel	cis	100K	NA	-1
BraA02g034170.3C	0	A02	23684448	23685008	MSTRG.5242	BraA02g034170.3C	yes	GO:0003700(transcription factor activity, sequence-specific DNA binding);GO:0005634(nucleus);GO:0006351(transcription, DNA-templated);GO:0006355(regulation of transcription, DNA-templated);GO:0043565(sequence-specific DNA binding);GO:0046982(protein heterodimerization activity)	NA	NA	NA	PREDICTED: nuclear transcription factor Y subunit B-2-like [Brassica rapa]	MSTRG.5230.1	u	A02	23611753	23612338	MSTRG.5230	.	yes	novel	cis	100K	NA	-1
BraA06g024440.3C	0	A06	16955536	16957090	BraA06g024440.3C	BraA06g024440.3C	yes	GO:0005506(iron ion binding);GO:0016020(membrane);GO:0016021(integral component of membrane);GO:0016709(oxidoreductase activity, acting on paired donors, with incorporation or reduction of molecular oxygen, NAD(P)H as one donor, and incorporation of one atom of oxygen);GO:0019825(oxygen binding);GO:0020037(heme binding);GO:0044550(secondary metabolite biosynthetic process);GO:0055114(oxidation-re…	00380(Tryptophan metabolism)	K11868	EC:4.99.1.6	PREDICTED: cytochrome P450 71A26 [Brassica rapa]	MSTRG.17039.1	u	A06	16909841	16910929	MSTRG.17039	.	yes	novel	cis	100K	NA	-1
BraA06g024510.3C	0	A06	16982897	16983504	MSTRG.17046	BraA06g024510.3C	yes	GO:0003674(molecular_function);GO:0005634(nucleus);GO:0010167(response to nitrate)	NA	NA	NA	PREDICTED: RPM1-interacting protein 4-like [Brassica rapa]	MSTRG.17039.1	u	A06	16909841	16910929	MSTRG.17039	.	yes	novel	cis	100K	NA	1
BraA04g024630.3C	0	A04	17850380	17851183	MSTRG.12021	BraA04g024630.3C	yes	GO:0005794(Golgi apparatus);GO:0009416(response to light stimulus);GO:0009507(chloroplast);GO:0009522(photosystem I);GO:0009523(photosystem II);GO:0009534(chloroplast thylakoid);GO:0009535(chloroplast thylakoid membrane);GO:0009579(thylakoid);GO:0009768(photosynthesis, light harvesting in photosystem I);GO:0009941(chloroplast envelope);GO:0010287(plastoglobule);GO:0015979(photosynthesis);GO:00160…	00196(Photosynthesis - antenna proteins)	K08912	NA	PREDICTED: chlorophyll a-b binding protein 1, chloroplastic-like [Brassica napus]	MSTRG.12022.1	x	A04	17850491	17851158	MSTRG.12022	BraA04g024630.3C	yes	novel	cis	1K	NA	1
BraA04g024680.3C	0	A04	17870082	17871587	MSTRG.12026	BraA04g024680.3C	yes	GO:0000249(C-22 sterol desaturase activity);GO:0004497(monooxygenase activity);GO:0005506(iron ion binding);GO:0005576(extracellular region);GO:0016021(integral component of membrane);GO:0016126(sterol biosynthetic process);GO:0019825(oxygen binding);GO:0020037(heme binding);GO:0055114(oxidation-reduction process)	00100(Steroid biosynthesis)	K09832	EC:1.14.19.41	PREDICTED: cytochrome P450 710A1-like [Brassica rapa]	MSTRG.12022.1	x	A04	17850491	17851158	MSTRG.12022	BraA04g024630.3C	yes	novel	cis	100K	NA	1
BraA04g024530.3C	0	A04	17800193	17805104	MSTRG.12020	BraA04g024530.3C	yes	GO:0003674(molecular_function);GO:0005634(nucleus);GO:0008150(biological_process)	NA	NA	NA	PREDICTED: RNA polymerase II degradation factor 1-like [Brassica rapa]	MSTRG.12022.1	x	A04	17850491	17851158	MSTRG.12022	BraA04g024630.3C	yes	novel	cis	100K	NA	-1
BraA04g024590.3C	0	A04	17838578	17841046	BraA04g024590.3C	BraA04g024590.3C	yes	GO:0016021(integral component of membrane);GO:0055085(transmembrane transport)	NA	NA	NA	PREDICTED: protein NUCLEAR FUSION DEFECTIVE 4 [Brassica rapa]	MSTRG.12022.1	x	A04	17850491	17851158	MSTRG.12022	BraA04g024630.3C	yes	novel	cis	100K	NA	1
BraA04g024650.3C	0	A04	17854403	17855762	MSTRG.12024	BraA04g024650.3C	yes	GO:0000785(chromatin);GO:0003677(DNA binding);GO:0003682(chromatin binding);GO:0003700(transcription factor activity, sequence-specific DNA binding);GO:0005634(nucleus);GO:0005737(cytoplasm);GO:0005829(cytosol);GO:0006333(chromatin assembly or disassembly);GO:0030527(structural constituent of chromatin)	03410(Base excision repair)	K10802	NA	PREDICTED: high mobility group B protein 14 [Brassica rapa]	MSTRG.12022.1	x	A04	17850491	17851158	MSTRG.12022	BraA04g024630.3C	yes	novel	cis	10K	NA	-1
BraA04g024620.3C	0	A04	17846427	17849729	MSTRG.12023	BraA04g024620.3C	yes	GO:0000139(Golgi membrane);GO:0005794(Golgi apparatus);GO:0009507(chloroplast);GO:0009834(plant-type secondary cell wall biogenesis);GO:0016021(integral component of membrane);GO:0016413(O-acetyltransferase activity);GO:0016491(oxidoreductase activity);GO:0016740(transferase activity);GO:0045491(xylan metabolic process);GO:0045492(xylan biosynthetic process);GO:0055114(oxidation-reduction process)	NA	NA	NA	PREDICTED: protein REDUCED WALL ACETYLATION 3 [Brassica rapa]	MSTRG.12022.1	x	A04	17850491	17851158	MSTRG.12022	BraA04g024630.3C	yes	novel	cis	10K	NA	-1
BraA03g012920.3C	0	A03	5557588	5558218	MSTRG.6978	BraA03g012920.3C	yes	GO:0003674(molecular_function);GO:0005634(nucleus);GO:0006979(response to oxidative stress);GO:0016607(nuclear speck);GO:0046686(response to cadmium ion)	NA	NA	NA	PREDICTED: uncharacterized protein LOC103856812 [Brassica rapa]	MSTRG.6979.2	u	A03	5558345	5559352	MSTRG.6979	.	yes	novel	cis	1K	NA	1
BraA04g019080.3C	0	A04	14422563	14424792	MSTRG.11643	BraA04g019080.3C	yes	GO:0003676(nucleic acid binding);GO:0003723(RNA binding);GO:0005622(intracellular);GO:0005737(cytoplasm);GO:0008408(3'-5' exonuclease activity);GO:0090305(nucleic acid phosphodiester bond hydrolysis)	NA	NA	NA	PREDICTED: piRNA biogenesis protein EXD1 isoform X2 [Brassica rapa]	MSTRG.11642.2	u	A04	14400151	14401171	MSTRG.11642	.	yes	novel	cis	100K	NA	1
BraA01g009270.3C	0	A01	4625589	4626229	MSTRG.709	BraA01g009270.3C	yes	GO:0003674(molecular_function);GO:0005634(nucleus);GO:0008150(biological_process)	NA	NA	NA	PREDICTED: uncharacterized protein LOC103855611 [Brassica rapa]	MSTRG.712.1	u	A01	4629177	4632339	MSTRG.712	.	yes	novel	cis	10K	NA	1
BraA05g017960.3C	0	A05	10955259	10955564	MSTRG.13796	BraA05g017960.3C	yes	GO:0005576(extracellular region)	NA	NA	NA	PREDICTED: uncharacterized protein LOC106454989 [Brassica napus]	MSTRG.13800.1	x	A05	10979913	10988199	MSTRG.13800	BraA05g017990.3C	yes	novel	cis	100K	NA	-1
BraA05g027870.3C	0	A05	20865632	20867428	BraA05g027870.3C	BraA05g027870.3C	yes	GO:0005634(nucleus)	NA	NA	NA	PREDICTED: proline-rich protein 1 isoform X2 [Brassica rapa]	MSTRG.14352.1	u	A05	20815848	20816775	MSTRG.14352	.	yes	novel	cis	100K	NA	-1
BraA05g027770.3C	0	A05	20804003	20805152	MSTRG.14350	BraA05g027770.3C	yes	GO:0003674(molecular_function);GO:0005739(mitochondrion);GO:0006950(response to stress)	NA	NA	NA	PREDICTED: uncharacterized protein LOC103869444 [Brassica rapa]	MSTRG.14352.1	u	A05	20815848	20816775	MSTRG.14352	.	yes	novel	cis	100K	NA	1
BraA05g027900.3C	0	A05	20887074	20888884	MSTRG.14363	BraA05g027900.3C	yes	GO:0005576(extracellular region);GO:0006508(proteolysis);GO:0008234(cysteine-type peptidase activity)	04145(Phagosome)	K01365	EC:3.4.22.15	PREDICTED: probable cysteine protease RD21C [Brassica rapa]	MSTRG.14352.1	u	A05	20815848	20816775	MSTRG.14352	.	yes	novel	cis	100K	NA	1
BraA05g027780.3C	0	A05	20812477	20814054	MSTRG.14353	BraA05g027780.3C	yes	GO:0003674(molecular_function);GO:0005739(mitochondrion);GO:0005886(plasma membrane);GO:0008150(biological_process)	NA	NA	NA	PREDICTED: uncharacterized protein LOC103869445 [Brassica rapa]	MSTRG.14352.1	u	A05	20815848	20816775	MSTRG.14352	.	yes	novel	cis	10K	NA	-1
BraA10g014180.3C	0	A10	11452859	11455789	MSTRG.29034	BraA10g014180.3C	yes	GO:0005507(copper ion binding);GO:0005576(extracellular region);GO:0009505(plant-type cell wall);GO:0009506(plasmodesma);GO:0016722(oxidoreductase activity, oxidizing metal ions);GO:0055114(oxidation-reduction process)	00053(Ascorbate and aldarate metabolism)	K00423	EC:1.10.3.3	PREDICTED: L-ascorbate oxidase homolog [Brassica rapa]	MSTRG.29038.1	u	A10	11482525	11484353	MSTRG.29038	.	yes	novel	cis	100K	NA	1
BraA10g014210.3C	0	A10	11484436	11484750	MSTRG.29039	BraA10g014210.3C	yes	GO:0005507(copper ion binding);GO:0005576(extracellular region);GO:0009505(plant-type cell wall);GO:0009506(plasmodesma);GO:0016722(oxidoreductase activity, oxidizing metal ions);GO:0055114(oxidation-reduction process)	00053(Ascorbate and aldarate metabolism)	K00423	EC:1.10.3.3	BnaA10g10540D [Brassica napus]	MSTRG.29038.1	u	A10	11482525	11484353	MSTRG.29038	.	yes	novel	cis	10K	NA	1
BraA10g014130.3C	0	A10	11420756	11423021	MSTRG.29035	BraA10g014130.3C	yes	GO:0003700(transcription factor activity, sequence-specific DNA binding);GO:0005634(nucleus);GO:0006351(transcription, DNA-templated);GO:0006355(regulation of transcription, DNA-templated);GO:0009555(pollen development);GO:0009942(longitudinal axis specification);GO:0030010(establishment of cell polarity);GO:0043565(sequence-specific DNA binding)	04626(Plant-pathogen interaction)	K18835	NA	PREDICTED: probable WRKY transcription factor 2 [Brassica oleracea var. oleracea]	MSTRG.29038.1	u	A10	11482525	11484353	MSTRG.29038	.	yes	novel	cis	100K	NA	1
BraA09g037590.3C	0	A09	29718681	29719817	MSTRG.26197	BraA09g037590.3C	yes	GO:0005545(1-phosphatidylinositol binding);GO:0005739(mitochondrion);GO:0005794(Golgi apparatus);GO:0005905(clathrin-coated pit);GO:0006897(endocytosis);GO:0030136(clathrin-coated vesicle);GO:0030276(clathrin binding);GO:0048268(clathrin coat assembly)	NA	NA	NA	PREDICTED: putative clathrin assembly protein At1g25240 [Brassica rapa]	MSTRG.26196.1	u	A09	29711032	29712506	MSTRG.26196	.	yes	novel	cis	10K	NA	1
BraA09g037580.3C	0	A09	29715382	29717010	MSTRG.26202	BraA09g037580.3C	yes	GO:0005096(GTPase activator activity);GO:0005634(nucleus);GO:0009555(pollen development);GO:0046872(metal ion binding)	04144(Endocytosis)	K12486	NA	PREDICTED: probable ADP-ribosylation factor GTPase-activating protein AGD13 [Brassica napus]	MSTRG.26196.1	u	A09	29711032	29712506	MSTRG.26196	.	yes	novel	cis	10K	NA	1
BraA09g037610.3C	0	A09	29737172	29738610	MSTRG.26203	BraA09g037610.3C	yes	GO:0003735(structural constituent of ribosome);GO:0005634(nucleus);GO:0005829(cytosol);GO:0005840(ribosome);GO:0006412(translation);GO:0022626(cytosolic ribosome)	03010(Ribosome)	K02941	NA	PREDICTED: mRNA turnover protein 4 homolog [Brassica rapa]	MSTRG.26196.1	u	A09	29711032	29712506	MSTRG.26196	.	yes	novel	cis	100K	NA	1
BraA04g013860.3C	0	A04	10782352	10784309	MSTRG.11322	BraA04g013860.3C	yes	GO:0003677(DNA binding);GO:0005515(protein binding);GO:0005634(nucleus);GO:0006351(transcription, DNA-templated);GO:0006355(regulation of transcription, DNA-templated)	NA	NA	NA	PREDICTED: AT-hook motif nuclear-localized protein 5-like [Brassica rapa]	MSTRG.11317.1	u	A04	10742280	10758993	MSTRG.11317	.	yes	novel	cis	100K	NA	-1
BraA09g024470.3C	0	A09	16406738	16409007	MSTRG.25452	BraA09g024470.3C	yes	GO:0005524(ATP binding);GO:0005739(mitochondrion);GO:0009507(chloroplast);GO:0009570(chloroplast stroma);GO:0030956(glutamyl-tRNA(Gln) amidotransferase complex);GO:0032543(mitochondrial translation);GO:0050567(glutaminyl-tRNA synthase (glutamine-hydrolyzing) activity);GO:0070681(glutaminyl-tRNAGln biosynthesis via transamidation)	00970(Aminoacyl-tRNA biosynthesis)	K02433	EC:6.3.5.6;EC:6.3.5.7	PREDICTED: glutamyl-tRNA(Gln) amidotransferase subunit A, chloroplastic/mitochondrial [Brassica rapa]	MSTRG.25455.1	u	A09	16447134	16452612	MSTRG.25455	.	yes	novel	cis	100K	NA	-1
BraA09g024460.3C	0	A09	16405026	16405511	MSTRG.25451	BraA09g024460.3C	yes	GO:0005509(calcium ion binding);GO:0005794(Golgi apparatus);GO:0008150(biological_process)	04626(Plant-pathogen interaction)	K13448	NA	PREDICTED: probable calcium-binding protein CML16 [Brassica rapa]	MSTRG.25455.1	u	A09	16447134	16452612	MSTRG.25455	.	yes	novel	cis	100K	NA	-1
BraA02g029210.3C	0	A02	18651767	18653262	MSTRG.5002	BraA02g029210.3C	yes	GO:0005886(plasma membrane);GO:0006869(lipid transport);GO:0008289(lipid binding);GO:0016021(integral component of membrane);GO:0031225(anchored component of membrane)	NA	NA	NA	PREDICTED: non-specific lipid-transfer protein-like protein At2g13820 isoform X1 [Brassica rapa]	MSTRG.5003.1	u	A02	18665626	18667069	MSTRG.5003	.	yes	novel	cis	100K	NA	1
BraA07g032140.3C	0	A07	23230989	23232822	MSTRG.20569	BraA07g032140.3C	yes	GO:0004747(ribokinase activity);GO:0005524(ATP binding);GO:0006014(D-ribose metabolic process);GO:0008865(fructokinase activity);GO:0009507(chloroplast);GO:0009570(chloroplast stroma);GO:0016301(kinase activity);GO:0019252(starch biosynthetic process)	00051(Fructose and mannose metabolism);00500(Starch and sucrose metabolism);00520(Amino sugar and nucleotide sugar metabolism)	K00847	EC:2.7.1.4	PREDICTED: probable fructokinase-6, chloroplastic [Brassica rapa]	MSTRG.20576.1	u	A07	23293363	23297914	MSTRG.20576	.	yes	novel	cis	100K	NA	-1
BraA03g032370.3C	0	A03	16073126	16074048	MSTRG.8386	BraA03g032370.3C	yes	GO:0005576(extracellular region);GO:0005618(cell wall);GO:0009506(plasmodesma);GO:0010497(plasmodesmata-mediated intercellular transport);GO:0030145(manganese ion binding);GO:0033609(oxalate metabolic process);GO:0045735(nutrient reservoir activity);GO:0046564(oxalate decarboxylase activity);GO:0048046(apoplast);GO:2000280(regulation of root development)	04144(Endocytosis)	K19476	NA	PREDICTED: germin-like protein subfamily 2 member 3 [Brassica rapa]	MSTRG.8385.1	u	A03	16071485	16072887	MSTRG.8385	.	yes	novel	cis	10K	NA	1
BraA03g032270.3C	0	A03	16013616	16014945	MSTRG.8378	BraA03g032270.3C	yes	GO:0003677(DNA binding);GO:0003700(transcription factor activity, sequence-specific DNA binding);GO:0005634(nucleus);GO:0006351(transcription, DNA-templated);GO:0006355(regulation of transcription, DNA-templated);GO:0009567(double fertilization forming a zygote and endosperm);GO:0016602(CCAAT-binding factor complex)	NA	NA	NA	PREDICTED: nuclear transcription factor Y subunit A-2-like isoform X1 [Brassica rapa]	MSTRG.8385.1	u	A03	16071485	16072887	MSTRG.8385	.	yes	novel	cis	100K	NA	-1
BraA03g032430.3C	0	A03	16091828	16094474	MSTRG.8389	BraA03g032430.3C	yes	GO:0005351(sugar:proton symporter activity);GO:0005355(glucose transmembrane transporter activity);GO:0005887(integral component of plasma membrane);GO:0015144(carbohydrate transmembrane transporter activity);GO:0015145(monosaccharide transmembrane transporter activity);GO:0016020(membrane);GO:0034219(carbohydrate transmembrane transport);GO:0035428(hexose transmembrane transport);GO:0046323(gluc…	NA	NA	NA	PREDICTED: sugar transport protein 6-like isoform X1 [Brassica napus]	MSTRG.8385.1	u	A03	16071485	16072887	MSTRG.8385	.	yes	novel	cis	100K	NA	-1
BraA03g032300.3C	0	A03	16041757	16042323	MSTRG.8379	BraA03g032300.3C	yes	GO:0003677(DNA binding);GO:0003700(transcription factor activity, sequence-specific DNA binding);GO:0005634(nucleus);GO:0006351(transcription, DNA-templated);GO:0006355(regulation of transcription, DNA-templated);GO:0009742(brassinosteroid mediated signaling pathway);GO:0046983(protein dimerization activity)	NA	NA	NA	PREDICTED: transcription factor bHLH150-like [Brassica rapa]	MSTRG.8385.1	u	A03	16071485	16072887	MSTRG.8385	.	yes	novel	cis	100K	NA	-1
BraA03g052210.3C	0	A03	26978964	26980116	MSTRG.9759	BraA03g052210.3C	yes	GO:0005886(plasma membrane);GO:0016021(integral component of membrane)	NA	NA	NA	PREDICTED: CASP-like protein 1F1 [Brassica rapa]	MSTRG.9757.1	u	A03	26966427	26966806	MSTRG.9757	.	yes	novel	cis	100K	NA	1
BraA03g052090.3C	0	A03	26916695	26919197	MSTRG.9754	BraA03g052090.3C	yes	GO:0004055(argininosuccinate synthase activity);GO:0005524(ATP binding);GO:0006526(arginine biosynthetic process);GO:0009507(chloroplast);GO:0009536(plastid);GO:0009570(chloroplast stroma)	01230(Biosynthesis of amino acids);00250(Alanine, aspartate and glutamate metabolism);00220(Arginine biosynthesis)	K01940	EC:6.3.4.5	PREDICTED: argininosuccinate synthase, chloroplastic [Brassica rapa]	MSTRG.9757.1	u	A03	26966427	26966806	MSTRG.9757	.	yes	novel	cis	100K	NA	-1
BraA03g052240.3C	0	A03	26990097	26995181	MSTRG.9763	BraA03g052240.3C	yes	GO:0004601(peroxidase activity);GO:0005509(calcium ion binding);GO:0005773(vacuole);GO:0016021(integral component of membrane);GO:0022626(cytosolic ribosome);GO:0050664(oxidoreductase activity, acting on NAD(P)H, oxygen as acceptor);GO:0055114(oxidation-reduction process)	04626(Plant-pathogen interaction)	K13447	EC:1.6.3.-;EC:1.11.1.-	BnaA03g47120D [Brassica napus]	MSTRG.9757.1	u	A03	26966427	26966806	MSTRG.9757	.	yes	novel	cis	100K	NA	-1
BraA03g052120.3C	0	A03	26928128	26929066	MSTRG.9751	BraA03g052120.3C	yes	GO:0003674(molecular_function);GO:0008150(biological_process);GO:0009507(chloroplast);GO:0045492(xylan biosynthetic process)	NA	NA	NA	PREDICTED: probable methyltransferase At1g27930 [Brassica rapa]	MSTRG.9757.1	u	A03	26966427	26966806	MSTRG.9757	.	yes	novel	cis	100K	NA	1
BraA03g052220.3C	0	A03	26986778	26987552	MSTRG.9760	BraA03g052220.3C	yes	GO:0000036(ACP phosphopantetheine attachment site binding involved in fatty acid biosynthetic process);GO:0005829(cytosol);GO:0006633(fatty acid biosynthetic process);GO:0009507(chloroplast)	00190(Oxidative phosphorylation)	K03955	NA	PREDICTED: acyl carrier protein 4, chloroplastic-like [Brassica rapa]	MSTRG.9757.1	u	A03	26966427	26966806	MSTRG.9757	.	yes	novel	cis	100K	NA	-1
BraA03g052230.3C	0	A03	26988394	26989676	MSTRG.9762	BraA03g052230.3C	yes	GO:0005737(cytoplasm);GO:0009507(chloroplast);GO:0009534(chloroplast thylakoid);GO:0009535(chloroplast thylakoid membrane);GO:0009941(chloroplast envelope);GO:0015995(chlorophyll biosynthetic process);GO:0031969(chloroplast membrane);GO:0032259(methylation);GO:0046406(magnesium protoporphyrin IX methyltransferase activity)	00860(Porphyrin and chlorophyll metabolism)	K03428	EC:2.1.1.11	PREDICTED: LOW QUALITY PROTEIN: magnesium protoporphyrin IX methyltransferase, chloroplastic-like [Brassica rapa]	MSTRG.9757.1	u	A03	26966427	26966806	MSTRG.9757	.	yes	novel	cis	100K	NA	-1
BraA03g052080.3C	0	A03	26912549	26914785	MSTRG.9750	BraA03g052080.3C	yes	GO:0000502(proteasome complex);GO:0003674(molecular_function);GO:0005634(nucleus);GO:0005829(cytosol);GO:0005886(plasma membrane);GO:0006511(ubiquitin-dependent protein catabolic process);GO:0008541(proteasome regulatory particle, lid subcomplex);GO:0009507(chloroplast);GO:0016020(membrane);GO:0030163(protein catabolic process)	03050(Proteasome)	K03037	NA	PREDICTED: 26S proteasome non-ATPase regulatory subunit 6 homolog [Brassica rapa]	MSTRG.9757.1	u	A03	26966427	26966806	MSTRG.9757	.	yes	novel	cis	100K	NA	1
BraA03g052160.3C	0	A03	26940185	26944077	BraA03g052160.3C	BraA03g052160.3C	yes	GO:0005524(ATP binding);GO:0005634(nucleus);GO:0006281(DNA repair);GO:0016020(membrane);GO:0016301(kinase activity);GO:0016310(phosphorylation);GO:0016568(chromatin modification);GO:0031047(gene silencing by RNA)	NA	NA	NA	PREDICTED: protein MICRORCHIDIA 7-like [Brassica rapa]	MSTRG.9757.1	u	A03	26966427	26966806	MSTRG.9757	.	yes	novel	cis	100K	NA	1
BraA03g041260.3C	0	A03	20681130	20684368	MSTRG.8991	BraA03g041260.3C	yes	GO:0005085(guanyl-nucleotide exchange factor activity);GO:0005089(Rho guanyl-nucleotide exchange factor activity);GO:0005515(protein binding);GO:0005886(plasma membrane);GO:0042802(identical protein binding)	NA	NA	NA	PREDICTED: rho guanine nucleotide exchange factor 8-like [Brassica rapa]	MSTRG.8988.1	u	A03	20656920	20657851	MSTRG.8988	.	yes	novel	cis	100K	NA	1
BraA03g041210.3C	0	A03	20649312	20656204	BraA03g041210.3C	BraA03g041210.3C	yes	GO:0003682(chromatin binding);GO:0005524(ATP binding);GO:0005634(nucleus);GO:0005694(chromosome);GO:0006281(DNA repair);GO:0007064(mitotic sister chromatid cohesion);GO:0008280(cohesin core heterodimer);GO:0048703(embryonic viscerocranium morphogenesis);GO:0051276(chromosome organization)	NA	NA	NA	PREDICTED: structural maintenance of chromosomes protein 1-like [Brassica napus]	MSTRG.8988.1	u	A03	20656920	20657851	MSTRG.8988	.	yes	novel	cis	10K	NA	1
BraA03g041200.3C	0	A03	20644371	20647480	MSTRG.8987	BraA03g041200.3C	yes	GO:0000209(protein polyubiquitination);GO:0004842(ubiquitin-protein transferase activity);GO:0005524(ATP binding);GO:0005634(nucleus);GO:0005737(cytoplasm);GO:0006974(cellular response to DNA damage stimulus);GO:0031625(ubiquitin protein ligase binding);GO:0061630(ubiquitin protein ligase activity)	04141(Protein processing in endoplasmic reticulum);04120(Ubiquitin mediated proteolysis)	K06689	EC:2.3.2.23	PREDICTED: probable ubiquitin-conjugating enzyme E2 37 [Brassica rapa]	MSTRG.8988.1	u	A03	20656920	20657851	MSTRG.8988	.	yes	novel	cis	100K	NA	1
BraA03g041180.3C	0	A03	20616179	20617198	MSTRG.8983	BraA03g041180.3C	yes	GO:0003700(transcription factor activity, sequence-specific DNA binding);GO:0005634(nucleus);GO:0006355(regulation of transcription, DNA-templated)	00240(Pyrimidine metabolism)	K09903	EC:2.7.4.22	PREDICTED: trihelix transcription factor ASIL2 [Brassica rapa]	MSTRG.8988.1	u	A03	20656920	20657851	MSTRG.8988	.	yes	novel	cis	100K	NA	1
BraA03g061220.3C	0	A03	32794327	32796368	MSTRG.10342	BraA03g061220.3C	yes	GO:0002229(defense response to oomycetes);GO:0005506(iron ion binding);GO:0006569(tryptophan catabolic process);GO:0006952(defense response);GO:0009414(response to water deprivation);GO:0009507(chloroplast);GO:0009617(response to bacterium);GO:0009625(response to insect);GO:0009682(induced systemic resistance);GO:0009684(indoleacetic acid biosynthetic process);GO:0010120(camalexin biosynthetic pr…	01210(2-Oxocarboxylic acid metabolism);00380(Tryptophan metabolism);00966(Glucosinolate biosynthesis)	K11812	EC:1.14.13.125	PREDICTED: cytochrome P450 79B1-like [Brassica rapa]	MSTRG.10343.2	u	A03	32761525	32763204	MSTRG.10343	.	yes	novel	cis	100K	NA	-1
BraA03g061120.3C	0	A03	32715494	32718411	MSTRG.10338	BraA03g061120.3C	yes	GO:0004672(protein kinase activity);GO:0004674(protein serine/threonine kinase activity);GO:0004675(transmembrane receptor protein serine/threonine kinase activity);GO:0005524(ATP binding);GO:0005829(cytosol);GO:0005886(plasma membrane);GO:0006468(protein phosphorylation);GO:0006952(defense response);GO:0007178(transmembrane receptor protein serine/threonine kinase signaling pathway);GO:0009506(p…	00520(Amino sugar and nucleotide sugar metabolism)	K01183	EC:3.2.1.14	PREDICTED: receptor-like serine/threonine-protein kinase SD1-6 [Brassica napus]	MSTRG.10343.2	u	A03	32761525	32763204	MSTRG.10343	.	yes	novel	cis	100K	NA	1
BraA06g038480.3C	0	A06	25607254	25607547	MSTRG.18046	BraA06g038480.3C	yes	NA	NA	NA	NA	PREDICTED: uncharacterized protein LOC103875321 [Brassica rapa]	MSTRG.18058.1	u	A06	25658023	25660166	MSTRG.18058	.	yes	novel	cis	100K	NA	1
BraA06g038600.3C	0	A06	25662615	25664516	MSTRG.18060	BraA06g038600.3C	yes	GO:0008898(S-adenosylmethionine-homocysteine S-methyltransferase activity);GO:0032259(methylation)	00270(Cysteine and methionine metabolism)	K00547	EC:2.1.1.10	BnaA06g33260D [Brassica napus]	MSTRG.18058.1	u	A06	25658023	25660166	MSTRG.18058	.	yes	novel	cis	10K	NA	-1
BraA06g038470.3C	0	A06	25604967	25606604	BraA06g038470.3C	BraA06g038470.3C	yes	GO:0005739(mitochondrion);GO:0009093(cysteine catabolic process);GO:0019148(D-cysteine desulfhydrase activity);GO:0080146(L-cysteine desulfhydrase activity)	NA	NA	NA	PREDICTED: D-cysteine desulfhydrase 2, mitochondrial isoform X2 [Brassica rapa]	MSTRG.18058.1	u	A06	25658023	25660166	MSTRG.18058	.	yes	novel	cis	100K	NA	-1
BraA06g038580.3C	0	A06	25647367	25648467	MSTRG.18054	BraA06g038580.3C	yes	GO:0000311(plastid large ribosomal subunit);GO:0003735(structural constituent of ribosome);GO:0006412(translation);GO:0009507(chloroplast);GO:0009570(chloroplast stroma);GO:0009735(response to cytokinin);GO:0009941(chloroplast envelope)	03010(Ribosome)	K02876	NA	PREDICTED: 50S ribosomal protein L15, chloroplastic [Brassica rapa]	MSTRG.18058.1	u	A06	25658023	25660166	MSTRG.18058	.	yes	novel	cis	100K	NA	-1
BraA06g038640.3C	0	A06	25694736	25695236	MSTRG.18061	BraA06g038640.3C	yes	GO:0003674(molecular_function);GO:0005634(nucleus);GO:0008150(biological_process)	NA	NA	NA	PREDICTED: uncharacterized protein LOC103875340 [Brassica rapa]	MSTRG.18058.1	u	A06	25658023	25660166	MSTRG.18058	.	yes	novel	cis	100K	NA	-1
BraA06g038510.3C	0	A06	25617997	25619952	MSTRG.18050	BraA06g038510.3C	yes	GO:0005198(structural molecule activity);GO:0008150(biological_process);GO:0009507(chloroplast);GO:0009534(chloroplast thylakoid);GO:0009535(chloroplast thylakoid membrane);GO:0010287(plastoglobule)	NA	NA	NA	PREDICTED: probable plastid-lipid-associated protein 4, chloroplastic [Brassica rapa]	MSTRG.18058.1	u	A06	25658023	25660166	MSTRG.18058	.	yes	novel	cis	100K	NA	-1
BraA06g038490.3C	0	A06	25608301	25610197	MSTRG.18047	BraA06g038490.3C	yes	GO:0005737(cytoplasm);GO:0008150(biological_process);GO:0008536(Ran GTPase binding)	04120(Ubiquitin mediated proteolysis)	K10615	EC:2.3.2.26	PREDICTED: ultraviolet-B receptor UVR8 [Brassica rapa]	MSTRG.18058.1	u	A06	25658023	25660166	MSTRG.18058	.	yes	novel	cis	100K	NA	1
BraA02g015610.3C	0	A02	8197689	8198534	MSTRG.4146	BraA02g015610.3C	yes	GO:0003677(DNA binding);GO:0003700(transcription factor activity, sequence-specific DNA binding);GO:0005634(nucleus);GO:0006351(transcription, DNA-templated);GO:0006355(regulation of transcription, DNA-templated);GO:0031347(regulation of defense response)	04712(Circadian rhythm - plant)	K16221	NA	PREDICTED: transcription factor TCP19 [Brassica rapa]	MSTRG.4144.1	u	A02	8190770	8191948	MSTRG.4144	.	yes	novel	cis	10K	NA	-1
BraA08g031480.3C	0	A08	21096238	21097573	MSTRG.23451	BraA08g031480.3C	yes	GO:0005506(iron ion binding);GO:0005576(extracellular region);GO:0005783(endoplasmic reticulum);GO:0005794(Golgi apparatus);GO:0005886(plasma membrane);GO:0008168(methyltransferase activity);GO:0008398(sterol 14-demethylase activity);GO:0009793(embryo development ending in seed dormancy);GO:0016021(integral component of membrane);GO:0016126(sterol biosynthetic process);GO:0019825(oxygen binding);…	00100(Steroid biosynthesis)	K05917	EC:1.14.13.70	PREDICTED: sterol 14-demethylase-like [Brassica rapa]	MSTRG.23444.1	u	A08	21060756	21061076	MSTRG.23444	.	yes	novel	cis	100K	NA	1
BraA08g031280.3C	0	A08	21019467	21022860	MSTRG.23434	BraA08g031280.3C	yes	GO:0003700(transcription factor activity, sequence-specific DNA binding);GO:0005634(nucleus)	03010(Ribosome)	K02987	NA	PREDICTED: lysine-specific demethylase JMJ25 [Brassica rapa]	MSTRG.23444.1	u	A08	21060756	21061076	MSTRG.23444	.	yes	novel	cis	100K	NA	1
BraA08g031370.3C	0	A08	21047881	21049246	MSTRG.23443	BraA08g031370.3C	yes	GO:0004047(aminomethyltransferase activity);GO:0005739(mitochondrion);GO:0006546(glycine catabolic process);GO:0008483(transaminase activity);GO:0009507(chloroplast);GO:0009534(chloroplast thylakoid);GO:0009570(chloroplast stroma);GO:0009941(chloroplast envelope);GO:0016020(membrane);GO:0022626(cytosolic ribosome);GO:0046686(response to cadmium ion);GO:0048046(apoplast)	01200(Carbon metabolism);00630(Glyoxylate and dicarboxylate metabolism);00260(Glycine, serine and threonine metabolism);00670(One carbon pool by folate)	K00605	EC:2.1.2.10	BnaA08g25100D [Brassica napus]	MSTRG.23444.1	u	A08	21060756	21061076	MSTRG.23444	.	yes	novel	cis	100K	NA	-1
BraA01g039300.3C	0	A01	26485501	26486679	BraA01g039300.3C	BraA01g039300.3C	yes	GO:0004519(endonuclease activity);GO:0005634(nucleus);GO:0005777(peroxisome);GO:0010468(regulation of gene expression)	NA	NA	NA	PREDICTED: uncharacterized protein LOC103845901 isoform X1 [Brassica rapa]	MSTRG.2597.1	u	A01	26425112	26426753	MSTRG.2597	.	yes	novel	cis	100K	NA	1
BraA01g039290.3C	0	A01	26479698	26480837	MSTRG.2603	BraA01g039290.3C	yes	GO:0003674(molecular_function);GO:0005737(cytoplasm);GO:0006950(response to stress);GO:0016021(integral component of membrane)	NA	NA	NA	PREDICTED: uncharacterized protein LOC103845875 isoform X1 [Brassica rapa]	MSTRG.2597.1	u	A01	26425112	26426753	MSTRG.2597	.	yes	novel	cis	100K	NA	-1
BraA06g020760.3C	0	A06	12041763	12047543	MSTRG.16851	BraA06g020760.3C	yes	GO:0004601(peroxidase activity);GO:0005509(calcium ion binding);GO:0005634(nucleus);GO:0016020(membrane);GO:0016021(integral component of membrane);GO:0050664(oxidoreductase activity, acting on NAD(P)H, oxygen as acceptor);GO:0055114(oxidation-reduction process)	04626(Plant-pathogen interaction)	K13447	EC:1.6.3.-;EC:1.11.1.-	PREDICTED: putative respiratory burst oxidase homolog protein J [Brassica rapa]	MSTRG.16852.4	u	A06	12051447	12053296	MSTRG.16852	.	yes	novel	cis	10K	NA	1
BraA06g020830.3C	0	A06	12098195	12100336	MSTRG.16854	BraA06g020830.3C	yes	GO:0005215(transporter activity);GO:0005886(plasma membrane);GO:0006857(oligopeptide transport);GO:0010447(response to acidic pH);GO:0010542(nitrate efflux transmembrane transporter activity);GO:0015706(nitrate transport);GO:0016020(membrane);GO:0016021(integral component of membrane);GO:0042128(nitrate assimilation)	NA	NA	NA	BnaA06g18430D [Brassica napus]	MSTRG.16852.4	u	A06	12051447	12053296	MSTRG.16852	.	yes	novel	cis	100K	NA	-1
BraA06g020800.3C	0	A06	12076850	12079036	MSTRG.16853	BraA06g020800.3C	yes	GO:0005507(copper ion binding);GO:0005739(mitochondrion);GO:0008270(zinc ion binding);GO:0016787(hydrolase activity)	NA	NA	NA	PREDICTED: uncharacterized protein YKR070W [Brassica rapa]	MSTRG.16852.4	u	A06	12051447	12053296	MSTRG.16852	.	yes	novel	cis	100K	NA	1
BraA05g029560.3C	0	A05	21869805	21870473	MSTRG.14469	BraA05g029560.3C	yes	GO:0005515(protein binding);GO:0005543(phospholipid binding);GO:0005634(nucleus);GO:0005829(cytosol);GO:0005886(plasma membrane);GO:0006952(defense response);GO:0009651(response to salt stress);GO:0009738(abscisic acid-activated signaling pathway);GO:0009789(positive regulation of abscisic acid-activated signaling pathway);GO:0046872(metal ion binding);GO:1901002(positive regulation of response t…	04144(Endocytosis)	K12486	NA	PREDICTED: protein C2-DOMAIN ABA-RELATED 4 [Brassica rapa]	MSTRG.14473.2	j	A05	21890713	21891190	MSTRG.14473	BraA05g029620.3C	yes	novel	cis	100K	NA	1
BraA05g029640.3C	0	A05	21895684	21900111	MSTRG.14475	BraA05g029640.3C	yes	GO:0005524(ATP binding);GO:0005634(nucleus);GO:0005737(cytoplasm);GO:0005829(cytosol);GO:0008641(small protein activating enzyme activity);GO:0016881(acid-amino acid ligase activity);GO:0019781(NEDD8 activating enzyme activity);GO:0045116(protein neddylation);GO:0046982(protein heterodimerization activity)	04120(Ubiquitin mediated proteolysis)	K10686	EC:6.2.1.45	PREDICTED: ubiquitin-like modifier-activating enzyme ATG7 [Brassica napus]	MSTRG.14473.2	j	A05	21890713	21891190	MSTRG.14473	BraA05g029620.3C	yes	novel	cis	10K	NA	1
BraA05g029610.3C	0	A05	21882148	21887313	MSTRG.14472	BraA05g029610.3C	yes	GO:0005737(cytoplasm);GO:0008150(biological_process)	NA	NA	NA	PREDICTED: uncharacterized protein LOC103869628 isoform X1 [Brassica rapa]	MSTRG.14473.2	j	A05	21890713	21891190	MSTRG.14473	BraA05g029620.3C	yes	novel	cis	10K	NA	1
BraA07g029130.3C	0	A07	21538342	21540557	MSTRG.20363	BraA07g029130.3C	yes	GO:0004672(protein kinase activity);GO:0004674(protein serine/threonine kinase activity);GO:0005524(ATP binding);GO:0006468(protein phosphorylation);GO:0007169(transmembrane receptor protein tyrosine kinase signaling pathway);GO:0009507(chloroplast);GO:0016021(integral component of membrane);GO:0016301(kinase activity);GO:0016310(phosphorylation)	04075(Plant hormone signal transduction)	K13415	EC:2.7.10.1;EC:2.7.11.1	PREDICTED: pollen receptor-like kinase 3 [Brassica rapa]	MSTRG.20365.1	u	A07	21547094	21547476	MSTRG.20365	.	yes	novel	cis	10K	NA	1
BraA07g029080.3C	0	A07	21502490	21503113	MSTRG.20361	BraA07g029080.3C	yes	GO:0005576(extracellular region);GO:0008150(biological_process);GO:0030145(manganese ion binding);GO:0031012(extracellular matrix);GO:0045735(nutrient reservoir activity);GO:0048046(apoplast);GO:0050162(oxalate oxidase activity)	NA	NA	NA	PREDICTED: germin-like protein 1 [Brassica rapa]	MSTRG.20365.1	u	A07	21547094	21547476	MSTRG.20365	.	yes	novel	cis	100K	NA	-1
BraA07g029070.3C	0	A07	21500021	21501335	MSTRG.20359	BraA07g029070.3C	yes	GO:0005737(cytoplasm);GO:0016021(integral component of membrane);GO:0016787(hydrolase activity)	NA	NA	NA	PREDICTED: uncharacterized protein LOC103830784 [Brassica rapa]	MSTRG.20365.1	u	A07	21547094	21547476	MSTRG.20365	.	yes	novel	cis	100K	NA	1
BraA07g029220.3C	0	A07	21582523	21583731	MSTRG.20370	BraA07g029220.3C	yes	GO:0008270(zinc ion binding);GO:0016021(integral component of membrane);GO:0016567(protein ubiquitination)	00563(Glycosylphosphatidylinositol(GPI)-anchor biosynthesis)	K05283	EC:2.3.-.-	PREDICTED: RING-H2 finger protein ATL11-like [Brassica rapa]	MSTRG.20365.1	u	A07	21547094	21547476	MSTRG.20365	.	yes	novel	cis	100K	NA	-1
BraA07g029200.3C	0	A07	21562015	21564185	MSTRG.20368	BraA07g029200.3C	yes	GO:0003677(DNA binding);GO:0003700(transcription factor activity, sequence-specific DNA binding);GO:0005634(nucleus);GO:0006351(transcription, DNA-templated);GO:0006355(regulation of transcription, DNA-templated);GO:0016597(amino acid binding);GO:0046983(protein dimerization activity)	NA	NA	NA	BnaA07g23140D [Brassica napus]	MSTRG.20365.1	u	A07	21547094	21547476	MSTRG.20365	.	yes	novel	cis	100K	NA	1
BraA07g038870.3C	0	A07	26661452	26662360	MSTRG.21082	BraA07g038870.3C	yes	GO:0003677(DNA binding);GO:0003700(transcription factor activity, sequence-specific DNA binding);GO:0005515(protein binding);GO:0005634(nucleus);GO:0006351(transcription, DNA-templated);GO:0009737(response to abscisic acid);GO:0009738(abscisic acid-activated signaling pathway);GO:0042803(protein homodimerization activity);GO:0045893(positive regulation of transcription, DNA-templated);GO:0046872(…	NA	NA	NA	PREDICTED: zinc-finger homeodomain protein 5 [Brassica rapa]	MSTRG.21069.1	u	A07	26606064	26606399	MSTRG.21069	.	yes	novel	cis	100K	NA	-1
BraA07g038800.3C	0	A07	26627270	26630905	MSTRG.21077	BraA07g038800.3C	yes	GO:0003674(molecular_function);GO:0005634(nucleus);GO:0008150(biological_process)	NA	NA	NA	PREDICTED: RNA polymerase II subunit 5-mediating protein homolog [Brassica rapa]	MSTRG.21069.1	u	A07	26606064	26606399	MSTRG.21069	.	yes	novel	cis	100K	NA	1
BraA09g030380.3C	0	A09	22784525	22786571	MSTRG.25759	BraA09g030380.3C	yes	GO:0000166(nucleotide binding);GO:0000243(commitment complex);GO:0003723(RNA binding);GO:0005515(protein binding);GO:0005634(nucleus);GO:0006397(mRNA processing);GO:0008187(poly-pyrimidine tract binding);GO:0008380(RNA splicing);GO:0016607(nuclear speck);GO:0030628(pre-mRNA 3'-splice site binding);GO:0071004(U2-type prespliceosome);GO:0089701(U2AF)	03040(Spliceosome)	K12837	NA	PREDICTED: splicing factor U2af large subunit B-like [Brassica rapa]	MSTRG.25758.1	u	A09	22754614	22755733	MSTRG.25758	.	yes	novel	cis	100K	NA	1
BraA01g022940.3C	0	A01	12971103	12972008	MSTRG.1636	BraA01g022940.3C	yes	GO:0005634(nucleus)	NA	NA	NA	PREDICTED: proline-rich receptor-like protein kinase PERK10 [Brassica rapa]	MSTRG.1635.1	u	A01	12951319	12952434	MSTRG.1635	.	yes	novel	cis	100K	NA	1
BraA06g029630.3C	0	A06	20453708	20460663	MSTRG.17388	BraA06g029630.3C	yes	GO:0005385(zinc ion transmembrane transporter activity);GO:0005515(protein binding);GO:0005524(ATP binding);GO:0005886(plasma membrane);GO:0005887(integral component of plasma membrane);GO:0006829(zinc II ion transport);GO:0008551(cadmium-exporting ATPase activity);GO:0009506(plasmodesma);GO:0010038(response to metal ion);GO:0010043(response to zinc ion);GO:0015086(cadmium ion transmembrane trans…	00190(Oxidative phosphorylation)	K01535	EC:3.6.3.6	PREDICTED: putative cadmium/zinc-transporting ATPase HMA4 [Brassica rapa]	MSTRG.17389.1	x	A06	20460194	20462293	MSTRG.17389	BraA06g029630.3C	yes	novel	cis	10K	NA	1
BraA06g029480.3C	0	A06	20400710	20402153	MSTRG.17376	BraA06g029480.3C	yes	GO:0000784(nuclear chromosome, telomeric region);GO:0000785(chromatin);GO:0000786(nucleosome);GO:0003677(DNA binding);GO:0003691(double-stranded telomeric DNA binding);GO:0003700(transcription factor activity, sequence-specific DNA binding);GO:0005515(protein binding);GO:0005634(nucleus);GO:0005730(nucleolus);GO:0006334(nucleosome assembly);GO:0006351(transcription, DNA-templated);GO:0006355(regu…	NA	NA	NA	PREDICTED: telomere repeat-binding factor 2 [Brassica rapa]	MSTRG.17389.1	x	A06	20460194	20462293	MSTRG.17389	BraA06g029630.3C	yes	novel	cis	100K	NA	1
BraA06g029570.3C	0	A06	20424589	20426161	MSTRG.17384	BraA06g029570.3C	yes	GO:0003712(transcription cofactor activity);GO:0004402(histone acetyltransferase activity);GO:0005516(calmodulin binding);GO:0005634(nucleus);GO:0005737(cytoplasm);GO:0006355(regulation of transcription, DNA-templated);GO:0008270(zinc ion binding);GO:0009409(response to cold);GO:0009733(response to auxin);GO:0009751(response to salicylic acid);GO:0010200(response to chitin);GO:0016567(protein ubi…	00903(Limonene and pinene degradation);00945(Stilbenoid, diarylheptanoid and gingerol biosynthesis)	K00517	NA	PREDICTED: BTB/POZ and TAZ domain-containing protein 4 [Brassica rapa]	MSTRG.17389.1	x	A06	20460194	20462293	MSTRG.17389	BraA06g029630.3C	yes	novel	cis	100K	NA	1
BraA04g016490.3C	0	A04	12526782	12531734	MSTRG.11467	BraA04g016490.3C	yes	GO:0003964(RNA-directed DNA polymerase activity);GO:0005634(nucleus);GO:0008150(biological_process)	NA	NA	NA	PREDICTED: uncharacterized protein LOC106377990 [Brassica napus]	MSTRG.11468.1	u	A04	12546956	12547929	MSTRG.11468	.	yes	novel	cis	100K	NA	-1
BraA04g016530.3C	0	A04	12560572	12563379	MSTRG.11469	BraA04g016530.3C	yes	GO:0003779(actin binding);GO:0005886(plasma membrane)	03013(RNA transport)	K09291	NA	PREDICTED: protein NETWORKED 2D-like [Brassica rapa]	MSTRG.11468.1	u	A04	12546956	12547929	MSTRG.11468	.	yes	novel	cis	100K	NA	1
BraA09g028310.3C	0	A09	19371498	19374677	BraA09g028310.3C	BraA09g028310.3C	yes	GO:0004252(serine-type endopeptidase activity);GO:0005576(extracellular region);GO:0005618(cell wall);GO:0006508(proteolysis);GO:0008152(metabolic process)	04144(Endocytosis)	K18443	NA	PREDICTED: subtilisin-like protease SBT3.8 [Brassica rapa]	MSTRG.25677.1	u	A09	19336426	19337627	MSTRG.25677	.	yes	novel	cis	100K	NA	-1
BraA09g003220.3C	0	A09	2019077	2025506	MSTRG.24042	BraA09g003220.3C	yes	GO:0004845(uracil phosphoribosyltransferase activity);GO:0004849(uridine kinase activity);GO:0005524(ATP binding);GO:0005525(GTP binding);GO:0005829(cytosol);GO:0006206(pyrimidine nucleobase metabolic process);GO:0009058(biosynthetic process);GO:0009507(chloroplast);GO:0016301(kinase activity);GO:0016310(phosphorylation);GO:0043097(pyrimidine nucleoside salvage);GO:0044206(UMP salvage);GO:0044211…	00240(Pyrimidine metabolism)	K00876	EC:2.7.1.48	BnaA09g02050D [Brassica napus]	MSTRG.24041.1	x	A09	2014870	2018768	MSTRG.24041	BraA09g003210.3C	yes	novel	cis	10K	NA	-1
BraA09g003210.3C	0	A09	2014815	2015150	MSTRG.24040	BraA09g003210.3C	yes	GO:0005576(extracellular region);GO:0006869(lipid transport);GO:0008289(lipid binding);GO:0009733(response to auxin);GO:0010102(lateral root morphogenesis)	03010(Ribosome)	K02883	NA	PREDICTED: putative lipid-binding protein AIR1B [Brassica napus]	MSTRG.24041.1	x	A09	2014870	2018768	MSTRG.24041	BraA09g003210.3C	yes	novel	cis	1K	NA	1
BraA06g036650.3C	0	A06	24566679	24568080	MSTRG.17891	BraA06g036650.3C	yes	GO:0005774(vacuolar membrane);GO:0006865(amino acid transport);GO:0015171(amino acid transmembrane transporter activity);GO:0016020(membrane);GO:0016021(integral component of membrane)	NA	NA	NA	PREDICTED: vacuolar amino acid transporter 1-like [Brassica rapa]	MSTRG.17897.1	u	A06	24596114	24600171	MSTRG.17897	.	yes	novel	cis	100K	NA	1
BraA06g036630.3C	0	A06	24561028	24561875	BraA06g036630.3C	BraA06g036630.3C	yes	GO:0000036(ACP phosphopantetheine attachment site binding involved in fatty acid biosynthetic process);GO:0004320(oleoyl-[acyl-carrier-protein] hydrolase activity);GO:0006633(fatty acid biosynthetic process);GO:0009507(chloroplast);GO:0016295(myristoyl-[acyl-carrier-protein] hydrolase activity);GO:0016296(palmitoyl-[acyl-carrier-protein] hydrolase activity);GO:0016297(acyl-[acyl-carrier-protein] …	00061(Fatty acid biosynthesis)	K10782	EC:3.1.2.14	PREDICTED: oleoyl-acyl carrier protein thioesterase 1, chloroplastic-like [Brassica napus]	MSTRG.17897.1	u	A06	24596114	24600171	MSTRG.17897	.	yes	novel	cis	100K	NA	1
BraA06g036610.3C	0	A06	24549355	24551449	MSTRG.17889	BraA06g036610.3C	yes	GO:0005576(extracellular region);GO:0005618(cell wall);GO:0009664(plant-type cell wall organization);GO:0009826(unidimensional cell growth);GO:0009828(plant-type cell wall loosening);GO:0009831(plant-type cell wall modification involved in multidimensional cell growth);GO:0016020(membrane);GO:0080022(primary root development)	NA	NA	NA	expansin-A5 precursor [Brassica rapa]	MSTRG.17897.1	u	A06	24596114	24600171	MSTRG.17897	.	yes	novel	cis	100K	NA	1
BraA06g036580.3C	0	A06	24531383	24532489	MSTRG.17886	BraA06g036580.3C	yes	GO:0003674(molecular_function);GO:0005886(plasma membrane);GO:0008150(biological_process)	NA	NA	NA	PREDICTED: uncharacterized protein At5g39570 [Brassica rapa]	MSTRG.17897.1	u	A06	24596114	24600171	MSTRG.17897	.	yes	novel	cis	100K	NA	1
BraA06g036530.3C	0	A06	24512358	24514611	MSTRG.17882	BraA06g036530.3C	yes	GO:0003674(molecular_function);GO:0005886(plasma membrane)	NA	NA	NA	PREDICTED: uncharacterized protein LOC103875104 isoform X2 [Brassica rapa]	MSTRG.17897.1	u	A06	24596114	24600171	MSTRG.17897	.	yes	novel	cis	100K	NA	1
BraA06g036490.3C	0	A06	24500895	24501951	MSTRG.17877	BraA06g036490.3C	yes	GO:0003674(molecular_function);GO:0008150(biological_process);GO:0009507(chloroplast)	00040(Pentose and glucuronate interconversions);00500(Starch and sucrose metabolism)	K01051	EC:3.1.1.11	PREDICTED: uncharacterized protein LOC103875092 [Brassica rapa]	MSTRG.17897.1	u	A06	24596114	24600171	MSTRG.17897	.	yes	novel	cis	100K	NA	-1
BraA06g036510.3C	0	A06	24508202	24509626	MSTRG.17879	BraA06g036510.3C	yes	GO:0004106(chorismate mutase activity);GO:0005829(cytosol);GO:0009073(aromatic amino acid family biosynthetic process);GO:0009507(chloroplast);GO:0009536(plastid);GO:0016688(L-ascorbate peroxidase activity);GO:0046417(chorismate metabolic process);GO:0055114(oxidation-reduction process)	01230(Biosynthesis of amino acids);00400(Phenylalanine, tyrosine and tryptophan biosynthesis)	K01850	EC:5.4.99.5	PREDICTED: chorismate mutase 1, chloroplastic [Brassica rapa]	MSTRG.17897.1	u	A06	24596114	24600171	MSTRG.17897	.	yes	novel	cis	100K	NA	1
BraA06g036590.3C	0	A06	24534926	24536119	MSTRG.17887	BraA06g036590.3C	yes	GO:0003700(transcription factor activity, sequence-specific DNA binding);GO:0005634(nucleus);GO:0006351(transcription, DNA-templated);GO:0007275(multicellular organism development);GO:0009611(response to wounding);GO:0010150(leaf senescence);GO:0042542(response to hydrogen peroxide);GO:0043565(sequence-specific DNA binding);GO:0046982(protein heterodimerization activity);GO:0051091(positive regul…	03018(RNA degradation)	K12581	NA	PREDICTED: NAC domain-containing protein 59 [Brassica rapa]	MSTRG.17897.1	u	A06	24596114	24600171	MSTRG.17897	.	yes	novel	cis	100K	NA	1
BraA06g036680.3C	0	A06	24576846	24584311	MSTRG.17899	BraA06g036680.3C	yes	GO:0000166(nucleotide binding);GO:0000796(condensin complex);GO:0005515(protein binding);GO:0005524(ATP binding);GO:0005634(nucleus);GO:0005654(nucleoplasm);GO:0005694(chromosome);GO:0005737(cytoplasm);GO:0007049(cell cycle);GO:0007067(mitotic nuclear division);GO:0007076(mitotic chromosome condensation);GO:0010032(meiotic chromosome condensation);GO:0030261(chromosome condensation);GO:0045132(me…	NA	NA	NA	PREDICTED: structural maintenance of chromosomes protein 4 [Brassica rapa]	MSTRG.17897.1	u	A06	24596114	24600171	MSTRG.17897	.	yes	novel	cis	100K	NA	1
BraA06g036600.3C	0	A06	24540676	24540936	MSTRG.17888	BraA06g036600.3C	yes	GO:0003674(molecular_function);GO:0005739(mitochondrion);GO:0008150(biological_process);GO:0016021(integral component of membrane)	NA	NA	NA	PREDICTED: uncharacterized protein LOC103875106 [Brassica rapa]	MSTRG.17897.1	u	A06	24596114	24600171	MSTRG.17897	.	yes	novel	cis	100K	NA	1
BraA01g029230.3C	0	A01	19292913	19293140	MSTRG.1974	BraA01g029230.3C	yes	GO:0004871(signal transducer activity);GO:0005576(extracellular region);GO:0007267(cell-cell signaling);GO:0048046(apoplast)	NA	NA	NA	PREDICTED: protein RALF-like 15 [Brassica rapa]	MSTRG.1971.2	u	A01	19239744	19240946	MSTRG.1971	.	yes	novel	cis	100K	NA	1
BraA01g029170.3C	0	A01	19265135	19266132	MSTRG.1969	BraA01g029170.3C	yes	GO:0005515(protein binding);GO:0009409(response to cold);GO:0009507(chloroplast);GO:0009522(photosystem I);GO:0009534(chloroplast thylakoid);GO:0009535(chloroplast thylakoid membrane);GO:0009579(thylakoid);GO:0009644(response to high light intensity);GO:0009645(response to low light intensity stimulus);GO:0009735(response to cytokinin);GO:0009768(photosynthesis, light harvesting in photosystem I)…	00196(Photosynthesis - antenna proteins)	K08909	NA	PREDICTED: photosystem I chlorophyll a/b-binding protein 3-1, chloroplastic [Brassica rapa]	MSTRG.1971.2	u	A01	19239744	19240946	MSTRG.1971	.	yes	novel	cis	100K	NA	-1
BraA01g029150.3C	0	A01	19252421	19255382	BraA01g029150.3C	BraA01g029150.3C	yes	GO:0005524(ATP binding);GO:0005886(plasma membrane);GO:0016021(integral component of membrane);GO:0016301(kinase activity);GO:0030246(carbohydrate binding);GO:0048544(recognition of pollen)	00500(Starch and sucrose metabolism);00460(Cyanoamino acid metabolism);00940(Phenylpropanoid biosynthesis)	K05349	EC:3.2.1.21	PREDICTED: G-type lectin S-receptor-like serine/threonine-protein kinase At1g61500 [Brassica rapa]	MSTRG.1971.2	u	A01	19239744	19240946	MSTRG.1971	.	yes	novel	cis	100K	NA	-1
BraA06g001770.3C	0	A06	1089613	1090702	MSTRG.15574	BraA06g001770.3C	yes	GO:0005737(cytoplasm);GO:0008150(biological_process);GO:0016491(oxidoreductase activity);GO:0055114(oxidation-reduction process)	00904(Diterpenoid biosynthesis)	K04124	EC:1.14.11.15	PREDICTED: probable 2-oxoglutarate-dependent dioxygenase AOP1 [Brassica rapa]	MSTRG.15572.1	u	A06	1085293	1085814	MSTRG.15572	.	yes	novel	cis	10K	NA	-1
BraA08g018110.3C	0	A08	14431251	14431700	MSTRG.22491	BraA08g018110.3C	yes	GO:0005634(nucleus);GO:0008270(zinc ion binding);GO:0010200(response to chitin);GO:0016021(integral component of membrane);GO:0016567(protein ubiquitination);GO:0043161(proteasome-mediated ubiquitin-dependent protein catabolic process);GO:0061630(ubiquitin protein ligase activity)	NA	NA	NA	PREDICTED: RING-H2 finger protein ATL14-like [Brassica rapa]	MSTRG.22489.1	u	A08	14406607	14409087	MSTRG.22489	.	yes	novel	cis	100K	NA	-1
BraA09g045310.3C	0	A09	34648176	34650108	MSTRG.26719	BraA09g045310.3C	yes	GO:0003677(DNA binding);GO:0003700(transcription factor activity, sequence-specific DNA binding);GO:0005634(nucleus);GO:0006351(transcription, DNA-templated);GO:0006355(regulation of transcription, DNA-templated);GO:0030154(cell differentiation);GO:0046983(protein dimerization activity)	03060(Protein export)	K03217	NA	PREDICTED: floral homeotic protein APETALA 3 [Brassica rapa]	MSTRG.26715.1	u	A09	34631346	34631882	MSTRG.26715	.	yes	novel	cis	100K	NA	1
BraA09g045390.3C	0	A09	34685214	34688416	MSTRG.26727	BraA09g045390.3C	yes	GO:0006811(ion transport);GO:0009507(chloroplast);GO:0016021(integral component of membrane)	00909(Sesquiterpenoid and triterpenoid biosynthesis)	K15813	EC:5.4.99.39	PREDICTED: CSC1-like protein At3g54510 [Brassica rapa]	MSTRG.26715.1	u	A09	34631346	34631882	MSTRG.26715	.	yes	novel	cis	100K	NA	1
BraA09g045300.3C	0	A09	34643179	34646828	MSTRG.26718	BraA09g045300.3C	yes	GO:0000981(RNA polymerase II transcription factor activity, sequence-specific DNA binding);GO:0003677(DNA binding);GO:0003700(transcription factor activity, sequence-specific DNA binding);GO:0005634(nucleus);GO:0006351(transcription, DNA-templated);GO:0006355(regulation of transcription, DNA-templated);GO:0007275(multicellular organism development);GO:0009873(ethylene-activated signaling pathway)…	04075(Plant hormone signal transduction)	K14516	NA	wrinkled 1 [Brassica napus]	MSTRG.26715.1	u	A09	34631346	34631882	MSTRG.26715	.	yes	novel	cis	100K	NA	1
BraA09g045320.3C	0	A09	34652316	34654621	MSTRG.26720	BraA09g045320.3C	yes	GO:0005515(protein binding);GO:0005634(nucleus);GO:0005720(nuclear heterochromatin);GO:0005829(cytosol);GO:0008270(zinc ion binding);GO:0010216(maintenance of DNA methylation);GO:0016567(protein ubiquitination);GO:0061630(ubiquitin protein ligase activity);GO:0090308(regulation of methylation-dependent chromatin silencing);GO:1902553(positive regulation of catalase activity)	NA	NA	NA	PREDICTED: uncharacterized protein LOC103841350 [Brassica rapa]	MSTRG.26715.1	u	A09	34631346	34631882	MSTRG.26715	.	yes	novel	cis	100K	NA	1
BraA03g042940.3C	0	A03	21582687	21585260	MSTRG.9122	BraA03g042940.3C	yes	GO:0005199(structural constituent of cell wall);GO:0005576(extracellular region);GO:0005618(cell wall);GO:0005634(nucleus);GO:0071555(cell wall organization)	03010(Ribosome)	K02984	NA	BnaA03g38910D [Brassica napus]	MSTRG.9123.1	x	A03	21582800	21583657	MSTRG.9123	BraA03g042940.3C	yes	novel	cis	1K	NA	1
BraA03g042910.3C	0	A03	21569424	21569621	MSTRG.9120	BraA03g042910.3C	yes	GO:0003674(molecular_function);GO:0005739(mitochondrion);GO:0008150(biological_process)	NA	NA	NA	PREDICTED: uncharacterized protein LOC103860433 [Brassica rapa]	MSTRG.9123.1	x	A03	21582800	21583657	MSTRG.9123	BraA03g042940.3C	yes	novel	cis	100K	NA	-1
BraA03g042950.3C	0	A03	21585676	21586641	MSTRG.9124	BraA03g042950.3C	yes	GO:0005515(protein binding);GO:0005634(nucleus);GO:0005829(cytosol);GO:0009507(chloroplast);GO:0009793(embryo development ending in seed dormancy);GO:0010183(pollen tube guidance);GO:0036033(mediator complex binding);GO:0050832(defense response to fungus)	NA	NA	NA	PREDICTED: CCG-binding protein 1-like [Brassica rapa]	MSTRG.9123.1	x	A03	21582800	21583657	MSTRG.9123	BraA03g042940.3C	yes	novel	cis	10K	NA	-1
BraA03g042960.3C	0	A03	21589106	21590022	MSTRG.9125	BraA03g042960.3C	yes	GO:0003674(molecular_function);GO:0005634(nucleus);GO:0005737(cytoplasm);GO:0008150(biological_process)	NA	NA	NA	PREDICTED: uncharacterized protein LOC103860439 [Brassica rapa]	MSTRG.9123.1	x	A03	21582800	21583657	MSTRG.9123	BraA03g042940.3C	yes	novel	cis	10K	NA	1
BraA03g042980.3C	0	A03	21593592	21593813	MSTRG.9127	BraA03g042980.3C	yes	GO:0003674(molecular_function);GO:0005575(cellular_component);GO:0008150(biological_process)	NA	NA	NA	PREDICTED: uncharacterized protein LOC103860440 [Brassica rapa]	MSTRG.9123.1	x	A03	21582800	21583657	MSTRG.9123	BraA03g042940.3C	yes	novel	cis	100K	NA	-1
BraA03g042920.3C	0	A03	21576267	21579274	MSTRG.9121	BraA03g042920.3C	yes	GO:0003674(molecular_function);GO:0005634(nucleus);GO:0005829(cytosol);GO:0008150(biological_process)	NA	NA	NA	PREDICTED: uncharacterized protein LOC103860434 [Brassica rapa]	MSTRG.9123.1	x	A03	21582800	21583657	MSTRG.9123	BraA03g042940.3C	yes	novel	cis	10K	NA	1
BraA03g049930.3C	0	A03	25588304	25589952	MSTRG.9623	BraA03g049930.3C	yes	NA	NA	NA	NA	PREDICTED: uncharacterized protein LOC103861733 isoform X4 [Brassica rapa]	MSTRG.9624.2	j	A03	25590420	25593474	MSTRG.9624	BraA03g049940.3C	yes	novel	cis	10K	NA	1
BraA03g049910.3C	0	A03	25577821	25578939	MSTRG.9618	BraA03g049910.3C	yes	GO:0003674(molecular_function);GO:0008150(biological_process);GO:0009507(chloroplast)	NA	NA	NA	PREDICTED: F-box protein At1g69090-like [Brassica rapa]	MSTRG.9624.2	j	A03	25590420	25593474	MSTRG.9624	BraA03g049940.3C	yes	novel	cis	100K	NA	1
BraA03g049840.3C	0	A03	25544676	25545344	MSTRG.9610	BraA03g049840.3C	yes	GO:0006952(defense response);GO:0007165(signal transduction);GO:0043531(ADP binding);GO:0080135(regulation of cellular response to stress)	04070(Phosphatidylinositol signaling system);04626(Plant-pathogen interaction)	K02183	NA	PREDICTED: probable disease resistance protein RPP1 isoform X1 [Brassica rapa]	MSTRG.9624.2	j	A03	25590420	25593474	MSTRG.9624	BraA03g049940.3C	yes	novel	cis	100K	NA	-1
BraA03g049830.3C	0	A03	25524902	25527938	MSTRG.9609	BraA03g049830.3C	yes	GO:0005524(ATP binding);GO:0005737(cytoplasm);GO:0006952(defense response);GO:0007165(signal transduction);GO:0016021(integral component of membrane);GO:0043531(ADP binding)	03040(Spliceosome);04141(Protein processing in endoplasmic reticulum);04144(Endocytosis)	K03283	NA	PREDICTED: probable disease resistance protein RPP1 isoform X1 [Brassica rapa]	MSTRG.9624.2	j	A03	25590420	25593474	MSTRG.9624	BraA03g049940.3C	yes	novel	cis	100K	NA	-1
BraA01g022110.3C	0	A01	12304586	12307638	MSTRG.1589	BraA01g022110.3C	yes	GO:0005886(plasma membrane);GO:0007165(signal transduction);GO:0016301(kinase activity)	NA	NA	NA	PREDICTED: receptor-like protein 12 [Brassica rapa]	MSTRG.1588.1	u	A01	12334371	12335202	MSTRG.1588	.	yes	novel	cis	100K	NA	-1
BraA06g020760.3C	0	A06	12041763	12047543	MSTRG.16851	BraA06g020760.3C	yes	GO:0004601(peroxidase activity);GO:0005509(calcium ion binding);GO:0005634(nucleus);GO:0016020(membrane);GO:0016021(integral component of membrane);GO:0050664(oxidoreductase activity, acting on NAD(P)H, oxygen as acceptor);GO:0055114(oxidation-reduction process)	04626(Plant-pathogen interaction)	K13447	EC:1.6.3.-;EC:1.11.1.-	PREDICTED: putative respiratory burst oxidase homolog protein J [Brassica rapa]	MSTRG.16852.2	u	A06	12051447	12053296	MSTRG.16852	.	yes	novel	cis	10K	NA	1
BraA06g020830.3C	0	A06	12098195	12100336	MSTRG.16854	BraA06g020830.3C	yes	GO:0005215(transporter activity);GO:0005886(plasma membrane);GO:0006857(oligopeptide transport);GO:0010447(response to acidic pH);GO:0010542(nitrate efflux transmembrane transporter activity);GO:0015706(nitrate transport);GO:0016020(membrane);GO:0016021(integral component of membrane);GO:0042128(nitrate assimilation)	NA	NA	NA	BnaA06g18430D [Brassica napus]	MSTRG.16852.2	u	A06	12051447	12053296	MSTRG.16852	.	yes	novel	cis	100K	NA	-1
BraA06g020800.3C	0	A06	12076850	12079036	MSTRG.16853	BraA06g020800.3C	yes	GO:0005507(copper ion binding);GO:0005739(mitochondrion);GO:0008270(zinc ion binding);GO:0016787(hydrolase activity)	NA	NA	NA	PREDICTED: uncharacterized protein YKR070W [Brassica rapa]	MSTRG.16852.2	u	A06	12051447	12053296	MSTRG.16852	.	yes	novel	cis	100K	NA	1
BraA04g032080.3C	0	A04	21611994	21613451	BraA04g032080.3C	BraA04g032080.3C	yes	GO:0005576(extracellular region);GO:0008270(zinc ion binding);GO:0016021(integral component of membrane);GO:0016567(protein ubiquitination)	NA	NA	NA	PREDICTED: putative RING-H2 finger protein ATL21A [Brassica rapa]	MSTRG.12538.1	u	A04	21660571	21662468	MSTRG.12538	.	yes	novel	cis	100K	NA	-1
BraA04g032210.3C	0	A04	21649937	21650539	MSTRG.12537	BraA04g032210.3C	yes	GO:0005789(endoplasmic reticulum membrane);GO:0016021(integral component of membrane);GO:0020037(heme binding);GO:0046872(metal ion binding);GO:0055114(oxidation-reduction process)	00910(Nitrogen metabolism)	K10534	EC:1.7.1.1;EC:1.7.1.2	PREDICTED: cytochrome B5-like [Brassica rapa]	MSTRG.12538.1	u	A04	21660571	21662468	MSTRG.12538	.	yes	novel	cis	100K	NA	-1
BraA04g032220.3C	0	A04	21652310	21654024	BraA04g032220.3C	BraA04g032220.3C	yes	GO:0005506(iron ion binding);GO:0009507(chloroplast);GO:0016020(membrane);GO:0016021(integral component of membrane);GO:0016709(oxidoreductase activity, acting on paired donors, with incorporation or reduction of molecular oxygen, NAD(P)H as one donor, and incorporation of one atom of oxygen);GO:0019825(oxygen binding);GO:0020037(heme binding);GO:0040008(regulation of growth);GO:0044550(secondary…	00903(Limonene and pinene degradation);00945(Stilbenoid, diarylheptanoid and gingerol biosynthesis)	K00517	NA	PREDICTED: cytochrome P450 78A6 [Brassica rapa]	MSTRG.12538.1	u	A04	21660571	21662468	MSTRG.12538	.	yes	novel	cis	10K	NA	-1
BraA04g032230.3C	0	A04	21680350	21681181	MSTRG.12539	BraA04g032230.3C	yes	GO:0003700(transcription factor activity, sequence-specific DNA binding);GO:0005634(nucleus);GO:0006351(transcription, DNA-templated);GO:0006355(regulation of transcription, DNA-templated);GO:0009414(response to water deprivation);GO:0009737(response to abscisic acid);GO:0009738(abscisic acid-activated signaling pathway);GO:0043565(sequence-specific DNA binding);GO:0045893(positive regulation of …	00750(Vitamin B6 metabolism)	K05275	EC:1.1.1.65	PREDICTED: homeobox-leucine zipper protein ATHB-7 [Brassica rapa]	MSTRG.12538.1	u	A04	21660571	21662468	MSTRG.12538	.	yes	novel	cis	100K	NA	1
BraA04g032120.3C	0	A04	21624192	21625025	MSTRG.12531	BraA04g032120.3C	yes	GO:0003674(molecular_function);GO:0005739(mitochondrion);GO:0009735(response to cytokinin);GO:0016020(membrane)	NA	NA	NA	PREDICTED: uncharacterized protein LOC103866282 [Brassica rapa]	MSTRG.12538.1	u	A04	21660571	21662468	MSTRG.12538	.	yes	novel	cis	100K	NA	1
BraA03g006680.3C	0	A03	2892265	2894510	MSTRG.6509	BraA03g006680.3C	yes	GO:0004034(aldose 1-epimerase activity);GO:0005737(cytoplasm);GO:0005975(carbohydrate metabolic process);GO:0006012(galactose metabolic process);GO:0016853(isomerase activity);GO:0030246(carbohydrate binding)	00010(Glycolysis / Gluconeogenesis);00052(Galactose metabolism)	K01785	EC:5.1.3.3	PREDICTED: aldose 1-epimerase-like [Brassica napus]	MSTRG.6510.2	x	A03	2892347	2892870	MSTRG.6510	BraA03g006680.3C	yes	novel	cis	1K	NA	1
BraA05g026540.3C	0	A05	19989519	19991551	BraA05g026540.3C	BraA05g026540.3C	yes	GO:0003777(microtubule motor activity);GO:0005524(ATP binding);GO:0005634(nucleus);GO:0005737(cytoplasm);GO:0005871(kinesin complex);GO:0007018(microtubule-based movement);GO:0008017(microtubule binding);GO:0008574(ATP-dependent microtubule motor activity, plus-end-directed);GO:0009832(plant-type cell wall biogenesis);GO:0010215(cellulose microfibril organization);GO:0030705(cytoskeleton-dependen…	NA	NA	NA	hypothetical protein CARUB_v10025889mg [Capsella rubella]	MSTRG.14258.1	u	A05	19913876	19915210	MSTRG.14258	.	yes	novel	cis	100K	NA	1
BraA05g026440.3C	0	A05	19950030	19952170	MSTRG.14263	BraA05g026440.3C	yes	GO:0000003(reproduction);GO:0000166(nucleotide binding);GO:0003700(transcription factor activity, sequence-specific DNA binding);GO:0005515(protein binding);GO:0005634(nucleus);GO:0005677(chromatin silencing complex);GO:0005834(heterotrimeric G-protein complex);GO:0006349(regulation of gene expression by genetic imprinting);GO:0006351(transcription, DNA-templated);GO:0006355(regulation of transcr…	03008(Ribosome biogenesis in eukaryotes)	K14555	NA	PREDICTED: polycomb group protein FERTILIZATION-INDEPENDENT ENDOSPERM-like [Brassica rapa]	MSTRG.14258.1	u	A05	19913876	19915210	MSTRG.14258	.	yes	novel	cis	100K	NA	1
BraA05g026510.3C	0	A05	19976497	19977603	MSTRG.14268	BraA05g026510.3C	yes	GO:0003674(molecular_function);GO:0005634(nucleus);GO:0008150(biological_process)	NA	NA	NA	PREDICTED: putative F-box protein At3g20705 [Brassica rapa]	MSTRG.14258.1	u	A05	19913876	19915210	MSTRG.14258	.	yes	novel	cis	100K	NA	1
BraA05g026520.3C	0	A05	19978192	19978677	MSTRG.14269	BraA05g026520.3C	yes	GO:0000790(nuclear chromatin);GO:0003677(DNA binding);GO:0006342(chromatin silencing)	04070(Phosphatidylinositol signaling system);04626(Plant-pathogen interaction)	K02183	NA	PREDICTED: probable histone H2A.2 [Brassica oleracea var. oleracea]	MSTRG.14258.1	u	A05	19913876	19915210	MSTRG.14258	.	yes	novel	cis	100K	NA	-1
BraA06g018600.3C	0	A06	10504322	10506293	MSTRG.16725	BraA06g018600.3C	yes	GO:0003712(transcription cofactor activity);GO:0004402(histone acetyltransferase activity);GO:0005515(protein binding);GO:0005516(calmodulin binding);GO:0005634(nucleus);GO:0005737(cytoplasm);GO:0006355(regulation of transcription, DNA-templated);GO:0007623(circadian rhythm);GO:0008270(zinc ion binding);GO:0009409(response to cold);GO:0009553(embryo sac development);GO:0009555(pollen development)…	00903(Limonene and pinene degradation);00945(Stilbenoid, diarylheptanoid and gingerol biosynthesis)	K00517	NA	PREDICTED: BTB/POZ and TAZ domain-containing protein 2 [Brassica rapa]	MSTRG.16733.1	u	A06	10582319	10584459	MSTRG.16733	.	yes	novel	cis	100K	NA	-1
BraA06g018710.3C	0	A06	10577393	10578489	MSTRG.16732	BraA06g018710.3C	yes	GO:0005515(protein binding);GO:0005634(nucleus);GO:0005737(cytoplasm);GO:0009733(response to auxin);GO:0009813(flavonoid biosynthetic process);GO:0031418(L-ascorbic acid binding);GO:0045431(flavonol synthase activity);GO:0045486(naringenin 3-dioxygenase activity);GO:0046872(metal ion binding);GO:0055114(oxidation-reduction process);GO:0080167(response to karrikin)	00941(Flavonoid biosynthesis)	K05278	EC:1.14.11.23	PREDICTED: flavonol synthase/flavanone 3-hydroxylase-like [Brassica rapa]	MSTRG.16733.1	u	A06	10582319	10584459	MSTRG.16733	.	yes	novel	cis	10K	NA	-1
BraA06g018720.3C	0	A06	10590315	10594929	MSTRG.16734	BraA06g018720.3C	yes	GO:0003674(molecular_function);GO:0008150(biological_process);GO:0009507(chloroplast);GO:0016021(integral component of membrane)	NA	NA	NA	PREDICTED: uncharacterized protein LOC103873166 isoform X1 [Brassica rapa]	MSTRG.16733.1	u	A06	10582319	10584459	MSTRG.16733	.	yes	novel	cis	10K	NA	-1
BraA06g018660.3C	0	A06	10555176	10555798	MSTRG.16731	BraA06g018660.3C	yes	GO:0003674(molecular_function);GO:0005634(nucleus);GO:0008150(biological_process)	03010(Ribosome)	K02923	NA	PREDICTED: uncharacterized protein LOC103873161 [Brassica rapa]	MSTRG.16733.1	u	A06	10582319	10584459	MSTRG.16733	.	yes	novel	cis	100K	NA	1
BraA06g018620.3C	0	A06	10522454	10524121	MSTRG.16727	BraA06g018620.3C	yes	GO:0004197(cysteine-type endopeptidase activity);GO:0005576(extracellular region);GO:0005615(extracellular space);GO:0005764(lysosome);GO:0005783(endoplasmic reticulum);GO:0006508(proteolysis);GO:0008234(cysteine-type peptidase activity);GO:0051603(proteolysis involved in cellular protein catabolic process)	04145(Phagosome)	K01365	EC:3.4.22.15	PREDICTED: KDEL-tailed cysteine endopeptidase CEP2 [Brassica rapa]	MSTRG.16733.1	u	A06	10582319	10584459	MSTRG.16733	.	yes	novel	cis	100K	NA	1
BraA09g033130.3C	0	A09	25766490	25767951	MSTRG.25912	BraA09g033130.3C	yes	GO:0004022(alcohol dehydrogenase (NAD) activity);GO:0050662(coenzyme binding);GO:0055114(oxidation-reduction process)	00940(Phenylpropanoid biosynthesis)	K09753	EC:1.2.1.44	PREDICTED: cinnamoyl-CoA reductase 1-like [Brassica rapa]	MSTRG.25910.1	u	A09	25718661	25722277	MSTRG.25910	.	yes	novel	cis	100K	NA	1
BraA09g033090.3C	0	A09	25726706	25728413	MSTRG.25908	BraA09g033090.3C	yes	GO:0004849(uridine kinase activity);GO:0005515(protein binding);GO:0005524(ATP binding);GO:0005829(cytosol);GO:0006206(pyrimidine nucleobase metabolic process);GO:0008974(phosphoribulokinase activity);GO:0009058(biosynthetic process);GO:0009409(response to cold);GO:0009507(chloroplast);GO:0009535(chloroplast thylakoid membrane);GO:0009570(chloroplast stroma);GO:0009579(thylakoid);GO:0009735(respo…	01200(Carbon metabolism);00710(Carbon fixation in photosynthetic organisms)	K00855	EC:2.7.1.19	PREDICTED: phosphoribulokinase, chloroplastic-like [Brassica rapa]	MSTRG.25910.1	u	A09	25718661	25722277	MSTRG.25910	.	yes	novel	cis	10K	NA	-1
BraA03g049930.3C	0	A03	25588304	25589952	MSTRG.9623	BraA03g049930.3C	yes	NA	NA	NA	NA	PREDICTED: uncharacterized protein LOC103861733 isoform X4 [Brassica rapa]	MSTRG.9624.4	j	A03	25590420	25593474	MSTRG.9624	BraA03g049940.3C	yes	novel	cis	10K	NA	1
BraA03g049910.3C	0	A03	25577821	25578939	MSTRG.9618	BraA03g049910.3C	yes	GO:0003674(molecular_function);GO:0008150(biological_process);GO:0009507(chloroplast)	NA	NA	NA	PREDICTED: F-box protein At1g69090-like [Brassica rapa]	MSTRG.9624.4	j	A03	25590420	25593474	MSTRG.9624	BraA03g049940.3C	yes	novel	cis	100K	NA	1
BraA03g049840.3C	0	A03	25544676	25545344	MSTRG.9610	BraA03g049840.3C	yes	GO:0006952(defense response);GO:0007165(signal transduction);GO:0043531(ADP binding);GO:0080135(regulation of cellular response to stress)	04070(Phosphatidylinositol signaling system);04626(Plant-pathogen interaction)	K02183	NA	PREDICTED: probable disease resistance protein RPP1 isoform X1 [Brassica rapa]	MSTRG.9624.4	j	A03	25590420	25593474	MSTRG.9624	BraA03g049940.3C	yes	novel	cis	100K	NA	-1
BraA03g049830.3C	0	A03	25524902	25527938	MSTRG.9609	BraA03g049830.3C	yes	GO:0005524(ATP binding);GO:0005737(cytoplasm);GO:0006952(defense response);GO:0007165(signal transduction);GO:0016021(integral component of membrane);GO:0043531(ADP binding)	03040(Spliceosome);04141(Protein processing in endoplasmic reticulum);04144(Endocytosis)	K03283	NA	PREDICTED: probable disease resistance protein RPP1 isoform X1 [Brassica rapa]	MSTRG.9624.4	j	A03	25590420	25593474	MSTRG.9624	BraA03g049940.3C	yes	novel	cis	100K	NA	-1
BraA03g037190.3C	0	A03	18385672	18387328	MSTRG.8740	BraA03g037190.3C	yes	GO:0006636(unsaturated fatty acid biosynthetic process);GO:0009507(chloroplast);GO:0009579(thylakoid);GO:0009979(16:0 monogalactosyldiacylglycerol desaturase activity);GO:0010205(photoinhibition);GO:0016021(integral component of membrane);GO:0016491(oxidoreductase activity);GO:0016717(oxidoreductase activity, acting on paired donors, with oxidation of a pair of donors resulting in the reduction o…	01212(Fatty acid metabolism);01040(Biosynthesis of unsaturated fatty acids)	K00507	EC:1.14.19.1	PREDICTED: palmitoyl-monogalactosyldiacylglycerol delta-7 desaturase, chloroplastic-like [Brassica rapa]	MSTRG.8738.1	i	A03	18381513	18382180	MSTRG.8738	BraA03g037170.3C	yes	novel	cis	10K	NA	1
BraA03g037120.3C	0	A03	18348216	18348823	MSTRG.8733	BraA03g037120.3C	yes	GO:0008270(zinc ion binding);GO:0016301(kinase activity);GO:0016310(phosphorylation)	00760(Nicotinate and nicotinamide metabolism);04146(Peroxisome)	K03426	EC:3.6.1.22	transcription initiation factor TFIID subunit 15-like [Brassica rapa]	MSTRG.8738.1	i	A03	18381513	18382180	MSTRG.8738	BraA03g037170.3C	yes	novel	cis	100K	NA	-1
BraA03g037180.3C	0	A03	18383560	18385153	MSTRG.8739	BraA03g037180.3C	yes	GO:0003674(molecular_function);GO:0009507(chloroplast);GO:0009570(chloroplast stroma);GO:0009579(thylakoid);GO:0010478(chlororespiration)	NA	NA	NA	PREDICTED: uncharacterized protein LOC103859641 [Brassica rapa]	MSTRG.8738.1	i	A03	18381513	18382180	MSTRG.8738	BraA03g037170.3C	yes	novel	cis	10K	NA	-1
BraA03g037080.3C	0	A03	18327649	18329255	BraA03g037080.3C	BraA03g037080.3C	yes	GO:0005737(cytoplasm);GO:0052689(carboxylic ester hydrolase activity)	00564(Glycerophospholipid metabolism)	K06130	EC:3.1.1.5	PREDICTED: acyl-protein thioesterase 2-like isoform X2 [Brassica rapa]	MSTRG.8738.1	i	A03	18381513	18382180	MSTRG.8738	BraA03g037170.3C	yes	novel	cis	100K	NA	-1
BraA03g037030.3C	0	A03	18303722	18304292	MSTRG.8734	BraA03g037030.3C	yes	GO:0004129(cytochrome-c oxidase activity);GO:0005739(mitochondrion);GO:0005740(mitochondrial envelope);GO:0005743(mitochondrial inner membrane);GO:0008270(zinc ion binding);GO:0009535(chloroplast thylakoid membrane);GO:0046872(metal ion binding);GO:0050897(cobalt ion binding)	00190(Oxidative phosphorylation)	K02265	NA	PREDICTED: cytochrome c oxidase subunit 5b-1, mitochondrial-like [Brassica rapa]	MSTRG.8738.1	i	A03	18381513	18382180	MSTRG.8738	BraA03g037170.3C	yes	novel	cis	100K	NA	1
BraA06g023100.3C	0	A06	15594799	15598908	MSTRG.16948	BraA06g023100.3C	yes	GO:0000911(cytokinesis by cell plate formation);GO:0003777(microtubule motor activity);GO:0005524(ATP binding);GO:0005634(nucleus);GO:0005737(cytoplasm);GO:0005871(kinesin complex);GO:0005874(microtubule);GO:0007018(microtubule-based movement);GO:0007112(male meiosis cytokinesis);GO:0008017(microtubule binding);GO:0009506(plasmodesma);GO:0009524(phragmoplast);GO:0009555(pollen development);GO:000…	04144(Endocytosis)	K10396	NA	PREDICTED: kinesin-like protein KIN-7B [Brassica rapa]	MSTRG.16945.1	u	A06	15581390	15582045	MSTRG.16945	.	yes	novel	cis	100K	NA	1
BraA02g037550.3C	0	A02	26295321	26296941	MSTRG.5477	BraA02g037550.3C	yes	GO:0005739(mitochondrion);GO:0005746(mitochondrial respiratory chain);GO:0005750(mitochondrial respiratory chain complex III);GO:0005773(vacuole);GO:0005774(vacuolar membrane);GO:0005886(plasma membrane);GO:0009055(electron carrier activity);GO:0016020(membrane);GO:0020037(heme binding);GO:0045153(electron transporter, transferring electrons within CoQH2-cytochrome c reductase complex activity);G…	00190(Oxidative phosphorylation)	K00413	NA	PREDICTED: cytochrome c1 1, heme protein, mitochondrial-like [Brassica rapa]	MSTRG.5455.1	u	A02	26202906	26204045	MSTRG.5455	.	yes	novel	cis	100K	NA	-1
BraA02g037450.3C	0	A02	26236178	26237413	MSTRG.5458	BraA02g037450.3C	yes	GO:0003674(molecular_function);GO:0005634(nucleus);GO:0008150(biological_process)	NA	NA	NA	PREDICTED: F-box/kelch-repeat protein At3g27150-like [Brassica rapa]	MSTRG.5455.1	u	A02	26202906	26204045	MSTRG.5455	.	yes	novel	cis	100K	NA	-1
BraA02g037470.3C	0	A02	26249380	26250165	MSTRG.5466	BraA02g037470.3C	yes	GO:0003735(structural constituent of ribosome);GO:0005840(ribosome);GO:0006412(translation);GO:0009507(chloroplast);GO:0009534(chloroplast thylakoid);GO:0009570(chloroplast stroma);GO:0042254(ribosome biogenesis);GO:0044391(ribosomal subunit)	NA	NA	NA	PREDICTED: uncharacterized protein LOC103854264 [Brassica rapa]	MSTRG.5455.1	u	A02	26202906	26204045	MSTRG.5455	.	yes	novel	cis	100K	NA	-1
BraA06g028460.3C	0	A06	19712866	19715668	MSTRG.17298	BraA06g028460.3C	yes	GO:0004066(asparagine synthase (glutamine-hydrolyzing) activity);GO:0004071(aspartate-ammonia ligase activity);GO:0005524(ATP binding);GO:0005737(cytoplasm);GO:0005829(cytosol);GO:0006529(asparagine biosynthetic process);GO:0006541(glutamine metabolic process);GO:0009506(plasmodesma);GO:0042538(hyperosmotic salinity response);GO:0042803(protein homodimerization activity);GO:0070981(L-asparagine b…	00250(Alanine, aspartate and glutamate metabolism)	K01953	EC:6.3.5.4	PREDICTED: asparagine synthetase [glutamine-hydrolyzing] 2 [Brassica rapa]	MSTRG.17309.1	u	A06	19789432	19789882	MSTRG.17309	.	yes	novel	cis	100K	NA	-1
BraA03g010920.3C	0	A03	4713439	4714313	MSTRG.6870	BraA03g010920.3C	yes	GO:0003677(DNA binding);GO:0003700(transcription factor activity, sequence-specific DNA binding);GO:0005634(nucleus);GO:0006351(transcription, DNA-templated);GO:0006355(regulation of transcription, DNA-templated);GO:0044212(transcription regulatory region DNA binding);GO:0046872(metal ion binding);GO:0048364(root development)	04712(Circadian rhythm - plant)	K16222	NA	BnaA03g09070D [Brassica napus]	MSTRG.6871.1	u	A03	4715002	4715802	MSTRG.6871	.	yes	novel	cis	10K	NA	-1
BraA03g041480.3C	0	A03	20800683	20802062	MSTRG.9011	BraA03g041480.3C	yes	GO:0004872(receptor activity);GO:0005739(mitochondrion);GO:0006621(protein retention in ER lumen);GO:0015031(protein transport);GO:0016021(integral component of membrane);GO:0046923(ER retention sequence binding)	NA	NA	NA	PREDICTED: ER lumen protein-retaining receptor-like [Brassica rapa]	MSTRG.9017.1	u	A03	20834132	20836025	MSTRG.9017	.	yes	novel	cis	100K	NA	1
BraA03g041630.3C	0	A03	20880473	20882877	BraA03g041630.3C	BraA03g041630.3C	yes	GO:0005215(transporter activity);GO:0005886(plasma membrane);GO:0015297(antiporter activity);GO:0016020(membrane);GO:0016021(integral component of membrane)	03030(DNA replication);03410(Base excision repair);03420(Nucleotide excision repair);03430(Mismatch repair)	K10747	EC:6.5.1.1;EC:6.5.1.6	PREDICTED: protein DETOXIFICATION 3-like [Brassica rapa]	MSTRG.9017.1	u	A03	20834132	20836025	MSTRG.9017	.	yes	novel	cis	100K	NA	-1
BraA03g041660.3C	0	A03	20893439	20899274	MSTRG.9026	BraA03g041660.3C	yes	GO:0004252(serine-type endopeptidase activity);GO:0005576(extracellular region);GO:0005618(cell wall);GO:0006508(proteolysis);GO:0008152(metabolic process);GO:0009733(response to auxin);GO:0010102(lateral root morphogenesis)	04144(Endocytosis)	K18443	NA	PREDICTED: subtilisin-like protease SBT5.3 [Brassica napus]	MSTRG.9017.1	u	A03	20834132	20836025	MSTRG.9017	.	yes	novel	cis	100K	NA	-1
BraA03g041530.3C	0	A03	20825255	20826103	MSTRG.9013	BraA03g041530.3C	yes	GO:0003674(molecular_function);GO:0005634(nucleus);GO:0008150(biological_process)	NA	NA	NA	PREDICTED: uncharacterized protein LOC103860277 [Brassica rapa]	MSTRG.9017.1	u	A03	20834132	20836025	MSTRG.9017	.	yes	novel	cis	10K	NA	1
BraA02g033710.3C	0	A02	23428417	23429927	MSTRG.5214	BraA02g033710.3C	yes	GO:0005198(structural molecule activity);GO:0005783(endoplasmic reticulum);GO:0005789(endoplasmic reticulum membrane);GO:0005886(plasma membrane);GO:0016021(integral component of membrane)	NA	NA	NA	PREDICTED: vesicle-associated protein 2-1 [Brassica napus]	MSTRG.5220.1	u	A02	23456059	23457594	MSTRG.5220	.	yes	novel	cis	100K	NA	1
BraA02g033740.3C	0	A02	23443096	23443788	MSTRG.5219	BraA02g033740.3C	yes	GO:0001944(vasculature development);GO:0003677(DNA binding);GO:0003700(transcription factor activity, sequence-specific DNA binding);GO:0005622(intracellular);GO:0005634(nucleus);GO:0006351(transcription, DNA-templated);GO:0006355(regulation of transcription, DNA-templated);GO:0009864(induced systemic resistance, jasmonic acid mediated signaling pathway);GO:0009873(ethylene-activated signaling pa…	04075(Plant hormone signal transduction)	K14517	NA	PREDICTED: ethylene-responsive transcription factor 2-like [Brassica rapa]	MSTRG.5220.1	u	A02	23456059	23457594	MSTRG.5220	.	yes	novel	cis	100K	NA	-1
BraA02g033720.3C	0	A02	23435592	23437263	MSTRG.5216	BraA02g033720.3C	yes	GO:0000139(Golgi membrane);GO:0003924(GTPase activity);GO:0005525(GTP binding);GO:0005789(endoplasmic reticulum membrane);GO:0005794(Golgi apparatus);GO:0005829(cytosol);GO:0005886(plasma membrane);GO:0006886(intracellular protein transport);GO:0006888(ER to Golgi vesicle-mediated transport);GO:0006913(nucleocytoplasmic transport);GO:0007264(small GTPase mediated signal transduction);GO:0009860(p…	04144(Endocytosis)	K07901	NA	PREDICTED: ras-related protein RABD2b [Brassica rapa]	MSTRG.5220.1	u	A02	23456059	23457594	MSTRG.5220	.	yes	novel	cis	100K	NA	1
BraA02g033690.3C	0	A02	23420437	23421540	MSTRG.5212	BraA02g033690.3C	yes	GO:0005634(nucleus);GO:0008150(biological_process);GO:0042393(histone binding)	00310(Lysine degradation)	K11420	EC:2.1.1.43	PREDICTED: YDG domain-containing protein At5g47150-like [Brassica rapa]	MSTRG.5220.1	u	A02	23456059	23457594	MSTRG.5220	.	yes	novel	cis	100K	NA	1
BraA02g033680.3C	0	A02	23417402	23419350	MSTRG.5213	BraA02g033680.3C	yes	GO:0000977(RNA polymerase II regulatory region sequence-specific DNA binding);GO:0001085(RNA polymerase II transcription factor binding);GO:0001228(transcriptional activator activity, RNA polymerase II transcription regulatory region sequence-specific binding);GO:0003682(chromatin binding);GO:0003700(transcription factor activity, sequence-specific DNA binding);GO:0005634(nucleus);GO:0005667(tran…	NA	NA	NA	PREDICTED: GATA transcription factor 27 [Brassica rapa]	MSTRG.5220.1	u	A02	23456059	23457594	MSTRG.5220	.	yes	novel	cis	100K	NA	1
BraA06g037380.3C	0	A06	24967249	24969523	MSTRG.17955	BraA06g037380.3C	yes	GO:0003677(DNA binding);GO:0003700(transcription factor activity, sequence-specific DNA binding);GO:0005634(nucleus);GO:0006351(transcription, DNA-templated);GO:0006355(regulation of transcription, DNA-templated);GO:0009585(red, far-red light phototransduction);GO:0009740(gibberellic acid mediated signaling pathway);GO:0009753(response to jasmonic acid);GO:0009867(jasmonic acid mediated signaling…	04626(Plant-pathogen interaction)	K09422	NA	PREDICTED: transcription factor MYB21-like [Brassica napus]	MSTRG.17952.1	x	A06	24946854	24948855	MSTRG.17952	BraA06g037350.3C	yes	novel	cis	100K	NA	-1
BraA06g037410.3C	0	A06	24987426	24988322	MSTRG.17957	BraA06g037410.3C	yes	GO:0005794(Golgi apparatus);GO:0009507(chloroplast);GO:0009522(photosystem I);GO:0009535(chloroplast thylakoid membrane);GO:0009579(thylakoid);GO:0009637(response to blue light);GO:0009768(photosynthesis, light harvesting in photosystem I);GO:0009941(chloroplast envelope);GO:0010114(response to red light);GO:0010218(response to far red light);GO:0010287(plastoglobule);GO:0015979(photosynthesis);G…	00196(Photosynthesis - antenna proteins)	K08913	NA	PREDICTED: chlorophyll a-b binding protein 5, chloroplastic-like [Brassica rapa]	MSTRG.17952.1	x	A06	24946854	24948855	MSTRG.17952	BraA06g037350.3C	yes	novel	cis	100K	NA	1
BraA06g037270.3C	0	A06	24905676	24906521	MSTRG.17944	BraA06g037270.3C	yes	GO:0000823(inositol-1,4,5-trisphosphate 6-kinase activity);GO:0000824(inositol tetrakisphosphate 3-kinase activity);GO:0005524(ATP binding);GO:0005634(nucleus);GO:0005886(plasma membrane);GO:0006355(regulation of transcription, DNA-templated);GO:0008440(inositol-1,4,5-trisphosphate 3-kinase activity);GO:0009555(pollen development);GO:0009793(embryo development ending in seed dormancy);GO:0010183(…	00562(Inositol phosphate metabolism);04070(Phosphatidylinositol signaling system)	K00915	EC:2.7.1.140;EC:2.7.1.151	PREDICTED: inositol polyphosphate multikinase beta-like [Brassica rapa]	MSTRG.17952.1	x	A06	24946854	24948855	MSTRG.17952	BraA06g037350.3C	yes	novel	cis	100K	NA	1
BraA06g037340.3C	0	A06	24946543	24947112	MSTRG.17951	BraA06g037340.3C	yes	GO:0000311(plastid large ribosomal subunit);GO:0003735(structural constituent of ribosome);GO:0006412(translation);GO:0009295(nucleoid);GO:0009506(plasmodesma);GO:0009507(chloroplast);GO:0009535(chloroplast thylakoid membrane);GO:0009570(chloroplast stroma);GO:0009579(thylakoid);GO:0009941(chloroplast envelope);GO:0015934(large ribosomal subunit)	03010(Ribosome)	K02935	NA	BnaA06g31830D [Brassica napus]	MSTRG.17952.1	x	A06	24946854	24948855	MSTRG.17952	BraA06g037350.3C	yes	novel	cis	1K	NA	1
BraA06g037350.3C	0	A06	24948287	24948862	MSTRG.17953	BraA06g037350.3C	yes	GO:0000311(plastid large ribosomal subunit);GO:0003735(structural constituent of ribosome);GO:0006412(translation);GO:0009507(chloroplast);GO:0009535(chloroplast thylakoid membrane);GO:0009570(chloroplast stroma);GO:0009579(thylakoid);GO:0009735(response to cytokinin);GO:0015934(large ribosomal subunit);GO:0042742(defense response to bacterium)	03010(Ribosome)	K02935	NA	PREDICTED: 50S ribosomal protein L12-3, chloroplastic-like [Brassica rapa]	MSTRG.17952.1	x	A06	24946854	24948855	MSTRG.17952	BraA06g037350.3C	yes	novel	cis	10K	NA	1
BraA06g037260.3C	0	A06	24901317	24903395	MSTRG.17943	BraA06g037260.3C	yes	GO:0005886(plasma membrane);GO:0009860(pollen tube growth);GO:0031347(regulation of defense response)	NA	NA	NA	PREDICTED: nephrocystin-3 [Brassica rapa]	MSTRG.17952.1	x	A06	24946854	24948855	MSTRG.17952	BraA06g037350.3C	yes	novel	cis	100K	NA	-1
BraA03g038640.3C	0	A03	19135073	19139144	MSTRG.8821	BraA03g038640.3C	yes	GO:0005199(structural constituent of cell wall);GO:0005576(extracellular region);GO:0005618(cell wall);GO:0005634(nucleus);GO:0071555(cell wall organization)	03010(Ribosome)	K02984	NA	PREDICTED: pollen-specific leucine-rich repeat extensin-like protein 1 isoform X1 [Brassica napus]	MSTRG.8822.1	u	A03	19150374	19150897	MSTRG.8822	.	yes	novel	cis	100K	NA	1
BraA03g038710.3C	0	A03	19170373	19173090	MSTRG.8825	BraA03g038710.3C	yes	GO:0000166(nucleotide binding);GO:0003723(RNA binding);GO:0005634(nucleus);GO:0006351(transcription, DNA-templated);GO:0006355(regulation of transcription, DNA-templated);GO:0006396(RNA processing);GO:0030529(intracellular ribonucleoprotein complex)	NA	NA	NA	PREDICTED: la-related protein 6C-like [Brassica rapa]	MSTRG.8822.1	u	A03	19150374	19150897	MSTRG.8822	.	yes	novel	cis	100K	NA	1
BraA03g038660.3C	0	A03	19142132	19142314	MSTRG.8820	BraA03g038660.3C	yes	GO:0003674(molecular_function)	NA	NA	NA	PREDICTED: uncharacterized protein LOC103859788 [Brassica rapa]	MSTRG.8822.1	u	A03	19150374	19150897	MSTRG.8822	.	yes	novel	cis	10K	NA	-1
BraA03g038780.3C	0	A03	19199781	19204709	MSTRG.8831	BraA03g038780.3C	yes	GO:0004222(metalloendopeptidase activity);GO:0005515(protein binding);GO:0005739(mitochondrion);GO:0005759(mitochondrial matrix);GO:0006508(proteolysis);GO:0008237(metallopeptidase activity);GO:0008270(zinc ion binding);GO:0009507(chloroplast);GO:0009570(chloroplast stroma);GO:0009941(chloroplast envelope);GO:0016485(protein processing);GO:0046686(response to cadmium ion);GO:0046872(metal ion bin…	NA	NA	NA	PREDICTED: presequence protease 1, chloroplastic/mitochondrial [Brassica rapa]	MSTRG.8822.1	u	A03	19150374	19150897	MSTRG.8822	.	yes	novel	cis	100K	NA	-1
[truncated: 2,304 more rows]
