# Supplementary material for: Whole-transcriptome analysis and construction of an anther development-related ceRNA network in Chinese cabbage (Brassica campestris L. ssp. pekinensis)
Source: Sci Rep. 2022 Feb 17;12:2667. doi: 10.1038/s41598-022-06556-2 (PMC8854722; doi:10.1038/s41598-022-06556-2)
Supplement: Supplementary file 16 — Supplementary Information 16. [file 41598_2022_6556_MOESM16_ESM.xls]

## Sheet: raw
Table S11 Summary of ceRNA relationships
lncRNA	class_code	chr	strand	start	end	t_name	num_exons	length	gene_id	gene_name	FPKM.Ant	FPKM.Mix	fc	log2(fc)	pval	qval	regulation	significant	circRNA	Ant_srpbm	Mix_srpbm	Ant_count	Mix_count	log2FoldChange	regulation	pval	qval	significant	miRNA	miR_seq	up/down	fold_change(Ant/Mix)	log2(fold_change)	pvalue(chi_square_2x2)	pvalue(fisher_test)	Mix(norm)	Ant(norm)	mRNA	class_code	chr	strand	start	end	t_name	num_exons	length	gene_id	gene_name	GO
.:MSTRG.19968.1	u	A07	.	18889974	18890647	MSTRG.19968.1	1	674	MSTRG.19968	.	175.559	0	inf	inf	8.30378e-31	5.70257e-29	up	yes											PC-3p-108921_17	TTAATCTCAGTATCACATATT	up	15.5	3.95	0.000273	0.000127	1	16	BraA07g012820.3C	0	A07	-	12140594	12141943	BraA07g012820.3C	2	1227	MSTRG.19242	BraA07g012820.3C	GO:0003700(transcription factor activity, sequence-specific DNA binding);GO:0005634(nucleus);GO:0006355(regulation of transcription, DNA-templated);GO:0008270(zinc ion binding);GO:0016020(membrane)
BraA10g029710.3C:MSTRG.30152.1	j	A10	+	18912096	18913090	MSTRG.30152.1	2	722	MSTRG.30152	BraA10g029710.3C	33.5285	0	inf	inf	6.23745e-24	1.4502e-22	up	yes											PC-3p-108921_17	TTAATCTCAGTATCACATATT	up	15.5	3.95	0.000273	0.000127	1	16	BraA07g012820.3C	0	A07	-	12140594	12141943	BraA07g012820.3C	2	1227	MSTRG.19242	BraA07g012820.3C	GO:0003700(transcription factor activity, sequence-specific DNA binding);GO:0005634(nucleus);GO:0006355(regulation of transcription, DNA-templated);GO:0008270(zinc ion binding);GO:0016020(membrane)
BraA10g029710.3C:MSTRG.30152.2	j	A10	+	18912096	18913090	MSTRG.30152.2	2	781	MSTRG.30152	BraA10g029710.3C	18.6935	0	inf	inf	9.52956e-22	1.60365e-20	up	yes											PC-3p-108921_17	TTAATCTCAGTATCACATATT	up	15.5	3.95	0.000273	0.000127	1	16	BraA07g012820.3C	0	A07	-	12140594	12141943	BraA07g012820.3C	2	1227	MSTRG.19242	BraA07g012820.3C	GO:0003700(transcription factor activity, sequence-specific DNA binding);GO:0005634(nucleus);GO:0006355(regulation of transcription, DNA-templated);GO:0008270(zinc ion binding);GO:0016020(membrane)
.:MSTRG.9090.1	u	A03	.	21298361	21298641	MSTRG.9090.1	1	281	MSTRG.9090	.	6.11449	0	inf	inf	1.08211e-12	5.66268e-12	up	yes											PC-3p-108921_17	TTAATCTCAGTATCACATATT	up	15.5	3.95	0.000273	0.000127	1	16	BraA07g012820.3C	0	A07	-	12140594	12141943	BraA07g012820.3C	2	1227	MSTRG.19242	BraA07g012820.3C	GO:0003700(transcription factor activity, sequence-specific DNA binding);GO:0005634(nucleus);GO:0006355(regulation of transcription, DNA-templated);GO:0008270(zinc ion binding);GO:0016020(membrane)
.:MSTRG.5019.1	u	A02	.	19425772	19426154	MSTRG.5019.1	1	383	MSTRG.5019	.	3.37385	0	inf	inf	1.54139e-11	7.109e-11	up	yes											PC-3p-108921_17	TTAATCTCAGTATCACATATT	up	15.5	3.95	0.000273	0.000127	1	16	BraA07g012820.3C	0	A07	-	12140594	12141943	BraA07g012820.3C	2	1227	MSTRG.19242	BraA07g012820.3C	GO:0003700(transcription factor activity, sequence-specific DNA binding);GO:0005634(nucleus);GO:0006355(regulation of transcription, DNA-templated);GO:0008270(zinc ion binding);GO:0016020(membrane)
.:MSTRG.19968.1	u	A07	.	18889974	18890647	MSTRG.19968.1	1	674	MSTRG.19968	.	175.559	0	inf	inf	8.30378e-31	5.70257e-29	up	yes											PC-3p-108921_17	TTAATCTCAGTATCACATATT	up	15.5	3.95	0.000273	0.000127	1	16	BraA03g047280.3C	0	A03	-	23894555	23895688	BraA03g047280.3C	1	1134	BraA03g047280.3C	BraA03g047280.3C	GO:0004842(ubiquitin-protein transferase activity);GO:0005737(cytoplasm);GO:0006511(ubiquitin-dependent protein catabolic process)
BraA10g029710.3C:MSTRG.30152.1	j	A10	+	18912096	18913090	MSTRG.30152.1	2	722	MSTRG.30152	BraA10g029710.3C	33.5285	0	inf	inf	6.23745e-24	1.4502e-22	up	yes											PC-3p-108921_17	TTAATCTCAGTATCACATATT	up	15.5	3.95	0.000273	0.000127	1	16	BraA03g047280.3C	0	A03	-	23894555	23895688	BraA03g047280.3C	1	1134	BraA03g047280.3C	BraA03g047280.3C	GO:0004842(ubiquitin-protein transferase activity);GO:0005737(cytoplasm);GO:0006511(ubiquitin-dependent protein catabolic process)
BraA10g029710.3C:MSTRG.30152.2	j	A10	+	18912096	18913090	MSTRG.30152.2	2	781	MSTRG.30152	BraA10g029710.3C	18.6935	0	inf	inf	9.52956e-22	1.60365e-20	up	yes											PC-3p-108921_17	TTAATCTCAGTATCACATATT	up	15.5	3.95	0.000273	0.000127	1	16	BraA03g047280.3C	0	A03	-	23894555	23895688	BraA03g047280.3C	1	1134	BraA03g047280.3C	BraA03g047280.3C	GO:0004842(ubiquitin-protein transferase activity);GO:0005737(cytoplasm);GO:0006511(ubiquitin-dependent protein catabolic process)
.:MSTRG.9090.1	u	A03	.	21298361	21298641	MSTRG.9090.1	1	281	MSTRG.9090	.	6.11449	0	inf	inf	1.08211e-12	5.66268e-12	up	yes											PC-3p-108921_17	TTAATCTCAGTATCACATATT	up	15.5	3.95	0.000273	0.000127	1	16	BraA03g047280.3C	0	A03	-	23894555	23895688	BraA03g047280.3C	1	1134	BraA03g047280.3C	BraA03g047280.3C	GO:0004842(ubiquitin-protein transferase activity);GO:0005737(cytoplasm);GO:0006511(ubiquitin-dependent protein catabolic process)
.:MSTRG.5019.1	u	A02	.	19425772	19426154	MSTRG.5019.1	1	383	MSTRG.5019	.	3.37385	0	inf	inf	1.54139e-11	7.109e-11	up	yes											PC-3p-108921_17	TTAATCTCAGTATCACATATT	up	15.5	3.95	0.000273	0.000127	1	16	BraA03g047280.3C	0	A03	-	23894555	23895688	BraA03g047280.3C	1	1134	BraA03g047280.3C	BraA03g047280.3C	GO:0004842(ubiquitin-protein transferase activity);GO:0005737(cytoplasm);GO:0006511(ubiquitin-dependent protein catabolic process)
.:MSTRG.24625.1	u	A09	-	6603120	6608383	MSTRG.24625.1	2	2870	MSTRG.24625	.	1.77726	0	inf	inf	3.06158e-17	2.84095e-16	up	yes											PC-3p-110379_17	ATCTAATTTTCTATACTTTAT	up	inf	inf	1.14e-07	2.8e-09	0	28	BraA10g027200.3C	0	A10	+	17909264	17915637	BraA10g027200.3C	10	3165	MSTRG.29966	BraA10g027200.3C	GO:0004190(aspartic-type endopeptidase activity);GO:0005576(extracellular region);GO:0006508(proteolysis);GO:0009627(systemic acquired resistance);GO:0030163(protein catabolic process);GO:0048046(apoplast)
.:MSTRG.14187.1	u	A05	.	19254888	19255544	MSTRG.14187.1	1	657	MSTRG.14187	.	5.36654	0	inf	inf	1.11652e-15	8.45265e-15	up	yes											PC-3p-110379_17	ATCTAATTTTCTATACTTTAT	up	inf	inf	1.14e-07	2.8e-09	0	28	BraA10g027200.3C	0	A10	+	17909264	17915637	BraA10g027200.3C	10	3165	MSTRG.29966	BraA10g027200.3C	GO:0004190(aspartic-type endopeptidase activity);GO:0005576(extracellular region);GO:0006508(proteolysis);GO:0009627(systemic acquired resistance);GO:0030163(protein catabolic process);GO:0048046(apoplast)
.:MSTRG.24951.1	u	A09	-	9961886	9962361	MSTRG.24951.1	2	384	MSTRG.24951	.	4.16128	0	inf	inf	2.13537e-12	1.0814e-11	up	yes											PC-3p-110379_17	ATCTAATTTTCTATACTTTAT	up	inf	inf	1.14e-07	2.8e-09	0	28	BraA10g027200.3C	0	A10	+	17909264	17915637	BraA10g027200.3C	10	3165	MSTRG.29966	BraA10g027200.3C	GO:0004190(aspartic-type endopeptidase activity);GO:0005576(extracellular region);GO:0006508(proteolysis);GO:0009627(systemic acquired resistance);GO:0030163(protein catabolic process);GO:0048046(apoplast)
.:MSTRG.14660.1	u	A05	-	23434456	23435629	MSTRG.14660.1	2	1087	MSTRG.14660	.	1.41847	0	inf	inf	3.05461e-12	1.51738e-11	up	yes											PC-3p-110379_17	ATCTAATTTTCTATACTTTAT	up	inf	inf	1.14e-07	2.8e-09	0	28	BraA10g027200.3C	0	A10	+	17909264	17915637	BraA10g027200.3C	10	3165	MSTRG.29966	BraA10g027200.3C	GO:0004190(aspartic-type endopeptidase activity);GO:0005576(extracellular region);GO:0006508(proteolysis);GO:0009627(systemic acquired resistance);GO:0030163(protein catabolic process);GO:0048046(apoplast)
.:MSTRG.5478.1	u	A02	+	26300695	26301021	MSTRG.5478.1	1	327	MSTRG.5478	.	4.71556	0	inf	inf	3.05461e-12	1.51738e-11	up	yes											PC-3p-110379_17	ATCTAATTTTCTATACTTTAT	up	inf	inf	1.14e-07	2.8e-09	0	28	BraA10g027200.3C	0	A10	+	17909264	17915637	BraA10g027200.3C	10	3165	MSTRG.29966	BraA10g027200.3C	GO:0004190(aspartic-type endopeptidase activity);GO:0005576(extracellular region);GO:0006508(proteolysis);GO:0009627(systemic acquired resistance);GO:0030163(protein catabolic process);GO:0048046(apoplast)
.:MSTRG.24951.2	u	A09	-	9961886	9962361	MSTRG.24951.2	2	367	MSTRG.24951	.	3.99999	0	inf	inf	4.77741e-12	2.32079e-11	up	yes											PC-3p-110379_17	ATCTAATTTTCTATACTTTAT	up	inf	inf	1.14e-07	2.8e-09	0	28	BraA10g027200.3C	0	A10	+	17909264	17915637	BraA10g027200.3C	10	3165	MSTRG.29966	BraA10g027200.3C	GO:0004190(aspartic-type endopeptidase activity);GO:0005576(extracellular region);GO:0006508(proteolysis);GO:0009627(systemic acquired resistance);GO:0030163(protein catabolic process);GO:0048046(apoplast)
BraA07g013020.3C:MSTRG.19257.1	x	A07	+	12260237	12260886	MSTRG.19257.1	2	295	MSTRG.19257	BraA07g013020.3C	4.84499	0	inf	inf	6.021e-12	2.88811e-11	up	yes											PC-3p-110379_17	ATCTAATTTTCTATACTTTAT	up	inf	inf	1.14e-07	2.8e-09	0	28	BraA10g027200.3C	0	A10	+	17909264	17915637	BraA10g027200.3C	10	3165	MSTRG.29966	BraA10g027200.3C	GO:0004190(aspartic-type endopeptidase activity);GO:0005576(extracellular region);GO:0006508(proteolysis);GO:0009627(systemic acquired resistance);GO:0030163(protein catabolic process);GO:0048046(apoplast)
.:MSTRG.9558.1	u	A03	.	24919321	24920068	MSTRG.9558.1	1	748	MSTRG.9558	.	1.74262	0	inf	inf	1.41531e-11	6.54697e-11	up	yes											PC-3p-110379_17	ATCTAATTTTCTATACTTTAT	up	inf	inf	1.14e-07	2.8e-09	0	28	BraA10g027200.3C	0	A10	+	17909264	17915637	BraA10g027200.3C	10	3165	MSTRG.29966	BraA10g027200.3C	GO:0004190(aspartic-type endopeptidase activity);GO:0005576(extracellular region);GO:0006508(proteolysis);GO:0009627(systemic acquired resistance);GO:0030163(protein catabolic process);GO:0048046(apoplast)
.:MSTRG.25598.1	u	A09	.	18327905	18328622	MSTRG.25598.1	1	718	MSTRG.25598	.	1.29992	0	inf	inf	3.01057e-10	1.21617e-09	up	yes											PC-3p-110379_17	ATCTAATTTTCTATACTTTAT	up	inf	inf	1.14e-07	2.8e-09	0	28	BraA10g027200.3C	0	A10	+	17909264	17915637	BraA10g027200.3C	10	3165	MSTRG.29966	BraA10g027200.3C	GO:0004190(aspartic-type endopeptidase activity);GO:0005576(extracellular region);GO:0006508(proteolysis);GO:0009627(systemic acquired resistance);GO:0030163(protein catabolic process);GO:0048046(apoplast)
.:MSTRG.6679.1	u	A03	-	3975583	3976131	MSTRG.6679.1	2	422	MSTRG.6679	.	1024.89	0	inf	inf	1.96401e-36	4.19169e-34	up	yes											PC-3p-218713_9	CGGTTATGTTTTTCTTTTGCT	up	4.84	2.28	0.00113	0.000819	4	20	BraA08g013210.3C	0	A08	+	11369256	11371945	BraA08g013210.3C	12	1380	BraA08g013210.3C	BraA08g013210.3C	GO:0004712(protein serine/threonine/tyrosine kinase activity);GO:0005524(ATP binding);GO:0005634(nucleus);GO:0005737(cytoplasm);GO:0005829(cytosol);GO:0005886(plasma membrane);GO:0006468(protein phosphorylation);GO:0007229(integrin-mediated signaling pathway);GO:0016301(kinase activity)
.:MSTRG.2951.1	u	A01	.	29113562	29114618	MSTRG.2951.1	1	1057	MSTRG.2951	.	19.5455	0	inf	inf	3.02245e-23	6.30715e-22	up	yes											PC-3p-218713_9	CGGTTATGTTTTTCTTTTGCT	up	4.84	2.28	0.00113	0.000819	4	20	BraA08g013210.3C	0	A08	+	11369256	11371945	BraA08g013210.3C	12	1380	BraA08g013210.3C	BraA08g013210.3C	GO:0004712(protein serine/threonine/tyrosine kinase activity);GO:0005524(ATP binding);GO:0005634(nucleus);GO:0005737(cytoplasm);GO:0005829(cytosol);GO:0005886(plasma membrane);GO:0006468(protein phosphorylation);GO:0007229(integrin-mediated signaling pathway);GO:0016301(kinase activity)
.:MSTRG.8385.1	u	A03	+	16071485	16072887	MSTRG.8385.1	1	1403	MSTRG.8385	.	3.83069	0	inf	inf	1.84616e-17	1.76694e-16	up	yes											PC-3p-218713_9	CGGTTATGTTTTTCTTTTGCT	up	4.84	2.28	0.00113	0.000819	4	20	BraA08g013210.3C	0	A08	+	11369256	11371945	BraA08g013210.3C	12	1380	BraA08g013210.3C	BraA08g013210.3C	GO:0004712(protein serine/threonine/tyrosine kinase activity);GO:0005524(ATP binding);GO:0005634(nucleus);GO:0005737(cytoplasm);GO:0005829(cytosol);GO:0005886(plasma membrane);GO:0006468(protein phosphorylation);GO:0007229(integrin-mediated signaling pathway);GO:0016301(kinase activity)
.:MSTRG.24751.1	u	A09	-	7837331	7838666	MSTRG.24751.1	4	1018	MSTRG.24751	.	2.4323	0	inf	inf	3.38655e-14	2.12618e-13	up	yes											PC-3p-218713_9	CGGTTATGTTTTTCTTTTGCT	up	4.84	2.28	0.00113	0.000819	4	20	BraA08g013210.3C	0	A08	+	11369256	11371945	BraA08g013210.3C	12	1380	BraA08g013210.3C	BraA08g013210.3C	GO:0004712(protein serine/threonine/tyrosine kinase activity);GO:0005524(ATP binding);GO:0005634(nucleus);GO:0005737(cytoplasm);GO:0005829(cytosol);GO:0005886(plasma membrane);GO:0006468(protein phosphorylation);GO:0007229(integrin-mediated signaling pathway);GO:0016301(kinase activity)
.:MSTRG.13882.1	u	A05	+	12718639	12720470	MSTRG.13882.1	4	1354	MSTRG.13882	.	3.81942	0.376583	10.1423	3.34231	0.000652978	0.0014192	up	yes											PC-3p-218713_9	CGGTTATGTTTTTCTTTTGCT	up	4.84	2.28	0.00113	0.000819	4	20	BraA08g013210.3C	0	A08	+	11369256	11371945	BraA08g013210.3C	12	1380	BraA08g013210.3C	BraA08g013210.3C	GO:0004712(protein serine/threonine/tyrosine kinase activity);GO:0005524(ATP binding);GO:0005634(nucleus);GO:0005737(cytoplasm);GO:0005829(cytosol);GO:0005886(plasma membrane);GO:0006468(protein phosphorylation);GO:0007229(integrin-mediated signaling pathway);GO:0016301(kinase activity)
.:MSTRG.9307.1	u	A03	.	23038213	23039231	MSTRG.9307.1	1	1019	MSTRG.9307	.	2.21534	0	inf	inf	8.32135e-14	4.96883e-13	up	yes											PC-3p-2236_580	TTGTTCATCACTTCATTTCCC	down	0.01	-7.08	0	0	2,265	17	BraA09g009420.3C	0	A09	-	5369122	5371265	BraA09g009420.3C	6	1185	MSTRG.24467	BraA09g009420.3C	GO:0004712(protein serine/threonine/tyrosine kinase activity);GO:0005524(ATP binding);GO:0005634(nucleus);GO:0005886(plasma membrane);GO:0006468(protein phosphorylation);GO:0016301(kinase activity)
BraA06g026130.3C:MSTRG.17134.2	j	A06	-	18316559	18317817	MSTRG.17134.2	3	933	MSTRG.17134	BraA06g026130.3C	1.58655	0	inf	inf	4.42803e-12	2.15931e-11	up	yes											PC-3p-2236_580	TTGTTCATCACTTCATTTCCC	down	0.01	-7.08	0	0	2,265	17	BraA09g009420.3C	0	A09	-	5369122	5371265	BraA09g009420.3C	6	1185	MSTRG.24467	BraA09g009420.3C	GO:0004712(protein serine/threonine/tyrosine kinase activity);GO:0005524(ATP binding);GO:0005634(nucleus);GO:0005886(plasma membrane);GO:0006468(protein phosphorylation);GO:0016301(kinase activity)
.:MSTRG.7028.1	u	A03	+	5942749	5943255	MSTRG.7028.1	2	266	MSTRG.7028	.	3.55462	0	inf	inf	2.68434e-10	1.08957e-09	up	yes											PC-3p-2236_580	TTGTTCATCACTTCATTTCCC	down	0.01	-7.08	0	0	2,265	17	BraA09g009420.3C	0	A09	-	5369122	5371265	BraA09g009420.3C	6	1185	MSTRG.24467	BraA09g009420.3C	GO:0004712(protein serine/threonine/tyrosine kinase activity);GO:0005524(ATP binding);GO:0005634(nucleus);GO:0005886(plasma membrane);GO:0006468(protein phosphorylation);GO:0016301(kinase activity)
.:MSTRG.18072.1	u	A06	.	25932643	25933491	MSTRG.18072.1	1	849	MSTRG.18072	.	4.04214	0.271286	14.8999	3.89723	5.28276e-05	0.000133179	up	yes											PC-3p-2424_542	AAAAAGTTCCAAGTCTTCATC	up	3.04	1.6	3.13e-36	8.76e-38	147	448	BraA09g009280.3C	0	A09	-	5298528	5299942	BraA09g009280.3C	7	654	MSTRG.24456	BraA09g009280.3C	GO:0000045(autophagosome assembly);GO:0000407(pre-autophagosomal structure);GO:0003674(molecular_function);GO:0005634(nucleus);GO:0005737(cytoplasm);GO:0005776(autophagosome);GO:0006914(autophagy);GO:0015031(protein transport);GO:0031410(cytoplasmic vesicle)
.:MSTRG.1705.1	u	A01	-	14014555	14014894	MSTRG.1705.1	2	243	MSTRG.1705	.	9.84992	1.83066	5.38052	2.42774	0.0310803	0.0499218	up	yes											PC-3p-2424_542	AAAAAGTTCCAAGTCTTCATC	up	3.04	1.6	3.13e-36	8.76e-38	147	448	BraA09g009280.3C	0	A09	-	5298528	5299942	BraA09g009280.3C	7	654	MSTRG.24456	BraA09g009280.3C	GO:0000045(autophagosome assembly);GO:0000407(pre-autophagosomal structure);GO:0003674(molecular_function);GO:0005634(nucleus);GO:0005737(cytoplasm);GO:0005776(autophagosome);GO:0006914(autophagy);GO:0015031(protein transport);GO:0031410(cytoplasmic vesicle)
.:MSTRG.6871.1	u	A03	-	4715002	4715802	MSTRG.6871.1	2	603	MSTRG.6871	.	6.89805	0	inf	inf	2.25522e-16	1.87149e-15	up	yes											PC-3p-268_4596	TTGTGGAACCGTGTGAATACC	down	0.16	-2.6	0	0	4,243	700	BraA06g000980.3C	0	A06	+	644238	646690	BraA06g000980.3C	5	1152	MSTRG.15515	BraA06g000980.3C	GO:0005576(extracellular region);GO:0005773(vacuole);GO:0016042(lipid catabolic process);GO:0016788(hydrolase activity, acting on ester bonds);GO:0052689(carboxylic ester hydrolase activity)
.:MSTRG.6871.2	u	A03	-	4715002	4715802	MSTRG.6871.2	2	631	MSTRG.6871	.	4.22092	0	inf	inf	1.68913e-14	1.10486e-13	up	yes											PC-3p-268_4596	TTGTGGAACCGTGTGAATACC	down	0.16	-2.6	0	0	4,243	700	BraA06g000980.3C	0	A06	+	644238	646690	BraA06g000980.3C	5	1152	MSTRG.15515	BraA06g000980.3C	GO:0005576(extracellular region);GO:0005773(vacuole);GO:0016042(lipid catabolic process);GO:0016788(hydrolase activity, acting on ester bonds);GO:0052689(carboxylic ester hydrolase activity)
.:MSTRG.29539.1	u	A10	-	15536329	15540275	MSTRG.29539.1	7	1344	MSTRG.29539	.	6.14718	0	inf	inf	2.6745e-19	3.24896e-18	up	yes	circRNA113	70.04	0	4	0	inf	up	0	0	yes	PC-3p-312438_6	ACTTATTGATGTTTCTGTTGT	up	10.17	3.35	0.0051	0.00588	1	10	BraA10g004630.3C	0	A10	+	2461697	2464357	BraA10g004630.3C	14	1563	BraA10g004630.3C	BraA10g004630.3C	GO:0000151(ubiquitin ligase complex);GO:0000209(protein polyubiquitination);GO:0005737(cytoplasm);GO:0031624(ubiquitin conjugating enzyme binding);GO:0032436(positive regulation of proteasomal ubiquitin-dependent protein catabolic process);GO:0042787(protein ubiquitination involved in ubiquitin-dependent protein catabolic process);GO:0061630(ubiquitin protein ligase activity)
.:MSTRG.4673.1	u	A02	.	13988379	13989585	MSTRG.4673.1	1	1207	MSTRG.4673	.	6.64556	0	inf	inf	3.57887e-19	4.26472e-18	up	yes	circRNA113	70.04	0	4	0	inf	up	0	0	yes	PC-3p-312438_6	ACTTATTGATGTTTCTGTTGT	up	10.17	3.35	0.0051	0.00588	1	10	BraA10g004630.3C	0	A10	+	2461697	2464357	BraA10g004630.3C	14	1563	BraA10g004630.3C	BraA10g004630.3C	GO:0000151(ubiquitin ligase complex);GO:0000209(protein polyubiquitination);GO:0005737(cytoplasm);GO:0031624(ubiquitin conjugating enzyme binding);GO:0032436(positive regulation of proteasomal ubiquitin-dependent protein catabolic process);GO:0042787(protein ubiquitination involved in ubiquitin-dependent protein catabolic process);GO:0061630(ubiquitin protein ligase activity)
.:MSTRG.24483.1	u	A09	-	5446745	5447109	MSTRG.24483.1	2	302	MSTRG.24483	.	18.0592	0	inf	inf	1.58537e-17	1.53008e-16	up	yes	circRNA113	70.04	0	4	0	inf	up	0	0	yes	PC-3p-312438_6	ACTTATTGATGTTTCTGTTGT	up	10.17	3.35	0.0051	0.00588	1	10	BraA10g004630.3C	0	A10	+	2461697	2464357	BraA10g004630.3C	14	1563	BraA10g004630.3C	BraA10g004630.3C	GO:0000151(ubiquitin ligase complex);GO:0000209(protein polyubiquitination);GO:0005737(cytoplasm);GO:0031624(ubiquitin conjugating enzyme binding);GO:0032436(positive regulation of proteasomal ubiquitin-dependent protein catabolic process);GO:0042787(protein ubiquitination involved in ubiquitin-dependent protein catabolic process);GO:0061630(ubiquitin protein ligase activity)
.:MSTRG.29539.2	u	A10	-	15536329	15539237	MSTRG.29539.2	6	1329	MSTRG.29539	.	2.64322	0	inf	inf	1.17339e-15	8.85312e-15	up	yes	circRNA113	70.04	0	4	0	inf	up	0	0	yes	PC-3p-312438_6	ACTTATTGATGTTTCTGTTGT	up	10.17	3.35	0.0051	0.00588	1	10	BraA10g004630.3C	0	A10	+	2461697	2464357	BraA10g004630.3C	14	1563	BraA10g004630.3C	BraA10g004630.3C	GO:0000151(ubiquitin ligase complex);GO:0000209(protein polyubiquitination);GO:0005737(cytoplasm);GO:0031624(ubiquitin conjugating enzyme binding);GO:0032436(positive regulation of proteasomal ubiquitin-dependent protein catabolic process);GO:0042787(protein ubiquitination involved in ubiquitin-dependent protein catabolic process);GO:0061630(ubiquitin protein ligase activity)
.:MSTRG.4715.1	u	A02	.	14640411	14642867	MSTRG.4715.1	1	2457	MSTRG.4715	.	3.13015	0.014	223.582	7.80466	2.71059e-14	1.72181e-13	up	yes	circRNA113	70.04	0	4	0	inf	up	0	0	yes	PC-3p-312438_6	ACTTATTGATGTTTCTGTTGT	up	10.17	3.35	0.0051	0.00588	1	10	BraA10g004630.3C	0	A10	+	2461697	2464357	BraA10g004630.3C	14	1563	BraA10g004630.3C	BraA10g004630.3C	GO:0000151(ubiquitin ligase complex);GO:0000209(protein polyubiquitination);GO:0005737(cytoplasm);GO:0031624(ubiquitin conjugating enzyme binding);GO:0032436(positive regulation of proteasomal ubiquitin-dependent protein catabolic process);GO:0042787(protein ubiquitination involved in ubiquitin-dependent protein catabolic process);GO:0061630(ubiquitin protein ligase activity)
.:MSTRG.4764.1	u	A02	.	15102202	15102516	MSTRG.4764.1	1	315	MSTRG.4764	.	3.73915	0	inf	inf	3.60363e-11	1.6033e-10	up	yes	circRNA113	70.04	0	4	0	inf	up	0	0	yes	PC-3p-312438_6	ACTTATTGATGTTTCTGTTGT	up	10.17	3.35	0.0051	0.00588	1	10	BraA10g004630.3C	0	A10	+	2461697	2464357	BraA10g004630.3C	14	1563	BraA10g004630.3C	BraA10g004630.3C	GO:0000151(ubiquitin ligase complex);GO:0000209(protein polyubiquitination);GO:0005737(cytoplasm);GO:0031624(ubiquitin conjugating enzyme binding);GO:0032436(positive regulation of proteasomal ubiquitin-dependent protein catabolic process);GO:0042787(protein ubiquitination involved in ubiquitin-dependent protein catabolic process);GO:0061630(ubiquitin protein ligase activity)
.:MSTRG.2258.1	u	A01	-	23438899	23439573	MSTRG.2258.1	1	675	MSTRG.2258	.	1.45239	0	inf	inf	1.91751e-10	7.90377e-10	up	yes	circRNA113	70.04	0	4	0	inf	up	0	0	yes	PC-3p-312438_6	ACTTATTGATGTTTCTGTTGT	up	10.17	3.35	0.0051	0.00588	1	10	BraA10g004630.3C	0	A10	+	2461697	2464357	BraA10g004630.3C	14	1563	BraA10g004630.3C	BraA10g004630.3C	GO:0000151(ubiquitin ligase complex);GO:0000209(protein polyubiquitination);GO:0005737(cytoplasm);GO:0031624(ubiquitin conjugating enzyme binding);GO:0032436(positive regulation of proteasomal ubiquitin-dependent protein catabolic process);GO:0042787(protein ubiquitination involved in ubiquitin-dependent protein catabolic process);GO:0061630(ubiquitin protein ligase activity)
.:MSTRG.17836.1	u	A06	.	24154706	24155242	MSTRG.17836.1	1	537	MSTRG.17836	.	3.81287	0.039008	97.7459	6.61096	5.88579e-10	2.32574e-09	up	yes	circRNA113	70.04	0	4	0	inf	up	0	0	yes	PC-3p-312438_6	ACTTATTGATGTTTCTGTTGT	up	10.17	3.35	0.0051	0.00588	1	10	BraA10g004630.3C	0	A10	+	2461697	2464357	BraA10g004630.3C	14	1563	BraA10g004630.3C	BraA10g004630.3C	GO:0000151(ubiquitin ligase complex);GO:0000209(protein polyubiquitination);GO:0005737(cytoplasm);GO:0031624(ubiquitin conjugating enzyme binding);GO:0032436(positive regulation of proteasomal ubiquitin-dependent protein catabolic process);GO:0042787(protein ubiquitination involved in ubiquitin-dependent protein catabolic process);GO:0061630(ubiquitin protein ligase activity)
.:MSTRG.29539.1	u	A10	-	15536329	15540275	MSTRG.29539.1	7	1344	MSTRG.29539	.	6.14718	0	inf	inf	2.6745e-19	3.24896e-18	up	yes	circRNA113	70.04	0	4	0	inf	up	0	0	yes	PC-3p-312438_6	ACTTATTGATGTTTCTGTTGT	up	10.17	3.35	0.0051	0.00588	1	10	BraA07g040260.3C	0	A07	-	27339410	27339955	BraA07g040260.3C	1	546	MSTRG.21173	BraA07g040260.3C	GO:0005509(calcium ion binding);GO:0005634(nucleus);GO:0005886(plasma membrane);GO:0009611(response to wounding)
.:MSTRG.4673.1	u	A02	.	13988379	13989585	MSTRG.4673.1	1	1207	MSTRG.4673	.	6.64556	0	inf	inf	3.57887e-19	4.26472e-18	up	yes	circRNA113	70.04	0	4	0	inf	up	0	0	yes	PC-3p-312438_6	ACTTATTGATGTTTCTGTTGT	up	10.17	3.35	0.0051	0.00588	1	10	BraA07g040260.3C	0	A07	-	27339410	27339955	BraA07g040260.3C	1	546	MSTRG.21173	BraA07g040260.3C	GO:0005509(calcium ion binding);GO:0005634(nucleus);GO:0005886(plasma membrane);GO:0009611(response to wounding)
.:MSTRG.24483.1	u	A09	-	5446745	5447109	MSTRG.24483.1	2	302	MSTRG.24483	.	18.0592	0	inf	inf	1.58537e-17	1.53008e-16	up	yes	circRNA113	70.04	0	4	0	inf	up	0	0	yes	PC-3p-312438_6	ACTTATTGATGTTTCTGTTGT	up	10.17	3.35	0.0051	0.00588	1	10	BraA07g040260.3C	0	A07	-	27339410	27339955	BraA07g040260.3C	1	546	MSTRG.21173	BraA07g040260.3C	GO:0005509(calcium ion binding);GO:0005634(nucleus);GO:0005886(plasma membrane);GO:0009611(response to wounding)
.:MSTRG.29539.2	u	A10	-	15536329	15539237	MSTRG.29539.2	6	1329	MSTRG.29539	.	2.64322	0	inf	inf	1.17339e-15	8.85312e-15	up	yes	circRNA113	70.04	0	4	0	inf	up	0	0	yes	PC-3p-312438_6	ACTTATTGATGTTTCTGTTGT	up	10.17	3.35	0.0051	0.00588	1	10	BraA07g040260.3C	0	A07	-	27339410	27339955	BraA07g040260.3C	1	546	MSTRG.21173	BraA07g040260.3C	GO:0005509(calcium ion binding);GO:0005634(nucleus);GO:0005886(plasma membrane);GO:0009611(response to wounding)
.:MSTRG.4715.1	u	A02	.	14640411	14642867	MSTRG.4715.1	1	2457	MSTRG.4715	.	3.13015	0.014	223.582	7.80466	2.71059e-14	1.72181e-13	up	yes	circRNA113	70.04	0	4	0	inf	up	0	0	yes	PC-3p-312438_6	ACTTATTGATGTTTCTGTTGT	up	10.17	3.35	0.0051	0.00588	1	10	BraA07g040260.3C	0	A07	-	27339410	27339955	BraA07g040260.3C	1	546	MSTRG.21173	BraA07g040260.3C	GO:0005509(calcium ion binding);GO:0005634(nucleus);GO:0005886(plasma membrane);GO:0009611(response to wounding)
.:MSTRG.4764.1	u	A02	.	15102202	15102516	MSTRG.4764.1	1	315	MSTRG.4764	.	3.73915	0	inf	inf	3.60363e-11	1.6033e-10	up	yes	circRNA113	70.04	0	4	0	inf	up	0	0	yes	PC-3p-312438_6	ACTTATTGATGTTTCTGTTGT	up	10.17	3.35	0.0051	0.00588	1	10	BraA07g040260.3C	0	A07	-	27339410	27339955	BraA07g040260.3C	1	546	MSTRG.21173	BraA07g040260.3C	GO:0005509(calcium ion binding);GO:0005634(nucleus);GO:0005886(plasma membrane);GO:0009611(response to wounding)
.:MSTRG.2258.1	u	A01	-	23438899	23439573	MSTRG.2258.1	1	675	MSTRG.2258	.	1.45239	0	inf	inf	1.91751e-10	7.90377e-10	up	yes	circRNA113	70.04	0	4	0	inf	up	0	0	yes	PC-3p-312438_6	ACTTATTGATGTTTCTGTTGT	up	10.17	3.35	0.0051	0.00588	1	10	BraA07g040260.3C	0	A07	-	27339410	27339955	BraA07g040260.3C	1	546	MSTRG.21173	BraA07g040260.3C	GO:0005509(calcium ion binding);GO:0005634(nucleus);GO:0005886(plasma membrane);GO:0009611(response to wounding)
.:MSTRG.17836.1	u	A06	.	24154706	24155242	MSTRG.17836.1	1	537	MSTRG.17836	.	3.81287	0.039008	97.7459	6.61096	5.88579e-10	2.32574e-09	up	yes	circRNA113	70.04	0	4	0	inf	up	0	0	yes	PC-3p-312438_6	ACTTATTGATGTTTCTGTTGT	up	10.17	3.35	0.0051	0.00588	1	10	BraA07g040260.3C	0	A07	-	27339410	27339955	BraA07g040260.3C	1	546	MSTRG.21173	BraA07g040260.3C	GO:0005509(calcium ion binding);GO:0005634(nucleus);GO:0005886(plasma membrane);GO:0009611(response to wounding)
BraA02g035070.3C:MSTRG.5299.1	j	A02	-	24264445	24265302	MSTRG.5299.1	2	751	MSTRG.5299	BraA02g035070.3C	0	6.02797	-inf	-inf	1.4474e-20	2.09368e-19	down	yes											PC-3p-33229_57	AAGACAACATTCACCAAACCA	up	2.33	1.22	5.85e-05	8.54e-05	29	67	BraA09g032810.3C	0	A09	-	25438059	25438985	BraA09g032810.3C	1	927	MSTRG.25889	BraA09g032810.3C	GO:0000165(MAPK cascade);GO:0000187(activation of MAPK activity);GO:0004674(protein serine/threonine kinase activity);GO:0004708(MAP kinase kinase activity);GO:0005524(ATP binding);GO:0016301(kinase activity)
.:MSTRG.26179.1	u	A09	-	29509937	29511212	MSTRG.26179.1	2	979	MSTRG.26179	.	2.53506	0	inf	inf	3.30885e-14	2.07887e-13	up	yes											PC-3p-33229_57	AAGACAACATTCACCAAACCA	up	2.33	1.22	5.85e-05	8.54e-05	29	67	BraA09g032810.3C	0	A09	-	25438059	25438985	BraA09g032810.3C	1	927	MSTRG.25889	BraA09g032810.3C	GO:0000165(MAPK cascade);GO:0000187(activation of MAPK activity);GO:0004674(protein serine/threonine kinase activity);GO:0004708(MAP kinase kinase activity);GO:0005524(ATP binding);GO:0016301(kinase activity)
.:MSTRG.11586.1	u	A04	.	13879583	13880494	MSTRG.11586.1	1	912	MSTRG.11586	.	1.92529	0	inf	inf	8.90197e-13	4.70075e-12	up	yes											PC-3p-33229_57	AAGACAACATTCACCAAACCA	up	2.33	1.22	5.85e-05	8.54e-05	29	67	BraA09g032810.3C	0	A09	-	25438059	25438985	BraA09g032810.3C	1	927	MSTRG.25889	BraA09g032810.3C	GO:0000165(MAPK cascade);GO:0000187(activation of MAPK activity);GO:0004674(protein serine/threonine kinase activity);GO:0004708(MAP kinase kinase activity);GO:0005524(ATP binding);GO:0016301(kinase activity)
.:MSTRG.5432.1	u	A02	+	25921519	25922640	MSTRG.5432.1	2	838	MSTRG.5432	.	4.73351	0	inf	inf	3.57586e-16	2.89004e-15	up	yes	circRNA78	0	13.2	0	1	-inf	down	0	0	yes	PC-3p-38634_49	AAGCTCGAGATCCATCTGGTT	down	0.13	-2.91	4.29e-05	1.56e-05	26	3	BraA08g018000.3C	0	A08	-	14363344	14364911	BraA08g018000.3C	2	906	MSTRG.22483	BraA08g018000.3C	GO:0004842(ubiquitin-protein transferase activity);GO:0005634(nucleus);GO:0006511(ubiquitin-dependent protein catabolic process)
.:MSTRG.9394.1	u	A03	-	23584775	23585987	MSTRG.9394.1	2	1133	MSTRG.9394	.	7.30435	0	inf	inf	2.63641e-19	3.20597e-18	up	yes											PC-3p-558174_4	TAAGAACTCCGGGTTAATCA	up	5.33	2.41	0.0128	0.0121	2	11	BraA09g056770.3C	0	A09	+	40576558	40578435	BraA09g056770.3C	5	978	MSTRG.27520	BraA09g056770.3C	GO:0003677(DNA binding);GO:0003700(transcription factor activity, sequence-specific DNA binding);GO:0005634(nucleus);GO:0006351(transcription, DNA-templated);GO:0006355(regulation of transcription, DNA-templated);GO:0009873(ethylene-activated signaling pathway)
.:MSTRG.14258.1	u	A05	-	19913876	19915210	MSTRG.14258.1	3	1070	MSTRG.14258	.	4.10518	0	inf	inf	1.32148e-16	1.1314e-15	up	yes											PC-3p-558174_4	TAAGAACTCCGGGTTAATCA	up	5.33	2.41	0.0128	0.0121	2	11	BraA09g056770.3C	0	A09	+	40576558	40578435	BraA09g056770.3C	5	978	MSTRG.27520	BraA09g056770.3C	GO:0003677(DNA binding);GO:0003700(transcription factor activity, sequence-specific DNA binding);GO:0005634(nucleus);GO:0006351(transcription, DNA-templated);GO:0006355(regulation of transcription, DNA-templated);GO:0009873(ethylene-activated signaling pathway)
.:MSTRG.16024.1	u	A06	.	4672283	4672547	MSTRG.16024.1	1	265	MSTRG.16024	.	2.13301	6.58421	0.323959	-1.62612	0.000283513	0.000649128	down	yes											PC-3p-558174_4	TAAGAACTCCGGGTTAATCA	up	5.33	2.41	0.0128	0.0121	2	11	BraA09g056770.3C	0	A09	+	40576558	40578435	BraA09g056770.3C	5	978	MSTRG.27520	BraA09g056770.3C	GO:0003677(DNA binding);GO:0003700(transcription factor activity, sequence-specific DNA binding);GO:0005634(nucleus);GO:0006351(transcription, DNA-templated);GO:0006355(regulation of transcription, DNA-templated);GO:0009873(ethylene-activated signaling pathway)
.:MSTRG.21098.1	u	A07	.	26783165	26783876	MSTRG.21098.1	1	712	MSTRG.21098	.	4.80773	0	inf	inf	1.4845e-15	1.10529e-14	up	yes											PC-5p-6811_231	AAGACTTTGAACTTTTTTGCT	up	2.27	1.18	1.85e-19	8.61e-20	156	355	BraA02g019090.3C	0	A02	-	10826398	10827945	BraA02g019090.3C	1	1548	MSTRG.4375	BraA02g019090.3C	GO:0004702(receptor signaling protein serine/threonine kinase activity);GO:0005524(ATP binding);GO:0005777(peroxisome);GO:0005886(plasma membrane);GO:0009409(response to cold);GO:0009414(response to water deprivation);GO:0009651(response to salt stress);GO:0009737(response to abscisic acid);GO:0009738(abscisic acid-activated signaling pathway);GO:0009942(longitudinal axis specification);GO:000994…
.:MSTRG.25011.3	u	A09	-	10718785	10721005	MSTRG.25011.3	4	1848	MSTRG.25011	.	1.61771	0	inf	inf	5.4766e-15	3.80427e-14	up	yes											PC-5p-6811_231	AAGACTTTGAACTTTTTTGCT	up	2.27	1.18	1.85e-19	8.61e-20	156	355	BraA02g019090.3C	0	A02	-	10826398	10827945	BraA02g019090.3C	1	1548	MSTRG.4375	BraA02g019090.3C	GO:0004702(receptor signaling protein serine/threonine kinase activity);GO:0005524(ATP binding);GO:0005777(peroxisome);GO:0005886(plasma membrane);GO:0009409(response to cold);GO:0009414(response to water deprivation);GO:0009651(response to salt stress);GO:0009737(response to abscisic acid);GO:0009738(abscisic acid-activated signaling pathway);GO:0009942(longitudinal axis specification);GO:000994…
.:MSTRG.25011.2	u	A09	-	10718785	10721005	MSTRG.25011.2	3	1986	MSTRG.25011	.	2.49587	0.01407	177.39	7.47078	1.04776e-12	5.49665e-12	up	yes											PC-5p-6811_231	AAGACTTTGAACTTTTTTGCT	up	2.27	1.18	1.85e-19	8.61e-20	156	355	BraA02g019090.3C	0	A02	-	10826398	10827945	BraA02g019090.3C	1	1548	MSTRG.4375	BraA02g019090.3C	GO:0004702(receptor signaling protein serine/threonine kinase activity);GO:0005524(ATP binding);GO:0005777(peroxisome);GO:0005886(plasma membrane);GO:0009409(response to cold);GO:0009414(response to water deprivation);GO:0009651(response to salt stress);GO:0009737(response to abscisic acid);GO:0009738(abscisic acid-activated signaling pathway);GO:0009942(longitudinal axis specification);GO:000994…
.:MSTRG.25011.1	u	A09	-	10718785	10721005	MSTRG.25011.1	3	1946	MSTRG.25011	.	3.14398	0.055336	56.8162	5.82823	1.0435e-09	4.05455e-09	up	yes											PC-5p-6811_231	AAGACTTTGAACTTTTTTGCT	up	2.27	1.18	1.85e-19	8.61e-20	156	355	BraA02g019090.3C	0	A02	-	10826398	10827945	BraA02g019090.3C	1	1548	MSTRG.4375	BraA02g019090.3C	GO:0004702(receptor signaling protein serine/threonine kinase activity);GO:0005524(ATP binding);GO:0005777(peroxisome);GO:0005886(plasma membrane);GO:0009409(response to cold);GO:0009414(response to water deprivation);GO:0009651(response to salt stress);GO:0009737(response to abscisic acid);GO:0009738(abscisic acid-activated signaling pathway);GO:0009942(longitudinal axis specification);GO:000994…
.:MSTRG.18624.1	u	A07	.	845828	847070	MSTRG.18624.1	1	1243	MSTRG.18624	.	1.82546	0.174257	10.4757	3.38897	0.000686647	0.00148666	up	yes											PC-5p-6811_231	AAGACTTTGAACTTTTTTGCT	up	2.27	1.18	1.85e-19	8.61e-20	156	355	BraA02g019090.3C	0	A02	-	10826398	10827945	BraA02g019090.3C	1	1548	MSTRG.4375	BraA02g019090.3C	GO:0004702(receptor signaling protein serine/threonine kinase activity);GO:0005524(ATP binding);GO:0005777(peroxisome);GO:0005886(plasma membrane);GO:0009409(response to cold);GO:0009414(response to water deprivation);GO:0009651(response to salt stress);GO:0009737(response to abscisic acid);GO:0009738(abscisic acid-activated signaling pathway);GO:0009942(longitudinal axis specification);GO:000994…
.:MSTRG.18631.1	u	A07	+	855350	857535	MSTRG.18631.1	1	2186	MSTRG.18631	.	1.89688	0.225343	8.41776	3.07344	0.0022886	0.00456209	up	yes											PC-5p-6811_231	AAGACTTTGAACTTTTTTGCT	up	2.27	1.18	1.85e-19	8.61e-20	156	355	BraA02g019090.3C	0	A02	-	10826398	10827945	BraA02g019090.3C	1	1548	MSTRG.4375	BraA02g019090.3C	GO:0004702(receptor signaling protein serine/threonine kinase activity);GO:0005524(ATP binding);GO:0005777(peroxisome);GO:0005886(plasma membrane);GO:0009409(response to cold);GO:0009414(response to water deprivation);GO:0009651(response to salt stress);GO:0009737(response to abscisic acid);GO:0009738(abscisic acid-activated signaling pathway);GO:0009942(longitudinal axis specification);GO:000994…
.:MSTRG.16401.1	u	A06	+	7425849	7426591	MSTRG.16401.1	1	743	MSTRG.16401	.	2.79411	0	inf	inf	1.83968e-13	1.04694e-12	up	yes											aly-MIR838-p3	TCTTCTTCTTCTTGCACAACC	up	4.41	2.14	6.14e-16	4.38e-17	29	130	BraA09g061620.3C	0	A09	-	42959052	42961056	BraA09g061620.3C	9	1074	MSTRG.27853	BraA09g061620.3C	GO:0004674(protein serine/threonine kinase activity);GO:0005634(nucleus);GO:0005737(cytoplasm);GO:0006468(protein phosphorylation);GO:0035556(intracellular signal transduction)
.:MSTRG.18072.1	u	A06	.	25932643	25933491	MSTRG.18072.1	1	849	MSTRG.18072	.	4.04214	0.271286	14.8999	3.89723	5.28276e-05	0.000133179	up	yes											aly-MIR838-p3	TCTTCTTCTTCTTGCACAACC	up	4.41	2.14	6.14e-16	4.38e-17	29	130	BraA09g061620.3C	0	A09	-	42959052	42961056	BraA09g061620.3C	9	1074	MSTRG.27853	BraA09g061620.3C	GO:0004674(protein serine/threonine kinase activity);GO:0005634(nucleus);GO:0005737(cytoplasm);GO:0006468(protein phosphorylation);GO:0035556(intracellular signal transduction)
.:MSTRG.16401.1	u	A06	+	7425849	7426591	MSTRG.16401.1	1	743	MSTRG.16401	.	2.79411	0	inf	inf	1.83968e-13	1.04694e-12	up	yes											aly-MIR838-p3	TCTTCTTCTTCTTGCACAACC	up	4.41	2.14	6.14e-16	4.38e-17	29	130	BraA08g016860.3C	0	A08	-	13672360	13673058	BraA08g016860.3C	1	699	MSTRG.22399	BraA08g016860.3C	GO:0003677(DNA binding);GO:0003700(transcription factor activity, sequence-specific DNA binding);GO:0005634(nucleus);GO:0006351(transcription, DNA-templated);GO:0006355(regulation of transcription, DNA-templated);GO:0009873(ethylene-activated signaling pathway);GO:0044212(transcription regulatory region DNA binding)
.:MSTRG.18072.1	u	A06	.	25932643	25933491	MSTRG.18072.1	1	849	MSTRG.18072	.	4.04214	0.271286	14.8999	3.89723	5.28276e-05	0.000133179	up	yes											aly-MIR838-p3	TCTTCTTCTTCTTGCACAACC	up	4.41	2.14	6.14e-16	4.38e-17	29	130	BraA08g016860.3C	0	A08	-	13672360	13673058	BraA08g016860.3C	1	699	MSTRG.22399	BraA08g016860.3C	GO:0003677(DNA binding);GO:0003700(transcription factor activity, sequence-specific DNA binding);GO:0005634(nucleus);GO:0006351(transcription, DNA-templated);GO:0006355(regulation of transcription, DNA-templated);GO:0009873(ethylene-activated signaling pathway);GO:0044212(transcription regulatory region DNA binding)
.:MSTRG.16401.1	u	A06	+	7425849	7426591	MSTRG.16401.1	1	743	MSTRG.16401	.	2.79411	0	inf	inf	1.83968e-13	1.04694e-12	up	yes											aly-MIR838-p3	TCTTCTTCTTCTTGCACAACC	up	4.41	2.14	6.14e-16	4.38e-17	29	130	BraA09g002120.3C	0	A09	+	1327041	1329760	BraA09g002120.3C	6	642	MSTRG.23957	BraA09g002120.3C	GO:0005737(cytoplasm);GO:0005886(plasma membrane);GO:0008270(zinc ion binding);GO:0016021(integral component of membrane)
.:MSTRG.18072.1	u	A06	.	25932643	25933491	MSTRG.18072.1	1	849	MSTRG.18072	.	4.04214	0.271286	14.8999	3.89723	5.28276e-05	0.000133179	up	yes											aly-MIR838-p3	TCTTCTTCTTCTTGCACAACC	up	4.41	2.14	6.14e-16	4.38e-17	29	130	BraA09g002120.3C	0	A09	+	1327041	1329760	BraA09g002120.3C	6	642	MSTRG.23957	BraA09g002120.3C	GO:0005737(cytoplasm);GO:0005886(plasma membrane);GO:0008270(zinc ion binding);GO:0016021(integral component of membrane)
.:MSTRG.16401.1	u	A06	+	7425849	7426591	MSTRG.16401.1	1	743	MSTRG.16401	.	2.79411	0	inf	inf	1.83968e-13	1.04694e-12	up	yes											aly-MIR838-p3	TCTTCTTCTTCTTGCACAACC	up	4.41	2.14	6.14e-16	4.38e-17	29	130	BraA03g064480.3C	0	A03	+	36877197	36878827	BraA03g064480.3C	4	654	MSTRG.10421	BraA03g064480.3C	GO:0004674(protein serine/threonine kinase activity);GO:0005524(ATP binding);GO:0006468(protein phosphorylation);GO:0016301(kinase activity);GO:0016310(phosphorylation)
.:MSTRG.18072.1	u	A06	.	25932643	25933491	MSTRG.18072.1	1	849	MSTRG.18072	.	4.04214	0.271286	14.8999	3.89723	5.28276e-05	0.000133179	up	yes											aly-MIR838-p3	TCTTCTTCTTCTTGCACAACC	up	4.41	2.14	6.14e-16	4.38e-17	29	130	BraA03g064480.3C	0	A03	+	36877197	36878827	BraA03g064480.3C	4	654	MSTRG.10421	BraA03g064480.3C	GO:0004674(protein serine/threonine kinase activity);GO:0005524(ATP binding);GO:0006468(protein phosphorylation);GO:0016301(kinase activity);GO:0016310(phosphorylation)
.:MSTRG.16401.1	u	A06	+	7425849	7426591	MSTRG.16401.1	1	743	MSTRG.16401	.	2.79411	0	inf	inf	1.83968e-13	1.04694e-12	up	yes											aly-MIR838-p3	TCTTCTTCTTCTTGCACAACC	up	4.41	2.14	6.14e-16	4.38e-17	29	130	BraA01g028580.3C	0	A01	-	18765744	18768129	BraA01g028580.3C	9	1059	MSTRG.1942	BraA01g028580.3C	GO:0004674(protein serine/threonine kinase activity);GO:0005634(nucleus);GO:0005737(cytoplasm);GO:0006468(protein phosphorylation);GO:0035556(intracellular signal transduction)
.:MSTRG.18072.1	u	A06	.	25932643	25933491	MSTRG.18072.1	1	849	MSTRG.18072	.	4.04214	0.271286	14.8999	3.89723	5.28276e-05	0.000133179	up	yes											aly-MIR838-p3	TCTTCTTCTTCTTGCACAACC	up	4.41	2.14	6.14e-16	4.38e-17	29	130	BraA01g028580.3C	0	A01	-	18765744	18768129	BraA01g028580.3C	9	1059	MSTRG.1942	BraA01g028580.3C	GO:0004674(protein serine/threonine kinase activity);GO:0005634(nucleus);GO:0005737(cytoplasm);GO:0006468(protein phosphorylation);GO:0035556(intracellular signal transduction)
.:MSTRG.16401.1	u	A06	+	7425849	7426591	MSTRG.16401.1	1	743	MSTRG.16401	.	2.79411	0	inf	inf	1.83968e-13	1.04694e-12	up	yes											aly-MIR838-p3	TCTTCTTCTTCTTGCACAACC	up	4.41	2.14	6.14e-16	4.38e-17	29	130	BraA02g010260.3C	0	A02	-	4983257	4985331	BraA02g010260.3C	11	1224	MSTRG.3781	BraA02g010260.3C	GO:0004672(protein kinase activity);GO:0004674(protein serine/threonine kinase activity);GO:0005515(protein binding);GO:0005524(ATP binding);GO:0005634(nucleus);GO:0006468(protein phosphorylation);GO:0009615(response to virus);GO:0016032(viral process);GO:0016301(kinase activity)
.:MSTRG.18072.1	u	A06	.	25932643	25933491	MSTRG.18072.1	1	849	MSTRG.18072	.	4.04214	0.271286	14.8999	3.89723	5.28276e-05	0.000133179	up	yes											aly-MIR838-p3	TCTTCTTCTTCTTGCACAACC	up	4.41	2.14	6.14e-16	4.38e-17	29	130	BraA02g010260.3C	0	A02	-	4983257	4985331	BraA02g010260.3C	11	1224	MSTRG.3781	BraA02g010260.3C	GO:0004672(protein kinase activity);GO:0004674(protein serine/threonine kinase activity);GO:0005515(protein binding);GO:0005524(ATP binding);GO:0005634(nucleus);GO:0006468(protein phosphorylation);GO:0009615(response to virus);GO:0016032(viral process);GO:0016301(kinase activity)
.:MSTRG.16401.1	u	A06	+	7425849	7426591	MSTRG.16401.1	1	743	MSTRG.16401	.	2.79411	0	inf	inf	1.83968e-13	1.04694e-12	up	yes											aly-MIR838-p3	TCTTCTTCTTCTTGCACAACC	up	4.41	2.14	6.14e-16	4.38e-17	29	130	BraA03g064490.3C	0	A03	+	36881638	36884129	BraA03g064490.3C	5	1041	MSTRG.10421	BraA03g064490.3C	GO:0004674(protein serine/threonine kinase activity);GO:0005524(ATP binding);GO:0006468(protein phosphorylation);GO:0016301(kinase activity);GO:0016310(phosphorylation)
.:MSTRG.18072.1	u	A06	.	25932643	25933491	MSTRG.18072.1	1	849	MSTRG.18072	.	4.04214	0.271286	14.8999	3.89723	5.28276e-05	0.000133179	up	yes											aly-MIR838-p3	TCTTCTTCTTCTTGCACAACC	up	4.41	2.14	6.14e-16	4.38e-17	29	130	BraA03g064490.3C	0	A03	+	36881638	36884129	BraA03g064490.3C	5	1041	MSTRG.10421	BraA03g064490.3C	GO:0004674(protein serine/threonine kinase activity);GO:0005524(ATP binding);GO:0006468(protein phosphorylation);GO:0016301(kinase activity);GO:0016310(phosphorylation)
.:MSTRG.16401.1	u	A06	+	7425849	7426591	MSTRG.16401.1	1	743	MSTRG.16401	.	2.79411	0	inf	inf	1.83968e-13	1.04694e-12	up	yes											aly-MIR838-p3	TCTTCTTCTTCTTGCACAACC	up	4.41	2.14	6.14e-16	4.38e-17	29	130	BraA05g035100.3C	0	A05	+	24818283	24820068	BraA05g035100.3C	2	1404	MSTRG.14856	BraA05g035100.3C	GO:0002679(respiratory burst involved in defense response);GO:0004842(ubiquitin-protein transferase activity);GO:0005737(cytoplasm);GO:0005829(cytosol);GO:0006952(defense response);GO:0009414(response to water deprivation);GO:0010200(response to chitin);GO:0016567(protein ubiquitination);GO:0016874(ligase activity);GO:0051865(protein autoubiquitination)
.:MSTRG.18072.1	u	A06	.	25932643	25933491	MSTRG.18072.1	1	849	MSTRG.18072	.	4.04214	0.271286	14.8999	3.89723	5.28276e-05	0.000133179	up	yes											aly-MIR838-p3	TCTTCTTCTTCTTGCACAACC	up	4.41	2.14	6.14e-16	4.38e-17	29	130	BraA05g035100.3C	0	A05	+	24818283	24820068	BraA05g035100.3C	2	1404	MSTRG.14856	BraA05g035100.3C	GO:0002679(respiratory burst involved in defense response);GO:0004842(ubiquitin-protein transferase activity);GO:0005737(cytoplasm);GO:0005829(cytosol);GO:0006952(defense response);GO:0009414(response to water deprivation);GO:0010200(response to chitin);GO:0016567(protein ubiquitination);GO:0016874(ligase activity);GO:0051865(protein autoubiquitination)
.:MSTRG.16401.1	u	A06	+	7425849	7426591	MSTRG.16401.1	1	743	MSTRG.16401	.	2.79411	0	inf	inf	1.83968e-13	1.04694e-12	up	yes											aly-MIR838-p3	TCTTCTTCTTCTTGCACAACC	up	4.41	2.14	6.14e-16	4.38e-17	29	130	BraA03g040360.3C	0	A03	+	20112925	20114985	BraA03g040360.3C	5	1719	BraA03g040360.3C	BraA03g040360.3C	GO:0004674(protein serine/threonine kinase activity);GO:0005829(cytosol);GO:0006468(protein phosphorylation);GO:0035556(intracellular signal transduction)
.:MSTRG.18072.1	u	A06	.	25932643	25933491	MSTRG.18072.1	1	849	MSTRG.18072	.	4.04214	0.271286	14.8999	3.89723	5.28276e-05	0.000133179	up	yes											aly-MIR838-p3	TCTTCTTCTTCTTGCACAACC	up	4.41	2.14	6.14e-16	4.38e-17	29	130	BraA03g040360.3C	0	A03	+	20112925	20114985	BraA03g040360.3C	5	1719	BraA03g040360.3C	BraA03g040360.3C	GO:0004674(protein serine/threonine kinase activity);GO:0005829(cytosol);GO:0006468(protein phosphorylation);GO:0035556(intracellular signal transduction)
.:MSTRG.3985.1	u	A02	+	6640506	6641104	MSTRG.3985.1	2	275	MSTRG.3985	.	37.6236	0	inf	inf	2.87718e-20	4.0105e-19	up	yes											aly-miR156a-5p	TGACAGAAGAGAGTGAGCAC	down	0.43	-1.22	0	2.16e-148	3,005	1,287	BraA06g043820.3C	0	A06	+	28578258	28579833	BraA06g043820.3C	4	1311	MSTRG.18451	BraA06g043820.3C	GO:0003677(DNA binding);GO:0003700(transcription factor activity, sequence-specific DNA binding);GO:0005634(nucleus);GO:0006351(transcription, DNA-templated);GO:0006355(regulation of transcription, DNA-templated);GO:0044212(transcription regulatory region DNA binding);GO:0046872(metal ion binding);GO:0048510(regulation of timing of transition from vegetative to reproductive phase);GO:0048653(anth…
.:MSTRG.3985.1	u	A02	+	6640506	6641104	MSTRG.3985.1	2	275	MSTRG.3985	.	37.6236	0	inf	inf	2.87718e-20	4.0105e-19	up	yes											aly-miR156a-5p	TGACAGAAGAGAGTGAGCAC	down	0.43	-1.22	0	2.16e-148	3,005	1,287	BraA04g003010.3C	0	A04	+	1864404	1865646	BraA04g003010.3C	3	930	BraA04g003010.3C	BraA04g003010.3C	GO:0003677(DNA binding);GO:0003700(transcription factor activity, sequence-specific DNA binding);GO:0005634(nucleus);GO:0006351(transcription, DNA-templated);GO:0006355(regulation of transcription, DNA-templated);GO:0008361(regulation of cell size);GO:0010228(vegetative to reproductive phase transition of meristem);GO:0042127(regulation of cell proliferation);GO:0046872(metal ion binding);GO:0048…
.:MSTRG.11003.1	u	A04	.	6153326	6154353	MSTRG.11003.1	1	1028	MSTRG.11003	.	84.7322	0	inf	inf	1.7713e-29	9.71272e-28	up	yes											ath-MIR829-p5_2ss9GA17TC	ACTTTGAAACTTTGATCT	up	inf	inf	1.79e-15	1.15e-19	0	62	BraA07g018590.3C	0	A07	+	15799321	15800187	BraA07g018590.3C	1	867	MSTRG.19605	BraA07g018590.3C	GO:0003676(nucleic acid binding);GO:0003700(transcription factor activity, sequence-specific DNA binding);GO:0005634(nucleus);GO:0006351(transcription, DNA-templated);GO:0006355(regulation of transcription, DNA-templated);GO:0008270(zinc ion binding);GO:0046872(metal ion binding)
.:MSTRG.14926.1	u	A05	-	25178910	25179335	MSTRG.14926.1	2	319	MSTRG.14926	.	28.2461	0	inf	inf	1.13271e-19	1.45642e-18	up	yes											ath-MIR829-p5_2ss9GA17TC	ACTTTGAAACTTTGATCT	up	inf	inf	1.79e-15	1.15e-19	0	62	BraA07g018590.3C	0	A07	+	15799321	15800187	BraA07g018590.3C	1	867	MSTRG.19605	BraA07g018590.3C	GO:0003676(nucleic acid binding);GO:0003700(transcription factor activity, sequence-specific DNA binding);GO:0005634(nucleus);GO:0006351(transcription, DNA-templated);GO:0006355(regulation of transcription, DNA-templated);GO:0008270(zinc ion binding);GO:0046872(metal ion binding)
.:MSTRG.7896.1	u	A03	+	12824840	12825699	MSTRG.7896.1	1	860	MSTRG.7896	.	4.5671	0	inf	inf	3.9081e-16	3.13651e-15	up	yes											ath-MIR829-p5_2ss9GA17TC	ACTTTGAAACTTTGATCT	up	inf	inf	1.79e-15	1.15e-19	0	62	BraA07g018590.3C	0	A07	+	15799321	15800187	BraA07g018590.3C	1	867	MSTRG.19605	BraA07g018590.3C	GO:0003676(nucleic acid binding);GO:0003700(transcription factor activity, sequence-specific DNA binding);GO:0005634(nucleus);GO:0006351(transcription, DNA-templated);GO:0006355(regulation of transcription, DNA-templated);GO:0008270(zinc ion binding);GO:0046872(metal ion binding)
.:MSTRG.21098.1	u	A07	.	26783165	26783876	MSTRG.21098.1	1	712	MSTRG.21098	.	4.80773	0	inf	inf	1.4845e-15	1.10529e-14	up	yes											ath-MIR829-p5_2ss9GA17TC	ACTTTGAAACTTTGATCT	up	inf	inf	1.79e-15	1.15e-19	0	62	BraA07g018590.3C	0	A07	+	15799321	15800187	BraA07g018590.3C	1	867	MSTRG.19605	BraA07g018590.3C	GO:0003676(nucleic acid binding);GO:0003700(transcription factor activity, sequence-specific DNA binding);GO:0005634(nucleus);GO:0006351(transcription, DNA-templated);GO:0006355(regulation of transcription, DNA-templated);GO:0008270(zinc ion binding);GO:0046872(metal ion binding)
.:MSTRG.9089.1	u	A03	-	21280839	21281441	MSTRG.9089.1	2	383	MSTRG.9089	.	7.21563	0	inf	inf	1.17626e-14	7.83487e-14	up	yes											ath-MIR829-p5_2ss9GA17TC	ACTTTGAAACTTTGATCT	up	inf	inf	1.79e-15	1.15e-19	0	62	BraA07g018590.3C	0	A07	+	15799321	15800187	BraA07g018590.3C	1	867	MSTRG.19605	BraA07g018590.3C	GO:0003676(nucleic acid binding);GO:0003700(transcription factor activity, sequence-specific DNA binding);GO:0005634(nucleus);GO:0006351(transcription, DNA-templated);GO:0006355(regulation of transcription, DNA-templated);GO:0008270(zinc ion binding);GO:0046872(metal ion binding)
.:MSTRG.23763.1	u	A08	.	22733736	22734122	MSTRG.23763.1	1	387	MSTRG.23763	.	56.56	0.363601	155.555	7.28128	5.3145e-14	3.25095e-13	up	yes											ath-MIR829-p5_2ss9GA17TC	ACTTTGAAACTTTGATCT	up	inf	inf	1.79e-15	1.15e-19	0	62	BraA07g018590.3C	0	A07	+	15799321	15800187	BraA07g018590.3C	1	867	MSTRG.19605	BraA07g018590.3C	GO:0003676(nucleic acid binding);GO:0003700(transcription factor activity, sequence-specific DNA binding);GO:0005634(nucleus);GO:0006351(transcription, DNA-templated);GO:0006355(regulation of transcription, DNA-templated);GO:0008270(zinc ion binding);GO:0046872(metal ion binding)
.:MSTRG.20927.1	u	A07	+	25731295	25732063	MSTRG.20927.1	2	683	MSTRG.20927	.	3.22858	0	inf	inf	1.02196e-13	6.03557e-13	up	yes											ath-MIR829-p5_2ss9GA17TC	ACTTTGAAACTTTGATCT	up	inf	inf	1.79e-15	1.15e-19	0	62	BraA07g018590.3C	0	A07	+	15799321	15800187	BraA07g018590.3C	1	867	MSTRG.19605	BraA07g018590.3C	GO:0003676(nucleic acid binding);GO:0003700(transcription factor activity, sequence-specific DNA binding);GO:0005634(nucleus);GO:0006351(transcription, DNA-templated);GO:0006355(regulation of transcription, DNA-templated);GO:0008270(zinc ion binding);GO:0046872(metal ion binding)
.:MSTRG.1476.1	u	A01	.	10850723	10850952	MSTRG.1476.1	1	230	MSTRG.1476	.	14.5877	0.034938	417.53	8.70574	1.48361e-13	8.55504e-13	up	yes											ath-MIR829-p5_2ss9GA17TC	ACTTTGAAACTTTGATCT	up	inf	inf	1.79e-15	1.15e-19	0	62	BraA07g018590.3C	0	A07	+	15799321	15800187	BraA07g018590.3C	1	867	MSTRG.19605	BraA07g018590.3C	GO:0003676(nucleic acid binding);GO:0003700(transcription factor activity, sequence-specific DNA binding);GO:0005634(nucleus);GO:0006351(transcription, DNA-templated);GO:0006355(regulation of transcription, DNA-templated);GO:0008270(zinc ion binding);GO:0046872(metal ion binding)
.:MSTRG.9184.1	u	A03	-	22048552	22049582	MSTRG.9184.1	3	573	MSTRG.9184	.	3.56018	0	inf	inf	2.1131e-13	1.19226e-12	up	yes											ath-MIR829-p5_2ss9GA17TC	ACTTTGAAACTTTGATCT	up	inf	inf	1.79e-15	1.15e-19	0	62	BraA07g018590.3C	0	A07	+	15799321	15800187	BraA07g018590.3C	1	867	MSTRG.19605	BraA07g018590.3C	GO:0003676(nucleic acid binding);GO:0003700(transcription factor activity, sequence-specific DNA binding);GO:0005634(nucleus);GO:0006351(transcription, DNA-templated);GO:0006355(regulation of transcription, DNA-templated);GO:0008270(zinc ion binding);GO:0046872(metal ion binding)
.:MSTRG.7896.2	u	A03	+	12824840	12825699	MSTRG.7896.2	2	758	MSTRG.7896	.	2.35027	0	inf	inf	7.58708e-13	4.04153e-12	up	yes											ath-MIR829-p5_2ss9GA17TC	ACTTTGAAACTTTGATCT	up	inf	inf	1.79e-15	1.15e-19	0	62	BraA07g018590.3C	0	A07	+	15799321	15800187	BraA07g018590.3C	1	867	MSTRG.19605	BraA07g018590.3C	GO:0003676(nucleic acid binding);GO:0003700(transcription factor activity, sequence-specific DNA binding);GO:0005634(nucleus);GO:0006351(transcription, DNA-templated);GO:0006355(regulation of transcription, DNA-templated);GO:0008270(zinc ion binding);GO:0046872(metal ion binding)
.:MSTRG.3988.1	u	A02	.	6644634	6645204	MSTRG.3988.1	1	571	MSTRG.3988	.	3.09964	0	inf	inf	8.34811e-13	4.42246e-12	up	yes											ath-MIR829-p5_2ss9GA17TC	ACTTTGAAACTTTGATCT	up	inf	inf	1.79e-15	1.15e-19	0	62	BraA07g018590.3C	0	A07	+	15799321	15800187	BraA07g018590.3C	1	867	MSTRG.19605	BraA07g018590.3C	GO:0003676(nucleic acid binding);GO:0003700(transcription factor activity, sequence-specific DNA binding);GO:0005634(nucleus);GO:0006351(transcription, DNA-templated);GO:0006355(regulation of transcription, DNA-templated);GO:0008270(zinc ion binding);GO:0046872(metal ion binding)
.:MSTRG.14030.1	u	A05	-	16680638	16681808	MSTRG.14030.1	1	1171	MSTRG.14030	.	5.02066	0.036928	135.958	7.08702	1.76228e-12	9.00262e-12	up	yes											ath-MIR829-p5_2ss9GA17TC	ACTTTGAAACTTTGATCT	up	inf	inf	1.79e-15	1.15e-19	0	62	BraA07g018590.3C	0	A07	+	15799321	15800187	BraA07g018590.3C	1	867	MSTRG.19605	BraA07g018590.3C	GO:0003676(nucleic acid binding);GO:0003700(transcription factor activity, sequence-specific DNA binding);GO:0005634(nucleus);GO:0006351(transcription, DNA-templated);GO:0006355(regulation of transcription, DNA-templated);GO:0008270(zinc ion binding);GO:0046872(metal ion binding)
.:MSTRG.25313.1	u	A09	+	14597088	14597683	MSTRG.25313.1	2	511	MSTRG.25313	.	2.90634	0	inf	inf	4.26396e-12	2.08329e-11	up	yes											ath-MIR829-p5_2ss9GA17TC	ACTTTGAAACTTTGATCT	up	inf	inf	1.79e-15	1.15e-19	0	62	BraA07g018590.3C	0	A07	+	15799321	15800187	BraA07g018590.3C	1	867	MSTRG.19605	BraA07g018590.3C	GO:0003676(nucleic acid binding);GO:0003700(transcription factor activity, sequence-specific DNA binding);GO:0005634(nucleus);GO:0006351(transcription, DNA-templated);GO:0006355(regulation of transcription, DNA-templated);GO:0008270(zinc ion binding);GO:0046872(metal ion binding)
.:MSTRG.10234.1	u	A03	-	31551922	31552663	MSTRG.10234.1	3	483	MSTRG.10234	.	3.06566	0	inf	inf	4.42803e-12	2.15931e-11	up	yes											ath-MIR829-p5_2ss9GA17TC	ACTTTGAAACTTTGATCT	up	inf	inf	1.79e-15	1.15e-19	0	62	BraA07g018590.3C	0	A07	+	15799321	15800187	BraA07g018590.3C	1	867	MSTRG.19605	BraA07g018590.3C	GO:0003676(nucleic acid binding);GO:0003700(transcription factor activity, sequence-specific DNA binding);GO:0005634(nucleus);GO:0006351(transcription, DNA-templated);GO:0006355(regulation of transcription, DNA-templated);GO:0008270(zinc ion binding);GO:0046872(metal ion binding)
.:MSTRG.27688.1	u	A09	.	41830151	41831009	MSTRG.27688.1	1	859	MSTRG.27688	.	1.53514	0	inf	inf	1.30047e-11	6.03771e-11	up	yes											ath-MIR829-p5_2ss9GA17TC	ACTTTGAAACTTTGATCT	up	inf	inf	1.79e-15	1.15e-19	0	62	BraA07g018590.3C	0	A07	+	15799321	15800187	BraA07g018590.3C	1	867	MSTRG.19605	BraA07g018590.3C	GO:0003676(nucleic acid binding);GO:0003700(transcription factor activity, sequence-specific DNA binding);GO:0005634(nucleus);GO:0006351(transcription, DNA-templated);GO:0006355(regulation of transcription, DNA-templated);GO:0008270(zinc ion binding);GO:0046872(metal ion binding)
.:MSTRG.16943.1	u	A06	+	15077773	15078007	MSTRG.16943.1	1	235	MSTRG.16943	.	2.7773	44.8114	0.0619775	-4.01211	1.80487e-10	7.46453e-10	down	yes											ath-MIR829-p5_2ss9GA17TC	ACTTTGAAACTTTGATCT	up	inf	inf	1.79e-15	1.15e-19	0	62	BraA07g018590.3C	0	A07	+	15799321	15800187	BraA07g018590.3C	1	867	MSTRG.19605	BraA07g018590.3C	GO:0003676(nucleic acid binding);GO:0003700(transcription factor activity, sequence-specific DNA binding);GO:0005634(nucleus);GO:0006351(transcription, DNA-templated);GO:0006355(regulation of transcription, DNA-templated);GO:0008270(zinc ion binding);GO:0046872(metal ion binding)
.:MSTRG.8723.1	u	A03	.	18222398	18223951	MSTRG.8723.1	1	1554	MSTRG.8723	.	1.08718	0.011161	97.4089	6.60598	1.56486e-09	6.0031e-09	up	yes											ath-MIR829-p5_2ss9GA17TC	ACTTTGAAACTTTGATCT	up	inf	inf	1.79e-15	1.15e-19	0	62	BraA07g018590.3C	0	A07	+	15799321	15800187	BraA07g018590.3C	1	867	MSTRG.19605	BraA07g018590.3C	GO:0003676(nucleic acid binding);GO:0003700(transcription factor activity, sequence-specific DNA binding);GO:0005634(nucleus);GO:0006351(transcription, DNA-templated);GO:0006355(regulation of transcription, DNA-templated);GO:0008270(zinc ion binding);GO:0046872(metal ion binding)
.:MSTRG.14514.1	u	A05	-	22257098	22258142	MSTRG.14514.1	2	457	MSTRG.14514	.	0.370783	2.78976	0.132908	-2.9115	5.28853e-07	1.65622e-06	down	yes											ath-MIR829-p5_2ss9GA17TC	ACTTTGAAACTTTGATCT	up	inf	inf	1.79e-15	1.15e-19	0	62	BraA07g018590.3C	0	A07	+	15799321	15800187	BraA07g018590.3C	1	867	MSTRG.19605	BraA07g018590.3C	GO:0003676(nucleic acid binding);GO:0003700(transcription factor activity, sequence-specific DNA binding);GO:0005634(nucleus);GO:0006351(transcription, DNA-templated);GO:0006355(regulation of transcription, DNA-templated);GO:0008270(zinc ion binding);GO:0046872(metal ion binding)
BraA01g025400.3C:MSTRG.1758.1	j	A01	+	15084004	15087809	MSTRG.1758.1	2	898	MSTRG.1758	BraA01g025400.3C	1.15475	5.83866	0.197776	-2.33806	4.97292e-06	1.40939e-05	down	yes											ath-MIR829-p5_2ss9GA17TC	ACTTTGAAACTTTGATCT	up	inf	inf	1.79e-15	1.15e-19	0	62	BraA07g018590.3C	0	A07	+	15799321	15800187	BraA07g018590.3C	1	867	MSTRG.19605	BraA07g018590.3C	GO:0003676(nucleic acid binding);GO:0003700(transcription factor activity, sequence-specific DNA binding);GO:0005634(nucleus);GO:0006351(transcription, DNA-templated);GO:0006355(regulation of transcription, DNA-templated);GO:0008270(zinc ion binding);GO:0046872(metal ion binding)
.:MSTRG.10863.1	u	A04	+	4318011	4319933	MSTRG.10863.1	4	1416	MSTRG.10863	.	3.38689	0.297846	11.3713	3.50732	0.000309812	0.000706076	up	yes											ath-MIR829-p5_2ss9GA17TC	ACTTTGAAACTTTGATCT	up	inf	inf	1.79e-15	1.15e-19	0	62	BraA07g018590.3C	0	A07	+	15799321	15800187	BraA07g018590.3C	1	867	MSTRG.19605	BraA07g018590.3C	GO:0003676(nucleic acid binding);GO:0003700(transcription factor activity, sequence-specific DNA binding);GO:0005634(nucleus);GO:0006351(transcription, DNA-templated);GO:0006355(regulation of transcription, DNA-templated);GO:0008270(zinc ion binding);GO:0046872(metal ion binding)
BraA07g013770.3C:MSTRG.19299.1	j	A07	+	12739774	12741086	MSTRG.19299.1	3	1106	MSTRG.19299	BraA07g013770.3C	1.96848	0.285983	6.88321	2.78308	0.00868443	0.0156068	up	yes											ath-MIR829-p5_2ss9GA17TC	ACTTTGAAACTTTGATCT	up	inf	inf	1.79e-15	1.15e-19	0	62	BraA07g018590.3C	0	A07	+	15799321	15800187	BraA07g018590.3C	1	867	MSTRG.19605	BraA07g018590.3C	GO:0003676(nucleic acid binding);GO:0003700(transcription factor activity, sequence-specific DNA binding);GO:0005634(nucleus);GO:0006351(transcription, DNA-templated);GO:0006355(regulation of transcription, DNA-templated);GO:0008270(zinc ion binding);GO:0046872(metal ion binding)
.:MSTRG.11003.1	u	A04	.	6153326	6154353	MSTRG.11003.1	1	1028	MSTRG.11003	.	84.7322	0	inf	inf	1.7713e-29	9.71272e-28	up	yes											ath-MIR829-p5_2ss9GA17TC	ACTTTGAAACTTTGATCT	up	inf	inf	1.79e-15	1.15e-19	0	62	BraA04g030860.3C	0	A04	+	21097060	21101819	BraA04g030860.3C	19	2640	MSTRG.12448	BraA04g030860.3C	GO:0004842(ubiquitin-protein transferase activity);GO:0005515(protein binding);GO:0005634(nucleus);GO:0005739(mitochondrion);GO:0006513(protein monoubiquitination);GO:0008270(zinc ion binding);GO:0009817(defense response to fungus, incompatible interaction);GO:0009965(leaf morphogenesis);GO:0010162(seed dormancy process);GO:0010228(vegetative to reproductive phase transition of meristem);GO:00103…
.:MSTRG.14926.1	u	A05	-	25178910	25179335	MSTRG.14926.1	2	319	MSTRG.14926	.	28.2461	0	inf	inf	1.13271e-19	1.45642e-18	up	yes											ath-MIR829-p5_2ss9GA17TC	ACTTTGAAACTTTGATCT	up	inf	inf	1.79e-15	1.15e-19	0	62	BraA04g030860.3C	0	A04	+	21097060	21101819	BraA04g030860.3C	19	2640	MSTRG.12448	BraA04g030860.3C	GO:0004842(ubiquitin-protein transferase activity);GO:0005515(protein binding);GO:0005634(nucleus);GO:0005739(mitochondrion);GO:0006513(protein monoubiquitination);GO:0008270(zinc ion binding);GO:0009817(defense response to fungus, incompatible interaction);GO:0009965(leaf morphogenesis);GO:0010162(seed dormancy process);GO:0010228(vegetative to reproductive phase transition of meristem);GO:00103…
.:MSTRG.7896.1	u	A03	+	12824840	12825699	MSTRG.7896.1	1	860	MSTRG.7896	.	4.5671	0	inf	inf	3.9081e-16	3.13651e-15	up	yes											ath-MIR829-p5_2ss9GA17TC	ACTTTGAAACTTTGATCT	up	inf	inf	1.79e-15	1.15e-19	0	62	BraA04g030860.3C	0	A04	+	21097060	21101819	BraA04g030860.3C	19	2640	MSTRG.12448	BraA04g030860.3C	GO:0004842(ubiquitin-protein transferase activity);GO:0005515(protein binding);GO:0005634(nucleus);GO:0005739(mitochondrion);GO:0006513(protein monoubiquitination);GO:0008270(zinc ion binding);GO:0009817(defense response to fungus, incompatible interaction);GO:0009965(leaf morphogenesis);GO:0010162(seed dormancy process);GO:0010228(vegetative to reproductive phase transition of meristem);GO:00103…
.:MSTRG.21098.1	u	A07	.	26783165	26783876	MSTRG.21098.1	1	712	MSTRG.21098	.	4.80773	0	inf	inf	1.4845e-15	1.10529e-14	up	yes											ath-MIR829-p5_2ss9GA17TC	ACTTTGAAACTTTGATCT	up	inf	inf	1.79e-15	1.15e-19	0	62	BraA04g030860.3C	0	A04	+	21097060	21101819	BraA04g030860.3C	19	2640	MSTRG.12448	BraA04g030860.3C	GO:0004842(ubiquitin-protein transferase activity);GO:0005515(protein binding);GO:0005634(nucleus);GO:0005739(mitochondrion);GO:0006513(protein monoubiquitination);GO:0008270(zinc ion binding);GO:0009817(defense response to fungus, incompatible interaction);GO:0009965(leaf morphogenesis);GO:0010162(seed dormancy process);GO:0010228(vegetative to reproductive phase transition of meristem);GO:00103…
.:MSTRG.9089.1	u	A03	-	21280839	21281441	MSTRG.9089.1	2	383	MSTRG.9089	.	7.21563	0	inf	inf	1.17626e-14	7.83487e-14	up	yes											ath-MIR829-p5_2ss9GA17TC	ACTTTGAAACTTTGATCT	up	inf	inf	1.79e-15	1.15e-19	0	62	BraA04g030860.3C	0	A04	+	21097060	21101819	BraA04g030860.3C	19	2640	MSTRG.12448	BraA04g030860.3C	GO:0004842(ubiquitin-protein transferase activity);GO:0005515(protein binding);GO:0005634(nucleus);GO:0005739(mitochondrion);GO:0006513(protein monoubiquitination);GO:0008270(zinc ion binding);GO:0009817(defense response to fungus, incompatible interaction);GO:0009965(leaf morphogenesis);GO:0010162(seed dormancy process);GO:0010228(vegetative to reproductive phase transition of meristem);GO:00103…
.:MSTRG.23763.1	u	A08	.	22733736	22734122	MSTRG.23763.1	1	387	MSTRG.23763	.	56.56	0.363601	155.555	7.28128	5.3145e-14	3.25095e-13	up	yes											ath-MIR829-p5_2ss9GA17TC	ACTTTGAAACTTTGATCT	up	inf	inf	1.79e-15	1.15e-19	0	62	BraA04g030860.3C	0	A04	+	21097060	21101819	BraA04g030860.3C	19	2640	MSTRG.12448	BraA04g030860.3C	GO:0004842(ubiquitin-protein transferase activity);GO:0005515(protein binding);GO:0005634(nucleus);GO:0005739(mitochondrion);GO:0006513(protein monoubiquitination);GO:0008270(zinc ion binding);GO:0009817(defense response to fungus, incompatible interaction);GO:0009965(leaf morphogenesis);GO:0010162(seed dormancy process);GO:0010228(vegetative to reproductive phase transition of meristem);GO:00103…
.:MSTRG.20927.1	u	A07	+	25731295	25732063	MSTRG.20927.1	2	683	MSTRG.20927	.	3.22858	0	inf	inf	1.02196e-13	6.03557e-13	up	yes											ath-MIR829-p5_2ss9GA17TC	ACTTTGAAACTTTGATCT	up	inf	inf	1.79e-15	1.15e-19	0	62	BraA04g030860.3C	0	A04	+	21097060	21101819	BraA04g030860.3C	19	2640	MSTRG.12448	BraA04g030860.3C	GO:0004842(ubiquitin-protein transferase activity);GO:0005515(protein binding);GO:0005634(nucleus);GO:0005739(mitochondrion);GO:0006513(protein monoubiquitination);GO:0008270(zinc ion binding);GO:0009817(defense response to fungus, incompatible interaction);GO:0009965(leaf morphogenesis);GO:0010162(seed dormancy process);GO:0010228(vegetative to reproductive phase transition of meristem);GO:00103…
.:MSTRG.1476.1	u	A01	.	10850723	10850952	MSTRG.1476.1	1	230	MSTRG.1476	.	14.5877	0.034938	417.53	8.70574	1.48361e-13	8.55504e-13	up	yes											ath-MIR829-p5_2ss9GA17TC	ACTTTGAAACTTTGATCT	up	inf	inf	1.79e-15	1.15e-19	0	62	BraA04g030860.3C	0	A04	+	21097060	21101819	BraA04g030860.3C	19	2640	MSTRG.12448	BraA04g030860.3C	GO:0004842(ubiquitin-protein transferase activity);GO:0005515(protein binding);GO:0005634(nucleus);GO:0005739(mitochondrion);GO:0006513(protein monoubiquitination);GO:0008270(zinc ion binding);GO:0009817(defense response to fungus, incompatible interaction);GO:0009965(leaf morphogenesis);GO:0010162(seed dormancy process);GO:0010228(vegetative to reproductive phase transition of meristem);GO:00103…
.:MSTRG.9184.1	u	A03	-	22048552	22049582	MSTRG.9184.1	3	573	MSTRG.9184	.	3.56018	0	inf	inf	2.1131e-13	1.19226e-12	up	yes											ath-MIR829-p5_2ss9GA17TC	ACTTTGAAACTTTGATCT	up	inf	inf	1.79e-15	1.15e-19	0	62	BraA04g030860.3C	0	A04	+	21097060	21101819	BraA04g030860.3C	19	2640	MSTRG.12448	BraA04g030860.3C	GO:0004842(ubiquitin-protein transferase activity);GO:0005515(protein binding);GO:0005634(nucleus);GO:0005739(mitochondrion);GO:0006513(protein monoubiquitination);GO:0008270(zinc ion binding);GO:0009817(defense response to fungus, incompatible interaction);GO:0009965(leaf morphogenesis);GO:0010162(seed dormancy process);GO:0010228(vegetative to reproductive phase transition of meristem);GO:00103…
.:MSTRG.7896.2	u	A03	+	12824840	12825699	MSTRG.7896.2	2	758	MSTRG.7896	.	2.35027	0	inf	inf	7.58708e-13	4.04153e-12	up	yes											ath-MIR829-p5_2ss9GA17TC	ACTTTGAAACTTTGATCT	up	inf	inf	1.79e-15	1.15e-19	0	62	BraA04g030860.3C	0	A04	+	21097060	21101819	BraA04g030860.3C	19	2640	MSTRG.12448	BraA04g030860.3C	GO:0004842(ubiquitin-protein transferase activity);GO:0005515(protein binding);GO:0005634(nucleus);GO:0005739(mitochondrion);GO:0006513(protein monoubiquitination);GO:0008270(zinc ion binding);GO:0009817(defense response to fungus, incompatible interaction);GO:0009965(leaf morphogenesis);GO:0010162(seed dormancy process);GO:0010228(vegetative to reproductive phase transition of meristem);GO:00103…
.:MSTRG.3988.1	u	A02	.	6644634	6645204	MSTRG.3988.1	1	571	MSTRG.3988	.	3.09964	0	inf	inf	8.34811e-13	4.42246e-12	up	yes											ath-MIR829-p5_2ss9GA17TC	ACTTTGAAACTTTGATCT	up	inf	inf	1.79e-15	1.15e-19	0	62	BraA04g030860.3C	0	A04	+	21097060	21101819	BraA04g030860.3C	19	2640	MSTRG.12448	BraA04g030860.3C	GO:0004842(ubiquitin-protein transferase activity);GO:0005515(protein binding);GO:0005634(nucleus);GO:0005739(mitochondrion);GO:0006513(protein monoubiquitination);GO:0008270(zinc ion binding);GO:0009817(defense response to fungus, incompatible interaction);GO:0009965(leaf morphogenesis);GO:0010162(seed dormancy process);GO:0010228(vegetative to reproductive phase transition of meristem);GO:00103…
.:MSTRG.14030.1	u	A05	-	16680638	16681808	MSTRG.14030.1	1	1171	MSTRG.14030	.	5.02066	0.036928	135.958	7.08702	1.76228e-12	9.00262e-12	up	yes											ath-MIR829-p5_2ss9GA17TC	ACTTTGAAACTTTGATCT	up	inf	inf	1.79e-15	1.15e-19	0	62	BraA04g030860.3C	0	A04	+	21097060	21101819	BraA04g030860.3C	19	2640	MSTRG.12448	BraA04g030860.3C	GO:0004842(ubiquitin-protein transferase activity);GO:0005515(protein binding);GO:0005634(nucleus);GO:0005739(mitochondrion);GO:0006513(protein monoubiquitination);GO:0008270(zinc ion binding);GO:0009817(defense response to fungus, incompatible interaction);GO:0009965(leaf morphogenesis);GO:0010162(seed dormancy process);GO:0010228(vegetative to reproductive phase transition of meristem);GO:00103…
.:MSTRG.25313.1	u	A09	+	14597088	14597683	MSTRG.25313.1	2	511	MSTRG.25313	.	2.90634	0	inf	inf	4.26396e-12	2.08329e-11	up	yes											ath-MIR829-p5_2ss9GA17TC	ACTTTGAAACTTTGATCT	up	inf	inf	1.79e-15	1.15e-19	0	62	BraA04g030860.3C	0	A04	+	21097060	21101819	BraA04g030860.3C	19	2640	MSTRG.12448	BraA04g030860.3C	GO:0004842(ubiquitin-protein transferase activity);GO:0005515(protein binding);GO:0005634(nucleus);GO:0005739(mitochondrion);GO:0006513(protein monoubiquitination);GO:0008270(zinc ion binding);GO:0009817(defense response to fungus, incompatible interaction);GO:0009965(leaf morphogenesis);GO:0010162(seed dormancy process);GO:0010228(vegetative to reproductive phase transition of meristem);GO:00103…
.:MSTRG.10234.1	u	A03	-	31551922	31552663	MSTRG.10234.1	3	483	MSTRG.10234	.	3.06566	0	inf	inf	4.42803e-12	2.15931e-11	up	yes											ath-MIR829-p5_2ss9GA17TC	ACTTTGAAACTTTGATCT	up	inf	inf	1.79e-15	1.15e-19	0	62	BraA04g030860.3C	0	A04	+	21097060	21101819	BraA04g030860.3C	19	2640	MSTRG.12448	BraA04g030860.3C	GO:0004842(ubiquitin-protein transferase activity);GO:0005515(protein binding);GO:0005634(nucleus);GO:0005739(mitochondrion);GO:0006513(protein monoubiquitination);GO:0008270(zinc ion binding);GO:0009817(defense response to fungus, incompatible interaction);GO:0009965(leaf morphogenesis);GO:0010162(seed dormancy process);GO:0010228(vegetative to reproductive phase transition of meristem);GO:00103…
.:MSTRG.27688.1	u	A09	.	41830151	41831009	MSTRG.27688.1	1	859	MSTRG.27688	.	1.53514	0	inf	inf	1.30047e-11	6.03771e-11	up	yes											ath-MIR829-p5_2ss9GA17TC	ACTTTGAAACTTTGATCT	up	inf	inf	1.79e-15	1.15e-19	0	62	BraA04g030860.3C	0	A04	+	21097060	21101819	BraA04g030860.3C	19	2640	MSTRG.12448	BraA04g030860.3C	GO:0004842(ubiquitin-protein transferase activity);GO:0005515(protein binding);GO:0005634(nucleus);GO:0005739(mitochondrion);GO:0006513(protein monoubiquitination);GO:0008270(zinc ion binding);GO:0009817(defense response to fungus, incompatible interaction);GO:0009965(leaf morphogenesis);GO:0010162(seed dormancy process);GO:0010228(vegetative to reproductive phase transition of meristem);GO:00103…
.:MSTRG.16943.1	u	A06	+	15077773	15078007	MSTRG.16943.1	1	235	MSTRG.16943	.	2.7773	44.8114	0.0619775	-4.01211	1.80487e-10	7.46453e-10	down	yes											ath-MIR829-p5_2ss9GA17TC	ACTTTGAAACTTTGATCT	up	inf	inf	1.79e-15	1.15e-19	0	62	BraA04g030860.3C	0	A04	+	21097060	21101819	BraA04g030860.3C	19	2640	MSTRG.12448	BraA04g030860.3C	GO:0004842(ubiquitin-protein transferase activity);GO:0005515(protein binding);GO:0005634(nucleus);GO:0005739(mitochondrion);GO:0006513(protein monoubiquitination);GO:0008270(zinc ion binding);GO:0009817(defense response to fungus, incompatible interaction);GO:0009965(leaf morphogenesis);GO:0010162(seed dormancy process);GO:0010228(vegetative to reproductive phase transition of meristem);GO:00103…
.:MSTRG.8723.1	u	A03	.	18222398	18223951	MSTRG.8723.1	1	1554	MSTRG.8723	.	1.08718	0.011161	97.4089	6.60598	1.56486e-09	6.0031e-09	up	yes											ath-MIR829-p5_2ss9GA17TC	ACTTTGAAACTTTGATCT	up	inf	inf	1.79e-15	1.15e-19	0	62	BraA04g030860.3C	0	A04	+	21097060	21101819	BraA04g030860.3C	19	2640	MSTRG.12448	BraA04g030860.3C	GO:0004842(ubiquitin-protein transferase activity);GO:0005515(protein binding);GO:0005634(nucleus);GO:0005739(mitochondrion);GO:0006513(protein monoubiquitination);GO:0008270(zinc ion binding);GO:0009817(defense response to fungus, incompatible interaction);GO:0009965(leaf morphogenesis);GO:0010162(seed dormancy process);GO:0010228(vegetative to reproductive phase transition of meristem);GO:00103…
.:MSTRG.14514.1	u	A05	-	22257098	22258142	MSTRG.14514.1	2	457	MSTRG.14514	.	0.370783	2.78976	0.132908	-2.9115	5.28853e-07	1.65622e-06	down	yes											ath-MIR829-p5_2ss9GA17TC	ACTTTGAAACTTTGATCT	up	inf	inf	1.79e-15	1.15e-19	0	62	BraA04g030860.3C	0	A04	+	21097060	21101819	BraA04g030860.3C	19	2640	MSTRG.12448	BraA04g030860.3C	GO:0004842(ubiquitin-protein transferase activity);GO:0005515(protein binding);GO:0005634(nucleus);GO:0005739(mitochondrion);GO:0006513(protein monoubiquitination);GO:0008270(zinc ion binding);GO:0009817(defense response to fungus, incompatible interaction);GO:0009965(leaf morphogenesis);GO:0010162(seed dormancy process);GO:0010228(vegetative to reproductive phase transition of meristem);GO:00103…
BraA01g025400.3C:MSTRG.1758.1	j	A01	+	15084004	15087809	MSTRG.1758.1	2	898	MSTRG.1758	BraA01g025400.3C	1.15475	5.83866	0.197776	-2.33806	4.97292e-06	1.40939e-05	down	yes											ath-MIR829-p5_2ss9GA17TC	ACTTTGAAACTTTGATCT	up	inf	inf	1.79e-15	1.15e-19	0	62	BraA04g030860.3C	0	A04	+	21097060	21101819	BraA04g030860.3C	19	2640	MSTRG.12448	BraA04g030860.3C	GO:0004842(ubiquitin-protein transferase activity);GO:0005515(protein binding);GO:0005634(nucleus);GO:0005739(mitochondrion);GO:0006513(protein monoubiquitination);GO:0008270(zinc ion binding);GO:0009817(defense response to fungus, incompatible interaction);GO:0009965(leaf morphogenesis);GO:0010162(seed dormancy process);GO:0010228(vegetative to reproductive phase transition of meristem);GO:00103…
.:MSTRG.10863.1	u	A04	+	4318011	4319933	MSTRG.10863.1	4	1416	MSTRG.10863	.	3.38689	0.297846	11.3713	3.50732	0.000309812	0.000706076	up	yes											ath-MIR829-p5_2ss9GA17TC	ACTTTGAAACTTTGATCT	up	inf	inf	1.79e-15	1.15e-19	0	62	BraA04g030860.3C	0	A04	+	21097060	21101819	BraA04g030860.3C	19	2640	MSTRG.12448	BraA04g030860.3C	GO:0004842(ubiquitin-protein transferase activity);GO:0005515(protein binding);GO:0005634(nucleus);GO:0005739(mitochondrion);GO:0006513(protein monoubiquitination);GO:0008270(zinc ion binding);GO:0009817(defense response to fungus, incompatible interaction);GO:0009965(leaf morphogenesis);GO:0010162(seed dormancy process);GO:0010228(vegetative to reproductive phase transition of meristem);GO:00103…
BraA07g013770.3C:MSTRG.19299.1	j	A07	+	12739774	12741086	MSTRG.19299.1	3	1106	MSTRG.19299	BraA07g013770.3C	1.96848	0.285983	6.88321	2.78308	0.00868443	0.0156068	up	yes											ath-MIR829-p5_2ss9GA17TC	ACTTTGAAACTTTGATCT	up	inf	inf	1.79e-15	1.15e-19	0	62	BraA04g030860.3C	0	A04	+	21097060	21101819	BraA04g030860.3C	19	2640	MSTRG.12448	BraA04g030860.3C	GO:0004842(ubiquitin-protein transferase activity);GO:0005515(protein binding);GO:0005634(nucleus);GO:0005739(mitochondrion);GO:0006513(protein monoubiquitination);GO:0008270(zinc ion binding);GO:0009817(defense response to fungus, incompatible interaction);GO:0009965(leaf morphogenesis);GO:0010162(seed dormancy process);GO:0010228(vegetative to reproductive phase transition of meristem);GO:00103…
.:MSTRG.11003.1	u	A04	.	6153326	6154353	MSTRG.11003.1	1	1028	MSTRG.11003	.	84.7322	0	inf	inf	1.7713e-29	9.71272e-28	up	yes											ath-MIR829-p5_2ss9GA17TC	ACTTTGAAACTTTGATCT	up	inf	inf	1.79e-15	1.15e-19	0	62	BraA05g031610.3C	0	A05	-	23102929	23104130	BraA05g031610.3C	3	1002	MSTRG.14610	BraA05g031610.3C	GO:0003677(DNA binding);GO:0003700(transcription factor activity, sequence-specific DNA binding);GO:0005515(protein binding);GO:0005634(nucleus);GO:0006351(transcription, DNA-templated);GO:0006355(regulation of transcription, DNA-templated);GO:0007275(multicellular organism development);GO:0009414(response to water deprivation);GO:0009867(jasmonic acid mediated signaling pathway)
.:MSTRG.14926.1	u	A05	-	25178910	25179335	MSTRG.14926.1	2	319	MSTRG.14926	.	28.2461	0	inf	inf	1.13271e-19	1.45642e-18	up	yes											ath-MIR829-p5_2ss9GA17TC	ACTTTGAAACTTTGATCT	up	inf	inf	1.79e-15	1.15e-19	0	62	BraA05g031610.3C	0	A05	-	23102929	23104130	BraA05g031610.3C	3	1002	MSTRG.14610	BraA05g031610.3C	GO:0003677(DNA binding);GO:0003700(transcription factor activity, sequence-specific DNA binding);GO:0005515(protein binding);GO:0005634(nucleus);GO:0006351(transcription, DNA-templated);GO:0006355(regulation of transcription, DNA-templated);GO:0007275(multicellular organism development);GO:0009414(response to water deprivation);GO:0009867(jasmonic acid mediated signaling pathway)
.:MSTRG.7896.1	u	A03	+	12824840	12825699	MSTRG.7896.1	1	860	MSTRG.7896	.	4.5671	0	inf	inf	3.9081e-16	3.13651e-15	up	yes											ath-MIR829-p5_2ss9GA17TC	ACTTTGAAACTTTGATCT	up	inf	inf	1.79e-15	1.15e-19	0	62	BraA05g031610.3C	0	A05	-	23102929	23104130	BraA05g031610.3C	3	1002	MSTRG.14610	BraA05g031610.3C	GO:0003677(DNA binding);GO:0003700(transcription factor activity, sequence-specific DNA binding);GO:0005515(protein binding);GO:0005634(nucleus);GO:0006351(transcription, DNA-templated);GO:0006355(regulation of transcription, DNA-templated);GO:0007275(multicellular organism development);GO:0009414(response to water deprivation);GO:0009867(jasmonic acid mediated signaling pathway)
.:MSTRG.21098.1	u	A07	.	26783165	26783876	MSTRG.21098.1	1	712	MSTRG.21098	.	4.80773	0	inf	inf	1.4845e-15	1.10529e-14	up	yes											ath-MIR829-p5_2ss9GA17TC	ACTTTGAAACTTTGATCT	up	inf	inf	1.79e-15	1.15e-19	0	62	BraA05g031610.3C	0	A05	-	23102929	23104130	BraA05g031610.3C	3	1002	MSTRG.14610	BraA05g031610.3C	GO:0003677(DNA binding);GO:0003700(transcription factor activity, sequence-specific DNA binding);GO:0005515(protein binding);GO:0005634(nucleus);GO:0006351(transcription, DNA-templated);GO:0006355(regulation of transcription, DNA-templated);GO:0007275(multicellular organism development);GO:0009414(response to water deprivation);GO:0009867(jasmonic acid mediated signaling pathway)
.:MSTRG.9089.1	u	A03	-	21280839	21281441	MSTRG.9089.1	2	383	MSTRG.9089	.	7.21563	0	inf	inf	1.17626e-14	7.83487e-14	up	yes											ath-MIR829-p5_2ss9GA17TC	ACTTTGAAACTTTGATCT	up	inf	inf	1.79e-15	1.15e-19	0	62	BraA05g031610.3C	0	A05	-	23102929	23104130	BraA05g031610.3C	3	1002	MSTRG.14610	BraA05g031610.3C	GO:0003677(DNA binding);GO:0003700(transcription factor activity, sequence-specific DNA binding);GO:0005515(protein binding);GO:0005634(nucleus);GO:0006351(transcription, DNA-templated);GO:0006355(regulation of transcription, DNA-templated);GO:0007275(multicellular organism development);GO:0009414(response to water deprivation);GO:0009867(jasmonic acid mediated signaling pathway)
.:MSTRG.23763.1	u	A08	.	22733736	22734122	MSTRG.23763.1	1	387	MSTRG.23763	.	56.56	0.363601	155.555	7.28128	5.3145e-14	3.25095e-13	up	yes											ath-MIR829-p5_2ss9GA17TC	ACTTTGAAACTTTGATCT	up	inf	inf	1.79e-15	1.15e-19	0	62	BraA05g031610.3C	0	A05	-	23102929	23104130	BraA05g031610.3C	3	1002	MSTRG.14610	BraA05g031610.3C	GO:0003677(DNA binding);GO:0003700(transcription factor activity, sequence-specific DNA binding);GO:0005515(protein binding);GO:0005634(nucleus);GO:0006351(transcription, DNA-templated);GO:0006355(regulation of transcription, DNA-templated);GO:0007275(multicellular organism development);GO:0009414(response to water deprivation);GO:0009867(jasmonic acid mediated signaling pathway)
.:MSTRG.20927.1	u	A07	+	25731295	25732063	MSTRG.20927.1	2	683	MSTRG.20927	.	3.22858	0	inf	inf	1.02196e-13	6.03557e-13	up	yes											ath-MIR829-p5_2ss9GA17TC	ACTTTGAAACTTTGATCT	up	inf	inf	1.79e-15	1.15e-19	0	62	BraA05g031610.3C	0	A05	-	23102929	23104130	BraA05g031610.3C	3	1002	MSTRG.14610	BraA05g031610.3C	GO:0003677(DNA binding);GO:0003700(transcription factor activity, sequence-specific DNA binding);GO:0005515(protein binding);GO:0005634(nucleus);GO:0006351(transcription, DNA-templated);GO:0006355(regulation of transcription, DNA-templated);GO:0007275(multicellular organism development);GO:0009414(response to water deprivation);GO:0009867(jasmonic acid mediated signaling pathway)
.:MSTRG.1476.1	u	A01	.	10850723	10850952	MSTRG.1476.1	1	230	MSTRG.1476	.	14.5877	0.034938	417.53	8.70574	1.48361e-13	8.55504e-13	up	yes											ath-MIR829-p5_2ss9GA17TC	ACTTTGAAACTTTGATCT	up	inf	inf	1.79e-15	1.15e-19	0	62	BraA05g031610.3C	0	A05	-	23102929	23104130	BraA05g031610.3C	3	1002	MSTRG.14610	BraA05g031610.3C	GO:0003677(DNA binding);GO:0003700(transcription factor activity, sequence-specific DNA binding);GO:0005515(protein binding);GO:0005634(nucleus);GO:0006351(transcription, DNA-templated);GO:0006355(regulation of transcription, DNA-templated);GO:0007275(multicellular organism development);GO:0009414(response to water deprivation);GO:0009867(jasmonic acid mediated signaling pathway)
.:MSTRG.9184.1	u	A03	-	22048552	22049582	MSTRG.9184.1	3	573	MSTRG.9184	.	3.56018	0	inf	inf	2.1131e-13	1.19226e-12	up	yes											ath-MIR829-p5_2ss9GA17TC	ACTTTGAAACTTTGATCT	up	inf	inf	1.79e-15	1.15e-19	0	62	BraA05g031610.3C	0	A05	-	23102929	23104130	BraA05g031610.3C	3	1002	MSTRG.14610	BraA05g031610.3C	GO:0003677(DNA binding);GO:0003700(transcription factor activity, sequence-specific DNA binding);GO:0005515(protein binding);GO:0005634(nucleus);GO:0006351(transcription, DNA-templated);GO:0006355(regulation of transcription, DNA-templated);GO:0007275(multicellular organism development);GO:0009414(response to water deprivation);GO:0009867(jasmonic acid mediated signaling pathway)
.:MSTRG.7896.2	u	A03	+	12824840	12825699	MSTRG.7896.2	2	758	MSTRG.7896	.	2.35027	0	inf	inf	7.58708e-13	4.04153e-12	up	yes											ath-MIR829-p5_2ss9GA17TC	ACTTTGAAACTTTGATCT	up	inf	inf	1.79e-15	1.15e-19	0	62	BraA05g031610.3C	0	A05	-	23102929	23104130	BraA05g031610.3C	3	1002	MSTRG.14610	BraA05g031610.3C	GO:0003677(DNA binding);GO:0003700(transcription factor activity, sequence-specific DNA binding);GO:0005515(protein binding);GO:0005634(nucleus);GO:0006351(transcription, DNA-templated);GO:0006355(regulation of transcription, DNA-templated);GO:0007275(multicellular organism development);GO:0009414(response to water deprivation);GO:0009867(jasmonic acid mediated signaling pathway)
.:MSTRG.3988.1	u	A02	.	6644634	6645204	MSTRG.3988.1	1	571	MSTRG.3988	.	3.09964	0	inf	inf	8.34811e-13	4.42246e-12	up	yes											ath-MIR829-p5_2ss9GA17TC	ACTTTGAAACTTTGATCT	up	inf	inf	1.79e-15	1.15e-19	0	62	BraA05g031610.3C	0	A05	-	23102929	23104130	BraA05g031610.3C	3	1002	MSTRG.14610	BraA05g031610.3C	GO:0003677(DNA binding);GO:0003700(transcription factor activity, sequence-specific DNA binding);GO:0005515(protein binding);GO:0005634(nucleus);GO:0006351(transcription, DNA-templated);GO:0006355(regulation of transcription, DNA-templated);GO:0007275(multicellular organism development);GO:0009414(response to water deprivation);GO:0009867(jasmonic acid mediated signaling pathway)
.:MSTRG.14030.1	u	A05	-	16680638	16681808	MSTRG.14030.1	1	1171	MSTRG.14030	.	5.02066	0.036928	135.958	7.08702	1.76228e-12	9.00262e-12	up	yes											ath-MIR829-p5_2ss9GA17TC	ACTTTGAAACTTTGATCT	up	inf	inf	1.79e-15	1.15e-19	0	62	BraA05g031610.3C	0	A05	-	23102929	23104130	BraA05g031610.3C	3	1002	MSTRG.14610	BraA05g031610.3C	GO:0003677(DNA binding);GO:0003700(transcription factor activity, sequence-specific DNA binding);GO:0005515(protein binding);GO:0005634(nucleus);GO:0006351(transcription, DNA-templated);GO:0006355(regulation of transcription, DNA-templated);GO:0007275(multicellular organism development);GO:0009414(response to water deprivation);GO:0009867(jasmonic acid mediated signaling pathway)
.:MSTRG.25313.1	u	A09	+	14597088	14597683	MSTRG.25313.1	2	511	MSTRG.25313	.	2.90634	0	inf	inf	4.26396e-12	2.08329e-11	up	yes											ath-MIR829-p5_2ss9GA17TC	ACTTTGAAACTTTGATCT	up	inf	inf	1.79e-15	1.15e-19	0	62	BraA05g031610.3C	0	A05	-	23102929	23104130	BraA05g031610.3C	3	1002	MSTRG.14610	BraA05g031610.3C	GO:0003677(DNA binding);GO:0003700(transcription factor activity, sequence-specific DNA binding);GO:0005515(protein binding);GO:0005634(nucleus);GO:0006351(transcription, DNA-templated);GO:0006355(regulation of transcription, DNA-templated);GO:0007275(multicellular organism development);GO:0009414(response to water deprivation);GO:0009867(jasmonic acid mediated signaling pathway)
.:MSTRG.10234.1	u	A03	-	31551922	31552663	MSTRG.10234.1	3	483	MSTRG.10234	.	3.06566	0	inf	inf	4.42803e-12	2.15931e-11	up	yes											ath-MIR829-p5_2ss9GA17TC	ACTTTGAAACTTTGATCT	up	inf	inf	1.79e-15	1.15e-19	0	62	BraA05g031610.3C	0	A05	-	23102929	23104130	BraA05g031610.3C	3	1002	MSTRG.14610	BraA05g031610.3C	GO:0003677(DNA binding);GO:0003700(transcription factor activity, sequence-specific DNA binding);GO:0005515(protein binding);GO:0005634(nucleus);GO:0006351(transcription, DNA-templated);GO:0006355(regulation of transcription, DNA-templated);GO:0007275(multicellular organism development);GO:0009414(response to water deprivation);GO:0009867(jasmonic acid mediated signaling pathway)
.:MSTRG.27688.1	u	A09	.	41830151	41831009	MSTRG.27688.1	1	859	MSTRG.27688	.	1.53514	0	inf	inf	1.30047e-11	6.03771e-11	up	yes											ath-MIR829-p5_2ss9GA17TC	ACTTTGAAACTTTGATCT	up	inf	inf	1.79e-15	1.15e-19	0	62	BraA05g031610.3C	0	A05	-	23102929	23104130	BraA05g031610.3C	3	1002	MSTRG.14610	BraA05g031610.3C	GO:0003677(DNA binding);GO:0003700(transcription factor activity, sequence-specific DNA binding);GO:0005515(protein binding);GO:0005634(nucleus);GO:0006351(transcription, DNA-templated);GO:0006355(regulation of transcription, DNA-templated);GO:0007275(multicellular organism development);GO:0009414(response to water deprivation);GO:0009867(jasmonic acid mediated signaling pathway)
.:MSTRG.16943.1	u	A06	+	15077773	15078007	MSTRG.16943.1	1	235	MSTRG.16943	.	2.7773	44.8114	0.0619775	-4.01211	1.80487e-10	7.46453e-10	down	yes											ath-MIR829-p5_2ss9GA17TC	ACTTTGAAACTTTGATCT	up	inf	inf	1.79e-15	1.15e-19	0	62	BraA05g031610.3C	0	A05	-	23102929	23104130	BraA05g031610.3C	3	1002	MSTRG.14610	BraA05g031610.3C	GO:0003677(DNA binding);GO:0003700(transcription factor activity, sequence-specific DNA binding);GO:0005515(protein binding);GO:0005634(nucleus);GO:0006351(transcription, DNA-templated);GO:0006355(regulation of transcription, DNA-templated);GO:0007275(multicellular organism development);GO:0009414(response to water deprivation);GO:0009867(jasmonic acid mediated signaling pathway)
.:MSTRG.8723.1	u	A03	.	18222398	18223951	MSTRG.8723.1	1	1554	MSTRG.8723	.	1.08718	0.011161	97.4089	6.60598	1.56486e-09	6.0031e-09	up	yes											ath-MIR829-p5_2ss9GA17TC	ACTTTGAAACTTTGATCT	up	inf	inf	1.79e-15	1.15e-19	0	62	BraA05g031610.3C	0	A05	-	23102929	23104130	BraA05g031610.3C	3	1002	MSTRG.14610	BraA05g031610.3C	GO:0003677(DNA binding);GO:0003700(transcription factor activity, sequence-specific DNA binding);GO:0005515(protein binding);GO:0005634(nucleus);GO:0006351(transcription, DNA-templated);GO:0006355(regulation of transcription, DNA-templated);GO:0007275(multicellular organism development);GO:0009414(response to water deprivation);GO:0009867(jasmonic acid mediated signaling pathway)
.:MSTRG.14514.1	u	A05	-	22257098	22258142	MSTRG.14514.1	2	457	MSTRG.14514	.	0.370783	2.78976	0.132908	-2.9115	5.28853e-07	1.65622e-06	down	yes											ath-MIR829-p5_2ss9GA17TC	ACTTTGAAACTTTGATCT	up	inf	inf	1.79e-15	1.15e-19	0	62	BraA05g031610.3C	0	A05	-	23102929	23104130	BraA05g031610.3C	3	1002	MSTRG.14610	BraA05g031610.3C	GO:0003677(DNA binding);GO:0003700(transcription factor activity, sequence-specific DNA binding);GO:0005515(protein binding);GO:0005634(nucleus);GO:0006351(transcription, DNA-templated);GO:0006355(regulation of transcription, DNA-templated);GO:0007275(multicellular organism development);GO:0009414(response to water deprivation);GO:0009867(jasmonic acid mediated signaling pathway)
BraA01g025400.3C:MSTRG.1758.1	j	A01	+	15084004	15087809	MSTRG.1758.1	2	898	MSTRG.1758	BraA01g025400.3C	1.15475	5.83866	0.197776	-2.33806	4.97292e-06	1.40939e-05	down	yes											ath-MIR829-p5_2ss9GA17TC	ACTTTGAAACTTTGATCT	up	inf	inf	1.79e-15	1.15e-19	0	62	BraA05g031610.3C	0	A05	-	23102929	23104130	BraA05g031610.3C	3	1002	MSTRG.14610	BraA05g031610.3C	GO:0003677(DNA binding);GO:0003700(transcription factor activity, sequence-specific DNA binding);GO:0005515(protein binding);GO:0005634(nucleus);GO:0006351(transcription, DNA-templated);GO:0006355(regulation of transcription, DNA-templated);GO:0007275(multicellular organism development);GO:0009414(response to water deprivation);GO:0009867(jasmonic acid mediated signaling pathway)
.:MSTRG.10863.1	u	A04	+	4318011	4319933	MSTRG.10863.1	4	1416	MSTRG.10863	.	3.38689	0.297846	11.3713	3.50732	0.000309812	0.000706076	up	yes											ath-MIR829-p5_2ss9GA17TC	ACTTTGAAACTTTGATCT	up	inf	inf	1.79e-15	1.15e-19	0	62	BraA05g031610.3C	0	A05	-	23102929	23104130	BraA05g031610.3C	3	1002	MSTRG.14610	BraA05g031610.3C	GO:0003677(DNA binding);GO:0003700(transcription factor activity, sequence-specific DNA binding);GO:0005515(protein binding);GO:0005634(nucleus);GO:0006351(transcription, DNA-templated);GO:0006355(regulation of transcription, DNA-templated);GO:0007275(multicellular organism development);GO:0009414(response to water deprivation);GO:0009867(jasmonic acid mediated signaling pathway)
BraA07g013770.3C:MSTRG.19299.1	j	A07	+	12739774	12741086	MSTRG.19299.1	3	1106	MSTRG.19299	BraA07g013770.3C	1.96848	0.285983	6.88321	2.78308	0.00868443	0.0156068	up	yes											ath-MIR829-p5_2ss9GA17TC	ACTTTGAAACTTTGATCT	up	inf	inf	1.79e-15	1.15e-19	0	62	BraA05g031610.3C	0	A05	-	23102929	23104130	BraA05g031610.3C	3	1002	MSTRG.14610	BraA05g031610.3C	GO:0003677(DNA binding);GO:0003700(transcription factor activity, sequence-specific DNA binding);GO:0005515(protein binding);GO:0005634(nucleus);GO:0006351(transcription, DNA-templated);GO:0006355(regulation of transcription, DNA-templated);GO:0007275(multicellular organism development);GO:0009414(response to water deprivation);GO:0009867(jasmonic acid mediated signaling pathway)
.:MSTRG.14213.1	u	A05	-	19506916	19510426	MSTRG.14213.1	2	474	MSTRG.14213	.	315.699	0	inf	inf	7.95199e-32	6.48388e-30	up	yes	circRNA146	122.57	0	7	0	inf	up	0	0	yes	ath-MIR845b-p3_2ss16AT18GT	TCTGATACCAAATTGTTT	up	inf	inf	0.00801	0.00727	0	7	BraA02g023130.3C	0	A02	+	13558302	13561755	BraA02g023130.3C	7	1440	MSTRG.4633	BraA02g023130.3C	GO:0005576(extracellular region);GO:0005578(proteinaceous extracellular matrix);GO:0016042(lipid catabolic process);GO:0016298(lipase activity);GO:0016746(transferase activity, transferring acyl groups);GO:0019953(sexual reproduction);GO:0052689(carboxylic ester hydrolase activity);GO:0070505(pollen coat)
.:MSTRG.14213.1	u	A05	-	19506916	19510426	MSTRG.14213.1	2	474	MSTRG.14213	.	315.699	0	inf	inf	7.95199e-32	6.48388e-30	up	yes	circRNA106	70.04	0	4	0	inf	up	0	0	yes	ath-MIR845b-p3_2ss16AT18GT	TCTGATACCAAATTGTTT	up	inf	inf	0.00801	0.00727	0	7	BraA02g023130.3C	0	A02	+	13558302	13561755	BraA02g023130.3C	7	1440	MSTRG.4633	BraA02g023130.3C	GO:0005576(extracellular region);GO:0005578(proteinaceous extracellular matrix);GO:0016042(lipid catabolic process);GO:0016298(lipase activity);GO:0016746(transferase activity, transferring acyl groups);GO:0019953(sexual reproduction);GO:0052689(carboxylic ester hydrolase activity);GO:0070505(pollen coat)
.:MSTRG.14213.1	u	A05	-	19506916	19510426	MSTRG.14213.1	2	474	MSTRG.14213	.	315.699	0	inf	inf	7.95199e-32	6.48388e-30	up	yes	circRNA161	35.02	0	2	0	inf	up	0	0.01	yes	ath-MIR845b-p3_2ss16AT18GT	TCTGATACCAAATTGTTT	up	inf	inf	0.00801	0.00727	0	7	BraA02g023130.3C	0	A02	+	13558302	13561755	BraA02g023130.3C	7	1440	MSTRG.4633	BraA02g023130.3C	GO:0005576(extracellular region);GO:0005578(proteinaceous extracellular matrix);GO:0016042(lipid catabolic process);GO:0016298(lipase activity);GO:0016746(transferase activity, transferring acyl groups);GO:0019953(sexual reproduction);GO:0052689(carboxylic ester hydrolase activity);GO:0070505(pollen coat)
.:MSTRG.21171.1	u	A07	-	27319262	27322927	MSTRG.21171.1	2	700	MSTRG.21171	.	190.331	0	inf	inf	2.53836e-31	1.94147e-29	up	yes	circRNA146	122.57	0	7	0	inf	up	0	0	yes	ath-MIR845b-p3_2ss16AT18GT	TCTGATACCAAATTGTTT	up	inf	inf	0.00801	0.00727	0	7	BraA02g023130.3C	0	A02	+	13558302	13561755	BraA02g023130.3C	7	1440	MSTRG.4633	BraA02g023130.3C	GO:0005576(extracellular region);GO:0005578(proteinaceous extracellular matrix);GO:0016042(lipid catabolic process);GO:0016298(lipase activity);GO:0016746(transferase activity, transferring acyl groups);GO:0019953(sexual reproduction);GO:0052689(carboxylic ester hydrolase activity);GO:0070505(pollen coat)
.:MSTRG.21171.1	u	A07	-	27319262	27322927	MSTRG.21171.1	2	700	MSTRG.21171	.	190.331	0	inf	inf	2.53836e-31	1.94147e-29	up	yes	circRNA106	70.04	0	4	0	inf	up	0	0	yes	ath-MIR845b-p3_2ss16AT18GT	TCTGATACCAAATTGTTT	up	inf	inf	0.00801	0.00727	0	7	BraA02g023130.3C	0	A02	+	13558302	13561755	BraA02g023130.3C	7	1440	MSTRG.4633	BraA02g023130.3C	GO:0005576(extracellular region);GO:0005578(proteinaceous extracellular matrix);GO:0016042(lipid catabolic process);GO:0016298(lipase activity);GO:0016746(transferase activity, transferring acyl groups);GO:0019953(sexual reproduction);GO:0052689(carboxylic ester hydrolase activity);GO:0070505(pollen coat)
.:MSTRG.21171.1	u	A07	-	27319262	27322927	MSTRG.21171.1	2	700	MSTRG.21171	.	190.331	0	inf	inf	2.53836e-31	1.94147e-29	up	yes	circRNA161	35.02	0	2	0	inf	up	0	0.01	yes	ath-MIR845b-p3_2ss16AT18GT	TCTGATACCAAATTGTTT	up	inf	inf	0.00801	0.00727	0	7	BraA02g023130.3C	0	A02	+	13558302	13561755	BraA02g023130.3C	7	1440	MSTRG.4633	BraA02g023130.3C	GO:0005576(extracellular region);GO:0005578(proteinaceous extracellular matrix);GO:0016042(lipid catabolic process);GO:0016298(lipase activity);GO:0016746(transferase activity, transferring acyl groups);GO:0019953(sexual reproduction);GO:0052689(carboxylic ester hydrolase activity);GO:0070505(pollen coat)
.:MSTRG.21171.2	u	A07	-	27319262	27322927	MSTRG.21171.2	2	700	MSTRG.21171	.	157.891	0	inf	inf	1.64155e-30	1.07949e-28	up	yes	circRNA146	122.57	0	7	0	inf	up	0	0	yes	ath-MIR845b-p3_2ss16AT18GT	TCTGATACCAAATTGTTT	up	inf	inf	0.00801	0.00727	0	7	BraA02g023130.3C	0	A02	+	13558302	13561755	BraA02g023130.3C	7	1440	MSTRG.4633	BraA02g023130.3C	GO:0005576(extracellular region);GO:0005578(proteinaceous extracellular matrix);GO:0016042(lipid catabolic process);GO:0016298(lipase activity);GO:0016746(transferase activity, transferring acyl groups);GO:0019953(sexual reproduction);GO:0052689(carboxylic ester hydrolase activity);GO:0070505(pollen coat)
.:MSTRG.21171.2	u	A07	-	27319262	27322927	MSTRG.21171.2	2	700	MSTRG.21171	.	157.891	0	inf	inf	1.64155e-30	1.07949e-28	up	yes	circRNA106	70.04	0	4	0	inf	up	0	0	yes	ath-MIR845b-p3_2ss16AT18GT	TCTGATACCAAATTGTTT	up	inf	inf	0.00801	0.00727	0	7	BraA02g023130.3C	0	A02	+	13558302	13561755	BraA02g023130.3C	7	1440	MSTRG.4633	BraA02g023130.3C	GO:0005576(extracellular region);GO:0005578(proteinaceous extracellular matrix);GO:0016042(lipid catabolic process);GO:0016298(lipase activity);GO:0016746(transferase activity, transferring acyl groups);GO:0019953(sexual reproduction);GO:0052689(carboxylic ester hydrolase activity);GO:0070505(pollen coat)
.:MSTRG.21171.2	u	A07	-	27319262	27322927	MSTRG.21171.2	2	700	MSTRG.21171	.	157.891	0	inf	inf	1.64155e-30	1.07949e-28	up	yes	circRNA161	35.02	0	2	0	inf	up	0	0.01	yes	ath-MIR845b-p3_2ss16AT18GT	TCTGATACCAAATTGTTT	up	inf	inf	0.00801	0.00727	0	7	BraA02g023130.3C	0	A02	+	13558302	13561755	BraA02g023130.3C	7	1440	MSTRG.4633	BraA02g023130.3C	GO:0005576(extracellular region);GO:0005578(proteinaceous extracellular matrix);GO:0016042(lipid catabolic process);GO:0016298(lipase activity);GO:0016746(transferase activity, transferring acyl groups);GO:0019953(sexual reproduction);GO:0052689(carboxylic ester hydrolase activity);GO:0070505(pollen coat)
.:MSTRG.18069.1	u	A06	+	25880750	25881268	MSTRG.18069.1	1	519	MSTRG.18069	.	40.5491	0	inf	inf	2.51594e-23	5.30296e-22	up	yes	circRNA146	122.57	0	7	0	inf	up	0	0	yes	ath-MIR845b-p3_2ss16AT18GT	TCTGATACCAAATTGTTT	up	inf	inf	0.00801	0.00727	0	7	BraA02g023130.3C	0	A02	+	13558302	13561755	BraA02g023130.3C	7	1440	MSTRG.4633	BraA02g023130.3C	GO:0005576(extracellular region);GO:0005578(proteinaceous extracellular matrix);GO:0016042(lipid catabolic process);GO:0016298(lipase activity);GO:0016746(transferase activity, transferring acyl groups);GO:0019953(sexual reproduction);GO:0052689(carboxylic ester hydrolase activity);GO:0070505(pollen coat)
.:MSTRG.18069.1	u	A06	+	25880750	25881268	MSTRG.18069.1	1	519	MSTRG.18069	.	40.5491	0	inf	inf	2.51594e-23	5.30296e-22	up	yes	circRNA106	70.04	0	4	0	inf	up	0	0	yes	ath-MIR845b-p3_2ss16AT18GT	TCTGATACCAAATTGTTT	up	inf	inf	0.00801	0.00727	0	7	BraA02g023130.3C	0	A02	+	13558302	13561755	BraA02g023130.3C	7	1440	MSTRG.4633	BraA02g023130.3C	GO:0005576(extracellular region);GO:0005578(proteinaceous extracellular matrix);GO:0016042(lipid catabolic process);GO:0016298(lipase activity);GO:0016746(transferase activity, transferring acyl groups);GO:0019953(sexual reproduction);GO:0052689(carboxylic ester hydrolase activity);GO:0070505(pollen coat)
.:MSTRG.18069.1	u	A06	+	25880750	25881268	MSTRG.18069.1	1	519	MSTRG.18069	.	40.5491	0	inf	inf	2.51594e-23	5.30296e-22	up	yes	circRNA161	35.02	0	2	0	inf	up	0	0.01	yes	ath-MIR845b-p3_2ss16AT18GT	TCTGATACCAAATTGTTT	up	inf	inf	0.00801	0.00727	0	7	BraA02g023130.3C	0	A02	+	13558302	13561755	BraA02g023130.3C	7	1440	MSTRG.4633	BraA02g023130.3C	GO:0005576(extracellular region);GO:0005578(proteinaceous extracellular matrix);GO:0016042(lipid catabolic process);GO:0016298(lipase activity);GO:0016746(transferase activity, transferring acyl groups);GO:0019953(sexual reproduction);GO:0052689(carboxylic ester hydrolase activity);GO:0070505(pollen coat)
.:MSTRG.11661.1	u	A04	+	14609262	14610698	MSTRG.11661.1	4	1065	MSTRG.11661	.	6.83216	0	inf	inf	9.3562e-19	1.05496e-17	up	yes	circRNA146	122.57	0	7	0	inf	up	0	0	yes	ath-MIR845b-p3_2ss16AT18GT	TCTGATACCAAATTGTTT	up	inf	inf	0.00801	0.00727	0	7	BraA02g023130.3C	0	A02	+	13558302	13561755	BraA02g023130.3C	7	1440	MSTRG.4633	BraA02g023130.3C	GO:0005576(extracellular region);GO:0005578(proteinaceous extracellular matrix);GO:0016042(lipid catabolic process);GO:0016298(lipase activity);GO:0016746(transferase activity, transferring acyl groups);GO:0019953(sexual reproduction);GO:0052689(carboxylic ester hydrolase activity);GO:0070505(pollen coat)
.:MSTRG.11661.1	u	A04	+	14609262	14610698	MSTRG.11661.1	4	1065	MSTRG.11661	.	6.83216	0	inf	inf	9.3562e-19	1.05496e-17	up	yes	circRNA106	70.04	0	4	0	inf	up	0	0	yes	ath-MIR845b-p3_2ss16AT18GT	TCTGATACCAAATTGTTT	up	inf	inf	0.00801	0.00727	0	7	BraA02g023130.3C	0	A02	+	13558302	13561755	BraA02g023130.3C	7	1440	MSTRG.4633	BraA02g023130.3C	GO:0005576(extracellular region);GO:0005578(proteinaceous extracellular matrix);GO:0016042(lipid catabolic process);GO:0016298(lipase activity);GO:0016746(transferase activity, transferring acyl groups);GO:0019953(sexual reproduction);GO:0052689(carboxylic ester hydrolase activity);GO:0070505(pollen coat)
.:MSTRG.11661.1	u	A04	+	14609262	14610698	MSTRG.11661.1	4	1065	MSTRG.11661	.	6.83216	0	inf	inf	9.3562e-19	1.05496e-17	up	yes	circRNA161	35.02	0	2	0	inf	up	0	0.01	yes	ath-MIR845b-p3_2ss16AT18GT	TCTGATACCAAATTGTTT	up	inf	inf	0.00801	0.00727	0	7	BraA02g023130.3C	0	A02	+	13558302	13561755	BraA02g023130.3C	7	1440	MSTRG.4633	BraA02g023130.3C	GO:0005576(extracellular region);GO:0005578(proteinaceous extracellular matrix);GO:0016042(lipid catabolic process);GO:0016298(lipase activity);GO:0016746(transferase activity, transferring acyl groups);GO:0019953(sexual reproduction);GO:0052689(carboxylic ester hydrolase activity);GO:0070505(pollen coat)
.:MSTRG.25939.1	u	A09	.	26246597	26247137	MSTRG.25939.1	1	541	MSTRG.25939	.	6.37273	0	inf	inf	1.38724e-15	1.03656e-14	up	yes	circRNA146	122.57	0	7	0	inf	up	0	0	yes	ath-MIR845b-p3_2ss16AT18GT	TCTGATACCAAATTGTTT	up	inf	inf	0.00801	0.00727	0	7	BraA02g023130.3C	0	A02	+	13558302	13561755	BraA02g023130.3C	7	1440	MSTRG.4633	BraA02g023130.3C	GO:0005576(extracellular region);GO:0005578(proteinaceous extracellular matrix);GO:0016042(lipid catabolic process);GO:0016298(lipase activity);GO:0016746(transferase activity, transferring acyl groups);GO:0019953(sexual reproduction);GO:0052689(carboxylic ester hydrolase activity);GO:0070505(pollen coat)
.:MSTRG.25939.1	u	A09	.	26246597	26247137	MSTRG.25939.1	1	541	MSTRG.25939	.	6.37273	0	inf	inf	1.38724e-15	1.03656e-14	up	yes	circRNA106	70.04	0	4	0	inf	up	0	0	yes	ath-MIR845b-p3_2ss16AT18GT	TCTGATACCAAATTGTTT	up	inf	inf	0.00801	0.00727	0	7	BraA02g023130.3C	0	A02	+	13558302	13561755	BraA02g023130.3C	7	1440	MSTRG.4633	BraA02g023130.3C	GO:0005576(extracellular region);GO:0005578(proteinaceous extracellular matrix);GO:0016042(lipid catabolic process);GO:0016298(lipase activity);GO:0016746(transferase activity, transferring acyl groups);GO:0019953(sexual reproduction);GO:0052689(carboxylic ester hydrolase activity);GO:0070505(pollen coat)
.:MSTRG.25939.1	u	A09	.	26246597	26247137	MSTRG.25939.1	1	541	MSTRG.25939	.	6.37273	0	inf	inf	1.38724e-15	1.03656e-14	up	yes	circRNA161	35.02	0	2	0	inf	up	0	0.01	yes	ath-MIR845b-p3_2ss16AT18GT	TCTGATACCAAATTGTTT	up	inf	inf	0.00801	0.00727	0	7	BraA02g023130.3C	0	A02	+	13558302	13561755	BraA02g023130.3C	7	1440	MSTRG.4633	BraA02g023130.3C	GO:0005576(extracellular region);GO:0005578(proteinaceous extracellular matrix);GO:0016042(lipid catabolic process);GO:0016298(lipase activity);GO:0016746(transferase activity, transferring acyl groups);GO:0019953(sexual reproduction);GO:0052689(carboxylic ester hydrolase activity);GO:0070505(pollen coat)
.:MSTRG.4677.1	u	A02	-	14139883	14140475	MSTRG.4677.1	1	593	MSTRG.4677	.	5.67423	0	inf	inf	1.7621e-15	1.30058e-14	up	yes	circRNA146	122.57	0	7	0	inf	up	0	0	yes	ath-MIR845b-p3_2ss16AT18GT	TCTGATACCAAATTGTTT	up	inf	inf	0.00801	0.00727	0	7	BraA02g023130.3C	0	A02	+	13558302	13561755	BraA02g023130.3C	7	1440	MSTRG.4633	BraA02g023130.3C	GO:0005576(extracellular region);GO:0005578(proteinaceous extracellular matrix);GO:0016042(lipid catabolic process);GO:0016298(lipase activity);GO:0016746(transferase activity, transferring acyl groups);GO:0019953(sexual reproduction);GO:0052689(carboxylic ester hydrolase activity);GO:0070505(pollen coat)
.:MSTRG.4677.1	u	A02	-	14139883	14140475	MSTRG.4677.1	1	593	MSTRG.4677	.	5.67423	0	inf	inf	1.7621e-15	1.30058e-14	up	yes	circRNA106	70.04	0	4	0	inf	up	0	0	yes	ath-MIR845b-p3_2ss16AT18GT	TCTGATACCAAATTGTTT	up	inf	inf	0.00801	0.00727	0	7	BraA02g023130.3C	0	A02	+	13558302	13561755	BraA02g023130.3C	7	1440	MSTRG.4633	BraA02g023130.3C	GO:0005576(extracellular region);GO:0005578(proteinaceous extracellular matrix);GO:0016042(lipid catabolic process);GO:0016298(lipase activity);GO:0016746(transferase activity, transferring acyl groups);GO:0019953(sexual reproduction);GO:0052689(carboxylic ester hydrolase activity);GO:0070505(pollen coat)
.:MSTRG.4677.1	u	A02	-	14139883	14140475	MSTRG.4677.1	1	593	MSTRG.4677	.	5.67423	0	inf	inf	1.7621e-15	1.30058e-14	up	yes	circRNA161	35.02	0	2	0	inf	up	0	0.01	yes	ath-MIR845b-p3_2ss16AT18GT	TCTGATACCAAATTGTTT	up	inf	inf	0.00801	0.00727	0	7	BraA02g023130.3C	0	A02	+	13558302	13561755	BraA02g023130.3C	7	1440	MSTRG.4633	BraA02g023130.3C	GO:0005576(extracellular region);GO:0005578(proteinaceous extracellular matrix);GO:0016042(lipid catabolic process);GO:0016298(lipase activity);GO:0016746(transferase activity, transferring acyl groups);GO:0019953(sexual reproduction);GO:0052689(carboxylic ester hydrolase activity);GO:0070505(pollen coat)
.:MSTRG.11661.2	u	A04	+	14609262	14610698	MSTRG.11661.2	4	1154	MSTRG.11661	.	2.78017	0	inf	inf	2.79126e-15	2.01389e-14	up	yes	circRNA146	122.57	0	7	0	inf	up	0	0	yes	ath-MIR845b-p3_2ss16AT18GT	TCTGATACCAAATTGTTT	up	inf	inf	0.00801	0.00727	0	7	BraA02g023130.3C	0	A02	+	13558302	13561755	BraA02g023130.3C	7	1440	MSTRG.4633	BraA02g023130.3C	GO:0005576(extracellular region);GO:0005578(proteinaceous extracellular matrix);GO:0016042(lipid catabolic process);GO:0016298(lipase activity);GO:0016746(transferase activity, transferring acyl groups);GO:0019953(sexual reproduction);GO:0052689(carboxylic ester hydrolase activity);GO:0070505(pollen coat)
.:MSTRG.11661.2	u	A04	+	14609262	14610698	MSTRG.11661.2	4	1154	MSTRG.11661	.	2.78017	0	inf	inf	2.79126e-15	2.01389e-14	up	yes	circRNA106	70.04	0	4	0	inf	up	0	0	yes	ath-MIR845b-p3_2ss16AT18GT	TCTGATACCAAATTGTTT	up	inf	inf	0.00801	0.00727	0	7	BraA02g023130.3C	0	A02	+	13558302	13561755	BraA02g023130.3C	7	1440	MSTRG.4633	BraA02g023130.3C	GO:0005576(extracellular region);GO:0005578(proteinaceous extracellular matrix);GO:0016042(lipid catabolic process);GO:0016298(lipase activity);GO:0016746(transferase activity, transferring acyl groups);GO:0019953(sexual reproduction);GO:0052689(carboxylic ester hydrolase activity);GO:0070505(pollen coat)
.:MSTRG.11661.2	u	A04	+	14609262	14610698	MSTRG.11661.2	4	1154	MSTRG.11661	.	2.78017	0	inf	inf	2.79126e-15	2.01389e-14	up	yes	circRNA161	35.02	0	2	0	inf	up	0	0.01	yes	ath-MIR845b-p3_2ss16AT18GT	TCTGATACCAAATTGTTT	up	inf	inf	0.00801	0.00727	0	7	BraA02g023130.3C	0	A02	+	13558302	13561755	BraA02g023130.3C	7	1440	MSTRG.4633	BraA02g023130.3C	GO:0005576(extracellular region);GO:0005578(proteinaceous extracellular matrix);GO:0016042(lipid catabolic process);GO:0016298(lipase activity);GO:0016746(transferase activity, transferring acyl groups);GO:0019953(sexual reproduction);GO:0052689(carboxylic ester hydrolase activity);GO:0070505(pollen coat)
.:MSTRG.9089.1	u	A03	-	21280839	21281441	MSTRG.9089.1	2	383	MSTRG.9089	.	7.21563	0	inf	inf	1.17626e-14	7.83487e-14	up	yes	circRNA146	122.57	0	7	0	inf	up	0	0	yes	ath-MIR845b-p3_2ss16AT18GT	TCTGATACCAAATTGTTT	up	inf	inf	0.00801	0.00727	0	7	BraA02g023130.3C	0	A02	+	13558302	13561755	BraA02g023130.3C	7	1440	MSTRG.4633	BraA02g023130.3C	GO:0005576(extracellular region);GO:0005578(proteinaceous extracellular matrix);GO:0016042(lipid catabolic process);GO:0016298(lipase activity);GO:0016746(transferase activity, transferring acyl groups);GO:0019953(sexual reproduction);GO:0052689(carboxylic ester hydrolase activity);GO:0070505(pollen coat)
.:MSTRG.9089.1	u	A03	-	21280839	21281441	MSTRG.9089.1	2	383	MSTRG.9089	.	7.21563	0	inf	inf	1.17626e-14	7.83487e-14	up	yes	circRNA106	70.04	0	4	0	inf	up	0	0	yes	ath-MIR845b-p3_2ss16AT18GT	TCTGATACCAAATTGTTT	up	inf	inf	0.00801	0.00727	0	7	BraA02g023130.3C	0	A02	+	13558302	13561755	BraA02g023130.3C	7	1440	MSTRG.4633	BraA02g023130.3C	GO:0005576(extracellular region);GO:0005578(proteinaceous extracellular matrix);GO:0016042(lipid catabolic process);GO:0016298(lipase activity);GO:0016746(transferase activity, transferring acyl groups);GO:0019953(sexual reproduction);GO:0052689(carboxylic ester hydrolase activity);GO:0070505(pollen coat)
.:MSTRG.9089.1	u	A03	-	21280839	21281441	MSTRG.9089.1	2	383	MSTRG.9089	.	7.21563	0	inf	inf	1.17626e-14	7.83487e-14	up	yes	circRNA161	35.02	0	2	0	inf	up	0	0.01	yes	ath-MIR845b-p3_2ss16AT18GT	TCTGATACCAAATTGTTT	up	inf	inf	0.00801	0.00727	0	7	BraA02g023130.3C	0	A02	+	13558302	13561755	BraA02g023130.3C	7	1440	MSTRG.4633	BraA02g023130.3C	GO:0005576(extracellular region);GO:0005578(proteinaceous extracellular matrix);GO:0016042(lipid catabolic process);GO:0016298(lipase activity);GO:0016746(transferase activity, transferring acyl groups);GO:0019953(sexual reproduction);GO:0052689(carboxylic ester hydrolase activity);GO:0070505(pollen coat)
.:MSTRG.12550.1	u	A04	-	21787545	21788092	MSTRG.12550.1	2	462	MSTRG.12550	.	5.74155	0	inf	inf	1.72618e-14	1.12723e-13	up	yes	circRNA146	122.57	0	7	0	inf	up	0	0	yes	ath-MIR845b-p3_2ss16AT18GT	TCTGATACCAAATTGTTT	up	inf	inf	0.00801	0.00727	0	7	BraA02g023130.3C	0	A02	+	13558302	13561755	BraA02g023130.3C	7	1440	MSTRG.4633	BraA02g023130.3C	GO:0005576(extracellular region);GO:0005578(proteinaceous extracellular matrix);GO:0016042(lipid catabolic process);GO:0016298(lipase activity);GO:0016746(transferase activity, transferring acyl groups);GO:0019953(sexual reproduction);GO:0052689(carboxylic ester hydrolase activity);GO:0070505(pollen coat)
.:MSTRG.12550.1	u	A04	-	21787545	21788092	MSTRG.12550.1	2	462	MSTRG.12550	.	5.74155	0	inf	inf	1.72618e-14	1.12723e-13	up	yes	circRNA106	70.04	0	4	0	inf	up	0	0	yes	ath-MIR845b-p3_2ss16AT18GT	TCTGATACCAAATTGTTT	up	inf	inf	0.00801	0.00727	0	7	BraA02g023130.3C	0	A02	+	13558302	13561755	BraA02g023130.3C	7	1440	MSTRG.4633	BraA02g023130.3C	GO:0005576(extracellular region);GO:0005578(proteinaceous extracellular matrix);GO:0016042(lipid catabolic process);GO:0016298(lipase activity);GO:0016746(transferase activity, transferring acyl groups);GO:0019953(sexual reproduction);GO:0052689(carboxylic ester hydrolase activity);GO:0070505(pollen coat)
.:MSTRG.12550.1	u	A04	-	21787545	21788092	MSTRG.12550.1	2	462	MSTRG.12550	.	5.74155	0	inf	inf	1.72618e-14	1.12723e-13	up	yes	circRNA161	35.02	0	2	0	inf	up	0	0.01	yes	ath-MIR845b-p3_2ss16AT18GT	TCTGATACCAAATTGTTT	up	inf	inf	0.00801	0.00727	0	7	BraA02g023130.3C	0	A02	+	13558302	13561755	BraA02g023130.3C	7	1440	MSTRG.4633	BraA02g023130.3C	GO:0005576(extracellular region);GO:0005578(proteinaceous extracellular matrix);GO:0016042(lipid catabolic process);GO:0016298(lipase activity);GO:0016746(transferase activity, transferring acyl groups);GO:0019953(sexual reproduction);GO:0052689(carboxylic ester hydrolase activity);GO:0070505(pollen coat)
.:MSTRG.10406.1	u	A03	.	36269908	36270501	MSTRG.10406.1	1	594	MSTRG.10406	.	2.81057	0	inf	inf	1.41239e-12	7.2915e-12	up	yes	circRNA146	122.57	0	7	0	inf	up	0	0	yes	ath-MIR845b-p3_2ss16AT18GT	TCTGATACCAAATTGTTT	up	inf	inf	0.00801	0.00727	0	7	BraA02g023130.3C	0	A02	+	13558302	13561755	BraA02g023130.3C	7	1440	MSTRG.4633	BraA02g023130.3C	GO:0005576(extracellular region);GO:0005578(proteinaceous extracellular matrix);GO:0016042(lipid catabolic process);GO:0016298(lipase activity);GO:0016746(transferase activity, transferring acyl groups);GO:0019953(sexual reproduction);GO:0052689(carboxylic ester hydrolase activity);GO:0070505(pollen coat)
.:MSTRG.10406.1	u	A03	.	36269908	36270501	MSTRG.10406.1	1	594	MSTRG.10406	.	2.81057	0	inf	inf	1.41239e-12	7.2915e-12	up	yes	circRNA106	70.04	0	4	0	inf	up	0	0	yes	ath-MIR845b-p3_2ss16AT18GT	TCTGATACCAAATTGTTT	up	inf	inf	0.00801	0.00727	0	7	BraA02g023130.3C	0	A02	+	13558302	13561755	BraA02g023130.3C	7	1440	MSTRG.4633	BraA02g023130.3C	GO:0005576(extracellular region);GO:0005578(proteinaceous extracellular matrix);GO:0016042(lipid catabolic process);GO:0016298(lipase activity);GO:0016746(transferase activity, transferring acyl groups);GO:0019953(sexual reproduction);GO:0052689(carboxylic ester hydrolase activity);GO:0070505(pollen coat)
.:MSTRG.10406.1	u	A03	.	36269908	36270501	MSTRG.10406.1	1	594	MSTRG.10406	.	2.81057	0	inf	inf	1.41239e-12	7.2915e-12	up	yes	circRNA161	35.02	0	2	0	inf	up	0	0.01	yes	ath-MIR845b-p3_2ss16AT18GT	TCTGATACCAAATTGTTT	up	inf	inf	0.00801	0.00727	0	7	BraA02g023130.3C	0	A02	+	13558302	13561755	BraA02g023130.3C	7	1440	MSTRG.4633	BraA02g023130.3C	GO:0005576(extracellular region);GO:0005578(proteinaceous extracellular matrix);GO:0016042(lipid catabolic process);GO:0016298(lipase activity);GO:0016746(transferase activity, transferring acyl groups);GO:0019953(sexual reproduction);GO:0052689(carboxylic ester hydrolase activity);GO:0070505(pollen coat)
.:MSTRG.11253.1	u	A04	+	10034328	10037231	MSTRG.11253.1	2	2826	MSTRG.11253	.	5.84266	0.055045	106.143	6.72987	1.65695e-12	8.49462e-12	up	yes	circRNA146	122.57	0	7	0	inf	up	0	0	yes	ath-MIR845b-p3_2ss16AT18GT	TCTGATACCAAATTGTTT	up	inf	inf	0.00801	0.00727	0	7	BraA02g023130.3C	0	A02	+	13558302	13561755	BraA02g023130.3C	7	1440	MSTRG.4633	BraA02g023130.3C	GO:0005576(extracellular region);GO:0005578(proteinaceous extracellular matrix);GO:0016042(lipid catabolic process);GO:0016298(lipase activity);GO:0016746(transferase activity, transferring acyl groups);GO:0019953(sexual reproduction);GO:0052689(carboxylic ester hydrolase activity);GO:0070505(pollen coat)
.:MSTRG.11253.1	u	A04	+	10034328	10037231	MSTRG.11253.1	2	2826	MSTRG.11253	.	5.84266	0.055045	106.143	6.72987	1.65695e-12	8.49462e-12	up	yes	circRNA106	70.04	0	4	0	inf	up	0	0	yes	ath-MIR845b-p3_2ss16AT18GT	TCTGATACCAAATTGTTT	up	inf	inf	0.00801	0.00727	0	7	BraA02g023130.3C	0	A02	+	13558302	13561755	BraA02g023130.3C	7	1440	MSTRG.4633	BraA02g023130.3C	GO:0005576(extracellular region);GO:0005578(proteinaceous extracellular matrix);GO:0016042(lipid catabolic process);GO:0016298(lipase activity);GO:0016746(transferase activity, transferring acyl groups);GO:0019953(sexual reproduction);GO:0052689(carboxylic ester hydrolase activity);GO:0070505(pollen coat)
.:MSTRG.11253.1	u	A04	+	10034328	10037231	MSTRG.11253.1	2	2826	MSTRG.11253	.	5.84266	0.055045	106.143	6.72987	1.65695e-12	8.49462e-12	up	yes	circRNA161	35.02	0	2	0	inf	up	0	0.01	yes	ath-MIR845b-p3_2ss16AT18GT	TCTGATACCAAATTGTTT	up	inf	inf	0.00801	0.00727	0	7	BraA02g023130.3C	0	A02	+	13558302	13561755	BraA02g023130.3C	7	1440	MSTRG.4633	BraA02g023130.3C	GO:0005576(extracellular region);GO:0005578(proteinaceous extracellular matrix);GO:0016042(lipid catabolic process);GO:0016298(lipase activity);GO:0016746(transferase activity, transferring acyl groups);GO:0019953(sexual reproduction);GO:0052689(carboxylic ester hydrolase activity);GO:0070505(pollen coat)
.:MSTRG.13821.1	u	A05	+	11251866	11252218	MSTRG.13821.1	1	353	MSTRG.13821	.	3.04215	0	inf	inf	8.23339e-11	3.52202e-10	up	yes	circRNA146	122.57	0	7	0	inf	up	0	0	yes	ath-MIR845b-p3_2ss16AT18GT	TCTGATACCAAATTGTTT	up	inf	inf	0.00801	0.00727	0	7	BraA02g023130.3C	0	A02	+	13558302	13561755	BraA02g023130.3C	7	1440	MSTRG.4633	BraA02g023130.3C	GO:0005576(extracellular region);GO:0005578(proteinaceous extracellular matrix);GO:0016042(lipid catabolic process);GO:0016298(lipase activity);GO:0016746(transferase activity, transferring acyl groups);GO:0019953(sexual reproduction);GO:0052689(carboxylic ester hydrolase activity);GO:0070505(pollen coat)
.:MSTRG.13821.1	u	A05	+	11251866	11252218	MSTRG.13821.1	1	353	MSTRG.13821	.	3.04215	0	inf	inf	8.23339e-11	3.52202e-10	up	yes	circRNA106	70.04	0	4	0	inf	up	0	0	yes	ath-MIR845b-p3_2ss16AT18GT	TCTGATACCAAATTGTTT	up	inf	inf	0.00801	0.00727	0	7	BraA02g023130.3C	0	A02	+	13558302	13561755	BraA02g023130.3C	7	1440	MSTRG.4633	BraA02g023130.3C	GO:0005576(extracellular region);GO:0005578(proteinaceous extracellular matrix);GO:0016042(lipid catabolic process);GO:0016298(lipase activity);GO:0016746(transferase activity, transferring acyl groups);GO:0019953(sexual reproduction);GO:0052689(carboxylic ester hydrolase activity);GO:0070505(pollen coat)
.:MSTRG.13821.1	u	A05	+	11251866	11252218	MSTRG.13821.1	1	353	MSTRG.13821	.	3.04215	0	inf	inf	8.23339e-11	3.52202e-10	up	yes	circRNA161	35.02	0	2	0	inf	up	0	0.01	yes	ath-MIR845b-p3_2ss16AT18GT	TCTGATACCAAATTGTTT	up	inf	inf	0.00801	0.00727	0	7	BraA02g023130.3C	0	A02	+	13558302	13561755	BraA02g023130.3C	7	1440	MSTRG.4633	BraA02g023130.3C	GO:0005576(extracellular region);GO:0005578(proteinaceous extracellular matrix);GO:0016042(lipid catabolic process);GO:0016298(lipase activity);GO:0016746(transferase activity, transferring acyl groups);GO:0019953(sexual reproduction);GO:0052689(carboxylic ester hydrolase activity);GO:0070505(pollen coat)
.:MSTRG.17974.1	u	A06	.	25123405	25123957	MSTRG.17974.1	1	553	MSTRG.17974	.	1.93235	0	inf	inf	9.11616e-11	3.88472e-10	up	yes	circRNA146	122.57	0	7	0	inf	up	0	0	yes	ath-MIR845b-p3_2ss16AT18GT	TCTGATACCAAATTGTTT	up	inf	inf	0.00801	0.00727	0	7	BraA02g023130.3C	0	A02	+	13558302	13561755	BraA02g023130.3C	7	1440	MSTRG.4633	BraA02g023130.3C	GO:0005576(extracellular region);GO:0005578(proteinaceous extracellular matrix);GO:0016042(lipid catabolic process);GO:0016298(lipase activity);GO:0016746(transferase activity, transferring acyl groups);GO:0019953(sexual reproduction);GO:0052689(carboxylic ester hydrolase activity);GO:0070505(pollen coat)
.:MSTRG.17974.1	u	A06	.	25123405	25123957	MSTRG.17974.1	1	553	MSTRG.17974	.	1.93235	0	inf	inf	9.11616e-11	3.88472e-10	up	yes	circRNA106	70.04	0	4	0	inf	up	0	0	yes	ath-MIR845b-p3_2ss16AT18GT	TCTGATACCAAATTGTTT	up	inf	inf	0.00801	0.00727	0	7	BraA02g023130.3C	0	A02	+	13558302	13561755	BraA02g023130.3C	7	1440	MSTRG.4633	BraA02g023130.3C	GO:0005576(extracellular region);GO:0005578(proteinaceous extracellular matrix);GO:0016042(lipid catabolic process);GO:0016298(lipase activity);GO:0016746(transferase activity, transferring acyl groups);GO:0019953(sexual reproduction);GO:0052689(carboxylic ester hydrolase activity);GO:0070505(pollen coat)
.:MSTRG.17974.1	u	A06	.	25123405	25123957	MSTRG.17974.1	1	553	MSTRG.17974	.	1.93235	0	inf	inf	9.11616e-11	3.88472e-10	up	yes	circRNA161	35.02	0	2	0	inf	up	0	0.01	yes	ath-MIR845b-p3_2ss16AT18GT	TCTGATACCAAATTGTTT	up	inf	inf	0.00801	0.00727	0	7	BraA02g023130.3C	0	A02	+	13558302	13561755	BraA02g023130.3C	7	1440	MSTRG.4633	BraA02g023130.3C	GO:0005576(extracellular region);GO:0005578(proteinaceous extracellular matrix);GO:0016042(lipid catabolic process);GO:0016298(lipase activity);GO:0016746(transferase activity, transferring acyl groups);GO:0019953(sexual reproduction);GO:0052689(carboxylic ester hydrolase activity);GO:0070505(pollen coat)
.:MSTRG.4306.1	u	A02	.	9879356	9880069	MSTRG.4306.1	1	714	MSTRG.4306	.	4.14863	0.157565	26.3296	4.71862	8.17754e-07	2.51435e-06	up	yes	circRNA146	122.57	0	7	0	inf	up	0	0	yes	ath-MIR845b-p3_2ss16AT18GT	TCTGATACCAAATTGTTT	up	inf	inf	0.00801	0.00727	0	7	BraA02g023130.3C	0	A02	+	13558302	13561755	BraA02g023130.3C	7	1440	MSTRG.4633	BraA02g023130.3C	GO:0005576(extracellular region);GO:0005578(proteinaceous extracellular matrix);GO:0016042(lipid catabolic process);GO:0016298(lipase activity);GO:0016746(transferase activity, transferring acyl groups);GO:0019953(sexual reproduction);GO:0052689(carboxylic ester hydrolase activity);GO:0070505(pollen coat)
.:MSTRG.4306.1	u	A02	.	9879356	9880069	MSTRG.4306.1	1	714	MSTRG.4306	.	4.14863	0.157565	26.3296	4.71862	8.17754e-07	2.51435e-06	up	yes	circRNA106	70.04	0	4	0	inf	up	0	0	yes	ath-MIR845b-p3_2ss16AT18GT	TCTGATACCAAATTGTTT	up	inf	inf	0.00801	0.00727	0	7	BraA02g023130.3C	0	A02	+	13558302	13561755	BraA02g023130.3C	7	1440	MSTRG.4633	BraA02g023130.3C	GO:0005576(extracellular region);GO:0005578(proteinaceous extracellular matrix);GO:0016042(lipid catabolic process);GO:0016298(lipase activity);GO:0016746(transferase activity, transferring acyl groups);GO:0019953(sexual reproduction);GO:0052689(carboxylic ester hydrolase activity);GO:0070505(pollen coat)
.:MSTRG.4306.1	u	A02	.	9879356	9880069	MSTRG.4306.1	1	714	MSTRG.4306	.	4.14863	0.157565	26.3296	4.71862	8.17754e-07	2.51435e-06	up	yes	circRNA161	35.02	0	2	0	inf	up	0	0.01	yes	ath-MIR845b-p3_2ss16AT18GT	TCTGATACCAAATTGTTT	up	inf	inf	0.00801	0.00727	0	7	BraA02g023130.3C	0	A02	+	13558302	13561755	BraA02g023130.3C	7	1440	MSTRG.4633	BraA02g023130.3C	GO:0005576(extracellular region);GO:0005578(proteinaceous extracellular matrix);GO:0016042(lipid catabolic process);GO:0016298(lipase activity);GO:0016746(transferase activity, transferring acyl groups);GO:0019953(sexual reproduction);GO:0052689(carboxylic ester hydrolase activity);GO:0070505(pollen coat)
.:MSTRG.19614.1	u	A07	+	15903118	15903667	MSTRG.19614.1	1	550	MSTRG.19614	.	2.49124	0.094391	26.3928	4.72207	3.22502e-06	9.32853e-06	up	yes	circRNA146	122.57	0	7	0	inf	up	0	0	yes	ath-MIR845b-p3_2ss16AT18GT	TCTGATACCAAATTGTTT	up	inf	inf	0.00801	0.00727	0	7	BraA02g023130.3C	0	A02	+	13558302	13561755	BraA02g023130.3C	7	1440	MSTRG.4633	BraA02g023130.3C	GO:0005576(extracellular region);GO:0005578(proteinaceous extracellular matrix);GO:0016042(lipid catabolic process);GO:0016298(lipase activity);GO:0016746(transferase activity, transferring acyl groups);GO:0019953(sexual reproduction);GO:0052689(carboxylic ester hydrolase activity);GO:0070505(pollen coat)
.:MSTRG.19614.1	u	A07	+	15903118	15903667	MSTRG.19614.1	1	550	MSTRG.19614	.	2.49124	0.094391	26.3928	4.72207	3.22502e-06	9.32853e-06	up	yes	circRNA106	70.04	0	4	0	inf	up	0	0	yes	ath-MIR845b-p3_2ss16AT18GT	TCTGATACCAAATTGTTT	up	inf	inf	0.00801	0.00727	0	7	BraA02g023130.3C	0	A02	+	13558302	13561755	BraA02g023130.3C	7	1440	MSTRG.4633	BraA02g023130.3C	GO:0005576(extracellular region);GO:0005578(proteinaceous extracellular matrix);GO:0016042(lipid catabolic process);GO:0016298(lipase activity);GO:0016746(transferase activity, transferring acyl groups);GO:0019953(sexual reproduction);GO:0052689(carboxylic ester hydrolase activity);GO:0070505(pollen coat)
.:MSTRG.19614.1	u	A07	+	15903118	15903667	MSTRG.19614.1	1	550	MSTRG.19614	.	2.49124	0.094391	26.3928	4.72207	3.22502e-06	9.32853e-06	up	yes	circRNA161	35.02	0	2	0	inf	up	0	0.01	yes	ath-MIR845b-p3_2ss16AT18GT	TCTGATACCAAATTGTTT	up	inf	inf	0.00801	0.00727	0	7	BraA02g023130.3C	0	A02	+	13558302	13561755	BraA02g023130.3C	7	1440	MSTRG.4633	BraA02g023130.3C	GO:0005576(extracellular region);GO:0005578(proteinaceous extracellular matrix);GO:0016042(lipid catabolic process);GO:0016298(lipase activity);GO:0016746(transferase activity, transferring acyl groups);GO:0019953(sexual reproduction);GO:0052689(carboxylic ester hydrolase activity);GO:0070505(pollen coat)
BraA01g019060.3C:MSTRG.1403.1	j	A01	-	10127004	10127989	MSTRG.1403.1	3	696	MSTRG.1403	BraA01g019060.3C	15.3405	1.41389	10.8498	3.4396	0.00034262	0.000776329	up	yes	circRNA146	122.57	0	7	0	inf	up	0	0	yes	ath-MIR845b-p3_2ss16AT18GT	TCTGATACCAAATTGTTT	up	inf	inf	0.00801	0.00727	0	7	BraA02g023130.3C	0	A02	+	13558302	13561755	BraA02g023130.3C	7	1440	MSTRG.4633	BraA02g023130.3C	GO:0005576(extracellular region);GO:0005578(proteinaceous extracellular matrix);GO:0016042(lipid catabolic process);GO:0016298(lipase activity);GO:0016746(transferase activity, transferring acyl groups);GO:0019953(sexual reproduction);GO:0052689(carboxylic ester hydrolase activity);GO:0070505(pollen coat)
BraA01g019060.3C:MSTRG.1403.1	j	A01	-	10127004	10127989	MSTRG.1403.1	3	696	MSTRG.1403	BraA01g019060.3C	15.3405	1.41389	10.8498	3.4396	0.00034262	0.000776329	up	yes	circRNA106	70.04	0	4	0	inf	up	0	0	yes	ath-MIR845b-p3_2ss16AT18GT	TCTGATACCAAATTGTTT	up	inf	inf	0.00801	0.00727	0	7	BraA02g023130.3C	0	A02	+	13558302	13561755	BraA02g023130.3C	7	1440	MSTRG.4633	BraA02g023130.3C	GO:0005576(extracellular region);GO:0005578(proteinaceous extracellular matrix);GO:0016042(lipid catabolic process);GO:0016298(lipase activity);GO:0016746(transferase activity, transferring acyl groups);GO:0019953(sexual reproduction);GO:0052689(carboxylic ester hydrolase activity);GO:0070505(pollen coat)
BraA01g019060.3C:MSTRG.1403.1	j	A01	-	10127004	10127989	MSTRG.1403.1	3	696	MSTRG.1403	BraA01g019060.3C	15.3405	1.41389	10.8498	3.4396	0.00034262	0.000776329	up	yes	circRNA161	35.02	0	2	0	inf	up	0	0.01	yes	ath-MIR845b-p3_2ss16AT18GT	TCTGATACCAAATTGTTT	up	inf	inf	0.00801	0.00727	0	7	BraA02g023130.3C	0	A02	+	13558302	13561755	BraA02g023130.3C	7	1440	MSTRG.4633	BraA02g023130.3C	GO:0005576(extracellular region);GO:0005578(proteinaceous extracellular matrix);GO:0016042(lipid catabolic process);GO:0016298(lipase activity);GO:0016746(transferase activity, transferring acyl groups);GO:0019953(sexual reproduction);GO:0052689(carboxylic ester hydrolase activity);GO:0070505(pollen coat)
.:MSTRG.19265.1	u	A07	-	12322440	12324626	MSTRG.19265.1	6	1396	MSTRG.19265	.	4.36391	0.416262	10.4836	3.39006	0.000499907	0.0011047	up	yes	circRNA146	122.57	0	7	0	inf	up	0	0	yes	ath-MIR845b-p3_2ss16AT18GT	TCTGATACCAAATTGTTT	up	inf	inf	0.00801	0.00727	0	7	BraA02g023130.3C	0	A02	+	13558302	13561755	BraA02g023130.3C	7	1440	MSTRG.4633	BraA02g023130.3C	GO:0005576(extracellular region);GO:0005578(proteinaceous extracellular matrix);GO:0016042(lipid catabolic process);GO:0016298(lipase activity);GO:0016746(transferase activity, transferring acyl groups);GO:0019953(sexual reproduction);GO:0052689(carboxylic ester hydrolase activity);GO:0070505(pollen coat)
.:MSTRG.19265.1	u	A07	-	12322440	12324626	MSTRG.19265.1	6	1396	MSTRG.19265	.	4.36391	0.416262	10.4836	3.39006	0.000499907	0.0011047	up	yes	circRNA106	70.04	0	4	0	inf	up	0	0	yes	ath-MIR845b-p3_2ss16AT18GT	TCTGATACCAAATTGTTT	up	inf	inf	0.00801	0.00727	0	7	BraA02g023130.3C	0	A02	+	13558302	13561755	BraA02g023130.3C	7	1440	MSTRG.4633	BraA02g023130.3C	GO:0005576(extracellular region);GO:0005578(proteinaceous extracellular matrix);GO:0016042(lipid catabolic process);GO:0016298(lipase activity);GO:0016746(transferase activity, transferring acyl groups);GO:0019953(sexual reproduction);GO:0052689(carboxylic ester hydrolase activity);GO:0070505(pollen coat)
.:MSTRG.19265.1	u	A07	-	12322440	12324626	MSTRG.19265.1	6	1396	MSTRG.19265	.	4.36391	0.416262	10.4836	3.39006	0.000499907	0.0011047	up	yes	circRNA161	35.02	0	2	0	inf	up	0	0.01	yes	ath-MIR845b-p3_2ss16AT18GT	TCTGATACCAAATTGTTT	up	inf	inf	0.00801	0.00727	0	7	BraA02g023130.3C	0	A02	+	13558302	13561755	BraA02g023130.3C	7	1440	MSTRG.4633	BraA02g023130.3C	GO:0005576(extracellular region);GO:0005578(proteinaceous extracellular matrix);GO:0016042(lipid catabolic process);GO:0016298(lipase activity);GO:0016746(transferase activity, transferring acyl groups);GO:0019953(sexual reproduction);GO:0052689(carboxylic ester hydrolase activity);GO:0070505(pollen coat)
BraA04g006090.3C:MSTRG.10845.1	o	A04	+	4080415	4081189	MSTRG.10845.1	2	342	MSTRG.10845	BraA04g006090.3C	7.91076	0.739527	10.6971	3.41914	0.000562252	0.0012336	up	yes	circRNA146	122.57	0	7	0	inf	up	0	0	yes	ath-MIR845b-p3_2ss16AT18GT	TCTGATACCAAATTGTTT	up	inf	inf	0.00801	0.00727	0	7	BraA02g023130.3C	0	A02	+	13558302	13561755	BraA02g023130.3C	7	1440	MSTRG.4633	BraA02g023130.3C	GO:0005576(extracellular region);GO:0005578(proteinaceous extracellular matrix);GO:0016042(lipid catabolic process);GO:0016298(lipase activity);GO:0016746(transferase activity, transferring acyl groups);GO:0019953(sexual reproduction);GO:0052689(carboxylic ester hydrolase activity);GO:0070505(pollen coat)
BraA04g006090.3C:MSTRG.10845.1	o	A04	+	4080415	4081189	MSTRG.10845.1	2	342	MSTRG.10845	BraA04g006090.3C	7.91076	0.739527	10.6971	3.41914	0.000562252	0.0012336	up	yes	circRNA106	70.04	0	4	0	inf	up	0	0	yes	ath-MIR845b-p3_2ss16AT18GT	TCTGATACCAAATTGTTT	up	inf	inf	0.00801	0.00727	0	7	BraA02g023130.3C	0	A02	+	13558302	13561755	BraA02g023130.3C	7	1440	MSTRG.4633	BraA02g023130.3C	GO:0005576(extracellular region);GO:0005578(proteinaceous extracellular matrix);GO:0016042(lipid catabolic process);GO:0016298(lipase activity);GO:0016746(transferase activity, transferring acyl groups);GO:0019953(sexual reproduction);GO:0052689(carboxylic ester hydrolase activity);GO:0070505(pollen coat)
BraA04g006090.3C:MSTRG.10845.1	o	A04	+	4080415	4081189	MSTRG.10845.1	2	342	MSTRG.10845	BraA04g006090.3C	7.91076	0.739527	10.6971	3.41914	0.000562252	0.0012336	up	yes	circRNA161	35.02	0	2	0	inf	up	0	0.01	yes	ath-MIR845b-p3_2ss16AT18GT	TCTGATACCAAATTGTTT	up	inf	inf	0.00801	0.00727	0	7	BraA02g023130.3C	0	A02	+	13558302	13561755	BraA02g023130.3C	7	1440	MSTRG.4633	BraA02g023130.3C	GO:0005576(extracellular region);GO:0005578(proteinaceous extracellular matrix);GO:0016042(lipid catabolic process);GO:0016298(lipase activity);GO:0016746(transferase activity, transferring acyl groups);GO:0019953(sexual reproduction);GO:0052689(carboxylic ester hydrolase activity);GO:0070505(pollen coat)
.:MSTRG.3985.1	u	A02	+	6640506	6641104	MSTRG.3985.1	2	275	MSTRG.3985	.	37.6236	0	inf	inf	2.87718e-20	4.0105e-19	up	yes											ath-miR156a-5p	TGACAGAAGAGAGTGAGCAC	down	0.43	-1.22	0	2.16e-148	3,005	1,287	BraA06g043820.3C	0	A06	+	28578258	28579833	BraA06g043820.3C	4	1311	MSTRG.18451	BraA06g043820.3C	GO:0003677(DNA binding);GO:0003700(transcription factor activity, sequence-specific DNA binding);GO:0005634(nucleus);GO:0006351(transcription, DNA-templated);GO:0006355(regulation of transcription, DNA-templated);GO:0044212(transcription regulatory region DNA binding);GO:0046872(metal ion binding);GO:0048510(regulation of timing of transition from vegetative to reproductive phase);GO:0048653(anth…
.:MSTRG.3985.1	u	A02	+	6640506	6641104	MSTRG.3985.1	2	275	MSTRG.3985	.	37.6236	0	inf	inf	2.87718e-20	4.0105e-19	up	yes											ath-miR156a-5p	TGACAGAAGAGAGTGAGCAC	down	0.43	-1.22	0	2.16e-148	3,005	1,287	BraA04g003010.3C	0	A04	+	1864404	1865646	BraA04g003010.3C	3	930	BraA04g003010.3C	BraA04g003010.3C	GO:0003677(DNA binding);GO:0003700(transcription factor activity, sequence-specific DNA binding);GO:0005634(nucleus);GO:0006351(transcription, DNA-templated);GO:0006355(regulation of transcription, DNA-templated);GO:0008361(regulation of cell size);GO:0010228(vegetative to reproductive phase transition of meristem);GO:0042127(regulation of cell proliferation);GO:0046872(metal ion binding);GO:0048…
.:MSTRG.26536.1	u	A09	+	33129652	33130369	MSTRG.26536.1	2	391	MSTRG.26536	.	48.8843	0	inf	inf	6.54366e-23	1.295e-21	up	yes											ath-miR156g	CGACAGAAGAGAGTGAGCAC	down	0.18	-2.47	1.46e-13	1.32e-14	99	18	BraA06g043820.3C	0	A06	+	28578258	28579833	BraA06g043820.3C	4	1311	MSTRG.18451	BraA06g043820.3C	GO:0003677(DNA binding);GO:0003700(transcription factor activity, sequence-specific DNA binding);GO:0005634(nucleus);GO:0006351(transcription, DNA-templated);GO:0006355(regulation of transcription, DNA-templated);GO:0044212(transcription regulatory region DNA binding);GO:0046872(metal ion binding);GO:0048510(regulation of timing of transition from vegetative to reproductive phase);GO:0048653(anth…
.:MSTRG.3985.1	u	A02	+	6640506	6641104	MSTRG.3985.1	2	275	MSTRG.3985	.	37.6236	0	inf	inf	2.87718e-20	4.0105e-19	up	yes											ath-miR156g	CGACAGAAGAGAGTGAGCAC	down	0.18	-2.47	1.46e-13	1.32e-14	99	18	BraA06g043820.3C	0	A06	+	28578258	28579833	BraA06g043820.3C	4	1311	MSTRG.18451	BraA06g043820.3C	GO:0003677(DNA binding);GO:0003700(transcription factor activity, sequence-specific DNA binding);GO:0005634(nucleus);GO:0006351(transcription, DNA-templated);GO:0006355(regulation of transcription, DNA-templated);GO:0044212(transcription regulatory region DNA binding);GO:0046872(metal ion binding);GO:0048510(regulation of timing of transition from vegetative to reproductive phase);GO:0048653(anth…
.:MSTRG.26536.1	u	A09	+	33129652	33130369	MSTRG.26536.1	2	391	MSTRG.26536	.	48.8843	0	inf	inf	6.54366e-23	1.295e-21	up	yes											ath-miR156g	CGACAGAAGAGAGTGAGCAC	down	0.18	-2.47	1.46e-13	1.32e-14	99	18	BraA04g003010.3C	0	A04	+	1864404	1865646	BraA04g003010.3C	3	930	BraA04g003010.3C	BraA04g003010.3C	GO:0003677(DNA binding);GO:0003700(transcription factor activity, sequence-specific DNA binding);GO:0005634(nucleus);GO:0006351(transcription, DNA-templated);GO:0006355(regulation of transcription, DNA-templated);GO:0008361(regulation of cell size);GO:0010228(vegetative to reproductive phase transition of meristem);GO:0042127(regulation of cell proliferation);GO:0046872(metal ion binding);GO:0048…
.:MSTRG.3985.1	u	A02	+	6640506	6641104	MSTRG.3985.1	2	275	MSTRG.3985	.	37.6236	0	inf	inf	2.87718e-20	4.0105e-19	up	yes											ath-miR156g	CGACAGAAGAGAGTGAGCAC	down	0.18	-2.47	1.46e-13	1.32e-14	99	18	BraA04g003010.3C	0	A04	+	1864404	1865646	BraA04g003010.3C	3	930	BraA04g003010.3C	BraA04g003010.3C	GO:0003677(DNA binding);GO:0003700(transcription factor activity, sequence-specific DNA binding);GO:0005634(nucleus);GO:0006351(transcription, DNA-templated);GO:0006355(regulation of transcription, DNA-templated);GO:0008361(regulation of cell size);GO:0010228(vegetative to reproductive phase transition of meristem);GO:0042127(regulation of cell proliferation);GO:0046872(metal ion binding);GO:0048…
BraA04g010950.3C:MSTRG.11137.2	x	A04	-	8655188	8663783	MSTRG.11137.2	2	537	MSTRG.11137	BraA04g010950.3C	0.084748	203.718	0.000416007	-11.2311	4.48876e-30	2.72089e-28	down	yes	circRNA160	140.08	0	8	0	inf	up	0	0	yes	ath-miR156h_L+1	TTGACAGAAGAAAGAGAGCAC	up	49.26	5.62	0	0	237	11,696	BraA06g043820.3C	0	A06	+	28578258	28579833	BraA06g043820.3C	4	1311	MSTRG.18451	BraA06g043820.3C	GO:0003677(DNA binding);GO:0003700(transcription factor activity, sequence-specific DNA binding);GO:0005634(nucleus);GO:0006351(transcription, DNA-templated);GO:0006355(regulation of transcription, DNA-templated);GO:0044212(transcription regulatory region DNA binding);GO:0046872(metal ion binding);GO:0048510(regulation of timing of transition from vegetative to reproductive phase);GO:0048653(anth…
.:MSTRG.3985.1	u	A02	+	6640506	6641104	MSTRG.3985.1	2	275	MSTRG.3985	.	37.6236	0	inf	inf	2.87718e-20	4.0105e-19	up	yes	circRNA160	140.08	0	8	0	inf	up	0	0	yes	ath-miR156h_L+1	TTGACAGAAGAAAGAGAGCAC	up	49.26	5.62	0	0	237	11,696	BraA06g043820.3C	0	A06	+	28578258	28579833	BraA06g043820.3C	4	1311	MSTRG.18451	BraA06g043820.3C	GO:0003677(DNA binding);GO:0003700(transcription factor activity, sequence-specific DNA binding);GO:0005634(nucleus);GO:0006351(transcription, DNA-templated);GO:0006355(regulation of transcription, DNA-templated);GO:0044212(transcription regulatory region DNA binding);GO:0046872(metal ion binding);GO:0048510(regulation of timing of transition from vegetative to reproductive phase);GO:0048653(anth…
.:MSTRG.20481.1	u	A07	.	22556812	22557525	MSTRG.20481.1	1	714	MSTRG.20481	.	10.1298	0	inf	inf	9.90603e-19	1.11379e-17	up	yes	circRNA160	140.08	0	8	0	inf	up	0	0	yes	ath-miR156h_L+1	TTGACAGAAGAAAGAGAGCAC	up	49.26	5.62	0	0	237	11,696	BraA06g043820.3C	0	A06	+	28578258	28579833	BraA06g043820.3C	4	1311	MSTRG.18451	BraA06g043820.3C	GO:0003677(DNA binding);GO:0003700(transcription factor activity, sequence-specific DNA binding);GO:0005634(nucleus);GO:0006351(transcription, DNA-templated);GO:0006355(regulation of transcription, DNA-templated);GO:0044212(transcription regulatory region DNA binding);GO:0046872(metal ion binding);GO:0048510(regulation of timing of transition from vegetative to reproductive phase);GO:0048653(anth…
BraA09g002830.3C:MSTRG.24012.1	x	A09	+	1741553	1743720	MSTRG.24012.1	2	800	MSTRG.24012	BraA09g002830.3C	4.66351	0	inf	inf	6.46456e-16	5.03738e-15	up	yes	circRNA160	140.08	0	8	0	inf	up	0	0	yes	ath-miR156h_L+1	TTGACAGAAGAAAGAGAGCAC	up	49.26	5.62	0	0	237	11,696	BraA06g043820.3C	0	A06	+	28578258	28579833	BraA06g043820.3C	4	1311	MSTRG.18451	BraA06g043820.3C	GO:0003677(DNA binding);GO:0003700(transcription factor activity, sequence-specific DNA binding);GO:0005634(nucleus);GO:0006351(transcription, DNA-templated);GO:0006355(regulation of transcription, DNA-templated);GO:0044212(transcription regulatory region DNA binding);GO:0046872(metal ion binding);GO:0048510(regulation of timing of transition from vegetative to reproductive phase);GO:0048653(anth…
.:MSTRG.18587.1	u	A07	+	435021	436253	MSTRG.18587.1	1	1233	MSTRG.18587	.	2.16168	0	inf	inf	1.65294e-14	1.08278e-13	up	yes	circRNA160	140.08	0	8	0	inf	up	0	0	yes	ath-miR156h_L+1	TTGACAGAAGAAAGAGAGCAC	up	49.26	5.62	0	0	237	11,696	BraA06g043820.3C	0	A06	+	28578258	28579833	BraA06g043820.3C	4	1311	MSTRG.18451	BraA06g043820.3C	GO:0003677(DNA binding);GO:0003700(transcription factor activity, sequence-specific DNA binding);GO:0005634(nucleus);GO:0006351(transcription, DNA-templated);GO:0006355(regulation of transcription, DNA-templated);GO:0044212(transcription regulatory region DNA binding);GO:0046872(metal ion binding);GO:0048510(regulation of timing of transition from vegetative to reproductive phase);GO:0048653(anth…
.:MSTRG.25730.1	u	A09	-	21261007	21262000	MSTRG.25730.1	2	690	MSTRG.25730	.	10.3204	0.045914	224.778	7.81235	5.76882e-14	3.51174e-13	up	yes	circRNA160	140.08	0	8	0	inf	up	0	0	yes	ath-miR156h_L+1	TTGACAGAAGAAAGAGAGCAC	up	49.26	5.62	0	0	237	11,696	BraA06g043820.3C	0	A06	+	28578258	28579833	BraA06g043820.3C	4	1311	MSTRG.18451	BraA06g043820.3C	GO:0003677(DNA binding);GO:0003700(transcription factor activity, sequence-specific DNA binding);GO:0005634(nucleus);GO:0006351(transcription, DNA-templated);GO:0006355(regulation of transcription, DNA-templated);GO:0044212(transcription regulatory region DNA binding);GO:0046872(metal ion binding);GO:0048510(regulation of timing of transition from vegetative to reproductive phase);GO:0048653(anth…
.:MSTRG.25730.2	u	A09	-	21261007	21262000	MSTRG.25730.2	2	798	MSTRG.25730	.	2.50511	0.016492	151.899	7.24697	3.42405e-10	1.37696e-09	up	yes	circRNA160	140.08	0	8	0	inf	up	0	0	yes	ath-miR156h_L+1	TTGACAGAAGAAAGAGAGCAC	up	49.26	5.62	0	0	237	11,696	BraA06g043820.3C	0	A06	+	28578258	28579833	BraA06g043820.3C	4	1311	MSTRG.18451	BraA06g043820.3C	GO:0003677(DNA binding);GO:0003700(transcription factor activity, sequence-specific DNA binding);GO:0005634(nucleus);GO:0006351(transcription, DNA-templated);GO:0006355(regulation of transcription, DNA-templated);GO:0044212(transcription regulatory region DNA binding);GO:0046872(metal ion binding);GO:0048510(regulation of timing of transition from vegetative to reproductive phase);GO:0048653(anth…
BraA09g002830.3C:MSTRG.24012.2	x	A09	+	1741553	1743720	MSTRG.24012.2	2	893	MSTRG.24012	BraA09g002830.3C	2.38908	0.45971	5.19693	2.37766	0.0379683	0.059834	up	yes	circRNA160	140.08	0	8	0	inf	up	0	0	yes	ath-miR156h_L+1	TTGACAGAAGAAAGAGAGCAC	up	49.26	5.62	0	0	237	11,696	BraA06g043820.3C	0	A06	+	28578258	28579833	BraA06g043820.3C	4	1311	MSTRG.18451	BraA06g043820.3C	GO:0003677(DNA binding);GO:0003700(transcription factor activity, sequence-specific DNA binding);GO:0005634(nucleus);GO:0006351(transcription, DNA-templated);GO:0006355(regulation of transcription, DNA-templated);GO:0044212(transcription regulatory region DNA binding);GO:0046872(metal ion binding);GO:0048510(regulation of timing of transition from vegetative to reproductive phase);GO:0048653(anth…
BraA04g010950.3C:MSTRG.11137.2	x	A04	-	8655188	8663783	MSTRG.11137.2	2	537	MSTRG.11137	BraA04g010950.3C	0.084748	203.718	0.000416007	-11.2311	4.48876e-30	2.72089e-28	down	yes	circRNA160	140.08	0	8	0	inf	up	0	0	yes	ath-miR156h_L+1	TTGACAGAAGAAAGAGAGCAC	up	49.26	5.62	0	0	237	11,696	BraA04g003010.3C	0	A04	+	1864404	1865646	BraA04g003010.3C	3	930	BraA04g003010.3C	BraA04g003010.3C	GO:0003677(DNA binding);GO:0003700(transcription factor activity, sequence-specific DNA binding);GO:0005634(nucleus);GO:0006351(transcription, DNA-templated);GO:0006355(regulation of transcription, DNA-templated);GO:0008361(regulation of cell size);GO:0010228(vegetative to reproductive phase transition of meristem);GO:0042127(regulation of cell proliferation);GO:0046872(metal ion binding);GO:0048…
.:MSTRG.3985.1	u	A02	+	6640506	6641104	MSTRG.3985.1	2	275	MSTRG.3985	.	37.6236	0	inf	inf	2.87718e-20	4.0105e-19	up	yes	circRNA160	140.08	0	8	0	inf	up	0	0	yes	ath-miR156h_L+1	TTGACAGAAGAAAGAGAGCAC	up	49.26	5.62	0	0	237	11,696	BraA04g003010.3C	0	A04	+	1864404	1865646	BraA04g003010.3C	3	930	BraA04g003010.3C	BraA04g003010.3C	GO:0003677(DNA binding);GO:0003700(transcription factor activity, sequence-specific DNA binding);GO:0005634(nucleus);GO:0006351(transcription, DNA-templated);GO:0006355(regulation of transcription, DNA-templated);GO:0008361(regulation of cell size);GO:0010228(vegetative to reproductive phase transition of meristem);GO:0042127(regulation of cell proliferation);GO:0046872(metal ion binding);GO:0048…
.:MSTRG.20481.1	u	A07	.	22556812	22557525	MSTRG.20481.1	1	714	MSTRG.20481	.	10.1298	0	inf	inf	9.90603e-19	1.11379e-17	up	yes	circRNA160	140.08	0	8	0	inf	up	0	0	yes	ath-miR156h_L+1	TTGACAGAAGAAAGAGAGCAC	up	49.26	5.62	0	0	237	11,696	BraA04g003010.3C	0	A04	+	1864404	1865646	BraA04g003010.3C	3	930	BraA04g003010.3C	BraA04g003010.3C	GO:0003677(DNA binding);GO:0003700(transcription factor activity, sequence-specific DNA binding);GO:0005634(nucleus);GO:0006351(transcription, DNA-templated);GO:0006355(regulation of transcription, DNA-templated);GO:0008361(regulation of cell size);GO:0010228(vegetative to reproductive phase transition of meristem);GO:0042127(regulation of cell proliferation);GO:0046872(metal ion binding);GO:0048…
BraA09g002830.3C:MSTRG.24012.1	x	A09	+	1741553	1743720	MSTRG.24012.1	2	800	MSTRG.24012	BraA09g002830.3C	4.66351	0	inf	inf	6.46456e-16	5.03738e-15	up	yes	circRNA160	140.08	0	8	0	inf	up	0	0	yes	ath-miR156h_L+1	TTGACAGAAGAAAGAGAGCAC	up	49.26	5.62	0	0	237	11,696	BraA04g003010.3C	0	A04	+	1864404	1865646	BraA04g003010.3C	3	930	BraA04g003010.3C	BraA04g003010.3C	GO:0003677(DNA binding);GO:0003700(transcription factor activity, sequence-specific DNA binding);GO:0005634(nucleus);GO:0006351(transcription, DNA-templated);GO:0006355(regulation of transcription, DNA-templated);GO:0008361(regulation of cell size);GO:0010228(vegetative to reproductive phase transition of meristem);GO:0042127(regulation of cell proliferation);GO:0046872(metal ion binding);GO:0048…
.:MSTRG.18587.1	u	A07	+	435021	436253	MSTRG.18587.1	1	1233	MSTRG.18587	.	2.16168	0	inf	inf	1.65294e-14	1.08278e-13	up	yes	circRNA160	140.08	0	8	0	inf	up	0	0	yes	ath-miR156h_L+1	TTGACAGAAGAAAGAGAGCAC	up	49.26	5.62	0	0	237	11,696	BraA04g003010.3C	0	A04	+	1864404	1865646	BraA04g003010.3C	3	930	BraA04g003010.3C	BraA04g003010.3C	GO:0003677(DNA binding);GO:0003700(transcription factor activity, sequence-specific DNA binding);GO:0005634(nucleus);GO:0006351(transcription, DNA-templated);GO:0006355(regulation of transcription, DNA-templated);GO:0008361(regulation of cell size);GO:0010228(vegetative to reproductive phase transition of meristem);GO:0042127(regulation of cell proliferation);GO:0046872(metal ion binding);GO:0048…
.:MSTRG.25730.1	u	A09	-	21261007	21262000	MSTRG.25730.1	2	690	MSTRG.25730	.	10.3204	0.045914	224.778	7.81235	5.76882e-14	3.51174e-13	up	yes	circRNA160	140.08	0	8	0	inf	up	0	0	yes	ath-miR156h_L+1	TTGACAGAAGAAAGAGAGCAC	up	49.26	5.62	0	0	237	11,696	BraA04g003010.3C	0	A04	+	1864404	1865646	BraA04g003010.3C	3	930	BraA04g003010.3C	BraA04g003010.3C	GO:0003677(DNA binding);GO:0003700(transcription factor activity, sequence-specific DNA binding);GO:0005634(nucleus);GO:0006351(transcription, DNA-templated);GO:0006355(regulation of transcription, DNA-templated);GO:0008361(regulation of cell size);GO:0010228(vegetative to reproductive phase transition of meristem);GO:0042127(regulation of cell proliferation);GO:0046872(metal ion binding);GO:0048…
.:MSTRG.25730.2	u	A09	-	21261007	21262000	MSTRG.25730.2	2	798	MSTRG.25730	.	2.50511	0.016492	151.899	7.24697	3.42405e-10	1.37696e-09	up	yes	circRNA160	140.08	0	8	0	inf	up	0	0	yes	ath-miR156h_L+1	TTGACAGAAGAAAGAGAGCAC	up	49.26	5.62	0	0	237	11,696	BraA04g003010.3C	0	A04	+	1864404	1865646	BraA04g003010.3C	3	930	BraA04g003010.3C	BraA04g003010.3C	GO:0003677(DNA binding);GO:0003700(transcription factor activity, sequence-specific DNA binding);GO:0005634(nucleus);GO:0006351(transcription, DNA-templated);GO:0006355(regulation of transcription, DNA-templated);GO:0008361(regulation of cell size);GO:0010228(vegetative to reproductive phase transition of meristem);GO:0042127(regulation of cell proliferation);GO:0046872(metal ion binding);GO:0048…
BraA09g002830.3C:MSTRG.24012.2	x	A09	+	1741553	1743720	MSTRG.24012.2	2	893	MSTRG.24012	BraA09g002830.3C	2.38908	0.45971	5.19693	2.37766	0.0379683	0.059834	up	yes	circRNA160	140.08	0	8	0	inf	up	0	0	yes	ath-miR156h_L+1	TTGACAGAAGAAAGAGAGCAC	up	49.26	5.62	0	0	237	11,696	BraA04g003010.3C	0	A04	+	1864404	1865646	BraA04g003010.3C	3	930	BraA04g003010.3C	BraA04g003010.3C	GO:0003677(DNA binding);GO:0003700(transcription factor activity, sequence-specific DNA binding);GO:0005634(nucleus);GO:0006351(transcription, DNA-templated);GO:0006355(regulation of transcription, DNA-templated);GO:0008361(regulation of cell size);GO:0010228(vegetative to reproductive phase transition of meristem);GO:0042127(regulation of cell proliferation);GO:0046872(metal ion binding);GO:0048…
.:MSTRG.3985.1	u	A02	+	6640506	6641104	MSTRG.3985.1	2	275	MSTRG.3985	.	37.6236	0	inf	inf	2.87718e-20	4.0105e-19	up	yes											ath-miR156j_L+1_1ss15AC	TTGACAGAAGAGAGCGAGCAC	down	0.24	-2.04	2.06e-22	1.09e-23	213	52	BraA06g043820.3C	0	A06	+	28578258	28579833	BraA06g043820.3C	4	1311	MSTRG.18451	BraA06g043820.3C	GO:0003677(DNA binding);GO:0003700(transcription factor activity, sequence-specific DNA binding);GO:0005634(nucleus);GO:0006351(transcription, DNA-templated);GO:0006355(regulation of transcription, DNA-templated);GO:0044212(transcription regulatory region DNA binding);GO:0046872(metal ion binding);GO:0048510(regulation of timing of transition from vegetative to reproductive phase);GO:0048653(anth…
.:MSTRG.3985.1	u	A02	+	6640506	6641104	MSTRG.3985.1	2	275	MSTRG.3985	.	37.6236	0	inf	inf	2.87718e-20	4.0105e-19	up	yes											ath-miR156j_L+1_1ss15AC	TTGACAGAAGAGAGCGAGCAC	down	0.24	-2.04	2.06e-22	1.09e-23	213	52	BraA04g003010.3C	0	A04	+	1864404	1865646	BraA04g003010.3C	3	930	BraA04g003010.3C	BraA04g003010.3C	GO:0003677(DNA binding);GO:0003700(transcription factor activity, sequence-specific DNA binding);GO:0005634(nucleus);GO:0006351(transcription, DNA-templated);GO:0006355(regulation of transcription, DNA-templated);GO:0008361(regulation of cell size);GO:0010228(vegetative to reproductive phase transition of meristem);GO:0042127(regulation of cell proliferation);GO:0046872(metal ion binding);GO:0048…
.:MSTRG.3985.1	u	A02	+	6640506	6641104	MSTRG.3985.1	2	275	MSTRG.3985	.	37.6236	0	inf	inf	2.87718e-20	4.0105e-19	up	yes	circRNA160	140.08	0	8	0	inf	up	0	0	yes	ath-miR157a-5p	TTGACAGAAGATAGAGAGCAC	up	2.44	1.29	0	0	3,355	8,186	BraA06g043820.3C	0	A06	+	28578258	28579833	BraA06g043820.3C	4	1311	MSTRG.18451	BraA06g043820.3C	GO:0003677(DNA binding);GO:0003700(transcription factor activity, sequence-specific DNA binding);GO:0005634(nucleus);GO:0006351(transcription, DNA-templated);GO:0006355(regulation of transcription, DNA-templated);GO:0044212(transcription regulatory region DNA binding);GO:0046872(metal ion binding);GO:0048510(regulation of timing of transition from vegetative to reproductive phase);GO:0048653(anth…
.:MSTRG.3985.1	u	A02	+	6640506	6641104	MSTRG.3985.1	2	275	MSTRG.3985	.	37.6236	0	inf	inf	2.87718e-20	4.0105e-19	up	yes	circRNA160	140.08	0	8	0	inf	up	0	0	yes	ath-miR157a-5p	TTGACAGAAGATAGAGAGCAC	up	2.44	1.29	0	0	3,355	8,186	BraA04g003010.3C	0	A04	+	1864404	1865646	BraA04g003010.3C	3	930	BraA04g003010.3C	BraA04g003010.3C	GO:0003677(DNA binding);GO:0003700(transcription factor activity, sequence-specific DNA binding);GO:0005634(nucleus);GO:0006351(transcription, DNA-templated);GO:0006355(regulation of transcription, DNA-templated);GO:0008361(regulation of cell size);GO:0010228(vegetative to reproductive phase transition of meristem);GO:0042127(regulation of cell proliferation);GO:0046872(metal ion binding);GO:0048…
																			circRNA21	0	13.2	0	1	-inf	down	0	0	yes	ath-miR164a_1ss21AT	TGGAGAAGCAGGGCACGTGCT	down	0.35	-1.52	4.32e-22	8.29e-23	309	108	BraA08g000170.3C	0	A08	+	127506	131729	BraA08g000170.3C	2	858	MSTRG.21418	BraA08g000170.3C	GO:0003677(DNA binding);GO:0003700(transcription factor activity, sequence-specific DNA binding);GO:0005634(nucleus);GO:0006351(transcription, DNA-templated);GO:0006355(regulation of transcription, DNA-templated);GO:0007275(multicellular organism development);GO:0009734(auxin-activated signaling pathway);GO:0010072(primary shoot apical meristem specification);GO:0048527(lateral root development)
																			circRNA21	0	13.2	0	1	-inf	down	0	0	yes	ath-miR164a_1ss21AT	TGGAGAAGCAGGGCACGTGCT	down	0.35	-1.52	4.32e-22	8.29e-23	309	108	BraA10g029650.3C	0	A10	-	18887362	18888380	BraA10g029650.3C	3	852	MSTRG.30148	BraA10g029650.3C	GO:0003677(DNA binding);GO:0003700(transcription factor activity, sequence-specific DNA binding);GO:0005634(nucleus);GO:0006351(transcription, DNA-templated);GO:0006355(regulation of transcription, DNA-templated);GO:0007275(multicellular organism development)
																			circRNA21	0	13.2	0	1	-inf	down	0	0	yes	ath-miR164a_1ss21AT	TGGAGAAGCAGGGCACGTGCT	down	0.35	-1.52	4.32e-22	8.29e-23	309	108	BraA02g002460.3C	0	A02	+	1245032	1246249	BraA02g002460.3C	3	945	MSTRG.3216	BraA02g002460.3C	GO:0003677(DNA binding);GO:0003700(transcription factor activity, sequence-specific DNA binding);GO:0005634(nucleus);GO:0006351(transcription, DNA-templated);GO:0006355(regulation of transcription, DNA-templated);GO:0007275(multicellular organism development)
																			circRNA21	0	13.2	0	1	-inf	down	0	0	yes	ath-miR164a_1ss21AT	TGGAGAAGCAGGGCACGTGCT	down	0.35	-1.52	4.32e-22	8.29e-23	309	108	BraA02g043100.3C	0	A02	+	29870660	29871811	BraA02g043100.3C	3	978	MSTRG.5829	BraA02g043100.3C	GO:0003677(DNA binding);GO:0003700(transcription factor activity, sequence-specific DNA binding);GO:0005634(nucleus);GO:0006351(transcription, DNA-templated);GO:0006355(regulation of transcription, DNA-templated);GO:0007275(multicellular organism development)
																			circRNA21	0	13.2	0	1	-inf	down	0	0	yes	ath-miR164a_1ss21AT	TGGAGAAGCAGGGCACGTGCT	down	0.35	-1.52	4.32e-22	8.29e-23	309	108	BraA03g044390.3C	0	A03	-	22441015	22442159	BraA03g044390.3C	3	984	MSTRG.9234	BraA03g044390.3C	GO:0003677(DNA binding);GO:0003700(transcription factor activity, sequence-specific DNA binding);GO:0005634(nucleus);GO:0006351(transcription, DNA-templated);GO:0006355(regulation of transcription, DNA-templated);GO:0007275(multicellular organism development)
																			circRNA21	0	13.2	0	1	-inf	down	0	0	yes	ath-miR164a_1ss21AT	TGGAGAAGCAGGGCACGTGCT	down	0.35	-1.52	4.32e-22	8.29e-23	309	108	BraA09g053230.3C	0	A09	-	38652152	38655535	BraA09g053230.3C	9	1929	MSTRG.27271	BraA09g053230.3C	GO:0003677(DNA binding);GO:0003682(chromatin binding);GO:0004842(ubiquitin-protein transferase activity);GO:0005634(nucleus);GO:0005720(nuclear heterochromatin);GO:0006325(chromatin organization);GO:0006355(regulation of transcription, DNA-templated);GO:0008270(zinc ion binding);GO:0008327(methyl-CpG binding);GO:0010216(maintenance of DNA methylation);GO:0010369(chromocenter);GO:0010385(double-st…
.:MSTRG.18999.4	u	A07	+	8884208	8886425	MSTRG.18999.4	7	1377	MSTRG.18999	.	1.81376	0	inf	inf	3.08728e-14	1.9448e-13	up	yes											ath-miR172a	AGAATCTTGATGATGCTGCAT	down	0.28	-1.85	0	1e-295	3,212	889	BraA07g016770.3C	0	A07	+	14689508	14691492	BraA07g016770.3C	9	1083	MSTRG.19488	BraA07g016770.3C	GO:0003677(DNA binding);GO:0003700(transcription factor activity, sequence-specific DNA binding);GO:0005634(nucleus);GO:0006351(transcription, DNA-templated);GO:0006355(regulation of transcription, DNA-templated);GO:0007275(multicellular organism development);GO:0009408(response to heat);GO:0009873(ethylene-activated signaling pathway)
.:MSTRG.23759.2	u	A08	+	22717373	22720011	MSTRG.23759.2	5	623	MSTRG.23759	.	2.79825	0	inf	inf	9.49652e-13	5.00332e-12	up	yes											ath-miR172a	AGAATCTTGATGATGCTGCAT	down	0.28	-1.85	0	1e-295	3,212	889	BraA07g016770.3C	0	A07	+	14689508	14691492	BraA07g016770.3C	9	1083	MSTRG.19488	BraA07g016770.3C	GO:0003677(DNA binding);GO:0003700(transcription factor activity, sequence-specific DNA binding);GO:0005634(nucleus);GO:0006351(transcription, DNA-templated);GO:0006355(regulation of transcription, DNA-templated);GO:0007275(multicellular organism development);GO:0009408(response to heat);GO:0009873(ethylene-activated signaling pathway)
.:MSTRG.23759.1	u	A08	+	22717373	22720011	MSTRG.23759.1	4	689	MSTRG.23759	.	1.36414	0	inf	inf	2.84231e-10	1.15068e-09	up	yes											ath-miR172a	AGAATCTTGATGATGCTGCAT	down	0.28	-1.85	0	1e-295	3,212	889	BraA07g016770.3C	0	A07	+	14689508	14691492	BraA07g016770.3C	9	1083	MSTRG.19488	BraA07g016770.3C	GO:0003677(DNA binding);GO:0003700(transcription factor activity, sequence-specific DNA binding);GO:0005634(nucleus);GO:0006351(transcription, DNA-templated);GO:0006355(regulation of transcription, DNA-templated);GO:0007275(multicellular organism development);GO:0009408(response to heat);GO:0009873(ethylene-activated signaling pathway)
.:MSTRG.18999.1	u	A07	+	8884208	8886425	MSTRG.18999.1	6	1353	MSTRG.18999	.	2.557	0.206808	12.3641	3.62809	0.00019616	0.000459335	up	yes											ath-miR172a	AGAATCTTGATGATGCTGCAT	down	0.28	-1.85	0	1e-295	3,212	889	BraA07g016770.3C	0	A07	+	14689508	14691492	BraA07g016770.3C	9	1083	MSTRG.19488	BraA07g016770.3C	GO:0003677(DNA binding);GO:0003700(transcription factor activity, sequence-specific DNA binding);GO:0005634(nucleus);GO:0006351(transcription, DNA-templated);GO:0006355(regulation of transcription, DNA-templated);GO:0007275(multicellular organism development);GO:0009408(response to heat);GO:0009873(ethylene-activated signaling pathway)
.:MSTRG.23759.3	u	A08	+	22717373	22720011	MSTRG.23759.3	4	716	MSTRG.23759	.	2.73191	0.277098	9.85899	3.30144	0.00107	0.00224642	up	yes											ath-miR172a	AGAATCTTGATGATGCTGCAT	down	0.28	-1.85	0	1e-295	3,212	889	BraA07g016770.3C	0	A07	+	14689508	14691492	BraA07g016770.3C	9	1083	MSTRG.19488	BraA07g016770.3C	GO:0003677(DNA binding);GO:0003700(transcription factor activity, sequence-specific DNA binding);GO:0005634(nucleus);GO:0006351(transcription, DNA-templated);GO:0006355(regulation of transcription, DNA-templated);GO:0007275(multicellular organism development);GO:0009408(response to heat);GO:0009873(ethylene-activated signaling pathway)
.:MSTRG.18999.2	u	A07	+	8884208	8886425	MSTRG.18999.2	7	1320	MSTRG.18999	.	2.87405	0.517392	5.55488	2.47376	0.0252301	0.0412709	up	yes											ath-miR172a	AGAATCTTGATGATGCTGCAT	down	0.28	-1.85	0	1e-295	3,212	889	BraA07g016770.3C	0	A07	+	14689508	14691492	BraA07g016770.3C	9	1083	MSTRG.19488	BraA07g016770.3C	GO:0003677(DNA binding);GO:0003700(transcription factor activity, sequence-specific DNA binding);GO:0005634(nucleus);GO:0006351(transcription, DNA-templated);GO:0006355(regulation of transcription, DNA-templated);GO:0007275(multicellular organism development);GO:0009408(response to heat);GO:0009873(ethylene-activated signaling pathway)
.:MSTRG.2512.1	u	A01	+	25873410	25873966	MSTRG.2512.1	2	473	MSTRG.2512	.	3.69949	0.643445	5.74951	2.52344	0.0253835	0.0415085	up	yes											ath-miR172c_R+1	AGAATCTTGATGATGCTGCAGT	up	36.62	5.19	8.3e-21	8.88e-25	3	93	BraA07g016770.3C	0	A07	+	14689508	14691492	BraA07g016770.3C	9	1083	MSTRG.19488	BraA07g016770.3C	GO:0003677(DNA binding);GO:0003700(transcription factor activity, sequence-specific DNA binding);GO:0005634(nucleus);GO:0006351(transcription, DNA-templated);GO:0006355(regulation of transcription, DNA-templated);GO:0007275(multicellular organism development);GO:0009408(response to heat);GO:0009873(ethylene-activated signaling pathway)
.:MSTRG.10592.1	u	A04	-	1261756	1262334	MSTRG.10592.1	2	488	MSTRG.10592	.	3.53007	0	inf	inf	1.08211e-12	5.66268e-12	up	yes											ath-miR2936_L-2_1ss3TC	CGAGAGAGAGAACACAGACG	down	-inf	-inf	0.0016	0.00196	10	0	BraA07g039150.3C	0	A07	-	26834152	26837568	BraA07g039150.3C	1	3417	BraA07g039150.3C	BraA07g039150.3C	GO:0000226(microtubule cytoskeleton organization);GO:0004672(protein kinase activity);GO:0004674(protein serine/threonine kinase activity);GO:0005524(ATP binding);GO:0005886(plasma membrane);GO:0006468(protein phosphorylation);GO:0007169(transmembrane receptor protein tyrosine kinase signaling pathway);GO:0009504(cell plate);GO:0010103(stomatal complex morphogenesis);GO:0016021(integral component…
.:MSTRG.3390.1	u	A02	.	2282131	2282951	MSTRG.3390.1	1	821	MSTRG.3390	.	1.70659	0	inf	inf	7.33181e-12	3.49172e-11	up	yes											ath-miR2936_L-2_1ss3TC	CGAGAGAGAGAACACAGACG	down	-inf	-inf	0.0016	0.00196	10	0	BraA07g039150.3C	0	A07	-	26834152	26837568	BraA07g039150.3C	1	3417	BraA07g039150.3C	BraA07g039150.3C	GO:0000226(microtubule cytoskeleton organization);GO:0004672(protein kinase activity);GO:0004674(protein serine/threonine kinase activity);GO:0005524(ATP binding);GO:0005886(plasma membrane);GO:0006468(protein phosphorylation);GO:0007169(transmembrane receptor protein tyrosine kinase signaling pathway);GO:0009504(cell plate);GO:0010103(stomatal complex morphogenesis);GO:0016021(integral component…
.:MSTRG.26472.1	u	A09	-	32459882	32460505	MSTRG.26472.1	2	530	MSTRG.26472	.	1.90017	0	inf	inf	1.54169e-10	6.41104e-10	up	yes											ath-miR2936_L-2_1ss3TC	CGAGAGAGAGAACACAGACG	down	-inf	-inf	0.0016	0.00196	10	0	BraA07g039150.3C	0	A07	-	26834152	26837568	BraA07g039150.3C	1	3417	BraA07g039150.3C	BraA07g039150.3C	GO:0000226(microtubule cytoskeleton organization);GO:0004672(protein kinase activity);GO:0004674(protein serine/threonine kinase activity);GO:0005524(ATP binding);GO:0005886(plasma membrane);GO:0006468(protein phosphorylation);GO:0007169(transmembrane receptor protein tyrosine kinase signaling pathway);GO:0009504(cell plate);GO:0010103(stomatal complex morphogenesis);GO:0016021(integral component…
.:MSTRG.29699.1	u	A10	+	16501261	16501657	MSTRG.29699.1	1	397	MSTRG.29699	.	1.17796	6.21017	0.189682	-2.39835	4.42439e-06	1.26226e-05	down	yes											ath-miR2936_L-2_1ss3TC	CGAGAGAGAGAACACAGACG	down	-inf	-inf	0.0016	0.00196	10	0	BraA07g039150.3C	0	A07	-	26834152	26837568	BraA07g039150.3C	1	3417	BraA07g039150.3C	BraA07g039150.3C	GO:0000226(microtubule cytoskeleton organization);GO:0004672(protein kinase activity);GO:0004674(protein serine/threonine kinase activity);GO:0005524(ATP binding);GO:0005886(plasma membrane);GO:0006468(protein phosphorylation);GO:0007169(transmembrane receptor protein tyrosine kinase signaling pathway);GO:0009504(cell plate);GO:0010103(stomatal complex morphogenesis);GO:0016021(integral component…
.:MSTRG.14267.1	u	A05	+	19965698	19966179	MSTRG.14267.1	2	404	MSTRG.14267	.	6.41317	0.329985	19.4347	4.28057	8.97223e-06	2.47151e-05	up	yes											ath-miR2936_L-2_1ss3TC	CGAGAGAGAGAACACAGACG	down	-inf	-inf	0.0016	0.00196	10	0	BraA07g039150.3C	0	A07	-	26834152	26837568	BraA07g039150.3C	1	3417	BraA07g039150.3C	BraA07g039150.3C	GO:0000226(microtubule cytoskeleton organization);GO:0004672(protein kinase activity);GO:0004674(protein serine/threonine kinase activity);GO:0005524(ATP binding);GO:0005886(plasma membrane);GO:0006468(protein phosphorylation);GO:0007169(transmembrane receptor protein tyrosine kinase signaling pathway);GO:0009504(cell plate);GO:0010103(stomatal complex morphogenesis);GO:0016021(integral component…
.:MSTRG.13268.1	u	A05	+	5032164	5032530	MSTRG.13268.1	1	367	MSTRG.13268	.	103.188	869.045	0.118737	-3.07416	4.86468e-08	1.66654e-07	down	yes											ath-miR393b-3p_1ss16TC	ATCATGCGATCTCTTCGGATT	up	11.82	3.56	0	0	237	2,799	BraA04g029950.3C	0	A04	-	20602502	20607732	BraA04g029950.3C	9	2973	MSTRG.12389	BraA04g029950.3C	GO:0005737(cytoplasm);GO:0005829(cytosol);GO:0005886(plasma membrane);GO:0006099(tricarboxylic acid cycle);GO:0008964(phosphoenolpyruvate carboxylase activity);GO:0009506(plasmodesma);GO:0009507(chloroplast);GO:0015977(carbon fixation);GO:0015979(photosynthesis);GO:0048046(apoplast);GO:0048366(leaf development)
.:MSTRG.24901.1	u	A09	+	9294998	9296831	MSTRG.24901.1	2	703	MSTRG.24901	.	12.5514	0	inf	inf	1.39222e-19	1.76025e-18	up	yes											bna-MIR393-p3	ATCATGCGATCTCTTCGGA	up	4.12	2.04	0.00473	0.004	4	17	BraA04g029950.3C	0	A04	-	20602502	20607732	BraA04g029950.3C	9	2973	MSTRG.12389	BraA04g029950.3C	GO:0005737(cytoplasm);GO:0005829(cytosol);GO:0005886(plasma membrane);GO:0006099(tricarboxylic acid cycle);GO:0008964(phosphoenolpyruvate carboxylase activity);GO:0009506(plasmodesma);GO:0009507(chloroplast);GO:0015977(carbon fixation);GO:0015979(photosynthesis);GO:0048046(apoplast);GO:0048366(leaf development)
.:MSTRG.11661.1	u	A04	+	14609262	14610698	MSTRG.11661.1	4	1065	MSTRG.11661	.	6.83216	0	inf	inf	9.3562e-19	1.05496e-17	up	yes											bna-MIR393-p3	ATCATGCGATCTCTTCGGA	up	4.12	2.04	0.00473	0.004	4	17	BraA04g029950.3C	0	A04	-	20602502	20607732	BraA04g029950.3C	9	2973	MSTRG.12389	BraA04g029950.3C	GO:0005737(cytoplasm);GO:0005829(cytosol);GO:0005886(plasma membrane);GO:0006099(tricarboxylic acid cycle);GO:0008964(phosphoenolpyruvate carboxylase activity);GO:0009506(plasmodesma);GO:0009507(chloroplast);GO:0015977(carbon fixation);GO:0015979(photosynthesis);GO:0048046(apoplast);GO:0048366(leaf development)
.:MSTRG.11661.2	u	A04	+	14609262	14610698	MSTRG.11661.2	4	1154	MSTRG.11661	.	2.78017	0	inf	inf	2.79126e-15	2.01389e-14	up	yes											bna-MIR393-p3	ATCATGCGATCTCTTCGGA	up	4.12	2.04	0.00473	0.004	4	17	BraA04g029950.3C	0	A04	-	20602502	20607732	BraA04g029950.3C	9	2973	MSTRG.12389	BraA04g029950.3C	GO:0005737(cytoplasm);GO:0005829(cytosol);GO:0005886(plasma membrane);GO:0006099(tricarboxylic acid cycle);GO:0008964(phosphoenolpyruvate carboxylase activity);GO:0009506(plasmodesma);GO:0009507(chloroplast);GO:0015977(carbon fixation);GO:0015979(photosynthesis);GO:0048046(apoplast);GO:0048366(leaf development)
.:MSTRG.8993.1	u	A03	.	20723736	20725281	MSTRG.8993.1	1	1546	MSTRG.8993	.	0.1057	3.52674	0.029971	-5.06029	4.43808e-13	2.42313e-12	down	yes											bna-MIR393-p3	ATCATGCGATCTCTTCGGA	up	4.12	2.04	0.00473	0.004	4	17	BraA04g029950.3C	0	A04	-	20602502	20607732	BraA04g029950.3C	9	2973	MSTRG.12389	BraA04g029950.3C	GO:0005737(cytoplasm);GO:0005829(cytosol);GO:0005886(plasma membrane);GO:0006099(tricarboxylic acid cycle);GO:0008964(phosphoenolpyruvate carboxylase activity);GO:0009506(plasmodesma);GO:0009507(chloroplast);GO:0015977(carbon fixation);GO:0015979(photosynthesis);GO:0048046(apoplast);GO:0048366(leaf development)
.:MSTRG.7182.1	u	A03	+	7359123	7360085	MSTRG.7182.1	2	468	MSTRG.7182	.	2.48818	0	inf	inf	3.95777e-11	1.75298e-10	up	yes											bna-MIR393-p3	ATCATGCGATCTCTTCGGA	up	4.12	2.04	0.00473	0.004	4	17	BraA04g029950.3C	0	A04	-	20602502	20607732	BraA04g029950.3C	9	2973	MSTRG.12389	BraA04g029950.3C	GO:0005737(cytoplasm);GO:0005829(cytosol);GO:0005886(plasma membrane);GO:0006099(tricarboxylic acid cycle);GO:0008964(phosphoenolpyruvate carboxylase activity);GO:0009506(plasmodesma);GO:0009507(chloroplast);GO:0015977(carbon fixation);GO:0015979(photosynthesis);GO:0048046(apoplast);GO:0048366(leaf development)
.:MSTRG.14054.1	u	A05	-	17170985	17173233	MSTRG.14054.1	1	2249	MSTRG.14054	.	31.8137	0.787261	40.4107	5.33666	5.49896e-09	2.0304e-08	up	yes											bna-MIR393-p3	ATCATGCGATCTCTTCGGA	up	4.12	2.04	0.00473	0.004	4	17	BraA04g029950.3C	0	A04	-	20602502	20607732	BraA04g029950.3C	9	2973	MSTRG.12389	BraA04g029950.3C	GO:0005737(cytoplasm);GO:0005829(cytosol);GO:0005886(plasma membrane);GO:0006099(tricarboxylic acid cycle);GO:0008964(phosphoenolpyruvate carboxylase activity);GO:0009506(plasmodesma);GO:0009507(chloroplast);GO:0015977(carbon fixation);GO:0015979(photosynthesis);GO:0048046(apoplast);GO:0048366(leaf development)
.:MSTRG.8942.1	u	A03	.	20198557	20201127	MSTRG.8942.1	1	2571	MSTRG.8942	.	3.18182	0.122437	25.9874	4.69974	4.55934e-07	1.43466e-06	up	yes											bna-MIR393-p3	ATCATGCGATCTCTTCGGA	up	4.12	2.04	0.00473	0.004	4	17	BraA04g029950.3C	0	A04	-	20602502	20607732	BraA04g029950.3C	9	2973	MSTRG.12389	BraA04g029950.3C	GO:0005737(cytoplasm);GO:0005829(cytosol);GO:0005886(plasma membrane);GO:0006099(tricarboxylic acid cycle);GO:0008964(phosphoenolpyruvate carboxylase activity);GO:0009506(plasmodesma);GO:0009507(chloroplast);GO:0015977(carbon fixation);GO:0015979(photosynthesis);GO:0048046(apoplast);GO:0048366(leaf development)
BraA01g044060.3C:MSTRG.2959.1	x	A01	-	29145095	29145604	MSTRG.2959.1	2	281	MSTRG.2959	BraA01g044060.3C	0.950711	3.68548	0.257961	-1.95477	7.37815e-05	0.000182569	down	yes											bna-MIR393-p3	ATCATGCGATCTCTTCGGA	up	4.12	2.04	0.00473	0.004	4	17	BraA04g029950.3C	0	A04	-	20602502	20607732	BraA04g029950.3C	9	2973	MSTRG.12389	BraA04g029950.3C	GO:0005737(cytoplasm);GO:0005829(cytosol);GO:0005886(plasma membrane);GO:0006099(tricarboxylic acid cycle);GO:0008964(phosphoenolpyruvate carboxylase activity);GO:0009506(plasmodesma);GO:0009507(chloroplast);GO:0015977(carbon fixation);GO:0015979(photosynthesis);GO:0048046(apoplast);GO:0048366(leaf development)
.:MSTRG.13972.1	u	A05	.	15242123	15242520	MSTRG.13972.1	1	398	MSTRG.13972	.	4.2598	0.283393	15.0314	3.90991	0.000103263	0.000250426	up	yes											bna-MIR393-p3	ATCATGCGATCTCTTCGGA	up	4.12	2.04	0.00473	0.004	4	17	BraA04g029950.3C	0	A04	-	20602502	20607732	BraA04g029950.3C	9	2973	MSTRG.12389	BraA04g029950.3C	GO:0005737(cytoplasm);GO:0005829(cytosol);GO:0005886(plasma membrane);GO:0006099(tricarboxylic acid cycle);GO:0008964(phosphoenolpyruvate carboxylase activity);GO:0009506(plasmodesma);GO:0009507(chloroplast);GO:0015977(carbon fixation);GO:0015979(photosynthesis);GO:0048046(apoplast);GO:0048366(leaf development)
.:MSTRG.18685.1	u	A07	.	1557931	1558659	MSTRG.18685.1	1	729	MSTRG.18685	.	11.1358	333.411	0.0333997	-4.90402	3.28437e-13	1.81575e-12	down	yes											bna-MIR6034-p3	ATAGCTTTGGGGTTGATATGC	up	63.94	6	3.36e-43	7.96e-55	3	195	BraA04g023740.3C	0	A04	-	17428261	17431849	BraA04g023740.3C	6	3072	MSTRG.11965	BraA04g023740.3C	GO:0000139(Golgi membrane);GO:0000271(polysaccharide biosynthetic process);GO:0005794(Golgi apparatus);GO:0009832(plant-type cell wall biogenesis);GO:0009846(pollen germination);GO:0016021(integral component of membrane);GO:0016757(transferase activity, transferring glycosyl groups);GO:0016759(cellulose synthase activity);GO:0016760(cellulose synthase (UDP-forming) activity);GO:0030244(cellulose …
.:MSTRG.19104.1	u	A07	-	10526234	10527521	MSTRG.19104.1	2	606	MSTRG.19104	.	16.2304	0.582791	27.8494	4.79958	2.29231e-07	7.41535e-07	up	yes											bna-MIR6034-p3	ATAGCTTTGGGGTTGATATGC	up	63.94	6	3.36e-43	7.96e-55	3	195	BraA04g023740.3C	0	A04	-	17428261	17431849	BraA04g023740.3C	6	3072	MSTRG.11965	BraA04g023740.3C	GO:0000139(Golgi membrane);GO:0000271(polysaccharide biosynthetic process);GO:0005794(Golgi apparatus);GO:0009832(plant-type cell wall biogenesis);GO:0009846(pollen germination);GO:0016021(integral component of membrane);GO:0016757(transferase activity, transferring glycosyl groups);GO:0016759(cellulose synthase activity);GO:0016760(cellulose synthase (UDP-forming) activity);GO:0030244(cellulose …
BraA05g035160.3C:MSTRG.14860.1	x	A05	-	24837558	24839692	MSTRG.14860.1	3	879	MSTRG.14860	BraA05g035160.3C	3.80688	0.374043	10.1777	3.34733	0.0006929	0.00149911	up	yes											bna-MIR6034-p3	ATAGCTTTGGGGTTGATATGC	up	63.94	6	3.36e-43	7.96e-55	3	195	BraA04g023740.3C	0	A04	-	17428261	17431849	BraA04g023740.3C	6	3072	MSTRG.11965	BraA04g023740.3C	GO:0000139(Golgi membrane);GO:0000271(polysaccharide biosynthetic process);GO:0005794(Golgi apparatus);GO:0009832(plant-type cell wall biogenesis);GO:0009846(pollen germination);GO:0016021(integral component of membrane);GO:0016757(transferase activity, transferring glycosyl groups);GO:0016759(cellulose synthase activity);GO:0016760(cellulose synthase (UDP-forming) activity);GO:0030244(cellulose …
BraA01g023510.3C:MSTRG.1668.1	j	A01	-	13416757	13421026	MSTRG.1668.1	5	2608	MSTRG.1668	BraA01g023510.3C	3.22041	0.438299	7.34753	2.87726	0.00475169	0.0089613	up	yes											bna-MIR6034-p3	ATAGCTTTGGGGTTGATATGC	up	63.94	6	3.36e-43	7.96e-55	3	195	BraA04g023740.3C	0	A04	-	17428261	17431849	BraA04g023740.3C	6	3072	MSTRG.11965	BraA04g023740.3C	GO:0000139(Golgi membrane);GO:0000271(polysaccharide biosynthetic process);GO:0005794(Golgi apparatus);GO:0009832(plant-type cell wall biogenesis);GO:0009846(pollen germination);GO:0016021(integral component of membrane);GO:0016757(transferase activity, transferring glycosyl groups);GO:0016759(cellulose synthase activity);GO:0016760(cellulose synthase (UDP-forming) activity);GO:0030244(cellulose …
.:MSTRG.3985.1	u	A02	+	6640506	6641104	MSTRG.3985.1	2	275	MSTRG.3985	.	37.6236	0	inf	inf	2.87718e-20	4.0105e-19	up	yes											bna-miR156a_R-1	TGACAGAAGAGAGTGAGCAC	down	0.43	-1.22	0	2.16e-148	3,005	1,287	BraA06g043820.3C	0	A06	+	28578258	28579833	BraA06g043820.3C	4	1311	MSTRG.18451	BraA06g043820.3C	GO:0003677(DNA binding);GO:0003700(transcription factor activity, sequence-specific DNA binding);GO:0005634(nucleus);GO:0006351(transcription, DNA-templated);GO:0006355(regulation of transcription, DNA-templated);GO:0044212(transcription regulatory region DNA binding);GO:0046872(metal ion binding);GO:0048510(regulation of timing of transition from vegetative to reproductive phase);GO:0048653(anth…
.:MSTRG.3985.1	u	A02	+	6640506	6641104	MSTRG.3985.1	2	275	MSTRG.3985	.	37.6236	0	inf	inf	2.87718e-20	4.0105e-19	up	yes											bna-miR156a_R-1	TGACAGAAGAGAGTGAGCAC	down	0.43	-1.22	0	2.16e-148	3,005	1,287	BraA04g003010.3C	0	A04	+	1864404	1865646	BraA04g003010.3C	3	930	BraA04g003010.3C	BraA04g003010.3C	GO:0003677(DNA binding);GO:0003700(transcription factor activity, sequence-specific DNA binding);GO:0005634(nucleus);GO:0006351(transcription, DNA-templated);GO:0006355(regulation of transcription, DNA-templated);GO:0008361(regulation of cell size);GO:0010228(vegetative to reproductive phase transition of meristem);GO:0042127(regulation of cell proliferation);GO:0046872(metal ion binding);GO:0048…
.:MSTRG.3985.1	u	A02	+	6640506	6641104	MSTRG.3985.1	2	275	MSTRG.3985	.	37.6236	0	inf	inf	2.87718e-20	4.0105e-19	up	yes	circRNA160	140.08	0	8	0	inf	up	0	0	yes	bna-miR156b	TTGACAGAAGATAGAGAGCAC	up	2.44	1.29	0	0	3,355	8,186	BraA06g043820.3C	0	A06	+	28578258	28579833	BraA06g043820.3C	4	1311	MSTRG.18451	BraA06g043820.3C	GO:0003677(DNA binding);GO:0003700(transcription factor activity, sequence-specific DNA binding);GO:0005634(nucleus);GO:0006351(transcription, DNA-templated);GO:0006355(regulation of transcription, DNA-templated);GO:0044212(transcription regulatory region DNA binding);GO:0046872(metal ion binding);GO:0048510(regulation of timing of transition from vegetative to reproductive phase);GO:0048653(anth…
.:MSTRG.3985.1	u	A02	+	6640506	6641104	MSTRG.3985.1	2	275	MSTRG.3985	.	37.6236	0	inf	inf	2.87718e-20	4.0105e-19	up	yes	circRNA160	140.08	0	8	0	inf	up	0	0	yes	bna-miR156b	TTGACAGAAGATAGAGAGCAC	up	2.44	1.29	0	0	3,355	8,186	BraA04g003010.3C	0	A04	+	1864404	1865646	BraA04g003010.3C	3	930	BraA04g003010.3C	BraA04g003010.3C	GO:0003677(DNA binding);GO:0003700(transcription factor activity, sequence-specific DNA binding);GO:0005634(nucleus);GO:0006351(transcription, DNA-templated);GO:0006355(regulation of transcription, DNA-templated);GO:0008361(regulation of cell size);GO:0010228(vegetative to reproductive phase transition of meristem);GO:0042127(regulation of cell proliferation);GO:0046872(metal ion binding);GO:0048…
.:MSTRG.18999.4	u	A07	+	8884208	8886425	MSTRG.18999.4	7	1377	MSTRG.18999	.	1.81376	0	inf	inf	3.08728e-14	1.9448e-13	up	yes											bna-miR172b	GGAATCTTGATGATGCTGCAT	down	0.23	-2.09	0	5.39e-197	1,811	425	BraA07g016770.3C	0	A07	+	14689508	14691492	BraA07g016770.3C	9	1083	MSTRG.19488	BraA07g016770.3C	GO:0003677(DNA binding);GO:0003700(transcription factor activity, sequence-specific DNA binding);GO:0005634(nucleus);GO:0006351(transcription, DNA-templated);GO:0006355(regulation of transcription, DNA-templated);GO:0007275(multicellular organism development);GO:0009408(response to heat);GO:0009873(ethylene-activated signaling pathway)
.:MSTRG.23759.2	u	A08	+	22717373	22720011	MSTRG.23759.2	5	623	MSTRG.23759	.	2.79825	0	inf	inf	9.49652e-13	5.00332e-12	up	yes											bna-miR172b	GGAATCTTGATGATGCTGCAT	down	0.23	-2.09	0	5.39e-197	1,811	425	BraA07g016770.3C	0	A07	+	14689508	14691492	BraA07g016770.3C	9	1083	MSTRG.19488	BraA07g016770.3C	GO:0003677(DNA binding);GO:0003700(transcription factor activity, sequence-specific DNA binding);GO:0005634(nucleus);GO:0006351(transcription, DNA-templated);GO:0006355(regulation of transcription, DNA-templated);GO:0007275(multicellular organism development);GO:0009408(response to heat);GO:0009873(ethylene-activated signaling pathway)
.:MSTRG.23759.1	u	A08	+	22717373	22720011	MSTRG.23759.1	4	689	MSTRG.23759	.	1.36414	0	inf	inf	2.84231e-10	1.15068e-09	up	yes											bna-miR172b	GGAATCTTGATGATGCTGCAT	down	0.23	-2.09	0	5.39e-197	1,811	425	BraA07g016770.3C	0	A07	+	14689508	14691492	BraA07g016770.3C	9	1083	MSTRG.19488	BraA07g016770.3C	GO:0003677(DNA binding);GO:0003700(transcription factor activity, sequence-specific DNA binding);GO:0005634(nucleus);GO:0006351(transcription, DNA-templated);GO:0006355(regulation of transcription, DNA-templated);GO:0007275(multicellular organism development);GO:0009408(response to heat);GO:0009873(ethylene-activated signaling pathway)
.:MSTRG.18999.1	u	A07	+	8884208	8886425	MSTRG.18999.1	6	1353	MSTRG.18999	.	2.557	0.206808	12.3641	3.62809	0.00019616	0.000459335	up	yes											bna-miR172b	GGAATCTTGATGATGCTGCAT	down	0.23	-2.09	0	5.39e-197	1,811	425	BraA07g016770.3C	0	A07	+	14689508	14691492	BraA07g016770.3C	9	1083	MSTRG.19488	BraA07g016770.3C	GO:0003677(DNA binding);GO:0003700(transcription factor activity, sequence-specific DNA binding);GO:0005634(nucleus);GO:0006351(transcription, DNA-templated);GO:0006355(regulation of transcription, DNA-templated);GO:0007275(multicellular organism development);GO:0009408(response to heat);GO:0009873(ethylene-activated signaling pathway)
.:MSTRG.23759.3	u	A08	+	22717373	22720011	MSTRG.23759.3	4	716	MSTRG.23759	.	2.73191	0.277098	9.85899	3.30144	0.00107	0.00224642	up	yes											bna-miR172b	GGAATCTTGATGATGCTGCAT	down	0.23	-2.09	0	5.39e-197	1,811	425	BraA07g016770.3C	0	A07	+	14689508	14691492	BraA07g016770.3C	9	1083	MSTRG.19488	BraA07g016770.3C	GO:0003677(DNA binding);GO:0003700(transcription factor activity, sequence-specific DNA binding);GO:0005634(nucleus);GO:0006351(transcription, DNA-templated);GO:0006355(regulation of transcription, DNA-templated);GO:0007275(multicellular organism development);GO:0009408(response to heat);GO:0009873(ethylene-activated signaling pathway)
.:MSTRG.18999.2	u	A07	+	8884208	8886425	MSTRG.18999.2	7	1320	MSTRG.18999	.	2.87405	0.517392	5.55488	2.47376	0.0252301	0.0412709	up	yes											bna-miR172b	GGAATCTTGATGATGCTGCAT	down	0.23	-2.09	0	5.39e-197	1,811	425	BraA07g016770.3C	0	A07	+	14689508	14691492	BraA07g016770.3C	9	1083	MSTRG.19488	BraA07g016770.3C	GO:0003677(DNA binding);GO:0003700(transcription factor activity, sequence-specific DNA binding);GO:0005634(nucleus);GO:0006351(transcription, DNA-templated);GO:0006355(regulation of transcription, DNA-templated);GO:0007275(multicellular organism development);GO:0009408(response to heat);GO:0009873(ethylene-activated signaling pathway)
.:MSTRG.2512.1	u	A01	+	25873410	25873966	MSTRG.2512.1	2	473	MSTRG.2512	.	3.69949	0.643445	5.74951	2.52344	0.0253835	0.0415085	up	yes											bna-miR172b	GGAATCTTGATGATGCTGCAT	down	0.23	-2.09	0	5.39e-197	1,811	425	BraA07g016770.3C	0	A07	+	14689508	14691492	BraA07g016770.3C	9	1083	MSTRG.19488	BraA07g016770.3C	GO:0003677(DNA binding);GO:0003700(transcription factor activity, sequence-specific DNA binding);GO:0005634(nucleus);GO:0006351(transcription, DNA-templated);GO:0006355(regulation of transcription, DNA-templated);GO:0007275(multicellular organism development);GO:0009408(response to heat);GO:0009873(ethylene-activated signaling pathway)
.:MSTRG.25790.2	u	A09	+	24113498	24113848	MSTRG.25790.2	2	237	MSTRG.25790	.	75.1587	0	inf	inf	1.32056e-22	2.49826e-21	up	yes	circRNA160	140.08	0	8	0	inf	up	0	0	yes	bra-MIR159a-p5	AGCTGCTAAGCTATGAATC	down	0.26	-1.96	1.47e-33	1.67e-35	344	89	BraA01g001240.3C	0	A01	-	614222	616621	BraA01g001240.3C	7	1638	MSTRG.96	BraA01g001240.3C	GO:0003677(DNA binding);GO:0003700(transcription factor activity, sequence-specific DNA binding);GO:0005634(nucleus);GO:0006351(transcription, DNA-templated);GO:0006355(regulation of transcription, DNA-templated);GO:0007276(gamete generation);GO:0009887(organ morphogenesis);GO:0009908(flower development);GO:0010492(maintenance of shoot apical meristem identity);GO:0030154(cell differentiation);GO…
.:MSTRG.25790.2	u	A09	+	24113498	24113848	MSTRG.25790.2	2	237	MSTRG.25790	.	75.1587	0	inf	inf	1.32056e-22	2.49826e-21	up	yes	circRNA137	17.51	0	1	0	inf	up	0	0.79	yes	bra-MIR159a-p5	AGCTGCTAAGCTATGAATC	down	0.26	-1.96	1.47e-33	1.67e-35	344	89	BraA01g001240.3C	0	A01	-	614222	616621	BraA01g001240.3C	7	1638	MSTRG.96	BraA01g001240.3C	GO:0003677(DNA binding);GO:0003700(transcription factor activity, sequence-specific DNA binding);GO:0005634(nucleus);GO:0006351(transcription, DNA-templated);GO:0006355(regulation of transcription, DNA-templated);GO:0007276(gamete generation);GO:0009887(organ morphogenesis);GO:0009908(flower development);GO:0010492(maintenance of shoot apical meristem identity);GO:0030154(cell differentiation);GO…
.:MSTRG.25790.2	u	A09	+	24113498	24113848	MSTRG.25790.2	2	237	MSTRG.25790	.	75.1587	0	inf	inf	1.32056e-22	2.49826e-21	up	yes	circRNA48	0	13.2	0	1	-inf	down	0	0	yes	bra-MIR159a-p5	AGCTGCTAAGCTATGAATC	down	0.26	-1.96	1.47e-33	1.67e-35	344	89	BraA01g001240.3C	0	A01	-	614222	616621	BraA01g001240.3C	7	1638	MSTRG.96	BraA01g001240.3C	GO:0003677(DNA binding);GO:0003700(transcription factor activity, sequence-specific DNA binding);GO:0005634(nucleus);GO:0006351(transcription, DNA-templated);GO:0006355(regulation of transcription, DNA-templated);GO:0007276(gamete generation);GO:0009887(organ morphogenesis);GO:0009908(flower development);GO:0010492(maintenance of shoot apical meristem identity);GO:0030154(cell differentiation);GO…
.:MSTRG.25790.1	u	A09	+	24113498	24113848	MSTRG.25790.1	2	201	MSTRG.25790	.	83.7577	0	inf	inf	2.30798e-22	4.21419e-21	up	yes	circRNA160	140.08	0	8	0	inf	up	0	0	yes	bra-MIR159a-p5	AGCTGCTAAGCTATGAATC	down	0.26	-1.96	1.47e-33	1.67e-35	344	89	BraA01g001240.3C	0	A01	-	614222	616621	BraA01g001240.3C	7	1638	MSTRG.96	BraA01g001240.3C	GO:0003677(DNA binding);GO:0003700(transcription factor activity, sequence-specific DNA binding);GO:0005634(nucleus);GO:0006351(transcription, DNA-templated);GO:0006355(regulation of transcription, DNA-templated);GO:0007276(gamete generation);GO:0009887(organ morphogenesis);GO:0009908(flower development);GO:0010492(maintenance of shoot apical meristem identity);GO:0030154(cell differentiation);GO…
.:MSTRG.25790.1	u	A09	+	24113498	24113848	MSTRG.25790.1	2	201	MSTRG.25790	.	83.7577	0	inf	inf	2.30798e-22	4.21419e-21	up	yes	circRNA137	17.51	0	1	0	inf	up	0	0.79	yes	bra-MIR159a-p5	AGCTGCTAAGCTATGAATC	down	0.26	-1.96	1.47e-33	1.67e-35	344	89	BraA01g001240.3C	0	A01	-	614222	616621	BraA01g001240.3C	7	1638	MSTRG.96	BraA01g001240.3C	GO:0003677(DNA binding);GO:0003700(transcription factor activity, sequence-specific DNA binding);GO:0005634(nucleus);GO:0006351(transcription, DNA-templated);GO:0006355(regulation of transcription, DNA-templated);GO:0007276(gamete generation);GO:0009887(organ morphogenesis);GO:0009908(flower development);GO:0010492(maintenance of shoot apical meristem identity);GO:0030154(cell differentiation);GO…
.:MSTRG.25790.1	u	A09	+	24113498	24113848	MSTRG.25790.1	2	201	MSTRG.25790	.	83.7577	0	inf	inf	2.30798e-22	4.21419e-21	up	yes	circRNA48	0	13.2	0	1	-inf	down	0	0	yes	bra-MIR159a-p5	AGCTGCTAAGCTATGAATC	down	0.26	-1.96	1.47e-33	1.67e-35	344	89	BraA01g001240.3C	0	A01	-	614222	616621	BraA01g001240.3C	7	1638	MSTRG.96	BraA01g001240.3C	GO:0003677(DNA binding);GO:0003700(transcription factor activity, sequence-specific DNA binding);GO:0005634(nucleus);GO:0006351(transcription, DNA-templated);GO:0006355(regulation of transcription, DNA-templated);GO:0007276(gamete generation);GO:0009887(organ morphogenesis);GO:0009908(flower development);GO:0010492(maintenance of shoot apical meristem identity);GO:0030154(cell differentiation);GO…
.:MSTRG.6579.1	u	A03	-	3172289	3172529	MSTRG.6579.1	1	241	MSTRG.6579	.	12.0536	0	inf	inf	7.35439e-15	5.02637e-14	up	yes	circRNA160	140.08	0	8	0	inf	up	0	0	yes	bra-MIR159a-p5	AGCTGCTAAGCTATGAATC	down	0.26	-1.96	1.47e-33	1.67e-35	344	89	BraA01g001240.3C	0	A01	-	614222	616621	BraA01g001240.3C	7	1638	MSTRG.96	BraA01g001240.3C	GO:0003677(DNA binding);GO:0003700(transcription factor activity, sequence-specific DNA binding);GO:0005634(nucleus);GO:0006351(transcription, DNA-templated);GO:0006355(regulation of transcription, DNA-templated);GO:0007276(gamete generation);GO:0009887(organ morphogenesis);GO:0009908(flower development);GO:0010492(maintenance of shoot apical meristem identity);GO:0030154(cell differentiation);GO…
.:MSTRG.6579.1	u	A03	-	3172289	3172529	MSTRG.6579.1	1	241	MSTRG.6579	.	12.0536	0	inf	inf	7.35439e-15	5.02637e-14	up	yes	circRNA137	17.51	0	1	0	inf	up	0	0.79	yes	bra-MIR159a-p5	AGCTGCTAAGCTATGAATC	down	0.26	-1.96	1.47e-33	1.67e-35	344	89	BraA01g001240.3C	0	A01	-	614222	616621	BraA01g001240.3C	7	1638	MSTRG.96	BraA01g001240.3C	GO:0003677(DNA binding);GO:0003700(transcription factor activity, sequence-specific DNA binding);GO:0005634(nucleus);GO:0006351(transcription, DNA-templated);GO:0006355(regulation of transcription, DNA-templated);GO:0007276(gamete generation);GO:0009887(organ morphogenesis);GO:0009908(flower development);GO:0010492(maintenance of shoot apical meristem identity);GO:0030154(cell differentiation);GO…
.:MSTRG.6579.1	u	A03	-	3172289	3172529	MSTRG.6579.1	1	241	MSTRG.6579	.	12.0536	0	inf	inf	7.35439e-15	5.02637e-14	up	yes	circRNA48	0	13.2	0	1	-inf	down	0	0	yes	bra-MIR159a-p5	AGCTGCTAAGCTATGAATC	down	0.26	-1.96	1.47e-33	1.67e-35	344	89	BraA01g001240.3C	0	A01	-	614222	616621	BraA01g001240.3C	7	1638	MSTRG.96	BraA01g001240.3C	GO:0003677(DNA binding);GO:0003700(transcription factor activity, sequence-specific DNA binding);GO:0005634(nucleus);GO:0006351(transcription, DNA-templated);GO:0006355(regulation of transcription, DNA-templated);GO:0007276(gamete generation);GO:0009887(organ morphogenesis);GO:0009908(flower development);GO:0010492(maintenance of shoot apical meristem identity);GO:0030154(cell differentiation);GO…
.:MSTRG.18999.4	u	A07	+	8884208	8886425	MSTRG.18999.4	7	1377	MSTRG.18999	.	1.81376	0	inf	inf	3.08728e-14	1.9448e-13	up	yes	circRNA160	140.08	0	8	0	inf	up	0	0	yes	bra-MIR159a-p5	AGCTGCTAAGCTATGAATC	down	0.26	-1.96	1.47e-33	1.67e-35	344	89	BraA01g001240.3C	0	A01	-	614222	616621	BraA01g001240.3C	7	1638	MSTRG.96	BraA01g001240.3C	GO:0003677(DNA binding);GO:0003700(transcription factor activity, sequence-specific DNA binding);GO:0005634(nucleus);GO:0006351(transcription, DNA-templated);GO:0006355(regulation of transcription, DNA-templated);GO:0007276(gamete generation);GO:0009887(organ morphogenesis);GO:0009908(flower development);GO:0010492(maintenance of shoot apical meristem identity);GO:0030154(cell differentiation);GO…
.:MSTRG.18999.4	u	A07	+	8884208	8886425	MSTRG.18999.4	7	1377	MSTRG.18999	.	1.81376	0	inf	inf	3.08728e-14	1.9448e-13	up	yes	circRNA137	17.51	0	1	0	inf	up	0	0.79	yes	bra-MIR159a-p5	AGCTGCTAAGCTATGAATC	down	0.26	-1.96	1.47e-33	1.67e-35	344	89	BraA01g001240.3C	0	A01	-	614222	616621	BraA01g001240.3C	7	1638	MSTRG.96	BraA01g001240.3C	GO:0003677(DNA binding);GO:0003700(transcription factor activity, sequence-specific DNA binding);GO:0005634(nucleus);GO:0006351(transcription, DNA-templated);GO:0006355(regulation of transcription, DNA-templated);GO:0007276(gamete generation);GO:0009887(organ morphogenesis);GO:0009908(flower development);GO:0010492(maintenance of shoot apical meristem identity);GO:0030154(cell differentiation);GO…
.:MSTRG.18999.4	u	A07	+	8884208	8886425	MSTRG.18999.4	7	1377	MSTRG.18999	.	1.81376	0	inf	inf	3.08728e-14	1.9448e-13	up	yes	circRNA48	0	13.2	0	1	-inf	down	0	0	yes	bra-MIR159a-p5	AGCTGCTAAGCTATGAATC	down	0.26	-1.96	1.47e-33	1.67e-35	344	89	BraA01g001240.3C	0	A01	-	614222	616621	BraA01g001240.3C	7	1638	MSTRG.96	BraA01g001240.3C	GO:0003677(DNA binding);GO:0003700(transcription factor activity, sequence-specific DNA binding);GO:0005634(nucleus);GO:0006351(transcription, DNA-templated);GO:0006355(regulation of transcription, DNA-templated);GO:0007276(gamete generation);GO:0009887(organ morphogenesis);GO:0009908(flower development);GO:0010492(maintenance of shoot apical meristem identity);GO:0030154(cell differentiation);GO…
.:MSTRG.17191.1	u	A06	-	18952641	18958050	MSTRG.17191.1	2	2888	MSTRG.17191	.	1.69073	0.006005	281.554	8.13727	7.25153e-14	4.35556e-13	up	yes	circRNA160	140.08	0	8	0	inf	up	0	0	yes	bra-MIR159a-p5	AGCTGCTAAGCTATGAATC	down	0.26	-1.96	1.47e-33	1.67e-35	344	89	BraA01g001240.3C	0	A01	-	614222	616621	BraA01g001240.3C	7	1638	MSTRG.96	BraA01g001240.3C	GO:0003677(DNA binding);GO:0003700(transcription factor activity, sequence-specific DNA binding);GO:0005634(nucleus);GO:0006351(transcription, DNA-templated);GO:0006355(regulation of transcription, DNA-templated);GO:0007276(gamete generation);GO:0009887(organ morphogenesis);GO:0009908(flower development);GO:0010492(maintenance of shoot apical meristem identity);GO:0030154(cell differentiation);GO…
.:MSTRG.17191.1	u	A06	-	18952641	18958050	MSTRG.17191.1	2	2888	MSTRG.17191	.	1.69073	0.006005	281.554	8.13727	7.25153e-14	4.35556e-13	up	yes	circRNA137	17.51	0	1	0	inf	up	0	0.79	yes	bra-MIR159a-p5	AGCTGCTAAGCTATGAATC	down	0.26	-1.96	1.47e-33	1.67e-35	344	89	BraA01g001240.3C	0	A01	-	614222	616621	BraA01g001240.3C	7	1638	MSTRG.96	BraA01g001240.3C	GO:0003677(DNA binding);GO:0003700(transcription factor activity, sequence-specific DNA binding);GO:0005634(nucleus);GO:0006351(transcription, DNA-templated);GO:0006355(regulation of transcription, DNA-templated);GO:0007276(gamete generation);GO:0009887(organ morphogenesis);GO:0009908(flower development);GO:0010492(maintenance of shoot apical meristem identity);GO:0030154(cell differentiation);GO…
.:MSTRG.17191.1	u	A06	-	18952641	18958050	MSTRG.17191.1	2	2888	MSTRG.17191	.	1.69073	0.006005	281.554	8.13727	7.25153e-14	4.35556e-13	up	yes	circRNA48	0	13.2	0	1	-inf	down	0	0	yes	bra-MIR159a-p5	AGCTGCTAAGCTATGAATC	down	0.26	-1.96	1.47e-33	1.67e-35	344	89	BraA01g001240.3C	0	A01	-	614222	616621	BraA01g001240.3C	7	1638	MSTRG.96	BraA01g001240.3C	GO:0003677(DNA binding);GO:0003700(transcription factor activity, sequence-specific DNA binding);GO:0005634(nucleus);GO:0006351(transcription, DNA-templated);GO:0006355(regulation of transcription, DNA-templated);GO:0007276(gamete generation);GO:0009887(organ morphogenesis);GO:0009908(flower development);GO:0010492(maintenance of shoot apical meristem identity);GO:0030154(cell differentiation);GO…
.:MSTRG.4984.1	u	A02	+	18130603	18132380	MSTRG.4984.1	3	769	MSTRG.4984	.	2.20917	0	inf	inf	1.19479e-12	6.22767e-12	up	yes	circRNA160	140.08	0	8	0	inf	up	0	0	yes	bra-MIR159a-p5	AGCTGCTAAGCTATGAATC	down	0.26	-1.96	1.47e-33	1.67e-35	344	89	BraA01g001240.3C	0	A01	-	614222	616621	BraA01g001240.3C	7	1638	MSTRG.96	BraA01g001240.3C	GO:0003677(DNA binding);GO:0003700(transcription factor activity, sequence-specific DNA binding);GO:0005634(nucleus);GO:0006351(transcription, DNA-templated);GO:0006355(regulation of transcription, DNA-templated);GO:0007276(gamete generation);GO:0009887(organ morphogenesis);GO:0009908(flower development);GO:0010492(maintenance of shoot apical meristem identity);GO:0030154(cell differentiation);GO…
.:MSTRG.4984.1	u	A02	+	18130603	18132380	MSTRG.4984.1	3	769	MSTRG.4984	.	2.20917	0	inf	inf	1.19479e-12	6.22767e-12	up	yes	circRNA137	17.51	0	1	0	inf	up	0	0.79	yes	bra-MIR159a-p5	AGCTGCTAAGCTATGAATC	down	0.26	-1.96	1.47e-33	1.67e-35	344	89	BraA01g001240.3C	0	A01	-	614222	616621	BraA01g001240.3C	7	1638	MSTRG.96	BraA01g001240.3C	GO:0003677(DNA binding);GO:0003700(transcription factor activity, sequence-specific DNA binding);GO:0005634(nucleus);GO:0006351(transcription, DNA-templated);GO:0006355(regulation of transcription, DNA-templated);GO:0007276(gamete generation);GO:0009887(organ morphogenesis);GO:0009908(flower development);GO:0010492(maintenance of shoot apical meristem identity);GO:0030154(cell differentiation);GO…
.:MSTRG.4984.1	u	A02	+	18130603	18132380	MSTRG.4984.1	3	769	MSTRG.4984	.	2.20917	0	inf	inf	1.19479e-12	6.22767e-12	up	yes	circRNA48	0	13.2	0	1	-inf	down	0	0	yes	bra-MIR159a-p5	AGCTGCTAAGCTATGAATC	down	0.26	-1.96	1.47e-33	1.67e-35	344	89	BraA01g001240.3C	0	A01	-	614222	616621	BraA01g001240.3C	7	1638	MSTRG.96	BraA01g001240.3C	GO:0003677(DNA binding);GO:0003700(transcription factor activity, sequence-specific DNA binding);GO:0005634(nucleus);GO:0006351(transcription, DNA-templated);GO:0006355(regulation of transcription, DNA-templated);GO:0007276(gamete generation);GO:0009887(organ morphogenesis);GO:0009908(flower development);GO:0010492(maintenance of shoot apical meristem identity);GO:0030154(cell differentiation);GO…
.:MSTRG.14246.3	u	A05	+	19812143	19813037	MSTRG.14246.3	2	734	MSTRG.14246	.	2.00295	0	inf	inf	4.59907e-12	2.23751e-11	up	yes	circRNA160	140.08	0	8	0	inf	up	0	0	yes	bra-MIR159a-p5	AGCTGCTAAGCTATGAATC	down	0.26	-1.96	1.47e-33	1.67e-35	344	89	BraA01g001240.3C	0	A01	-	614222	616621	BraA01g001240.3C	7	1638	MSTRG.96	BraA01g001240.3C	GO:0003677(DNA binding);GO:0003700(transcription factor activity, sequence-specific DNA binding);GO:0005634(nucleus);GO:0006351(transcription, DNA-templated);GO:0006355(regulation of transcription, DNA-templated);GO:0007276(gamete generation);GO:0009887(organ morphogenesis);GO:0009908(flower development);GO:0010492(maintenance of shoot apical meristem identity);GO:0030154(cell differentiation);GO…
.:MSTRG.14246.3	u	A05	+	19812143	19813037	MSTRG.14246.3	2	734	MSTRG.14246	.	2.00295	0	inf	inf	4.59907e-12	2.23751e-11	up	yes	circRNA137	17.51	0	1	0	inf	up	0	0.79	yes	bra-MIR159a-p5	AGCTGCTAAGCTATGAATC	down	0.26	-1.96	1.47e-33	1.67e-35	344	89	BraA01g001240.3C	0	A01	-	614222	616621	BraA01g001240.3C	7	1638	MSTRG.96	BraA01g001240.3C	GO:0003677(DNA binding);GO:0003700(transcription factor activity, sequence-specific DNA binding);GO:0005634(nucleus);GO:0006351(transcription, DNA-templated);GO:0006355(regulation of transcription, DNA-templated);GO:0007276(gamete generation);GO:0009887(organ morphogenesis);GO:0009908(flower development);GO:0010492(maintenance of shoot apical meristem identity);GO:0030154(cell differentiation);GO…
.:MSTRG.14246.3	u	A05	+	19812143	19813037	MSTRG.14246.3	2	734	MSTRG.14246	.	2.00295	0	inf	inf	4.59907e-12	2.23751e-11	up	yes	circRNA48	0	13.2	0	1	-inf	down	0	0	yes	bra-MIR159a-p5	AGCTGCTAAGCTATGAATC	down	0.26	-1.96	1.47e-33	1.67e-35	344	89	BraA01g001240.3C	0	A01	-	614222	616621	BraA01g001240.3C	7	1638	MSTRG.96	BraA01g001240.3C	GO:0003677(DNA binding);GO:0003700(transcription factor activity, sequence-specific DNA binding);GO:0005634(nucleus);GO:0006351(transcription, DNA-templated);GO:0006355(regulation of transcription, DNA-templated);GO:0007276(gamete generation);GO:0009887(organ morphogenesis);GO:0009908(flower development);GO:0010492(maintenance of shoot apical meristem identity);GO:0030154(cell differentiation);GO…
.:MSTRG.8524.1	u	A03	.	16925551	16925934	MSTRG.8524.1	1	384	MSTRG.8524	.	2.9178	0	inf	inf	5.81053e-11	2.52683e-10	up	yes	circRNA160	140.08	0	8	0	inf	up	0	0	yes	bra-MIR159a-p5	AGCTGCTAAGCTATGAATC	down	0.26	-1.96	1.47e-33	1.67e-35	344	89	BraA01g001240.3C	0	A01	-	614222	616621	BraA01g001240.3C	7	1638	MSTRG.96	BraA01g001240.3C	GO:0003677(DNA binding);GO:0003700(transcription factor activity, sequence-specific DNA binding);GO:0005634(nucleus);GO:0006351(transcription, DNA-templated);GO:0006355(regulation of transcription, DNA-templated);GO:0007276(gamete generation);GO:0009887(organ morphogenesis);GO:0009908(flower development);GO:0010492(maintenance of shoot apical meristem identity);GO:0030154(cell differentiation);GO…
.:MSTRG.8524.1	u	A03	.	16925551	16925934	MSTRG.8524.1	1	384	MSTRG.8524	.	2.9178	0	inf	inf	5.81053e-11	2.52683e-10	up	yes	circRNA137	17.51	0	1	0	inf	up	0	0.79	yes	bra-MIR159a-p5	AGCTGCTAAGCTATGAATC	down	0.26	-1.96	1.47e-33	1.67e-35	344	89	BraA01g001240.3C	0	A01	-	614222	616621	BraA01g001240.3C	7	1638	MSTRG.96	BraA01g001240.3C	GO:0003677(DNA binding);GO:0003700(transcription factor activity, sequence-specific DNA binding);GO:0005634(nucleus);GO:0006351(transcription, DNA-templated);GO:0006355(regulation of transcription, DNA-templated);GO:0007276(gamete generation);GO:0009887(organ morphogenesis);GO:0009908(flower development);GO:0010492(maintenance of shoot apical meristem identity);GO:0030154(cell differentiation);GO…
.:MSTRG.8524.1	u	A03	.	16925551	16925934	MSTRG.8524.1	1	384	MSTRG.8524	.	2.9178	0	inf	inf	5.81053e-11	2.52683e-10	up	yes	circRNA48	0	13.2	0	1	-inf	down	0	0	yes	bra-MIR159a-p5	AGCTGCTAAGCTATGAATC	down	0.26	-1.96	1.47e-33	1.67e-35	344	89	BraA01g001240.3C	0	A01	-	614222	616621	BraA01g001240.3C	7	1638	MSTRG.96	BraA01g001240.3C	GO:0003677(DNA binding);GO:0003700(transcription factor activity, sequence-specific DNA binding);GO:0005634(nucleus);GO:0006351(transcription, DNA-templated);GO:0006355(regulation of transcription, DNA-templated);GO:0007276(gamete generation);GO:0009887(organ morphogenesis);GO:0009908(flower development);GO:0010492(maintenance of shoot apical meristem identity);GO:0030154(cell differentiation);GO…
.:MSTRG.13821.1	u	A05	+	11251866	11252218	MSTRG.13821.1	1	353	MSTRG.13821	.	3.04215	0	inf	inf	8.23339e-11	3.52202e-10	up	yes	circRNA160	140.08	0	8	0	inf	up	0	0	yes	bra-MIR159a-p5	AGCTGCTAAGCTATGAATC	down	0.26	-1.96	1.47e-33	1.67e-35	344	89	BraA01g001240.3C	0	A01	-	614222	616621	BraA01g001240.3C	7	1638	MSTRG.96	BraA01g001240.3C	GO:0003677(DNA binding);GO:0003700(transcription factor activity, sequence-specific DNA binding);GO:0005634(nucleus);GO:0006351(transcription, DNA-templated);GO:0006355(regulation of transcription, DNA-templated);GO:0007276(gamete generation);GO:0009887(organ morphogenesis);GO:0009908(flower development);GO:0010492(maintenance of shoot apical meristem identity);GO:0030154(cell differentiation);GO…
.:MSTRG.13821.1	u	A05	+	11251866	11252218	MSTRG.13821.1	1	353	MSTRG.13821	.	3.04215	0	inf	inf	8.23339e-11	3.52202e-10	up	yes	circRNA137	17.51	0	1	0	inf	up	0	0.79	yes	bra-MIR159a-p5	AGCTGCTAAGCTATGAATC	down	0.26	-1.96	1.47e-33	1.67e-35	344	89	BraA01g001240.3C	0	A01	-	614222	616621	BraA01g001240.3C	7	1638	MSTRG.96	BraA01g001240.3C	GO:0003677(DNA binding);GO:0003700(transcription factor activity, sequence-specific DNA binding);GO:0005634(nucleus);GO:0006351(transcription, DNA-templated);GO:0006355(regulation of transcription, DNA-templated);GO:0007276(gamete generation);GO:0009887(organ morphogenesis);GO:0009908(flower development);GO:0010492(maintenance of shoot apical meristem identity);GO:0030154(cell differentiation);GO…
.:MSTRG.13821.1	u	A05	+	11251866	11252218	MSTRG.13821.1	1	353	MSTRG.13821	.	3.04215	0	inf	inf	8.23339e-11	3.52202e-10	up	yes	circRNA48	0	13.2	0	1	-inf	down	0	0	yes	bra-MIR159a-p5	AGCTGCTAAGCTATGAATC	down	0.26	-1.96	1.47e-33	1.67e-35	344	89	BraA01g001240.3C	0	A01	-	614222	616621	BraA01g001240.3C	7	1638	MSTRG.96	BraA01g001240.3C	GO:0003677(DNA binding);GO:0003700(transcription factor activity, sequence-specific DNA binding);GO:0005634(nucleus);GO:0006351(transcription, DNA-templated);GO:0006355(regulation of transcription, DNA-templated);GO:0007276(gamete generation);GO:0009887(organ morphogenesis);GO:0009908(flower development);GO:0010492(maintenance of shoot apical meristem identity);GO:0030154(cell differentiation);GO…
BraA03g030890.3C:MSTRG.8278.1	x	A03	-	15452170	15458242	MSTRG.8278.1	2	291	MSTRG.8278	BraA03g030890.3C	0.126231	3.11702	0.0404973	-4.62603	5.30115e-10	2.10194e-09	down	yes	circRNA160	140.08	0	8	0	inf	up	0	0	yes	bra-MIR159a-p5	AGCTGCTAAGCTATGAATC	down	0.26	-1.96	1.47e-33	1.67e-35	344	89	BraA01g001240.3C	0	A01	-	614222	616621	BraA01g001240.3C	7	1638	MSTRG.96	BraA01g001240.3C	GO:0003677(DNA binding);GO:0003700(transcription factor activity, sequence-specific DNA binding);GO:0005634(nucleus);GO:0006351(transcription, DNA-templated);GO:0006355(regulation of transcription, DNA-templated);GO:0007276(gamete generation);GO:0009887(organ morphogenesis);GO:0009908(flower development);GO:0010492(maintenance of shoot apical meristem identity);GO:0030154(cell differentiation);GO…
BraA03g030890.3C:MSTRG.8278.1	x	A03	-	15452170	15458242	MSTRG.8278.1	2	291	MSTRG.8278	BraA03g030890.3C	0.126231	3.11702	0.0404973	-4.62603	5.30115e-10	2.10194e-09	down	yes	circRNA137	17.51	0	1	0	inf	up	0	0.79	yes	bra-MIR159a-p5	AGCTGCTAAGCTATGAATC	down	0.26	-1.96	1.47e-33	1.67e-35	344	89	BraA01g001240.3C	0	A01	-	614222	616621	BraA01g001240.3C	7	1638	MSTRG.96	BraA01g001240.3C	GO:0003677(DNA binding);GO:0003700(transcription factor activity, sequence-specific DNA binding);GO:0005634(nucleus);GO:0006351(transcription, DNA-templated);GO:0006355(regulation of transcription, DNA-templated);GO:0007276(gamete generation);GO:0009887(organ morphogenesis);GO:0009908(flower development);GO:0010492(maintenance of shoot apical meristem identity);GO:0030154(cell differentiation);GO…
BraA03g030890.3C:MSTRG.8278.1	x	A03	-	15452170	15458242	MSTRG.8278.1	2	291	MSTRG.8278	BraA03g030890.3C	0.126231	3.11702	0.0404973	-4.62603	5.30115e-10	2.10194e-09	down	yes	circRNA48	0	13.2	0	1	-inf	down	0	0	yes	bra-MIR159a-p5	AGCTGCTAAGCTATGAATC	down	0.26	-1.96	1.47e-33	1.67e-35	344	89	BraA01g001240.3C	0	A01	-	614222	616621	BraA01g001240.3C	7	1638	MSTRG.96	BraA01g001240.3C	GO:0003677(DNA binding);GO:0003700(transcription factor activity, sequence-specific DNA binding);GO:0005634(nucleus);GO:0006351(transcription, DNA-templated);GO:0006355(regulation of transcription, DNA-templated);GO:0007276(gamete generation);GO:0009887(organ morphogenesis);GO:0009908(flower development);GO:0010492(maintenance of shoot apical meristem identity);GO:0030154(cell differentiation);GO…
.:MSTRG.26417.1	u	A09	-	31753515	31756129	MSTRG.26417.1	4	2211	MSTRG.26417	.	18.3031	0.434319	42.142	5.39719	4.16599e-09	1.55269e-08	up	yes	circRNA160	140.08	0	8	0	inf	up	0	0	yes	bra-MIR159a-p5	AGCTGCTAAGCTATGAATC	down	0.26	-1.96	1.47e-33	1.67e-35	344	89	BraA01g001240.3C	0	A01	-	614222	616621	BraA01g001240.3C	7	1638	MSTRG.96	BraA01g001240.3C	GO:0003677(DNA binding);GO:0003700(transcription factor activity, sequence-specific DNA binding);GO:0005634(nucleus);GO:0006351(transcription, DNA-templated);GO:0006355(regulation of transcription, DNA-templated);GO:0007276(gamete generation);GO:0009887(organ morphogenesis);GO:0009908(flower development);GO:0010492(maintenance of shoot apical meristem identity);GO:0030154(cell differentiation);GO…
.:MSTRG.26417.1	u	A09	-	31753515	31756129	MSTRG.26417.1	4	2211	MSTRG.26417	.	18.3031	0.434319	42.142	5.39719	4.16599e-09	1.55269e-08	up	yes	circRNA137	17.51	0	1	0	inf	up	0	0.79	yes	bra-MIR159a-p5	AGCTGCTAAGCTATGAATC	down	0.26	-1.96	1.47e-33	1.67e-35	344	89	BraA01g001240.3C	0	A01	-	614222	616621	BraA01g001240.3C	7	1638	MSTRG.96	BraA01g001240.3C	GO:0003677(DNA binding);GO:0003700(transcription factor activity, sequence-specific DNA binding);GO:0005634(nucleus);GO:0006351(transcription, DNA-templated);GO:0006355(regulation of transcription, DNA-templated);GO:0007276(gamete generation);GO:0009887(organ morphogenesis);GO:0009908(flower development);GO:0010492(maintenance of shoot apical meristem identity);GO:0030154(cell differentiation);GO…
.:MSTRG.26417.1	u	A09	-	31753515	31756129	MSTRG.26417.1	4	2211	MSTRG.26417	.	18.3031	0.434319	42.142	5.39719	4.16599e-09	1.55269e-08	up	yes	circRNA48	0	13.2	0	1	-inf	down	0	0	yes	bra-MIR159a-p5	AGCTGCTAAGCTATGAATC	down	0.26	-1.96	1.47e-33	1.67e-35	344	89	BraA01g001240.3C	0	A01	-	614222	616621	BraA01g001240.3C	7	1638	MSTRG.96	BraA01g001240.3C	GO:0003677(DNA binding);GO:0003700(transcription factor activity, sequence-specific DNA binding);GO:0005634(nucleus);GO:0006351(transcription, DNA-templated);GO:0006355(regulation of transcription, DNA-templated);GO:0007276(gamete generation);GO:0009887(organ morphogenesis);GO:0009908(flower development);GO:0010492(maintenance of shoot apical meristem identity);GO:0030154(cell differentiation);GO…
.:MSTRG.17133.1	u	A06	.	18320729	18321114	MSTRG.17133.1	1	386	MSTRG.17133	.	2.94379	0.109183	26.9619	4.75285	4.43567e-06	1.26538e-05	up	yes	circRNA160	140.08	0	8	0	inf	up	0	0	yes	bra-MIR159a-p5	AGCTGCTAAGCTATGAATC	down	0.26	-1.96	1.47e-33	1.67e-35	344	89	BraA01g001240.3C	0	A01	-	614222	616621	BraA01g001240.3C	7	1638	MSTRG.96	BraA01g001240.3C	GO:0003677(DNA binding);GO:0003700(transcription factor activity, sequence-specific DNA binding);GO:0005634(nucleus);GO:0006351(transcription, DNA-templated);GO:0006355(regulation of transcription, DNA-templated);GO:0007276(gamete generation);GO:0009887(organ morphogenesis);GO:0009908(flower development);GO:0010492(maintenance of shoot apical meristem identity);GO:0030154(cell differentiation);GO…
.:MSTRG.17133.1	u	A06	.	18320729	18321114	MSTRG.17133.1	1	386	MSTRG.17133	.	2.94379	0.109183	26.9619	4.75285	4.43567e-06	1.26538e-05	up	yes	circRNA137	17.51	0	1	0	inf	up	0	0.79	yes	bra-MIR159a-p5	AGCTGCTAAGCTATGAATC	down	0.26	-1.96	1.47e-33	1.67e-35	344	89	BraA01g001240.3C	0	A01	-	614222	616621	BraA01g001240.3C	7	1638	MSTRG.96	BraA01g001240.3C	GO:0003677(DNA binding);GO:0003700(transcription factor activity, sequence-specific DNA binding);GO:0005634(nucleus);GO:0006351(transcription, DNA-templated);GO:0006355(regulation of transcription, DNA-templated);GO:0007276(gamete generation);GO:0009887(organ morphogenesis);GO:0009908(flower development);GO:0010492(maintenance of shoot apical meristem identity);GO:0030154(cell differentiation);GO…
.:MSTRG.17133.1	u	A06	.	18320729	18321114	MSTRG.17133.1	1	386	MSTRG.17133	.	2.94379	0.109183	26.9619	4.75285	4.43567e-06	1.26538e-05	up	yes	circRNA48	0	13.2	0	1	-inf	down	0	0	yes	bra-MIR159a-p5	AGCTGCTAAGCTATGAATC	down	0.26	-1.96	1.47e-33	1.67e-35	344	89	BraA01g001240.3C	0	A01	-	614222	616621	BraA01g001240.3C	7	1638	MSTRG.96	BraA01g001240.3C	GO:0003677(DNA binding);GO:0003700(transcription factor activity, sequence-specific DNA binding);GO:0005634(nucleus);GO:0006351(transcription, DNA-templated);GO:0006355(regulation of transcription, DNA-templated);GO:0007276(gamete generation);GO:0009887(organ morphogenesis);GO:0009908(flower development);GO:0010492(maintenance of shoot apical meristem identity);GO:0030154(cell differentiation);GO…
.:MSTRG.26417.2	u	A09	-	31753515	31756129	MSTRG.26417.2	4	2168	MSTRG.26417	.	9.00888	0.743191	12.1219	3.59954	0.000145507	0.000346298	up	yes	circRNA160	140.08	0	8	0	inf	up	0	0	yes	bra-MIR159a-p5	AGCTGCTAAGCTATGAATC	down	0.26	-1.96	1.47e-33	1.67e-35	344	89	BraA01g001240.3C	0	A01	-	614222	616621	BraA01g001240.3C	7	1638	MSTRG.96	BraA01g001240.3C	GO:0003677(DNA binding);GO:0003700(transcription factor activity, sequence-specific DNA binding);GO:0005634(nucleus);GO:0006351(transcription, DNA-templated);GO:0006355(regulation of transcription, DNA-templated);GO:0007276(gamete generation);GO:0009887(organ morphogenesis);GO:0009908(flower development);GO:0010492(maintenance of shoot apical meristem identity);GO:0030154(cell differentiation);GO…
.:MSTRG.26417.2	u	A09	-	31753515	31756129	MSTRG.26417.2	4	2168	MSTRG.26417	.	9.00888	0.743191	12.1219	3.59954	0.000145507	0.000346298	up	yes	circRNA137	17.51	0	1	0	inf	up	0	0.79	yes	bra-MIR159a-p5	AGCTGCTAAGCTATGAATC	down	0.26	-1.96	1.47e-33	1.67e-35	344	89	BraA01g001240.3C	0	A01	-	614222	616621	BraA01g001240.3C	7	1638	MSTRG.96	BraA01g001240.3C	GO:0003677(DNA binding);GO:0003700(transcription factor activity, sequence-specific DNA binding);GO:0005634(nucleus);GO:0006351(transcription, DNA-templated);GO:0006355(regulation of transcription, DNA-templated);GO:0007276(gamete generation);GO:0009887(organ morphogenesis);GO:0009908(flower development);GO:0010492(maintenance of shoot apical meristem identity);GO:0030154(cell differentiation);GO…
.:MSTRG.26417.2	u	A09	-	31753515	31756129	MSTRG.26417.2	4	2168	MSTRG.26417	.	9.00888	0.743191	12.1219	3.59954	0.000145507	0.000346298	up	yes	circRNA48	0	13.2	0	1	-inf	down	0	0	yes	bra-MIR159a-p5	AGCTGCTAAGCTATGAATC	down	0.26	-1.96	1.47e-33	1.67e-35	344	89	BraA01g001240.3C	0	A01	-	614222	616621	BraA01g001240.3C	7	1638	MSTRG.96	BraA01g001240.3C	GO:0003677(DNA binding);GO:0003700(transcription factor activity, sequence-specific DNA binding);GO:0005634(nucleus);GO:0006351(transcription, DNA-templated);GO:0006355(regulation of transcription, DNA-templated);GO:0007276(gamete generation);GO:0009887(organ morphogenesis);GO:0009908(flower development);GO:0010492(maintenance of shoot apical meristem identity);GO:0030154(cell differentiation);GO…
.:MSTRG.18999.1	u	A07	+	8884208	8886425	MSTRG.18999.1	6	1353	MSTRG.18999	.	2.557	0.206808	12.3641	3.62809	0.00019616	0.000459335	up	yes	circRNA160	140.08	0	8	0	inf	up	0	0	yes	bra-MIR159a-p5	AGCTGCTAAGCTATGAATC	down	0.26	-1.96	1.47e-33	1.67e-35	344	89	BraA01g001240.3C	0	A01	-	614222	616621	BraA01g001240.3C	7	1638	MSTRG.96	BraA01g001240.3C	GO:0003677(DNA binding);GO:0003700(transcription factor activity, sequence-specific DNA binding);GO:0005634(nucleus);GO:0006351(transcription, DNA-templated);GO:0006355(regulation of transcription, DNA-templated);GO:0007276(gamete generation);GO:0009887(organ morphogenesis);GO:0009908(flower development);GO:0010492(maintenance of shoot apical meristem identity);GO:0030154(cell differentiation);GO…
.:MSTRG.18999.1	u	A07	+	8884208	8886425	MSTRG.18999.1	6	1353	MSTRG.18999	.	2.557	0.206808	12.3641	3.62809	0.00019616	0.000459335	up	yes	circRNA137	17.51	0	1	0	inf	up	0	0.79	yes	bra-MIR159a-p5	AGCTGCTAAGCTATGAATC	down	0.26	-1.96	1.47e-33	1.67e-35	344	89	BraA01g001240.3C	0	A01	-	614222	616621	BraA01g001240.3C	7	1638	MSTRG.96	BraA01g001240.3C	GO:0003677(DNA binding);GO:0003700(transcription factor activity, sequence-specific DNA binding);GO:0005634(nucleus);GO:0006351(transcription, DNA-templated);GO:0006355(regulation of transcription, DNA-templated);GO:0007276(gamete generation);GO:0009887(organ morphogenesis);GO:0009908(flower development);GO:0010492(maintenance of shoot apical meristem identity);GO:0030154(cell differentiation);GO…
.:MSTRG.18999.1	u	A07	+	8884208	8886425	MSTRG.18999.1	6	1353	MSTRG.18999	.	2.557	0.206808	12.3641	3.62809	0.00019616	0.000459335	up	yes	circRNA48	0	13.2	0	1	-inf	down	0	0	yes	bra-MIR159a-p5	AGCTGCTAAGCTATGAATC	down	0.26	-1.96	1.47e-33	1.67e-35	344	89	BraA01g001240.3C	0	A01	-	614222	616621	BraA01g001240.3C	7	1638	MSTRG.96	BraA01g001240.3C	GO:0003677(DNA binding);GO:0003700(transcription factor activity, sequence-specific DNA binding);GO:0005634(nucleus);GO:0006351(transcription, DNA-templated);GO:0006355(regulation of transcription, DNA-templated);GO:0007276(gamete generation);GO:0009887(organ morphogenesis);GO:0009908(flower development);GO:0010492(maintenance of shoot apical meristem identity);GO:0030154(cell differentiation);GO…
.:MSTRG.26417.5	u	A09	-	31754824	31756129	MSTRG.26417.5	4	745	MSTRG.26417	.	3.93081	0.356124	11.0378	3.46437	0.000442224	0.000984987	up	yes	circRNA160	140.08	0	8	0	inf	up	0	0	yes	bra-MIR159a-p5	AGCTGCTAAGCTATGAATC	down	0.26	-1.96	1.47e-33	1.67e-35	344	89	BraA01g001240.3C	0	A01	-	614222	616621	BraA01g001240.3C	7	1638	MSTRG.96	BraA01g001240.3C	GO:0003677(DNA binding);GO:0003700(transcription factor activity, sequence-specific DNA binding);GO:0005634(nucleus);GO:0006351(transcription, DNA-templated);GO:0006355(regulation of transcription, DNA-templated);GO:0007276(gamete generation);GO:0009887(organ morphogenesis);GO:0009908(flower development);GO:0010492(maintenance of shoot apical meristem identity);GO:0030154(cell differentiation);GO…
.:MSTRG.26417.5	u	A09	-	31754824	31756129	MSTRG.26417.5	4	745	MSTRG.26417	.	3.93081	0.356124	11.0378	3.46437	0.000442224	0.000984987	up	yes	circRNA137	17.51	0	1	0	inf	up	0	0.79	yes	bra-MIR159a-p5	AGCTGCTAAGCTATGAATC	down	0.26	-1.96	1.47e-33	1.67e-35	344	89	BraA01g001240.3C	0	A01	-	614222	616621	BraA01g001240.3C	7	1638	MSTRG.96	BraA01g001240.3C	GO:0003677(DNA binding);GO:0003700(transcription factor activity, sequence-specific DNA binding);GO:0005634(nucleus);GO:0006351(transcription, DNA-templated);GO:0006355(regulation of transcription, DNA-templated);GO:0007276(gamete generation);GO:0009887(organ morphogenesis);GO:0009908(flower development);GO:0010492(maintenance of shoot apical meristem identity);GO:0030154(cell differentiation);GO…
.:MSTRG.26417.5	u	A09	-	31754824	31756129	MSTRG.26417.5	4	745	MSTRG.26417	.	3.93081	0.356124	11.0378	3.46437	0.000442224	0.000984987	up	yes	circRNA48	0	13.2	0	1	-inf	down	0	0	yes	bra-MIR159a-p5	AGCTGCTAAGCTATGAATC	down	0.26	-1.96	1.47e-33	1.67e-35	344	89	BraA01g001240.3C	0	A01	-	614222	616621	BraA01g001240.3C	7	1638	MSTRG.96	BraA01g001240.3C	GO:0003677(DNA binding);GO:0003700(transcription factor activity, sequence-specific DNA binding);GO:0005634(nucleus);GO:0006351(transcription, DNA-templated);GO:0006355(regulation of transcription, DNA-templated);GO:0007276(gamete generation);GO:0009887(organ morphogenesis);GO:0009908(flower development);GO:0010492(maintenance of shoot apical meristem identity);GO:0030154(cell differentiation);GO…
.:MSTRG.26417.3	u	A09	-	31754824	31756129	MSTRG.26417.3	3	1080	MSTRG.26417	.	13.108	1.58664	8.26144	3.04639	0.00219434	0.00438942	up	yes	circRNA160	140.08	0	8	0	inf	up	0	0	yes	bra-MIR159a-p5	AGCTGCTAAGCTATGAATC	down	0.26	-1.96	1.47e-33	1.67e-35	344	89	BraA01g001240.3C	0	A01	-	614222	616621	BraA01g001240.3C	7	1638	MSTRG.96	BraA01g001240.3C	GO:0003677(DNA binding);GO:0003700(transcription factor activity, sequence-specific DNA binding);GO:0005634(nucleus);GO:0006351(transcription, DNA-templated);GO:0006355(regulation of transcription, DNA-templated);GO:0007276(gamete generation);GO:0009887(organ morphogenesis);GO:0009908(flower development);GO:0010492(maintenance of shoot apical meristem identity);GO:0030154(cell differentiation);GO…
.:MSTRG.26417.3	u	A09	-	31754824	31756129	MSTRG.26417.3	3	1080	MSTRG.26417	.	13.108	1.58664	8.26144	3.04639	0.00219434	0.00438942	up	yes	circRNA137	17.51	0	1	0	inf	up	0	0.79	yes	bra-MIR159a-p5	AGCTGCTAAGCTATGAATC	down	0.26	-1.96	1.47e-33	1.67e-35	344	89	BraA01g001240.3C	0	A01	-	614222	616621	BraA01g001240.3C	7	1638	MSTRG.96	BraA01g001240.3C	GO:0003677(DNA binding);GO:0003700(transcription factor activity, sequence-specific DNA binding);GO:0005634(nucleus);GO:0006351(transcription, DNA-templated);GO:0006355(regulation of transcription, DNA-templated);GO:0007276(gamete generation);GO:0009887(organ morphogenesis);GO:0009908(flower development);GO:0010492(maintenance of shoot apical meristem identity);GO:0030154(cell differentiation);GO…
.:MSTRG.26417.3	u	A09	-	31754824	31756129	MSTRG.26417.3	3	1080	MSTRG.26417	.	13.108	1.58664	8.26144	3.04639	0.00219434	0.00438942	up	yes	circRNA48	0	13.2	0	1	-inf	down	0	0	yes	bra-MIR159a-p5	AGCTGCTAAGCTATGAATC	down	0.26	-1.96	1.47e-33	1.67e-35	344	89	BraA01g001240.3C	0	A01	-	614222	616621	BraA01g001240.3C	7	1638	MSTRG.96	BraA01g001240.3C	GO:0003677(DNA binding);GO:0003700(transcription factor activity, sequence-specific DNA binding);GO:0005634(nucleus);GO:0006351(transcription, DNA-templated);GO:0006355(regulation of transcription, DNA-templated);GO:0007276(gamete generation);GO:0009887(organ morphogenesis);GO:0009908(flower development);GO:0010492(maintenance of shoot apical meristem identity);GO:0030154(cell differentiation);GO…
.:MSTRG.28438.1	u	A10	+	1829398	1831150	MSTRG.28438.1	4	1058	MSTRG.28438	.	10.9337	1.49741	7.30171	2.86823	0.00483808	0.00911218	up	yes	circRNA160	140.08	0	8	0	inf	up	0	0	yes	bra-MIR159a-p5	AGCTGCTAAGCTATGAATC	down	0.26	-1.96	1.47e-33	1.67e-35	344	89	BraA01g001240.3C	0	A01	-	614222	616621	BraA01g001240.3C	7	1638	MSTRG.96	BraA01g001240.3C	GO:0003677(DNA binding);GO:0003700(transcription factor activity, sequence-specific DNA binding);GO:0005634(nucleus);GO:0006351(transcription, DNA-templated);GO:0006355(regulation of transcription, DNA-templated);GO:0007276(gamete generation);GO:0009887(organ morphogenesis);GO:0009908(flower development);GO:0010492(maintenance of shoot apical meristem identity);GO:0030154(cell differentiation);GO…
.:MSTRG.28438.1	u	A10	+	1829398	1831150	MSTRG.28438.1	4	1058	MSTRG.28438	.	10.9337	1.49741	7.30171	2.86823	0.00483808	0.00911218	up	yes	circRNA137	17.51	0	1	0	inf	up	0	0.79	yes	bra-MIR159a-p5	AGCTGCTAAGCTATGAATC	down	0.26	-1.96	1.47e-33	1.67e-35	344	89	BraA01g001240.3C	0	A01	-	614222	616621	BraA01g001240.3C	7	1638	MSTRG.96	BraA01g001240.3C	GO:0003677(DNA binding);GO:0003700(transcription factor activity, sequence-specific DNA binding);GO:0005634(nucleus);GO:0006351(transcription, DNA-templated);GO:0006355(regulation of transcription, DNA-templated);GO:0007276(gamete generation);GO:0009887(organ morphogenesis);GO:0009908(flower development);GO:0010492(maintenance of shoot apical meristem identity);GO:0030154(cell differentiation);GO…
.:MSTRG.28438.1	u	A10	+	1829398	1831150	MSTRG.28438.1	4	1058	MSTRG.28438	.	10.9337	1.49741	7.30171	2.86823	0.00483808	0.00911218	up	yes	circRNA48	0	13.2	0	1	-inf	down	0	0	yes	bra-MIR159a-p5	AGCTGCTAAGCTATGAATC	down	0.26	-1.96	1.47e-33	1.67e-35	344	89	BraA01g001240.3C	0	A01	-	614222	616621	BraA01g001240.3C	7	1638	MSTRG.96	BraA01g001240.3C	GO:0003677(DNA binding);GO:0003700(transcription factor activity, sequence-specific DNA binding);GO:0005634(nucleus);GO:0006351(transcription, DNA-templated);GO:0006355(regulation of transcription, DNA-templated);GO:0007276(gamete generation);GO:0009887(organ morphogenesis);GO:0009908(flower development);GO:0010492(maintenance of shoot apical meristem identity);GO:0030154(cell differentiation);GO…
BraA04g025150.3C:MSTRG.12055.3	j	A04	-	18105924	18106874	MSTRG.12055.3	3	381	MSTRG.12055	BraA04g025150.3C	5.7385	1.00167	5.72891	2.51826	0.0244082	0.0400422	up	yes	circRNA160	140.08	0	8	0	inf	up	0	0	yes	bra-MIR159a-p5	AGCTGCTAAGCTATGAATC	down	0.26	-1.96	1.47e-33	1.67e-35	344	89	BraA01g001240.3C	0	A01	-	614222	616621	BraA01g001240.3C	7	1638	MSTRG.96	BraA01g001240.3C	GO:0003677(DNA binding);GO:0003700(transcription factor activity, sequence-specific DNA binding);GO:0005634(nucleus);GO:0006351(transcription, DNA-templated);GO:0006355(regulation of transcription, DNA-templated);GO:0007276(gamete generation);GO:0009887(organ morphogenesis);GO:0009908(flower development);GO:0010492(maintenance of shoot apical meristem identity);GO:0030154(cell differentiation);GO…
BraA04g025150.3C:MSTRG.12055.3	j	A04	-	18105924	18106874	MSTRG.12055.3	3	381	MSTRG.12055	BraA04g025150.3C	5.7385	1.00167	5.72891	2.51826	0.0244082	0.0400422	up	yes	circRNA137	17.51	0	1	0	inf	up	0	0.79	yes	bra-MIR159a-p5	AGCTGCTAAGCTATGAATC	down	0.26	-1.96	1.47e-33	1.67e-35	344	89	BraA01g001240.3C	0	A01	-	614222	616621	BraA01g001240.3C	7	1638	MSTRG.96	BraA01g001240.3C	GO:0003677(DNA binding);GO:0003700(transcription factor activity, sequence-specific DNA binding);GO:0005634(nucleus);GO:0006351(transcription, DNA-templated);GO:0006355(regulation of transcription, DNA-templated);GO:0007276(gamete generation);GO:0009887(organ morphogenesis);GO:0009908(flower development);GO:0010492(maintenance of shoot apical meristem identity);GO:0030154(cell differentiation);GO…
BraA04g025150.3C:MSTRG.12055.3	j	A04	-	18105924	18106874	MSTRG.12055.3	3	381	MSTRG.12055	BraA04g025150.3C	5.7385	1.00167	5.72891	2.51826	0.0244082	0.0400422	up	yes	circRNA48	0	13.2	0	1	-inf	down	0	0	yes	bra-MIR159a-p5	AGCTGCTAAGCTATGAATC	down	0.26	-1.96	1.47e-33	1.67e-35	344	89	BraA01g001240.3C	0	A01	-	614222	616621	BraA01g001240.3C	7	1638	MSTRG.96	BraA01g001240.3C	GO:0003677(DNA binding);GO:0003700(transcription factor activity, sequence-specific DNA binding);GO:0005634(nucleus);GO:0006351(transcription, DNA-templated);GO:0006355(regulation of transcription, DNA-templated);GO:0007276(gamete generation);GO:0009887(organ morphogenesis);GO:0009908(flower development);GO:0010492(maintenance of shoot apical meristem identity);GO:0030154(cell differentiation);GO…
.:MSTRG.18999.2	u	A07	+	8884208	8886425	MSTRG.18999.2	7	1320	MSTRG.18999	.	2.87405	0.517392	5.55488	2.47376	0.0252301	0.0412709	up	yes	circRNA160	140.08	0	8	0	inf	up	0	0	yes	bra-MIR159a-p5	AGCTGCTAAGCTATGAATC	down	0.26	-1.96	1.47e-33	1.67e-35	344	89	BraA01g001240.3C	0	A01	-	614222	616621	BraA01g001240.3C	7	1638	MSTRG.96	BraA01g001240.3C	GO:0003677(DNA binding);GO:0003700(transcription factor activity, sequence-specific DNA binding);GO:0005634(nucleus);GO:0006351(transcription, DNA-templated);GO:0006355(regulation of transcription, DNA-templated);GO:0007276(gamete generation);GO:0009887(organ morphogenesis);GO:0009908(flower development);GO:0010492(maintenance of shoot apical meristem identity);GO:0030154(cell differentiation);GO…
.:MSTRG.18999.2	u	A07	+	8884208	8886425	MSTRG.18999.2	7	1320	MSTRG.18999	.	2.87405	0.517392	5.55488	2.47376	0.0252301	0.0412709	up	yes	circRNA137	17.51	0	1	0	inf	up	0	0.79	yes	bra-MIR159a-p5	AGCTGCTAAGCTATGAATC	down	0.26	-1.96	1.47e-33	1.67e-35	344	89	BraA01g001240.3C	0	A01	-	614222	616621	BraA01g001240.3C	7	1638	MSTRG.96	BraA01g001240.3C	GO:0003677(DNA binding);GO:0003700(transcription factor activity, sequence-specific DNA binding);GO:0005634(nucleus);GO:0006351(transcription, DNA-templated);GO:0006355(regulation of transcription, DNA-templated);GO:0007276(gamete generation);GO:0009887(organ morphogenesis);GO:0009908(flower development);GO:0010492(maintenance of shoot apical meristem identity);GO:0030154(cell differentiation);GO…
.:MSTRG.18999.2	u	A07	+	8884208	8886425	MSTRG.18999.2	7	1320	MSTRG.18999	.	2.87405	0.517392	5.55488	2.47376	0.0252301	0.0412709	up	yes	circRNA48	0	13.2	0	1	-inf	down	0	0	yes	bra-MIR159a-p5	AGCTGCTAAGCTATGAATC	down	0.26	-1.96	1.47e-33	1.67e-35	344	89	BraA01g001240.3C	0	A01	-	614222	616621	BraA01g001240.3C	7	1638	MSTRG.96	BraA01g001240.3C	GO:0003677(DNA binding);GO:0003700(transcription factor activity, sequence-specific DNA binding);GO:0005634(nucleus);GO:0006351(transcription, DNA-templated);GO:0006355(regulation of transcription, DNA-templated);GO:0007276(gamete generation);GO:0009887(organ morphogenesis);GO:0009908(flower development);GO:0010492(maintenance of shoot apical meristem identity);GO:0030154(cell differentiation);GO…
.:MSTRG.25790.2	u	A09	+	24113498	24113848	MSTRG.25790.2	2	237	MSTRG.25790	.	75.1587	0	inf	inf	1.32056e-22	2.49826e-21	up	yes	circRNA160	140.08	0	8	0	inf	up	0	0	yes	bra-MIR159a-p5	AGCTGCTAAGCTATGAATC	down	0.26	-1.96	1.47e-33	1.67e-35	344	89	BraA06g033670.3C	0	A06	+	22977827	22980388	BraA06g033670.3C	7	1923	MSTRG.17673	BraA06g033670.3C	GO:0004842(ubiquitin-protein transferase activity);GO:0005634(nucleus)
.:MSTRG.25790.2	u	A09	+	24113498	24113848	MSTRG.25790.2	2	237	MSTRG.25790	.	75.1587	0	inf	inf	1.32056e-22	2.49826e-21	up	yes	circRNA137	17.51	0	1	0	inf	up	0	0.79	yes	bra-MIR159a-p5	AGCTGCTAAGCTATGAATC	down	0.26	-1.96	1.47e-33	1.67e-35	344	89	BraA06g033670.3C	0	A06	+	22977827	22980388	BraA06g033670.3C	7	1923	MSTRG.17673	BraA06g033670.3C	GO:0004842(ubiquitin-protein transferase activity);GO:0005634(nucleus)
.:MSTRG.25790.2	u	A09	+	24113498	24113848	MSTRG.25790.2	2	237	MSTRG.25790	.	75.1587	0	inf	inf	1.32056e-22	2.49826e-21	up	yes	circRNA48	0	13.2	0	1	-inf	down	0	0	yes	bra-MIR159a-p5	AGCTGCTAAGCTATGAATC	down	0.26	-1.96	1.47e-33	1.67e-35	344	89	BraA06g033670.3C	0	A06	+	22977827	22980388	BraA06g033670.3C	7	1923	MSTRG.17673	BraA06g033670.3C	GO:0004842(ubiquitin-protein transferase activity);GO:0005634(nucleus)
.:MSTRG.25790.1	u	A09	+	24113498	24113848	MSTRG.25790.1	2	201	MSTRG.25790	.	83.7577	0	inf	inf	2.30798e-22	4.21419e-21	up	yes	circRNA160	140.08	0	8	0	inf	up	0	0	yes	bra-MIR159a-p5	AGCTGCTAAGCTATGAATC	down	0.26	-1.96	1.47e-33	1.67e-35	344	89	BraA06g033670.3C	0	A06	+	22977827	22980388	BraA06g033670.3C	7	1923	MSTRG.17673	BraA06g033670.3C	GO:0004842(ubiquitin-protein transferase activity);GO:0005634(nucleus)
.:MSTRG.25790.1	u	A09	+	24113498	24113848	MSTRG.25790.1	2	201	MSTRG.25790	.	83.7577	0	inf	inf	2.30798e-22	4.21419e-21	up	yes	circRNA137	17.51	0	1	0	inf	up	0	0.79	yes	bra-MIR159a-p5	AGCTGCTAAGCTATGAATC	down	0.26	-1.96	1.47e-33	1.67e-35	344	89	BraA06g033670.3C	0	A06	+	22977827	22980388	BraA06g033670.3C	7	1923	MSTRG.17673	BraA06g033670.3C	GO:0004842(ubiquitin-protein transferase activity);GO:0005634(nucleus)
.:MSTRG.25790.1	u	A09	+	24113498	24113848	MSTRG.25790.1	2	201	MSTRG.25790	.	83.7577	0	inf	inf	2.30798e-22	4.21419e-21	up	yes	circRNA48	0	13.2	0	1	-inf	down	0	0	yes	bra-MIR159a-p5	AGCTGCTAAGCTATGAATC	down	0.26	-1.96	1.47e-33	1.67e-35	344	89	BraA06g033670.3C	0	A06	+	22977827	22980388	BraA06g033670.3C	7	1923	MSTRG.17673	BraA06g033670.3C	GO:0004842(ubiquitin-protein transferase activity);GO:0005634(nucleus)
.:MSTRG.6579.1	u	A03	-	3172289	3172529	MSTRG.6579.1	1	241	MSTRG.6579	.	12.0536	0	inf	inf	7.35439e-15	5.02637e-14	up	yes	circRNA160	140.08	0	8	0	inf	up	0	0	yes	bra-MIR159a-p5	AGCTGCTAAGCTATGAATC	down	0.26	-1.96	1.47e-33	1.67e-35	344	89	BraA06g033670.3C	0	A06	+	22977827	22980388	BraA06g033670.3C	7	1923	MSTRG.17673	BraA06g033670.3C	GO:0004842(ubiquitin-protein transferase activity);GO:0005634(nucleus)
.:MSTRG.6579.1	u	A03	-	3172289	3172529	MSTRG.6579.1	1	241	MSTRG.6579	.	12.0536	0	inf	inf	7.35439e-15	5.02637e-14	up	yes	circRNA137	17.51	0	1	0	inf	up	0	0.79	yes	bra-MIR159a-p5	AGCTGCTAAGCTATGAATC	down	0.26	-1.96	1.47e-33	1.67e-35	344	89	BraA06g033670.3C	0	A06	+	22977827	22980388	BraA06g033670.3C	7	1923	MSTRG.17673	BraA06g033670.3C	GO:0004842(ubiquitin-protein transferase activity);GO:0005634(nucleus)
.:MSTRG.6579.1	u	A03	-	3172289	3172529	MSTRG.6579.1	1	241	MSTRG.6579	.	12.0536	0	inf	inf	7.35439e-15	5.02637e-14	up	yes	circRNA48	0	13.2	0	1	-inf	down	0	0	yes	bra-MIR159a-p5	AGCTGCTAAGCTATGAATC	down	0.26	-1.96	1.47e-33	1.67e-35	344	89	BraA06g033670.3C	0	A06	+	22977827	22980388	BraA06g033670.3C	7	1923	MSTRG.17673	BraA06g033670.3C	GO:0004842(ubiquitin-protein transferase activity);GO:0005634(nucleus)
.:MSTRG.18999.4	u	A07	+	8884208	8886425	MSTRG.18999.4	7	1377	MSTRG.18999	.	1.81376	0	inf	inf	3.08728e-14	1.9448e-13	up	yes	circRNA160	140.08	0	8	0	inf	up	0	0	yes	bra-MIR159a-p5	AGCTGCTAAGCTATGAATC	down	0.26	-1.96	1.47e-33	1.67e-35	344	89	BraA06g033670.3C	0	A06	+	22977827	22980388	BraA06g033670.3C	7	1923	MSTRG.17673	BraA06g033670.3C	GO:0004842(ubiquitin-protein transferase activity);GO:0005634(nucleus)
.:MSTRG.18999.4	u	A07	+	8884208	8886425	MSTRG.18999.4	7	1377	MSTRG.18999	.	1.81376	0	inf	inf	3.08728e-14	1.9448e-13	up	yes	circRNA137	17.51	0	1	0	inf	up	0	0.79	yes	bra-MIR159a-p5	AGCTGCTAAGCTATGAATC	down	0.26	-1.96	1.47e-33	1.67e-35	344	89	BraA06g033670.3C	0	A06	+	22977827	22980388	BraA06g033670.3C	7	1923	MSTRG.17673	BraA06g033670.3C	GO:0004842(ubiquitin-protein transferase activity);GO:0005634(nucleus)
.:MSTRG.18999.4	u	A07	+	8884208	8886425	MSTRG.18999.4	7	1377	MSTRG.18999	.	1.81376	0	inf	inf	3.08728e-14	1.9448e-13	up	yes	circRNA48	0	13.2	0	1	-inf	down	0	0	yes	bra-MIR159a-p5	AGCTGCTAAGCTATGAATC	down	0.26	-1.96	1.47e-33	1.67e-35	344	89	BraA06g033670.3C	0	A06	+	22977827	22980388	BraA06g033670.3C	7	1923	MSTRG.17673	BraA06g033670.3C	GO:0004842(ubiquitin-protein transferase activity);GO:0005634(nucleus)
.:MSTRG.17191.1	u	A06	-	18952641	18958050	MSTRG.17191.1	2	2888	MSTRG.17191	.	1.69073	0.006005	281.554	8.13727	7.25153e-14	4.35556e-13	up	yes	circRNA160	140.08	0	8	0	inf	up	0	0	yes	bra-MIR159a-p5	AGCTGCTAAGCTATGAATC	down	0.26	-1.96	1.47e-33	1.67e-35	344	89	BraA06g033670.3C	0	A06	+	22977827	22980388	BraA06g033670.3C	7	1923	MSTRG.17673	BraA06g033670.3C	GO:0004842(ubiquitin-protein transferase activity);GO:0005634(nucleus)
.:MSTRG.17191.1	u	A06	-	18952641	18958050	MSTRG.17191.1	2	2888	MSTRG.17191	.	1.69073	0.006005	281.554	8.13727	7.25153e-14	4.35556e-13	up	yes	circRNA137	17.51	0	1	0	inf	up	0	0.79	yes	bra-MIR159a-p5	AGCTGCTAAGCTATGAATC	down	0.26	-1.96	1.47e-33	1.67e-35	344	89	BraA06g033670.3C	0	A06	+	22977827	22980388	BraA06g033670.3C	7	1923	MSTRG.17673	BraA06g033670.3C	GO:0004842(ubiquitin-protein transferase activity);GO:0005634(nucleus)
.:MSTRG.17191.1	u	A06	-	18952641	18958050	MSTRG.17191.1	2	2888	MSTRG.17191	.	1.69073	0.006005	281.554	8.13727	7.25153e-14	4.35556e-13	up	yes	circRNA48	0	13.2	0	1	-inf	down	0	0	yes	bra-MIR159a-p5	AGCTGCTAAGCTATGAATC	down	0.26	-1.96	1.47e-33	1.67e-35	344	89	BraA06g033670.3C	0	A06	+	22977827	22980388	BraA06g033670.3C	7	1923	MSTRG.17673	BraA06g033670.3C	GO:0004842(ubiquitin-protein transferase activity);GO:0005634(nucleus)
.:MSTRG.4984.1	u	A02	+	18130603	18132380	MSTRG.4984.1	3	769	MSTRG.4984	.	2.20917	0	inf	inf	1.19479e-12	6.22767e-12	up	yes	circRNA160	140.08	0	8	0	inf	up	0	0	yes	bra-MIR159a-p5	AGCTGCTAAGCTATGAATC	down	0.26	-1.96	1.47e-33	1.67e-35	344	89	BraA06g033670.3C	0	A06	+	22977827	22980388	BraA06g033670.3C	7	1923	MSTRG.17673	BraA06g033670.3C	GO:0004842(ubiquitin-protein transferase activity);GO:0005634(nucleus)
.:MSTRG.4984.1	u	A02	+	18130603	18132380	MSTRG.4984.1	3	769	MSTRG.4984	.	2.20917	0	inf	inf	1.19479e-12	6.22767e-12	up	yes	circRNA137	17.51	0	1	0	inf	up	0	0.79	yes	bra-MIR159a-p5	AGCTGCTAAGCTATGAATC	down	0.26	-1.96	1.47e-33	1.67e-35	344	89	BraA06g033670.3C	0	A06	+	22977827	22980388	BraA06g033670.3C	7	1923	MSTRG.17673	BraA06g033670.3C	GO:0004842(ubiquitin-protein transferase activity);GO:0005634(nucleus)
.:MSTRG.4984.1	u	A02	+	18130603	18132380	MSTRG.4984.1	3	769	MSTRG.4984	.	2.20917	0	inf	inf	1.19479e-12	6.22767e-12	up	yes	circRNA48	0	13.2	0	1	-inf	down	0	0	yes	bra-MIR159a-p5	AGCTGCTAAGCTATGAATC	down	0.26	-1.96	1.47e-33	1.67e-35	344	89	BraA06g033670.3C	0	A06	+	22977827	22980388	BraA06g033670.3C	7	1923	MSTRG.17673	BraA06g033670.3C	GO:0004842(ubiquitin-protein transferase activity);GO:0005634(nucleus)
.:MSTRG.14246.3	u	A05	+	19812143	19813037	MSTRG.14246.3	2	734	MSTRG.14246	.	2.00295	0	inf	inf	4.59907e-12	2.23751e-11	up	yes	circRNA160	140.08	0	8	0	inf	up	0	0	yes	bra-MIR159a-p5	AGCTGCTAAGCTATGAATC	down	0.26	-1.96	1.47e-33	1.67e-35	344	89	BraA06g033670.3C	0	A06	+	22977827	22980388	BraA06g033670.3C	7	1923	MSTRG.17673	BraA06g033670.3C	GO:0004842(ubiquitin-protein transferase activity);GO:0005634(nucleus)
.:MSTRG.14246.3	u	A05	+	19812143	19813037	MSTRG.14246.3	2	734	MSTRG.14246	.	2.00295	0	inf	inf	4.59907e-12	2.23751e-11	up	yes	circRNA137	17.51	0	1	0	inf	up	0	0.79	yes	bra-MIR159a-p5	AGCTGCTAAGCTATGAATC	down	0.26	-1.96	1.47e-33	1.67e-35	344	89	BraA06g033670.3C	0	A06	+	22977827	22980388	BraA06g033670.3C	7	1923	MSTRG.17673	BraA06g033670.3C	GO:0004842(ubiquitin-protein transferase activity);GO:0005634(nucleus)
.:MSTRG.14246.3	u	A05	+	19812143	19813037	MSTRG.14246.3	2	734	MSTRG.14246	.	2.00295	0	inf	inf	4.59907e-12	2.23751e-11	up	yes	circRNA48	0	13.2	0	1	-inf	down	0	0	yes	bra-MIR159a-p5	AGCTGCTAAGCTATGAATC	down	0.26	-1.96	1.47e-33	1.67e-35	344	89	BraA06g033670.3C	0	A06	+	22977827	22980388	BraA06g033670.3C	7	1923	MSTRG.17673	BraA06g033670.3C	GO:0004842(ubiquitin-protein transferase activity);GO:0005634(nucleus)
.:MSTRG.8524.1	u	A03	.	16925551	16925934	MSTRG.8524.1	1	384	MSTRG.8524	.	2.9178	0	inf	inf	5.81053e-11	2.52683e-10	up	yes	circRNA160	140.08	0	8	0	inf	up	0	0	yes	bra-MIR159a-p5	AGCTGCTAAGCTATGAATC	down	0.26	-1.96	1.47e-33	1.67e-35	344	89	BraA06g033670.3C	0	A06	+	22977827	22980388	BraA06g033670.3C	7	1923	MSTRG.17673	BraA06g033670.3C	GO:0004842(ubiquitin-protein transferase activity);GO:0005634(nucleus)
.:MSTRG.8524.1	u	A03	.	16925551	16925934	MSTRG.8524.1	1	384	MSTRG.8524	.	2.9178	0	inf	inf	5.81053e-11	2.52683e-10	up	yes	circRNA137	17.51	0	1	0	inf	up	0	0.79	yes	bra-MIR159a-p5	AGCTGCTAAGCTATGAATC	down	0.26	-1.96	1.47e-33	1.67e-35	344	89	BraA06g033670.3C	0	A06	+	22977827	22980388	BraA06g033670.3C	7	1923	MSTRG.17673	BraA06g033670.3C	GO:0004842(ubiquitin-protein transferase activity);GO:0005634(nucleus)
.:MSTRG.8524.1	u	A03	.	16925551	16925934	MSTRG.8524.1	1	384	MSTRG.8524	.	2.9178	0	inf	inf	5.81053e-11	2.52683e-10	up	yes	circRNA48	0	13.2	0	1	-inf	down	0	0	yes	bra-MIR159a-p5	AGCTGCTAAGCTATGAATC	down	0.26	-1.96	1.47e-33	1.67e-35	344	89	BraA06g033670.3C	0	A06	+	22977827	22980388	BraA06g033670.3C	7	1923	MSTRG.17673	BraA06g033670.3C	GO:0004842(ubiquitin-protein transferase activity);GO:0005634(nucleus)
.:MSTRG.13821.1	u	A05	+	11251866	11252218	MSTRG.13821.1	1	353	MSTRG.13821	.	3.04215	0	inf	inf	8.23339e-11	3.52202e-10	up	yes	circRNA160	140.08	0	8	0	inf	up	0	0	yes	bra-MIR159a-p5	AGCTGCTAAGCTATGAATC	down	0.26	-1.96	1.47e-33	1.67e-35	344	89	BraA06g033670.3C	0	A06	+	22977827	22980388	BraA06g033670.3C	7	1923	MSTRG.17673	BraA06g033670.3C	GO:0004842(ubiquitin-protein transferase activity);GO:0005634(nucleus)
.:MSTRG.13821.1	u	A05	+	11251866	11252218	MSTRG.13821.1	1	353	MSTRG.13821	.	3.04215	0	inf	inf	8.23339e-11	3.52202e-10	up	yes	circRNA137	17.51	0	1	0	inf	up	0	0.79	yes	bra-MIR159a-p5	AGCTGCTAAGCTATGAATC	down	0.26	-1.96	1.47e-33	1.67e-35	344	89	BraA06g033670.3C	0	A06	+	22977827	22980388	BraA06g033670.3C	7	1923	MSTRG.17673	BraA06g033670.3C	GO:0004842(ubiquitin-protein transferase activity);GO:0005634(nucleus)
.:MSTRG.13821.1	u	A05	+	11251866	11252218	MSTRG.13821.1	1	353	MSTRG.13821	.	3.04215	0	inf	inf	8.23339e-11	3.52202e-10	up	yes	circRNA48	0	13.2	0	1	-inf	down	0	0	yes	bra-MIR159a-p5	AGCTGCTAAGCTATGAATC	down	0.26	-1.96	1.47e-33	1.67e-35	344	89	BraA06g033670.3C	0	A06	+	22977827	22980388	BraA06g033670.3C	7	1923	MSTRG.17673	BraA06g033670.3C	GO:0004842(ubiquitin-protein transferase activity);GO:0005634(nucleus)
BraA03g030890.3C:MSTRG.8278.1	x	A03	-	15452170	15458242	MSTRG.8278.1	2	291	MSTRG.8278	BraA03g030890.3C	0.126231	3.11702	0.0404973	-4.62603	5.30115e-10	2.10194e-09	down	yes	circRNA160	140.08	0	8	0	inf	up	0	0	yes	bra-MIR159a-p5	AGCTGCTAAGCTATGAATC	down	0.26	-1.96	1.47e-33	1.67e-35	344	89	BraA06g033670.3C	0	A06	+	22977827	22980388	BraA06g033670.3C	7	1923	MSTRG.17673	BraA06g033670.3C	GO:0004842(ubiquitin-protein transferase activity);GO:0005634(nucleus)
BraA03g030890.3C:MSTRG.8278.1	x	A03	-	15452170	15458242	MSTRG.8278.1	2	291	MSTRG.8278	BraA03g030890.3C	0.126231	3.11702	0.0404973	-4.62603	5.30115e-10	2.10194e-09	down	yes	circRNA137	17.51	0	1	0	inf	up	0	0.79	yes	bra-MIR159a-p5	AGCTGCTAAGCTATGAATC	down	0.26	-1.96	1.47e-33	1.67e-35	344	89	BraA06g033670.3C	0	A06	+	22977827	22980388	BraA06g033670.3C	7	1923	MSTRG.17673	BraA06g033670.3C	GO:0004842(ubiquitin-protein transferase activity);GO:0005634(nucleus)
BraA03g030890.3C:MSTRG.8278.1	x	A03	-	15452170	15458242	MSTRG.8278.1	2	291	MSTRG.8278	BraA03g030890.3C	0.126231	3.11702	0.0404973	-4.62603	5.30115e-10	2.10194e-09	down	yes	circRNA48	0	13.2	0	1	-inf	down	0	0	yes	bra-MIR159a-p5	AGCTGCTAAGCTATGAATC	down	0.26	-1.96	1.47e-33	1.67e-35	344	89	BraA06g033670.3C	0	A06	+	22977827	22980388	BraA06g033670.3C	7	1923	MSTRG.17673	BraA06g033670.3C	GO:0004842(ubiquitin-protein transferase activity);GO:0005634(nucleus)
.:MSTRG.26417.1	u	A09	-	31753515	31756129	MSTRG.26417.1	4	2211	MSTRG.26417	.	18.3031	0.434319	42.142	5.39719	4.16599e-09	1.55269e-08	up	yes	circRNA160	140.08	0	8	0	inf	up	0	0	yes	bra-MIR159a-p5	AGCTGCTAAGCTATGAATC	down	0.26	-1.96	1.47e-33	1.67e-35	344	89	BraA06g033670.3C	0	A06	+	22977827	22980388	BraA06g033670.3C	7	1923	MSTRG.17673	BraA06g033670.3C	GO:0004842(ubiquitin-protein transferase activity);GO:0005634(nucleus)
.:MSTRG.26417.1	u	A09	-	31753515	31756129	MSTRG.26417.1	4	2211	MSTRG.26417	.	18.3031	0.434319	42.142	5.39719	4.16599e-09	1.55269e-08	up	yes	circRNA137	17.51	0	1	0	inf	up	0	0.79	yes	bra-MIR159a-p5	AGCTGCTAAGCTATGAATC	down	0.26	-1.96	1.47e-33	1.67e-35	344	89	BraA06g033670.3C	0	A06	+	22977827	22980388	BraA06g033670.3C	7	1923	MSTRG.17673	BraA06g033670.3C	GO:0004842(ubiquitin-protein transferase activity);GO:0005634(nucleus)
.:MSTRG.26417.1	u	A09	-	31753515	31756129	MSTRG.26417.1	4	2211	MSTRG.26417	.	18.3031	0.434319	42.142	5.39719	4.16599e-09	1.55269e-08	up	yes	circRNA48	0	13.2	0	1	-inf	down	0	0	yes	bra-MIR159a-p5	AGCTGCTAAGCTATGAATC	down	0.26	-1.96	1.47e-33	1.67e-35	344	89	BraA06g033670.3C	0	A06	+	22977827	22980388	BraA06g033670.3C	7	1923	MSTRG.17673	BraA06g033670.3C	GO:0004842(ubiquitin-protein transferase activity);GO:0005634(nucleus)
.:MSTRG.17133.1	u	A06	.	18320729	18321114	MSTRG.17133.1	1	386	MSTRG.17133	.	2.94379	0.109183	26.9619	4.75285	4.43567e-06	1.26538e-05	up	yes	circRNA160	140.08	0	8	0	inf	up	0	0	yes	bra-MIR159a-p5	AGCTGCTAAGCTATGAATC	down	0.26	-1.96	1.47e-33	1.67e-35	344	89	BraA06g033670.3C	0	A06	+	22977827	22980388	BraA06g033670.3C	7	1923	MSTRG.17673	BraA06g033670.3C	GO:0004842(ubiquitin-protein transferase activity);GO:0005634(nucleus)
.:MSTRG.17133.1	u	A06	.	18320729	18321114	MSTRG.17133.1	1	386	MSTRG.17133	.	2.94379	0.109183	26.9619	4.75285	4.43567e-06	1.26538e-05	up	yes	circRNA137	17.51	0	1	0	inf	up	0	0.79	yes	bra-MIR159a-p5	AGCTGCTAAGCTATGAATC	down	0.26	-1.96	1.47e-33	1.67e-35	344	89	BraA06g033670.3C	0	A06	+	22977827	22980388	BraA06g033670.3C	7	1923	MSTRG.17673	BraA06g033670.3C	GO:0004842(ubiquitin-protein transferase activity);GO:0005634(nucleus)
.:MSTRG.17133.1	u	A06	.	18320729	18321114	MSTRG.17133.1	1	386	MSTRG.17133	.	2.94379	0.109183	26.9619	4.75285	4.43567e-06	1.26538e-05	up	yes	circRNA48	0	13.2	0	1	-inf	down	0	0	yes	bra-MIR159a-p5	AGCTGCTAAGCTATGAATC	down	0.26	-1.96	1.47e-33	1.67e-35	344	89	BraA06g033670.3C	0	A06	+	22977827	22980388	BraA06g033670.3C	7	1923	MSTRG.17673	BraA06g033670.3C	GO:0004842(ubiquitin-protein transferase activity);GO:0005634(nucleus)
.:MSTRG.26417.2	u	A09	-	31753515	31756129	MSTRG.26417.2	4	2168	MSTRG.26417	.	9.00888	0.743191	12.1219	3.59954	0.000145507	0.000346298	up	yes	circRNA160	140.08	0	8	0	inf	up	0	0	yes	bra-MIR159a-p5	AGCTGCTAAGCTATGAATC	down	0.26	-1.96	1.47e-33	1.67e-35	344	89	BraA06g033670.3C	0	A06	+	22977827	22980388	BraA06g033670.3C	7	1923	MSTRG.17673	BraA06g033670.3C	GO:0004842(ubiquitin-protein transferase activity);GO:0005634(nucleus)
.:MSTRG.26417.2	u	A09	-	31753515	31756129	MSTRG.26417.2	4	2168	MSTRG.26417	.	9.00888	0.743191	12.1219	3.59954	0.000145507	0.000346298	up	yes	circRNA137	17.51	0	1	0	inf	up	0	0.79	yes	bra-MIR159a-p5	AGCTGCTAAGCTATGAATC	down	0.26	-1.96	1.47e-33	1.67e-35	344	89	BraA06g033670.3C	0	A06	+	22977827	22980388	BraA06g033670.3C	7	1923	MSTRG.17673	BraA06g033670.3C	GO:0004842(ubiquitin-protein transferase activity);GO:0005634(nucleus)
.:MSTRG.26417.2	u	A09	-	31753515	31756129	MSTRG.26417.2	4	2168	MSTRG.26417	.	9.00888	0.743191	12.1219	3.59954	0.000145507	0.000346298	up	yes	circRNA48	0	13.2	0	1	-inf	down	0	0	yes	bra-MIR159a-p5	AGCTGCTAAGCTATGAATC	down	0.26	-1.96	1.47e-33	1.67e-35	344	89	BraA06g033670.3C	0	A06	+	22977827	22980388	BraA06g033670.3C	7	1923	MSTRG.17673	BraA06g033670.3C	GO:0004842(ubiquitin-protein transferase activity);GO:0005634(nucleus)
.:MSTRG.18999.1	u	A07	+	8884208	8886425	MSTRG.18999.1	6	1353	MSTRG.18999	.	2.557	0.206808	12.3641	3.62809	0.00019616	0.000459335	up	yes	circRNA160	140.08	0	8	0	inf	up	0	0	yes	bra-MIR159a-p5	AGCTGCTAAGCTATGAATC	down	0.26	-1.96	1.47e-33	1.67e-35	344	89	BraA06g033670.3C	0	A06	+	22977827	22980388	BraA06g033670.3C	7	1923	MSTRG.17673	BraA06g033670.3C	GO:0004842(ubiquitin-protein transferase activity);GO:0005634(nucleus)
.:MSTRG.18999.1	u	A07	+	8884208	8886425	MSTRG.18999.1	6	1353	MSTRG.18999	.	2.557	0.206808	12.3641	3.62809	0.00019616	0.000459335	up	yes	circRNA137	17.51	0	1	0	inf	up	0	0.79	yes	bra-MIR159a-p5	AGCTGCTAAGCTATGAATC	down	0.26	-1.96	1.47e-33	1.67e-35	344	89	BraA06g033670.3C	0	A06	+	22977827	22980388	BraA06g033670.3C	7	1923	MSTRG.17673	BraA06g033670.3C	GO:0004842(ubiquitin-protein transferase activity);GO:0005634(nucleus)
.:MSTRG.18999.1	u	A07	+	8884208	8886425	MSTRG.18999.1	6	1353	MSTRG.18999	.	2.557	0.206808	12.3641	3.62809	0.00019616	0.000459335	up	yes	circRNA48	0	13.2	0	1	-inf	down	0	0	yes	bra-MIR159a-p5	AGCTGCTAAGCTATGAATC	down	0.26	-1.96	1.47e-33	1.67e-35	344	89	BraA06g033670.3C	0	A06	+	22977827	22980388	BraA06g033670.3C	7	1923	MSTRG.17673	BraA06g033670.3C	GO:0004842(ubiquitin-protein transferase activity);GO:0005634(nucleus)
.:MSTRG.26417.5	u	A09	-	31754824	31756129	MSTRG.26417.5	4	745	MSTRG.26417	.	3.93081	0.356124	11.0378	3.46437	0.000442224	0.000984987	up	yes	circRNA160	140.08	0	8	0	inf	up	0	0	yes	bra-MIR159a-p5	AGCTGCTAAGCTATGAATC	down	0.26	-1.96	1.47e-33	1.67e-35	344	89	BraA06g033670.3C	0	A06	+	22977827	22980388	BraA06g033670.3C	7	1923	MSTRG.17673	BraA06g033670.3C	GO:0004842(ubiquitin-protein transferase activity);GO:0005634(nucleus)
.:MSTRG.26417.5	u	A09	-	31754824	31756129	MSTRG.26417.5	4	745	MSTRG.26417	.	3.93081	0.356124	11.0378	3.46437	0.000442224	0.000984987	up	yes	circRNA137	17.51	0	1	0	inf	up	0	0.79	yes	bra-MIR159a-p5	AGCTGCTAAGCTATGAATC	down	0.26	-1.96	1.47e-33	1.67e-35	344	89	BraA06g033670.3C	0	A06	+	22977827	22980388	BraA06g033670.3C	7	1923	MSTRG.17673	BraA06g033670.3C	GO:0004842(ubiquitin-protein transferase activity);GO:0005634(nucleus)
.:MSTRG.26417.5	u	A09	-	31754824	31756129	MSTRG.26417.5	4	745	MSTRG.26417	.	3.93081	0.356124	11.0378	3.46437	0.000442224	0.000984987	up	yes	circRNA48	0	13.2	0	1	-inf	down	0	0	yes	bra-MIR159a-p5	AGCTGCTAAGCTATGAATC	down	0.26	-1.96	1.47e-33	1.67e-35	344	89	BraA06g033670.3C	0	A06	+	22977827	22980388	BraA06g033670.3C	7	1923	MSTRG.17673	BraA06g033670.3C	GO:0004842(ubiquitin-protein transferase activity);GO:0005634(nucleus)
.:MSTRG.26417.3	u	A09	-	31754824	31756129	MSTRG.26417.3	3	1080	MSTRG.26417	.	13.108	1.58664	8.26144	3.04639	0.00219434	0.00438942	up	yes	circRNA160	140.08	0	8	0	inf	up	0	0	yes	bra-MIR159a-p5	AGCTGCTAAGCTATGAATC	down	0.26	-1.96	1.47e-33	1.67e-35	344	89	BraA06g033670.3C	0	A06	+	22977827	22980388	BraA06g033670.3C	7	1923	MSTRG.17673	BraA06g033670.3C	GO:0004842(ubiquitin-protein transferase activity);GO:0005634(nucleus)
.:MSTRG.26417.3	u	A09	-	31754824	31756129	MSTRG.26417.3	3	1080	MSTRG.26417	.	13.108	1.58664	8.26144	3.04639	0.00219434	0.00438942	up	yes	circRNA137	17.51	0	1	0	inf	up	0	0.79	yes	bra-MIR159a-p5	AGCTGCTAAGCTATGAATC	down	0.26	-1.96	1.47e-33	1.67e-35	344	89	BraA06g033670.3C	0	A06	+	22977827	22980388	BraA06g033670.3C	7	1923	MSTRG.17673	BraA06g033670.3C	GO:0004842(ubiquitin-protein transferase activity);GO:0005634(nucleus)
.:MSTRG.26417.3	u	A09	-	31754824	31756129	MSTRG.26417.3	3	1080	MSTRG.26417	.	13.108	1.58664	8.26144	3.04639	0.00219434	0.00438942	up	yes	circRNA48	0	13.2	0	1	-inf	down	0	0	yes	bra-MIR159a-p5	AGCTGCTAAGCTATGAATC	down	0.26	-1.96	1.47e-33	1.67e-35	344	89	BraA06g033670.3C	0	A06	+	22977827	22980388	BraA06g033670.3C	7	1923	MSTRG.17673	BraA06g033670.3C	GO:0004842(ubiquitin-protein transferase activity);GO:0005634(nucleus)
.:MSTRG.28438.1	u	A10	+	1829398	1831150	MSTRG.28438.1	4	1058	MSTRG.28438	.	10.9337	1.49741	7.30171	2.86823	0.00483808	0.00911218	up	yes	circRNA160	140.08	0	8	0	inf	up	0	0	yes	bra-MIR159a-p5	AGCTGCTAAGCTATGAATC	down	0.26	-1.96	1.47e-33	1.67e-35	344	89	BraA06g033670.3C	0	A06	+	22977827	22980388	BraA06g033670.3C	7	1923	MSTRG.17673	BraA06g033670.3C	GO:0004842(ubiquitin-protein transferase activity);GO:0005634(nucleus)
.:MSTRG.28438.1	u	A10	+	1829398	1831150	MSTRG.28438.1	4	1058	MSTRG.28438	.	10.9337	1.49741	7.30171	2.86823	0.00483808	0.00911218	up	yes	circRNA137	17.51	0	1	0	inf	up	0	0.79	yes	bra-MIR159a-p5	AGCTGCTAAGCTATGAATC	down	0.26	-1.96	1.47e-33	1.67e-35	344	89	BraA06g033670.3C	0	A06	+	22977827	22980388	BraA06g033670.3C	7	1923	MSTRG.17673	BraA06g033670.3C	GO:0004842(ubiquitin-protein transferase activity);GO:0005634(nucleus)
.:MSTRG.28438.1	u	A10	+	1829398	1831150	MSTRG.28438.1	4	1058	MSTRG.28438	.	10.9337	1.49741	7.30171	2.86823	0.00483808	0.00911218	up	yes	circRNA48	0	13.2	0	1	-inf	down	0	0	yes	bra-MIR159a-p5	AGCTGCTAAGCTATGAATC	down	0.26	-1.96	1.47e-33	1.67e-35	344	89	BraA06g033670.3C	0	A06	+	22977827	22980388	BraA06g033670.3C	7	1923	MSTRG.17673	BraA06g033670.3C	GO:0004842(ubiquitin-protein transferase activity);GO:0005634(nucleus)
BraA04g025150.3C:MSTRG.12055.3	j	A04	-	18105924	18106874	MSTRG.12055.3	3	381	MSTRG.12055	BraA04g025150.3C	5.7385	1.00167	5.72891	2.51826	0.0244082	0.0400422	up	yes	circRNA160	140.08	0	8	0	inf	up	0	0	yes	bra-MIR159a-p5	AGCTGCTAAGCTATGAATC	down	0.26	-1.96	1.47e-33	1.67e-35	344	89	BraA06g033670.3C	0	A06	+	22977827	22980388	BraA06g033670.3C	7	1923	MSTRG.17673	BraA06g033670.3C	GO:0004842(ubiquitin-protein transferase activity);GO:0005634(nucleus)
BraA04g025150.3C:MSTRG.12055.3	j	A04	-	18105924	18106874	MSTRG.12055.3	3	381	MSTRG.12055	BraA04g025150.3C	5.7385	1.00167	5.72891	2.51826	0.0244082	0.0400422	up	yes	circRNA137	17.51	0	1	0	inf	up	0	0.79	yes	bra-MIR159a-p5	AGCTGCTAAGCTATGAATC	down	0.26	-1.96	1.47e-33	1.67e-35	344	89	BraA06g033670.3C	0	A06	+	22977827	22980388	BraA06g033670.3C	7	1923	MSTRG.17673	BraA06g033670.3C	GO:0004842(ubiquitin-protein transferase activity);GO:0005634(nucleus)
BraA04g025150.3C:MSTRG.12055.3	j	A04	-	18105924	18106874	MSTRG.12055.3	3	381	MSTRG.12055	BraA04g025150.3C	5.7385	1.00167	5.72891	2.51826	0.0244082	0.0400422	up	yes	circRNA48	0	13.2	0	1	-inf	down	0	0	yes	bra-MIR159a-p5	AGCTGCTAAGCTATGAATC	down	0.26	-1.96	1.47e-33	1.67e-35	344	89	BraA06g033670.3C	0	A06	+	22977827	22980388	BraA06g033670.3C	7	1923	MSTRG.17673	BraA06g033670.3C	GO:0004842(ubiquitin-protein transferase activity);GO:0005634(nucleus)
.:MSTRG.18999.2	u	A07	+	8884208	8886425	MSTRG.18999.2	7	1320	MSTRG.18999	.	2.87405	0.517392	5.55488	2.47376	0.0252301	0.0412709	up	yes	circRNA160	140.08	0	8	0	inf	up	0	0	yes	bra-MIR159a-p5	AGCTGCTAAGCTATGAATC	down	0.26	-1.96	1.47e-33	1.67e-35	344	89	BraA06g033670.3C	0	A06	+	22977827	22980388	BraA06g033670.3C	7	1923	MSTRG.17673	BraA06g033670.3C	GO:0004842(ubiquitin-protein transferase activity);GO:0005634(nucleus)
.:MSTRG.18999.2	u	A07	+	8884208	8886425	MSTRG.18999.2	7	1320	MSTRG.18999	.	2.87405	0.517392	5.55488	2.47376	0.0252301	0.0412709	up	yes	circRNA137	17.51	0	1	0	inf	up	0	0.79	yes	bra-MIR159a-p5	AGCTGCTAAGCTATGAATC	down	0.26	-1.96	1.47e-33	1.67e-35	344	89	BraA06g033670.3C	0	A06	+	22977827	22980388	BraA06g033670.3C	7	1923	MSTRG.17673	BraA06g033670.3C	GO:0004842(ubiquitin-protein transferase activity);GO:0005634(nucleus)
.:MSTRG.18999.2	u	A07	+	8884208	8886425	MSTRG.18999.2	7	1320	MSTRG.18999	.	2.87405	0.517392	5.55488	2.47376	0.0252301	0.0412709	up	yes	circRNA48	0	13.2	0	1	-inf	down	0	0	yes	bra-MIR159a-p5	AGCTGCTAAGCTATGAATC	down	0.26	-1.96	1.47e-33	1.67e-35	344	89	BraA06g033670.3C	0	A06	+	22977827	22980388	BraA06g033670.3C	7	1923	MSTRG.17673	BraA06g033670.3C	GO:0004842(ubiquitin-protein transferase activity);GO:0005634(nucleus)
.:MSTRG.10117.1	u	A03	.	30235452	30236536	MSTRG.10117.1	1	1085	MSTRG.10117	.	7.95887	0	inf	inf	1.71863e-19	2.1418e-18	up	yes	circRNA158	17.51	0	1	0	inf	up	0	0.79	yes	bra-MIR5719-p5_2ss2AT19AC	TTGTGTTGTGATGATAATCC	down	0.33	-1.6	0	0	42,485	14,060	BraA01g001240.3C	0	A01	-	614222	616621	BraA01g001240.3C	7	1638	MSTRG.96	BraA01g001240.3C	GO:0003677(DNA binding);GO:0003700(transcription factor activity, sequence-specific DNA binding);GO:0005634(nucleus);GO:0006351(transcription, DNA-templated);GO:0006355(regulation of transcription, DNA-templated);GO:0007276(gamete generation);GO:0009887(organ morphogenesis);GO:0009908(flower development);GO:0010492(maintenance of shoot apical meristem identity);GO:0030154(cell differentiation);GO…
.:MSTRG.22636.1	u	A08	+	15704605	15709580	MSTRG.22636.1	2	1575	MSTRG.22636	.	3.31082	0	inf	inf	2.4651e-17	2.31092e-16	up	yes	circRNA158	17.51	0	1	0	inf	up	0	0.79	yes	bra-MIR5719-p5_2ss2AT19AC	TTGTGTTGTGATGATAATCC	down	0.33	-1.6	0	0	42,485	14,060	BraA01g001240.3C	0	A01	-	614222	616621	BraA01g001240.3C	7	1638	MSTRG.96	BraA01g001240.3C	GO:0003677(DNA binding);GO:0003700(transcription factor activity, sequence-specific DNA binding);GO:0005634(nucleus);GO:0006351(transcription, DNA-templated);GO:0006355(regulation of transcription, DNA-templated);GO:0007276(gamete generation);GO:0009887(organ morphogenesis);GO:0009908(flower development);GO:0010492(maintenance of shoot apical meristem identity);GO:0030154(cell differentiation);GO…
.:MSTRG.20927.1	u	A07	+	25731295	25732063	MSTRG.20927.1	2	683	MSTRG.20927	.	3.22858	0	inf	inf	1.02196e-13	6.03557e-13	up	yes	circRNA158	17.51	0	1	0	inf	up	0	0.79	yes	bra-MIR5719-p5_2ss2AT19AC	TTGTGTTGTGATGATAATCC	down	0.33	-1.6	0	0	42,485	14,060	BraA01g001240.3C	0	A01	-	614222	616621	BraA01g001240.3C	7	1638	MSTRG.96	BraA01g001240.3C	GO:0003677(DNA binding);GO:0003700(transcription factor activity, sequence-specific DNA binding);GO:0005634(nucleus);GO:0006351(transcription, DNA-templated);GO:0006355(regulation of transcription, DNA-templated);GO:0007276(gamete generation);GO:0009887(organ morphogenesis);GO:0009908(flower development);GO:0010492(maintenance of shoot apical meristem identity);GO:0030154(cell differentiation);GO…
.:MSTRG.25313.1	u	A09	+	14597088	14597683	MSTRG.25313.1	2	511	MSTRG.25313	.	2.90634	0	inf	inf	4.26396e-12	2.08329e-11	up	yes	circRNA158	17.51	0	1	0	inf	up	0	0.79	yes	bra-MIR5719-p5_2ss2AT19AC	TTGTGTTGTGATGATAATCC	down	0.33	-1.6	0	0	42,485	14,060	BraA01g001240.3C	0	A01	-	614222	616621	BraA01g001240.3C	7	1638	MSTRG.96	BraA01g001240.3C	GO:0003677(DNA binding);GO:0003700(transcription factor activity, sequence-specific DNA binding);GO:0005634(nucleus);GO:0006351(transcription, DNA-templated);GO:0006355(regulation of transcription, DNA-templated);GO:0007276(gamete generation);GO:0009887(organ morphogenesis);GO:0009908(flower development);GO:0010492(maintenance of shoot apical meristem identity);GO:0030154(cell differentiation);GO…
.:MSTRG.27688.1	u	A09	.	41830151	41831009	MSTRG.27688.1	1	859	MSTRG.27688	.	1.53514	0	inf	inf	1.30047e-11	6.03771e-11	up	yes	circRNA158	17.51	0	1	0	inf	up	0	0.79	yes	bra-MIR5719-p5_2ss2AT19AC	TTGTGTTGTGATGATAATCC	down	0.33	-1.6	0	0	42,485	14,060	BraA01g001240.3C	0	A01	-	614222	616621	BraA01g001240.3C	7	1638	MSTRG.96	BraA01g001240.3C	GO:0003677(DNA binding);GO:0003700(transcription factor activity, sequence-specific DNA binding);GO:0005634(nucleus);GO:0006351(transcription, DNA-templated);GO:0006355(regulation of transcription, DNA-templated);GO:0007276(gamete generation);GO:0009887(organ morphogenesis);GO:0009908(flower development);GO:0010492(maintenance of shoot apical meristem identity);GO:0030154(cell differentiation);GO…
BraA09g018420.3C:MSTRG.25083.1	j	A09	+	11732835	11734571	MSTRG.25083.1	5	1320	MSTRG.25083	BraA09g018420.3C	4.78487	0.483219	9.90208	3.30773	0.000726611	0.00156672	up	yes	circRNA158	17.51	0	1	0	inf	up	0	0.79	yes	bra-MIR5719-p5_2ss2AT19AC	TTGTGTTGTGATGATAATCC	down	0.33	-1.6	0	0	42,485	14,060	BraA01g001240.3C	0	A01	-	614222	616621	BraA01g001240.3C	7	1638	MSTRG.96	BraA01g001240.3C	GO:0003677(DNA binding);GO:0003700(transcription factor activity, sequence-specific DNA binding);GO:0005634(nucleus);GO:0006351(transcription, DNA-templated);GO:0006355(regulation of transcription, DNA-templated);GO:0007276(gamete generation);GO:0009887(organ morphogenesis);GO:0009908(flower development);GO:0010492(maintenance of shoot apical meristem identity);GO:0030154(cell differentiation);GO…
BraA09g018420.3C:MSTRG.25083.2	j	A09	+	11732835	11734571	MSTRG.25083.2	5	1307	MSTRG.25083	BraA09g018420.3C	1.84042	0.195591	9.40956	3.23413	0.00128025	0.00265649	up	yes	circRNA158	17.51	0	1	0	inf	up	0	0.79	yes	bra-MIR5719-p5_2ss2AT19AC	TTGTGTTGTGATGATAATCC	down	0.33	-1.6	0	0	42,485	14,060	BraA01g001240.3C	0	A01	-	614222	616621	BraA01g001240.3C	7	1638	MSTRG.96	BraA01g001240.3C	GO:0003677(DNA binding);GO:0003700(transcription factor activity, sequence-specific DNA binding);GO:0005634(nucleus);GO:0006351(transcription, DNA-templated);GO:0006355(regulation of transcription, DNA-templated);GO:0007276(gamete generation);GO:0009887(organ morphogenesis);GO:0009908(flower development);GO:0010492(maintenance of shoot apical meristem identity);GO:0030154(cell differentiation);GO…
BraA02g010530.3C:MSTRG.3802.1	j	A02	-	5159601	5161337	MSTRG.3802.1	6	1226	MSTRG.3802	BraA02g010530.3C	6.48144	0.801263	8.08903	3.01597	0.00261	0.00515692	up	yes	circRNA158	17.51	0	1	0	inf	up	0	0.79	yes	bra-MIR5719-p5_2ss2AT19AC	TTGTGTTGTGATGATAATCC	down	0.33	-1.6	0	0	42,485	14,060	BraA01g001240.3C	0	A01	-	614222	616621	BraA01g001240.3C	7	1638	MSTRG.96	BraA01g001240.3C	GO:0003677(DNA binding);GO:0003700(transcription factor activity, sequence-specific DNA binding);GO:0005634(nucleus);GO:0006351(transcription, DNA-templated);GO:0006355(regulation of transcription, DNA-templated);GO:0007276(gamete generation);GO:0009887(organ morphogenesis);GO:0009908(flower development);GO:0010492(maintenance of shoot apical meristem identity);GO:0030154(cell differentiation);GO…
.:MSTRG.11029.2	u	A04	+	6471659	6483281	MSTRG.11029.2	8	1659	MSTRG.11029	.	5.34612	0	inf	inf	1.3195e-19	1.67502e-18	up	yes	circRNA105	35.02	0	2	0	inf	up	0	0.01	yes	bra-MIR9569-p3	TTGAAAGTGAAATGAAAGATA	up	67.54	6.08	0	0	862	58,192	BraA06g035480.3C	0	A06	+	23949785	23951014	BraA06g035480.3C	6	492	MSTRG.17797	BraA06g035480.3C	GO:0000413(protein peptidyl-prolyl isomerization);GO:0003755(peptidyl-prolyl cis-trans isomerase activity);GO:0005528(FK506 binding);GO:0005773(vacuole);GO:0005783(endoplasmic reticulum);GO:0005788(endoplasmic reticulum lumen);GO:0005789(endoplasmic reticulum membrane);GO:0005794(Golgi apparatus);GO:0005829(cytosol);GO:0009507(chloroplast);GO:0009543(chloroplast thylakoid lumen);GO:0016020(membra…
.:MSTRG.11029.3	u	A04	+	6471659	6483281	MSTRG.11029.3	6	2576	MSTRG.11029	.	2.67288	0	inf	inf	1.61074e-18	1.77027e-17	up	yes	circRNA105	35.02	0	2	0	inf	up	0	0.01	yes	bra-MIR9569-p3	TTGAAAGTGAAATGAAAGATA	up	67.54	6.08	0	0	862	58,192	BraA06g035480.3C	0	A06	+	23949785	23951014	BraA06g035480.3C	6	492	MSTRG.17797	BraA06g035480.3C	GO:0000413(protein peptidyl-prolyl isomerization);GO:0003755(peptidyl-prolyl cis-trans isomerase activity);GO:0005528(FK506 binding);GO:0005773(vacuole);GO:0005783(endoplasmic reticulum);GO:0005788(endoplasmic reticulum lumen);GO:0005789(endoplasmic reticulum membrane);GO:0005794(Golgi apparatus);GO:0005829(cytosol);GO:0009507(chloroplast);GO:0009543(chloroplast thylakoid lumen);GO:0016020(membra…
.:MSTRG.11029.1	u	A04	+	6471659	6483281	MSTRG.11029.1	7	1792	MSTRG.11029	.	3.1016	0	inf	inf	1.32176e-17	1.28786e-16	up	yes	circRNA105	35.02	0	2	0	inf	up	0	0.01	yes	bra-MIR9569-p3	TTGAAAGTGAAATGAAAGATA	up	67.54	6.08	0	0	862	58,192	BraA06g035480.3C	0	A06	+	23949785	23951014	BraA06g035480.3C	6	492	MSTRG.17797	BraA06g035480.3C	GO:0000413(protein peptidyl-prolyl isomerization);GO:0003755(peptidyl-prolyl cis-trans isomerase activity);GO:0005528(FK506 binding);GO:0005773(vacuole);GO:0005783(endoplasmic reticulum);GO:0005788(endoplasmic reticulum lumen);GO:0005789(endoplasmic reticulum membrane);GO:0005794(Golgi apparatus);GO:0005829(cytosol);GO:0009507(chloroplast);GO:0009543(chloroplast thylakoid lumen);GO:0016020(membra…
.:MSTRG.11029.5	u	A04	+	6471659	6483281	MSTRG.11029.5	6	2624	MSTRG.11029	.	1.58656	0	inf	inf	2.22372e-16	1.84707e-15	up	yes	circRNA105	35.02	0	2	0	inf	up	0	0.01	yes	bra-MIR9569-p3	TTGAAAGTGAAATGAAAGATA	up	67.54	6.08	0	0	862	58,192	BraA06g035480.3C	0	A06	+	23949785	23951014	BraA06g035480.3C	6	492	MSTRG.17797	BraA06g035480.3C	GO:0000413(protein peptidyl-prolyl isomerization);GO:0003755(peptidyl-prolyl cis-trans isomerase activity);GO:0005528(FK506 binding);GO:0005773(vacuole);GO:0005783(endoplasmic reticulum);GO:0005788(endoplasmic reticulum lumen);GO:0005789(endoplasmic reticulum membrane);GO:0005794(Golgi apparatus);GO:0005829(cytosol);GO:0009507(chloroplast);GO:0009543(chloroplast thylakoid lumen);GO:0016020(membra…
.:MSTRG.25631.1	u	A09	-	18704752	18707011	MSTRG.25631.1	5	951	MSTRG.25631	.	3.90562	0	inf	inf	6.77588e-16	5.26616e-15	up	yes	circRNA105	35.02	0	2	0	inf	up	0	0.01	yes	bra-MIR9569-p3	TTGAAAGTGAAATGAAAGATA	up	67.54	6.08	0	0	862	58,192	BraA06g035480.3C	0	A06	+	23949785	23951014	BraA06g035480.3C	6	492	MSTRG.17797	BraA06g035480.3C	GO:0000413(protein peptidyl-prolyl isomerization);GO:0003755(peptidyl-prolyl cis-trans isomerase activity);GO:0005528(FK506 binding);GO:0005773(vacuole);GO:0005783(endoplasmic reticulum);GO:0005788(endoplasmic reticulum lumen);GO:0005789(endoplasmic reticulum membrane);GO:0005794(Golgi apparatus);GO:0005829(cytosol);GO:0009507(chloroplast);GO:0009543(chloroplast thylakoid lumen);GO:0016020(membra…
.:MSTRG.5336.1	u	A02	-	24785969	24788331	MSTRG.5336.1	1	2363	MSTRG.5336	.	3.25015	0.029358	110.708	6.79061	3.40689e-12	1.68627e-11	up	yes	circRNA105	35.02	0	2	0	inf	up	0	0.01	yes	bra-MIR9569-p3	TTGAAAGTGAAATGAAAGATA	up	67.54	6.08	0	0	862	58,192	BraA06g035480.3C	0	A06	+	23949785	23951014	BraA06g035480.3C	6	492	MSTRG.17797	BraA06g035480.3C	GO:0000413(protein peptidyl-prolyl isomerization);GO:0003755(peptidyl-prolyl cis-trans isomerase activity);GO:0005528(FK506 binding);GO:0005773(vacuole);GO:0005783(endoplasmic reticulum);GO:0005788(endoplasmic reticulum lumen);GO:0005789(endoplasmic reticulum membrane);GO:0005794(Golgi apparatus);GO:0005829(cytosol);GO:0009507(chloroplast);GO:0009543(chloroplast thylakoid lumen);GO:0016020(membra…
BraA01g001200.3C:MSTRG.93.2	x	A01	+	577697	580398	MSTRG.93.2	3	550	MSTRG.93	BraA01g001200.3C	2.45351	0	inf	inf	1.01317e-11	4.75527e-11	up	yes	circRNA105	35.02	0	2	0	inf	up	0	0.01	yes	bra-MIR9569-p3	TTGAAAGTGAAATGAAAGATA	up	67.54	6.08	0	0	862	58,192	BraA06g035480.3C	0	A06	+	23949785	23951014	BraA06g035480.3C	6	492	MSTRG.17797	BraA06g035480.3C	GO:0000413(protein peptidyl-prolyl isomerization);GO:0003755(peptidyl-prolyl cis-trans isomerase activity);GO:0005528(FK506 binding);GO:0005773(vacuole);GO:0005783(endoplasmic reticulum);GO:0005788(endoplasmic reticulum lumen);GO:0005789(endoplasmic reticulum membrane);GO:0005794(Golgi apparatus);GO:0005829(cytosol);GO:0009507(chloroplast);GO:0009543(chloroplast thylakoid lumen);GO:0016020(membra…
BraA01g001200.3C:MSTRG.93.1	x	A01	+	577697	580398	MSTRG.93.1	3	514	MSTRG.93	BraA01g001200.3C	2.41397	0	inf	inf	2.28415e-11	1.0363e-10	up	yes	circRNA105	35.02	0	2	0	inf	up	0	0.01	yes	bra-MIR9569-p3	TTGAAAGTGAAATGAAAGATA	up	67.54	6.08	0	0	862	58,192	BraA06g035480.3C	0	A06	+	23949785	23951014	BraA06g035480.3C	6	492	MSTRG.17797	BraA06g035480.3C	GO:0000413(protein peptidyl-prolyl isomerization);GO:0003755(peptidyl-prolyl cis-trans isomerase activity);GO:0005528(FK506 binding);GO:0005773(vacuole);GO:0005783(endoplasmic reticulum);GO:0005788(endoplasmic reticulum lumen);GO:0005789(endoplasmic reticulum membrane);GO:0005794(Golgi apparatus);GO:0005829(cytosol);GO:0009507(chloroplast);GO:0009543(chloroplast thylakoid lumen);GO:0016020(membra…
.:MSTRG.1825.1	u	A01	.	17104356	17105279	MSTRG.1825.1	1	924	MSTRG.1825	.	2.83046	0.030282	93.4702	6.54643	4.3215e-10	1.72482e-09	up	yes	circRNA105	35.02	0	2	0	inf	up	0	0.01	yes	bra-MIR9569-p3	TTGAAAGTGAAATGAAAGATA	up	67.54	6.08	0	0	862	58,192	BraA06g035480.3C	0	A06	+	23949785	23951014	BraA06g035480.3C	6	492	MSTRG.17797	BraA06g035480.3C	GO:0000413(protein peptidyl-prolyl isomerization);GO:0003755(peptidyl-prolyl cis-trans isomerase activity);GO:0005528(FK506 binding);GO:0005773(vacuole);GO:0005783(endoplasmic reticulum);GO:0005788(endoplasmic reticulum lumen);GO:0005789(endoplasmic reticulum membrane);GO:0005794(Golgi apparatus);GO:0005829(cytosol);GO:0009507(chloroplast);GO:0009543(chloroplast thylakoid lumen);GO:0016020(membra…
.:MSTRG.19952.1	u	A07	.	18799555	18799944	MSTRG.19952.1	1	390	MSTRG.19952	.	4.17047	35.9815	0.115906	-3.10898	4.53364e-08	1.55778e-07	down	yes	circRNA105	35.02	0	2	0	inf	up	0	0.01	yes	bra-MIR9569-p3	TTGAAAGTGAAATGAAAGATA	up	67.54	6.08	0	0	862	58,192	BraA06g035480.3C	0	A06	+	23949785	23951014	BraA06g035480.3C	6	492	MSTRG.17797	BraA06g035480.3C	GO:0000413(protein peptidyl-prolyl isomerization);GO:0003755(peptidyl-prolyl cis-trans isomerase activity);GO:0005528(FK506 binding);GO:0005773(vacuole);GO:0005783(endoplasmic reticulum);GO:0005788(endoplasmic reticulum lumen);GO:0005789(endoplasmic reticulum membrane);GO:0005794(Golgi apparatus);GO:0005829(cytosol);GO:0009507(chloroplast);GO:0009543(chloroplast thylakoid lumen);GO:0016020(membra…
.:MSTRG.10159.1	u	A03	.	30566753	30568197	MSTRG.10159.1	1	1445	MSTRG.10159	.	1.16406	0.136868	8.50497	3.08831	0.00289782	0.00568057	up	yes	circRNA105	35.02	0	2	0	inf	up	0	0.01	yes	bra-MIR9569-p3	TTGAAAGTGAAATGAAAGATA	up	67.54	6.08	0	0	862	58,192	BraA06g035480.3C	0	A06	+	23949785	23951014	BraA06g035480.3C	6	492	MSTRG.17797	BraA06g035480.3C	GO:0000413(protein peptidyl-prolyl isomerization);GO:0003755(peptidyl-prolyl cis-trans isomerase activity);GO:0005528(FK506 binding);GO:0005773(vacuole);GO:0005783(endoplasmic reticulum);GO:0005788(endoplasmic reticulum lumen);GO:0005789(endoplasmic reticulum membrane);GO:0005794(Golgi apparatus);GO:0005829(cytosol);GO:0009507(chloroplast);GO:0009543(chloroplast thylakoid lumen);GO:0016020(membra…
.:MSTRG.3985.1	u	A02	+	6640506	6641104	MSTRG.3985.1	2	275	MSTRG.3985	.	37.6236	0	inf	inf	2.87718e-20	4.0105e-19	up	yes											bra-miR156a-5p	TGACAGAAGAGAGTGAGCAC	down	0.43	-1.22	0	2.16e-148	3,005	1,287	BraA06g043820.3C	0	A06	+	28578258	28579833	BraA06g043820.3C	4	1311	MSTRG.18451	BraA06g043820.3C	GO:0003677(DNA binding);GO:0003700(transcription factor activity, sequence-specific DNA binding);GO:0005634(nucleus);GO:0006351(transcription, DNA-templated);GO:0006355(regulation of transcription, DNA-templated);GO:0044212(transcription regulatory region DNA binding);GO:0046872(metal ion binding);GO:0048510(regulation of timing of transition from vegetative to reproductive phase);GO:0048653(anth…
.:MSTRG.3985.1	u	A02	+	6640506	6641104	MSTRG.3985.1	2	275	MSTRG.3985	.	37.6236	0	inf	inf	2.87718e-20	4.0105e-19	up	yes											bra-miR156a-5p	TGACAGAAGAGAGTGAGCAC	down	0.43	-1.22	0	2.16e-148	3,005	1,287	BraA04g003010.3C	0	A04	+	1864404	1865646	BraA04g003010.3C	3	930	BraA04g003010.3C	BraA04g003010.3C	GO:0003677(DNA binding);GO:0003700(transcription factor activity, sequence-specific DNA binding);GO:0005634(nucleus);GO:0006351(transcription, DNA-templated);GO:0006355(regulation of transcription, DNA-templated);GO:0008361(regulation of cell size);GO:0010228(vegetative to reproductive phase transition of meristem);GO:0042127(regulation of cell proliferation);GO:0046872(metal ion binding);GO:0048…
.:MSTRG.18058.1	u	A06	-	25658023	25660166	MSTRG.18058.1	3	2000	MSTRG.18058	.	2.63797	0	inf	inf	2.20348e-17	2.0832e-16	up	yes											bra-miR164a	TGGAGAAGCAGGGCACGTGCA	down	0.35	-1.52	0	0	13,196	4,606	BraA10g029650.3C	0	A10	-	18887362	18888380	BraA10g029650.3C	3	852	MSTRG.30148	BraA10g029650.3C	GO:0003677(DNA binding);GO:0003700(transcription factor activity, sequence-specific DNA binding);GO:0005634(nucleus);GO:0006351(transcription, DNA-templated);GO:0006355(regulation of transcription, DNA-templated);GO:0007275(multicellular organism development)
.:MSTRG.18058.1	u	A06	-	25658023	25660166	MSTRG.18058.1	3	2000	MSTRG.18058	.	2.63797	0	inf	inf	2.20348e-17	2.0832e-16	up	yes											bra-miR164a	TGGAGAAGCAGGGCACGTGCA	down	0.35	-1.52	0	0	13,196	4,606	BraA02g043100.3C	0	A02	+	29870660	29871811	BraA02g043100.3C	3	978	MSTRG.5829	BraA02g043100.3C	GO:0003677(DNA binding);GO:0003700(transcription factor activity, sequence-specific DNA binding);GO:0005634(nucleus);GO:0006351(transcription, DNA-templated);GO:0006355(regulation of transcription, DNA-templated);GO:0007275(multicellular organism development)
.:MSTRG.18058.1	u	A06	-	25658023	25660166	MSTRG.18058.1	3	2000	MSTRG.18058	.	2.63797	0	inf	inf	2.20348e-17	2.0832e-16	up	yes											bra-miR164a	TGGAGAAGCAGGGCACGTGCA	down	0.35	-1.52	0	0	13,196	4,606	BraA03g044390.3C	0	A03	-	22441015	22442159	BraA03g044390.3C	3	984	MSTRG.9234	BraA03g044390.3C	GO:0003677(DNA binding);GO:0003700(transcription factor activity, sequence-specific DNA binding);GO:0005634(nucleus);GO:0006351(transcription, DNA-templated);GO:0006355(regulation of transcription, DNA-templated);GO:0007275(multicellular organism development)
.:MSTRG.18058.1	u	A06	-	25658023	25660166	MSTRG.18058.1	3	2000	MSTRG.18058	.	2.63797	0	inf	inf	2.20348e-17	2.0832e-16	up	yes											bra-miR164a	TGGAGAAGCAGGGCACGTGCA	down	0.35	-1.52	0	0	13,196	4,606	BraA08g000170.3C	0	A08	+	127506	131729	BraA08g000170.3C	2	858	MSTRG.21418	BraA08g000170.3C	GO:0003677(DNA binding);GO:0003700(transcription factor activity, sequence-specific DNA binding);GO:0005634(nucleus);GO:0006351(transcription, DNA-templated);GO:0006355(regulation of transcription, DNA-templated);GO:0007275(multicellular organism development);GO:0009734(auxin-activated signaling pathway);GO:0010072(primary shoot apical meristem specification);GO:0048527(lateral root development)
.:MSTRG.18058.1	u	A06	-	25658023	25660166	MSTRG.18058.1	3	2000	MSTRG.18058	.	2.63797	0	inf	inf	2.20348e-17	2.0832e-16	up	yes											bra-miR164a	TGGAGAAGCAGGGCACGTGCA	down	0.35	-1.52	0	0	13,196	4,606	BraA02g002460.3C	0	A02	+	1245032	1246249	BraA02g002460.3C	3	945	MSTRG.3216	BraA02g002460.3C	GO:0003677(DNA binding);GO:0003700(transcription factor activity, sequence-specific DNA binding);GO:0005634(nucleus);GO:0006351(transcription, DNA-templated);GO:0006355(regulation of transcription, DNA-templated);GO:0007275(multicellular organism development)
.:MSTRG.18058.1	u	A06	-	25658023	25660166	MSTRG.18058.1	3	2000	MSTRG.18058	.	2.63797	0	inf	inf	2.20348e-17	2.0832e-16	up	yes											bra-miR164a	TGGAGAAGCAGGGCACGTGCA	down	0.35	-1.52	0	0	13,196	4,606	BraA09g053230.3C	0	A09	-	38652152	38655535	BraA09g053230.3C	9	1929	MSTRG.27271	BraA09g053230.3C	GO:0003677(DNA binding);GO:0003682(chromatin binding);GO:0004842(ubiquitin-protein transferase activity);GO:0005634(nucleus);GO:0005720(nuclear heterochromatin);GO:0006325(chromatin organization);GO:0006355(regulation of transcription, DNA-templated);GO:0008270(zinc ion binding);GO:0008327(methyl-CpG binding);GO:0010216(maintenance of DNA methylation);GO:0010369(chromocenter);GO:0010385(double-st…
.:MSTRG.18058.1	u	A06	-	25658023	25660166	MSTRG.18058.1	3	2000	MSTRG.18058	.	2.63797	0	inf	inf	2.20348e-17	2.0832e-16	up	yes											bra-miR164a	TGGAGAAGCAGGGCACGTGCA	down	0.35	-1.52	0	0	13,196	4,606	BraA04g028920.3C	0	A04	+	20135057	20136848	BraA04g028920.3C	4	1227	MSTRG.12313	BraA04g028920.3C	GO:0000045(autophagosome assembly);GO:0000422(mitophagy);GO:0005774(vacuolar membrane);GO:0005829(cytosol);GO:0006497(protein lipidation);GO:0006914(autophagy);GO:0015031(protein transport);GO:0019898(extrinsic component of membrane);GO:0031090(organelle membrane);GO:0032266(phosphatidylinositol-3-phosphate binding);GO:0034045(pre-autophagosomal structure membrane);GO:0034497(protein localization…
.:MSTRG.18999.4	u	A07	+	8884208	8886425	MSTRG.18999.4	7	1377	MSTRG.18999	.	1.81376	0	inf	inf	3.08728e-14	1.9448e-13	up	yes											bra-miR172a	AGAATCTTGATGATGCTGCAT	down	0.28	-1.85	0	1e-295	3,212	889	BraA07g016770.3C	0	A07	+	14689508	14691492	BraA07g016770.3C	9	1083	MSTRG.19488	BraA07g016770.3C	GO:0003677(DNA binding);GO:0003700(transcription factor activity, sequence-specific DNA binding);GO:0005634(nucleus);GO:0006351(transcription, DNA-templated);GO:0006355(regulation of transcription, DNA-templated);GO:0007275(multicellular organism development);GO:0009408(response to heat);GO:0009873(ethylene-activated signaling pathway)
.:MSTRG.23759.2	u	A08	+	22717373	22720011	MSTRG.23759.2	5	623	MSTRG.23759	.	2.79825	0	inf	inf	9.49652e-13	5.00332e-12	up	yes											bra-miR172a	AGAATCTTGATGATGCTGCAT	down	0.28	-1.85	0	1e-295	3,212	889	BraA07g016770.3C	0	A07	+	14689508	14691492	BraA07g016770.3C	9	1083	MSTRG.19488	BraA07g016770.3C	GO:0003677(DNA binding);GO:0003700(transcription factor activity, sequence-specific DNA binding);GO:0005634(nucleus);GO:0006351(transcription, DNA-templated);GO:0006355(regulation of transcription, DNA-templated);GO:0007275(multicellular organism development);GO:0009408(response to heat);GO:0009873(ethylene-activated signaling pathway)
.:MSTRG.23759.1	u	A08	+	22717373	22720011	MSTRG.23759.1	4	689	MSTRG.23759	.	1.36414	0	inf	inf	2.84231e-10	1.15068e-09	up	yes											bra-miR172a	AGAATCTTGATGATGCTGCAT	down	0.28	-1.85	0	1e-295	3,212	889	BraA07g016770.3C	0	A07	+	14689508	14691492	BraA07g016770.3C	9	1083	MSTRG.19488	BraA07g016770.3C	GO:0003677(DNA binding);GO:0003700(transcription factor activity, sequence-specific DNA binding);GO:0005634(nucleus);GO:0006351(transcription, DNA-templated);GO:0006355(regulation of transcription, DNA-templated);GO:0007275(multicellular organism development);GO:0009408(response to heat);GO:0009873(ethylene-activated signaling pathway)
.:MSTRG.18999.1	u	A07	+	8884208	8886425	MSTRG.18999.1	6	1353	MSTRG.18999	.	2.557	0.206808	12.3641	3.62809	0.00019616	0.000459335	up	yes											bra-miR172a	AGAATCTTGATGATGCTGCAT	down	0.28	-1.85	0	1e-295	3,212	889	BraA07g016770.3C	0	A07	+	14689508	14691492	BraA07g016770.3C	9	1083	MSTRG.19488	BraA07g016770.3C	GO:0003677(DNA binding);GO:0003700(transcription factor activity, sequence-specific DNA binding);GO:0005634(nucleus);GO:0006351(transcription, DNA-templated);GO:0006355(regulation of transcription, DNA-templated);GO:0007275(multicellular organism development);GO:0009408(response to heat);GO:0009873(ethylene-activated signaling pathway)
.:MSTRG.23759.3	u	A08	+	22717373	22720011	MSTRG.23759.3	4	716	MSTRG.23759	.	2.73191	0.277098	9.85899	3.30144	0.00107	0.00224642	up	yes											bra-miR172a	AGAATCTTGATGATGCTGCAT	down	0.28	-1.85	0	1e-295	3,212	889	BraA07g016770.3C	0	A07	+	14689508	14691492	BraA07g016770.3C	9	1083	MSTRG.19488	BraA07g016770.3C	GO:0003677(DNA binding);GO:0003700(transcription factor activity, sequence-specific DNA binding);GO:0005634(nucleus);GO:0006351(transcription, DNA-templated);GO:0006355(regulation of transcription, DNA-templated);GO:0007275(multicellular organism development);GO:0009408(response to heat);GO:0009873(ethylene-activated signaling pathway)
.:MSTRG.18999.2	u	A07	+	8884208	8886425	MSTRG.18999.2	7	1320	MSTRG.18999	.	2.87405	0.517392	5.55488	2.47376	0.0252301	0.0412709	up	yes											bra-miR172a	AGAATCTTGATGATGCTGCAT	down	0.28	-1.85	0	1e-295	3,212	889	BraA07g016770.3C	0	A07	+	14689508	14691492	BraA07g016770.3C	9	1083	MSTRG.19488	BraA07g016770.3C	GO:0003677(DNA binding);GO:0003700(transcription factor activity, sequence-specific DNA binding);GO:0005634(nucleus);GO:0006351(transcription, DNA-templated);GO:0006355(regulation of transcription, DNA-templated);GO:0007275(multicellular organism development);GO:0009408(response to heat);GO:0009873(ethylene-activated signaling pathway)
.:MSTRG.18999.4	u	A07	+	8884208	8886425	MSTRG.18999.4	7	1377	MSTRG.18999	.	1.81376	0	inf	inf	3.08728e-14	1.9448e-13	up	yes											bra-miR172c-3p	AGAATCTTGATGATGCTGCAG	up	32.24	5.01	0	0	122	3,920	BraA07g016770.3C	0	A07	+	14689508	14691492	BraA07g016770.3C	9	1083	MSTRG.19488	BraA07g016770.3C	GO:0003677(DNA binding);GO:0003700(transcription factor activity, sequence-specific DNA binding);GO:0005634(nucleus);GO:0006351(transcription, DNA-templated);GO:0006355(regulation of transcription, DNA-templated);GO:0007275(multicellular organism development);GO:0009408(response to heat);GO:0009873(ethylene-activated signaling pathway)
.:MSTRG.23759.2	u	A08	+	22717373	22720011	MSTRG.23759.2	5	623	MSTRG.23759	.	2.79825	0	inf	inf	9.49652e-13	5.00332e-12	up	yes											bra-miR172c-3p	AGAATCTTGATGATGCTGCAG	up	32.24	5.01	0	0	122	3,920	BraA07g016770.3C	0	A07	+	14689508	14691492	BraA07g016770.3C	9	1083	MSTRG.19488	BraA07g016770.3C	GO:0003677(DNA binding);GO:0003700(transcription factor activity, sequence-specific DNA binding);GO:0005634(nucleus);GO:0006351(transcription, DNA-templated);GO:0006355(regulation of transcription, DNA-templated);GO:0007275(multicellular organism development);GO:0009408(response to heat);GO:0009873(ethylene-activated signaling pathway)
.:MSTRG.23759.1	u	A08	+	22717373	22720011	MSTRG.23759.1	4	689	MSTRG.23759	.	1.36414	0	inf	inf	2.84231e-10	1.15068e-09	up	yes											bra-miR172c-3p	AGAATCTTGATGATGCTGCAG	up	32.24	5.01	0	0	122	3,920	BraA07g016770.3C	0	A07	+	14689508	14691492	BraA07g016770.3C	9	1083	MSTRG.19488	BraA07g016770.3C	GO:0003677(DNA binding);GO:0003700(transcription factor activity, sequence-specific DNA binding);GO:0005634(nucleus);GO:0006351(transcription, DNA-templated);GO:0006355(regulation of transcription, DNA-templated);GO:0007275(multicellular organism development);GO:0009408(response to heat);GO:0009873(ethylene-activated signaling pathway)
.:MSTRG.18999.1	u	A07	+	8884208	8886425	MSTRG.18999.1	6	1353	MSTRG.18999	.	2.557	0.206808	12.3641	3.62809	0.00019616	0.000459335	up	yes											bra-miR172c-3p	AGAATCTTGATGATGCTGCAG	up	32.24	5.01	0	0	122	3,920	BraA07g016770.3C	0	A07	+	14689508	14691492	BraA07g016770.3C	9	1083	MSTRG.19488	BraA07g016770.3C	GO:0003677(DNA binding);GO:0003700(transcription factor activity, sequence-specific DNA binding);GO:0005634(nucleus);GO:0006351(transcription, DNA-templated);GO:0006355(regulation of transcription, DNA-templated);GO:0007275(multicellular organism development);GO:0009408(response to heat);GO:0009873(ethylene-activated signaling pathway)
.:MSTRG.23759.3	u	A08	+	22717373	22720011	MSTRG.23759.3	4	716	MSTRG.23759	.	2.73191	0.277098	9.85899	3.30144	0.00107	0.00224642	up	yes											bra-miR172c-3p	AGAATCTTGATGATGCTGCAG	up	32.24	5.01	0	0	122	3,920	BraA07g016770.3C	0	A07	+	14689508	14691492	BraA07g016770.3C	9	1083	MSTRG.19488	BraA07g016770.3C	GO:0003677(DNA binding);GO:0003700(transcription factor activity, sequence-specific DNA binding);GO:0005634(nucleus);GO:0006351(transcription, DNA-templated);GO:0006355(regulation of transcription, DNA-templated);GO:0007275(multicellular organism development);GO:0009408(response to heat);GO:0009873(ethylene-activated signaling pathway)
.:MSTRG.18999.2	u	A07	+	8884208	8886425	MSTRG.18999.2	7	1320	MSTRG.18999	.	2.87405	0.517392	5.55488	2.47376	0.0252301	0.0412709	up	yes											bra-miR172c-3p	AGAATCTTGATGATGCTGCAG	up	32.24	5.01	0	0	122	3,920	BraA07g016770.3C	0	A07	+	14689508	14691492	BraA07g016770.3C	9	1083	MSTRG.19488	BraA07g016770.3C	GO:0003677(DNA binding);GO:0003700(transcription factor activity, sequence-specific DNA binding);GO:0005634(nucleus);GO:0006351(transcription, DNA-templated);GO:0006355(regulation of transcription, DNA-templated);GO:0007275(multicellular organism development);GO:0009408(response to heat);GO:0009873(ethylene-activated signaling pathway)
.:MSTRG.2512.1	u	A01	+	25873410	25873966	MSTRG.2512.1	2	473	MSTRG.2512	.	3.69949	0.643445	5.74951	2.52344	0.0253835	0.0415085	up	yes											bra-miR172c-3p	AGAATCTTGATGATGCTGCAG	up	32.24	5.01	0	0	122	3,920	BraA07g016770.3C	0	A07	+	14689508	14691492	BraA07g016770.3C	9	1083	MSTRG.19488	BraA07g016770.3C	GO:0003677(DNA binding);GO:0003700(transcription factor activity, sequence-specific DNA binding);GO:0005634(nucleus);GO:0006351(transcription, DNA-templated);GO:0006355(regulation of transcription, DNA-templated);GO:0007275(multicellular organism development);GO:0009408(response to heat);GO:0009873(ethylene-activated signaling pathway)
.:MSTRG.18999.4	u	A07	+	8884208	8886425	MSTRG.18999.4	7	1377	MSTRG.18999	.	1.81376	0	inf	inf	3.08728e-14	1.9448e-13	up	yes											bra-miR172d-3p	GGAATCTTGATGATGCTGCAT	down	0.23	-2.09	0	5.39e-197	1,811	425	BraA07g016770.3C	0	A07	+	14689508	14691492	BraA07g016770.3C	9	1083	MSTRG.19488	BraA07g016770.3C	GO:0003677(DNA binding);GO:0003700(transcription factor activity, sequence-specific DNA binding);GO:0005634(nucleus);GO:0006351(transcription, DNA-templated);GO:0006355(regulation of transcription, DNA-templated);GO:0007275(multicellular organism development);GO:0009408(response to heat);GO:0009873(ethylene-activated signaling pathway)
.:MSTRG.23759.2	u	A08	+	22717373	22720011	MSTRG.23759.2	5	623	MSTRG.23759	.	2.79825	0	inf	inf	9.49652e-13	5.00332e-12	up	yes											bra-miR172d-3p	GGAATCTTGATGATGCTGCAT	down	0.23	-2.09	0	5.39e-197	1,811	425	BraA07g016770.3C	0	A07	+	14689508	14691492	BraA07g016770.3C	9	1083	MSTRG.19488	BraA07g016770.3C	GO:0003677(DNA binding);GO:0003700(transcription factor activity, sequence-specific DNA binding);GO:0005634(nucleus);GO:0006351(transcription, DNA-templated);GO:0006355(regulation of transcription, DNA-templated);GO:0007275(multicellular organism development);GO:0009408(response to heat);GO:0009873(ethylene-activated signaling pathway)
.:MSTRG.23759.1	u	A08	+	22717373	22720011	MSTRG.23759.1	4	689	MSTRG.23759	.	1.36414	0	inf	inf	2.84231e-10	1.15068e-09	up	yes											bra-miR172d-3p	GGAATCTTGATGATGCTGCAT	down	0.23	-2.09	0	5.39e-197	1,811	425	BraA07g016770.3C	0	A07	+	14689508	14691492	BraA07g016770.3C	9	1083	MSTRG.19488	BraA07g016770.3C	GO:0003677(DNA binding);GO:0003700(transcription factor activity, sequence-specific DNA binding);GO:0005634(nucleus);GO:0006351(transcription, DNA-templated);GO:0006355(regulation of transcription, DNA-templated);GO:0007275(multicellular organism development);GO:0009408(response to heat);GO:0009873(ethylene-activated signaling pathway)
.:MSTRG.18999.1	u	A07	+	8884208	8886425	MSTRG.18999.1	6	1353	MSTRG.18999	.	2.557	0.206808	12.3641	3.62809	0.00019616	0.000459335	up	yes											bra-miR172d-3p	GGAATCTTGATGATGCTGCAT	down	0.23	-2.09	0	5.39e-197	1,811	425	BraA07g016770.3C	0	A07	+	14689508	14691492	BraA07g016770.3C	9	1083	MSTRG.19488	BraA07g016770.3C	GO:0003677(DNA binding);GO:0003700(transcription factor activity, sequence-specific DNA binding);GO:0005634(nucleus);GO:0006351(transcription, DNA-templated);GO:0006355(regulation of transcription, DNA-templated);GO:0007275(multicellular organism development);GO:0009408(response to heat);GO:0009873(ethylene-activated signaling pathway)
.:MSTRG.23759.3	u	A08	+	22717373	22720011	MSTRG.23759.3	4	716	MSTRG.23759	.	2.73191	0.277098	9.85899	3.30144	0.00107	0.00224642	up	yes											bra-miR172d-3p	GGAATCTTGATGATGCTGCAT	down	0.23	-2.09	0	5.39e-197	1,811	425	BraA07g016770.3C	0	A07	+	14689508	14691492	BraA07g016770.3C	9	1083	MSTRG.19488	BraA07g016770.3C	GO:0003677(DNA binding);GO:0003700(transcription factor activity, sequence-specific DNA binding);GO:0005634(nucleus);GO:0006351(transcription, DNA-templated);GO:0006355(regulation of transcription, DNA-templated);GO:0007275(multicellular organism development);GO:0009408(response to heat);GO:0009873(ethylene-activated signaling pathway)
.:MSTRG.18999.2	u	A07	+	8884208	8886425	MSTRG.18999.2	7	1320	MSTRG.18999	.	2.87405	0.517392	5.55488	2.47376	0.0252301	0.0412709	up	yes											bra-miR172d-3p	GGAATCTTGATGATGCTGCAT	down	0.23	-2.09	0	5.39e-197	1,811	425	BraA07g016770.3C	0	A07	+	14689508	14691492	BraA07g016770.3C	9	1083	MSTRG.19488	BraA07g016770.3C	GO:0003677(DNA binding);GO:0003700(transcription factor activity, sequence-specific DNA binding);GO:0005634(nucleus);GO:0006351(transcription, DNA-templated);GO:0006355(regulation of transcription, DNA-templated);GO:0007275(multicellular organism development);GO:0009408(response to heat);GO:0009873(ethylene-activated signaling pathway)
.:MSTRG.2512.1	u	A01	+	25873410	25873966	MSTRG.2512.1	2	473	MSTRG.2512	.	3.69949	0.643445	5.74951	2.52344	0.0253835	0.0415085	up	yes											bra-miR172d-3p	GGAATCTTGATGATGCTGCAT	down	0.23	-2.09	0	5.39e-197	1,811	425	BraA07g016770.3C	0	A07	+	14689508	14691492	BraA07g016770.3C	9	1083	MSTRG.19488	BraA07g016770.3C	GO:0003677(DNA binding);GO:0003700(transcription factor activity, sequence-specific DNA binding);GO:0005634(nucleus);GO:0006351(transcription, DNA-templated);GO:0006355(regulation of transcription, DNA-templated);GO:0007275(multicellular organism development);GO:0009408(response to heat);GO:0009873(ethylene-activated signaling pathway)
.:MSTRG.7985.2	u	A03	+	13385581	13386243	MSTRG.7985.2	2	584	MSTRG.7985	.	84.4907	0	inf	inf	5.15861e-27	1.86285e-25	up	yes	circRNA98	0	13.2	0	1	-inf	down	0	0	yes	bra-miR9556-5p_R-2_1ss12AT	GTCAATTGGTGTTAGTAGT	up	4.33	2.11	0	2.13e-145	285	1,235	BraA07g019830.3C	0	A07	+	16616405	16619039	BraA07g019830.3C	8	1956	MSTRG.19683	BraA07g019830.3C	GO:0004672(protein kinase activity);GO:0005524(ATP binding);GO:0005634(nucleus);GO:0006468(protein phosphorylation);GO:0016301(kinase activity);GO:0016310(phosphorylation)
.:MSTRG.7985.2	u	A03	+	13385581	13386243	MSTRG.7985.2	2	584	MSTRG.7985	.	84.4907	0	inf	inf	5.15861e-27	1.86285e-25	up	yes	circRNA113	70.04	0	4	0	inf	up	0	0	yes	bra-miR9556-5p_R-2_1ss12AT	GTCAATTGGTGTTAGTAGT	up	4.33	2.11	0	2.13e-145	285	1,235	BraA07g019830.3C	0	A07	+	16616405	16619039	BraA07g019830.3C	8	1956	MSTRG.19683	BraA07g019830.3C	GO:0004672(protein kinase activity);GO:0005524(ATP binding);GO:0005634(nucleus);GO:0006468(protein phosphorylation);GO:0016301(kinase activity);GO:0016310(phosphorylation)
.:MSTRG.7985.2	u	A03	+	13385581	13386243	MSTRG.7985.2	2	584	MSTRG.7985	.	84.4907	0	inf	inf	5.15861e-27	1.86285e-25	up	yes	circRNA80	0	39.6	0	3	-inf	down	0	0	yes	bra-miR9556-5p_R-2_1ss12AT	GTCAATTGGTGTTAGTAGT	up	4.33	2.11	0	2.13e-145	285	1,235	BraA07g019830.3C	0	A07	+	16616405	16619039	BraA07g019830.3C	8	1956	MSTRG.19683	BraA07g019830.3C	GO:0004672(protein kinase activity);GO:0005524(ATP binding);GO:0005634(nucleus);GO:0006468(protein phosphorylation);GO:0016301(kinase activity);GO:0016310(phosphorylation)
.:MSTRG.26536.1	u	A09	+	33129652	33130369	MSTRG.26536.1	2	391	MSTRG.26536	.	48.8843	0	inf	inf	6.54366e-23	1.295e-21	up	yes	circRNA98	0	13.2	0	1	-inf	down	0	0	yes	bra-miR9556-5p_R-2_1ss12AT	GTCAATTGGTGTTAGTAGT	up	4.33	2.11	0	2.13e-145	285	1,235	BraA07g019830.3C	0	A07	+	16616405	16619039	BraA07g019830.3C	8	1956	MSTRG.19683	BraA07g019830.3C	GO:0004672(protein kinase activity);GO:0005524(ATP binding);GO:0005634(nucleus);GO:0006468(protein phosphorylation);GO:0016301(kinase activity);GO:0016310(phosphorylation)
.:MSTRG.26536.1	u	A09	+	33129652	33130369	MSTRG.26536.1	2	391	MSTRG.26536	.	48.8843	0	inf	inf	6.54366e-23	1.295e-21	up	yes	circRNA113	70.04	0	4	0	inf	up	0	0	yes	bra-miR9556-5p_R-2_1ss12AT	GTCAATTGGTGTTAGTAGT	up	4.33	2.11	0	2.13e-145	285	1,235	BraA07g019830.3C	0	A07	+	16616405	16619039	BraA07g019830.3C	8	1956	MSTRG.19683	BraA07g019830.3C	GO:0004672(protein kinase activity);GO:0005524(ATP binding);GO:0005634(nucleus);GO:0006468(protein phosphorylation);GO:0016301(kinase activity);GO:0016310(phosphorylation)
.:MSTRG.26536.1	u	A09	+	33129652	33130369	MSTRG.26536.1	2	391	MSTRG.26536	.	48.8843	0	inf	inf	6.54366e-23	1.295e-21	up	yes	circRNA80	0	39.6	0	3	-inf	down	0	0	yes	bra-miR9556-5p_R-2_1ss12AT	GTCAATTGGTGTTAGTAGT	up	4.33	2.11	0	2.13e-145	285	1,235	BraA07g019830.3C	0	A07	+	16616405	16619039	BraA07g019830.3C	8	1956	MSTRG.19683	BraA07g019830.3C	GO:0004672(protein kinase activity);GO:0005524(ATP binding);GO:0005634(nucleus);GO:0006468(protein phosphorylation);GO:0016301(kinase activity);GO:0016310(phosphorylation)
.:MSTRG.18567.1	u	A07	.	136516	136978	MSTRG.18567.1	1	463	MSTRG.18567	.	12.4331	0	inf	inf	9.37177e-18	9.36441e-17	up	yes	circRNA98	0	13.2	0	1	-inf	down	0	0	yes	bra-miR9556-5p_R-2_1ss12AT	GTCAATTGGTGTTAGTAGT	up	4.33	2.11	0	2.13e-145	285	1,235	BraA07g019830.3C	0	A07	+	16616405	16619039	BraA07g019830.3C	8	1956	MSTRG.19683	BraA07g019830.3C	GO:0004672(protein kinase activity);GO:0005524(ATP binding);GO:0005634(nucleus);GO:0006468(protein phosphorylation);GO:0016301(kinase activity);GO:0016310(phosphorylation)
.:MSTRG.18567.1	u	A07	.	136516	136978	MSTRG.18567.1	1	463	MSTRG.18567	.	12.4331	0	inf	inf	9.37177e-18	9.36441e-17	up	yes	circRNA113	70.04	0	4	0	inf	up	0	0	yes	bra-miR9556-5p_R-2_1ss12AT	GTCAATTGGTGTTAGTAGT	up	4.33	2.11	0	2.13e-145	285	1,235	BraA07g019830.3C	0	A07	+	16616405	16619039	BraA07g019830.3C	8	1956	MSTRG.19683	BraA07g019830.3C	GO:0004672(protein kinase activity);GO:0005524(ATP binding);GO:0005634(nucleus);GO:0006468(protein phosphorylation);GO:0016301(kinase activity);GO:0016310(phosphorylation)
.:MSTRG.18567.1	u	A07	.	136516	136978	MSTRG.18567.1	1	463	MSTRG.18567	.	12.4331	0	inf	inf	9.37177e-18	9.36441e-17	up	yes	circRNA80	0	39.6	0	3	-inf	down	0	0	yes	bra-miR9556-5p_R-2_1ss12AT	GTCAATTGGTGTTAGTAGT	up	4.33	2.11	0	2.13e-145	285	1,235	BraA07g019830.3C	0	A07	+	16616405	16619039	BraA07g019830.3C	8	1956	MSTRG.19683	BraA07g019830.3C	GO:0004672(protein kinase activity);GO:0005524(ATP binding);GO:0005634(nucleus);GO:0006468(protein phosphorylation);GO:0016301(kinase activity);GO:0016310(phosphorylation)
.:MSTRG.16733.1	u	A06	+	10582319	10584459	MSTRG.16733.1	1	2141	MSTRG.16733	.	2.04272	0	inf	inf	1.37557e-16	1.17545e-15	up	yes	circRNA98	0	13.2	0	1	-inf	down	0	0	yes	bra-miR9556-5p_R-2_1ss12AT	GTCAATTGGTGTTAGTAGT	up	4.33	2.11	0	2.13e-145	285	1,235	BraA07g019830.3C	0	A07	+	16616405	16619039	BraA07g019830.3C	8	1956	MSTRG.19683	BraA07g019830.3C	GO:0004672(protein kinase activity);GO:0005524(ATP binding);GO:0005634(nucleus);GO:0006468(protein phosphorylation);GO:0016301(kinase activity);GO:0016310(phosphorylation)
.:MSTRG.16733.1	u	A06	+	10582319	10584459	MSTRG.16733.1	1	2141	MSTRG.16733	.	2.04272	0	inf	inf	1.37557e-16	1.17545e-15	up	yes	circRNA113	70.04	0	4	0	inf	up	0	0	yes	bra-miR9556-5p_R-2_1ss12AT	GTCAATTGGTGTTAGTAGT	up	4.33	2.11	0	2.13e-145	285	1,235	BraA07g019830.3C	0	A07	+	16616405	16619039	BraA07g019830.3C	8	1956	MSTRG.19683	BraA07g019830.3C	GO:0004672(protein kinase activity);GO:0005524(ATP binding);GO:0005634(nucleus);GO:0006468(protein phosphorylation);GO:0016301(kinase activity);GO:0016310(phosphorylation)
.:MSTRG.16733.1	u	A06	+	10582319	10584459	MSTRG.16733.1	1	2141	MSTRG.16733	.	2.04272	0	inf	inf	1.37557e-16	1.17545e-15	up	yes	circRNA80	0	39.6	0	3	-inf	down	0	0	yes	bra-miR9556-5p_R-2_1ss12AT	GTCAATTGGTGTTAGTAGT	up	4.33	2.11	0	2.13e-145	285	1,235	BraA07g019830.3C	0	A07	+	16616405	16619039	BraA07g019830.3C	8	1956	MSTRG.19683	BraA07g019830.3C	GO:0004672(protein kinase activity);GO:0005524(ATP binding);GO:0005634(nucleus);GO:0006468(protein phosphorylation);GO:0016301(kinase activity);GO:0016310(phosphorylation)
.:MSTRG.20223.1	u	A07	.	20582167	20582696	MSTRG.20223.1	1	530	MSTRG.20223	.	12.3591	396.867	0.0311416	-5.00501	1.66503e-13	9.54097e-13	down	yes	circRNA98	0	13.2	0	1	-inf	down	0	0	yes	bra-miR9556-5p_R-2_1ss12AT	GTCAATTGGTGTTAGTAGT	up	4.33	2.11	0	2.13e-145	285	1,235	BraA07g019830.3C	0	A07	+	16616405	16619039	BraA07g019830.3C	8	1956	MSTRG.19683	BraA07g019830.3C	GO:0004672(protein kinase activity);GO:0005524(ATP binding);GO:0005634(nucleus);GO:0006468(protein phosphorylation);GO:0016301(kinase activity);GO:0016310(phosphorylation)
.:MSTRG.20223.1	u	A07	.	20582167	20582696	MSTRG.20223.1	1	530	MSTRG.20223	.	12.3591	396.867	0.0311416	-5.00501	1.66503e-13	9.54097e-13	down	yes	circRNA113	70.04	0	4	0	inf	up	0	0	yes	bra-miR9556-5p_R-2_1ss12AT	GTCAATTGGTGTTAGTAGT	up	4.33	2.11	0	2.13e-145	285	1,235	BraA07g019830.3C	0	A07	+	16616405	16619039	BraA07g019830.3C	8	1956	MSTRG.19683	BraA07g019830.3C	GO:0004672(protein kinase activity);GO:0005524(ATP binding);GO:0005634(nucleus);GO:0006468(protein phosphorylation);GO:0016301(kinase activity);GO:0016310(phosphorylation)
.:MSTRG.20223.1	u	A07	.	20582167	20582696	MSTRG.20223.1	1	530	MSTRG.20223	.	12.3591	396.867	0.0311416	-5.00501	1.66503e-13	9.54097e-13	down	yes	circRNA80	0	39.6	0	3	-inf	down	0	0	yes	bra-miR9556-5p_R-2_1ss12AT	GTCAATTGGTGTTAGTAGT	up	4.33	2.11	0	2.13e-145	285	1,235	BraA07g019830.3C	0	A07	+	16616405	16619039	BraA07g019830.3C	8	1956	MSTRG.19683	BraA07g019830.3C	GO:0004672(protein kinase activity);GO:0005524(ATP binding);GO:0005634(nucleus);GO:0006468(protein phosphorylation);GO:0016301(kinase activity);GO:0016310(phosphorylation)
.:MSTRG.11099.1	u	A04	.	8164943	8165306	MSTRG.11099.1	1	364	MSTRG.11099	.	4.73459	0	inf	inf	1.08211e-12	5.66268e-12	up	yes	circRNA98	0	13.2	0	1	-inf	down	0	0	yes	bra-miR9556-5p_R-2_1ss12AT	GTCAATTGGTGTTAGTAGT	up	4.33	2.11	0	2.13e-145	285	1,235	BraA07g019830.3C	0	A07	+	16616405	16619039	BraA07g019830.3C	8	1956	MSTRG.19683	BraA07g019830.3C	GO:0004672(protein kinase activity);GO:0005524(ATP binding);GO:0005634(nucleus);GO:0006468(protein phosphorylation);GO:0016301(kinase activity);GO:0016310(phosphorylation)
.:MSTRG.11099.1	u	A04	.	8164943	8165306	MSTRG.11099.1	1	364	MSTRG.11099	.	4.73459	0	inf	inf	1.08211e-12	5.66268e-12	up	yes	circRNA113	70.04	0	4	0	inf	up	0	0	yes	bra-miR9556-5p_R-2_1ss12AT	GTCAATTGGTGTTAGTAGT	up	4.33	2.11	0	2.13e-145	285	1,235	BraA07g019830.3C	0	A07	+	16616405	16619039	BraA07g019830.3C	8	1956	MSTRG.19683	BraA07g019830.3C	GO:0004672(protein kinase activity);GO:0005524(ATP binding);GO:0005634(nucleus);GO:0006468(protein phosphorylation);GO:0016301(kinase activity);GO:0016310(phosphorylation)
.:MSTRG.11099.1	u	A04	.	8164943	8165306	MSTRG.11099.1	1	364	MSTRG.11099	.	4.73459	0	inf	inf	1.08211e-12	5.66268e-12	up	yes	circRNA80	0	39.6	0	3	-inf	down	0	0	yes	bra-miR9556-5p_R-2_1ss12AT	GTCAATTGGTGTTAGTAGT	up	4.33	2.11	0	2.13e-145	285	1,235	BraA07g019830.3C	0	A07	+	16616405	16619039	BraA07g019830.3C	8	1956	MSTRG.19683	BraA07g019830.3C	GO:0004672(protein kinase activity);GO:0005524(ATP binding);GO:0005634(nucleus);GO:0006468(protein phosphorylation);GO:0016301(kinase activity);GO:0016310(phosphorylation)
.:MSTRG.26199.1	u	A09	-	29690711	29693717	MSTRG.26199.1	2	665	MSTRG.26199	.	2.18342	0	inf	inf	5.35969e-12	2.58568e-11	up	yes	circRNA98	0	13.2	0	1	-inf	down	0	0	yes	bra-miR9556-5p_R-2_1ss12AT	GTCAATTGGTGTTAGTAGT	up	4.33	2.11	0	2.13e-145	285	1,235	BraA07g019830.3C	0	A07	+	16616405	16619039	BraA07g019830.3C	8	1956	MSTRG.19683	BraA07g019830.3C	GO:0004672(protein kinase activity);GO:0005524(ATP binding);GO:0005634(nucleus);GO:0006468(protein phosphorylation);GO:0016301(kinase activity);GO:0016310(phosphorylation)
.:MSTRG.26199.1	u	A09	-	29690711	29693717	MSTRG.26199.1	2	665	MSTRG.26199	.	2.18342	0	inf	inf	5.35969e-12	2.58568e-11	up	yes	circRNA113	70.04	0	4	0	inf	up	0	0	yes	bra-miR9556-5p_R-2_1ss12AT	GTCAATTGGTGTTAGTAGT	up	4.33	2.11	0	2.13e-145	285	1,235	BraA07g019830.3C	0	A07	+	16616405	16619039	BraA07g019830.3C	8	1956	MSTRG.19683	BraA07g019830.3C	GO:0004672(protein kinase activity);GO:0005524(ATP binding);GO:0005634(nucleus);GO:0006468(protein phosphorylation);GO:0016301(kinase activity);GO:0016310(phosphorylation)
.:MSTRG.26199.1	u	A09	-	29690711	29693717	MSTRG.26199.1	2	665	MSTRG.26199	.	2.18342	0	inf	inf	5.35969e-12	2.58568e-11	up	yes	circRNA80	0	39.6	0	3	-inf	down	0	0	yes	bra-miR9556-5p_R-2_1ss12AT	GTCAATTGGTGTTAGTAGT	up	4.33	2.11	0	2.13e-145	285	1,235	BraA07g019830.3C	0	A07	+	16616405	16619039	BraA07g019830.3C	8	1956	MSTRG.19683	BraA07g019830.3C	GO:0004672(protein kinase activity);GO:0005524(ATP binding);GO:0005634(nucleus);GO:0006468(protein phosphorylation);GO:0016301(kinase activity);GO:0016310(phosphorylation)
.:MSTRG.12623.1	u	A05	-	364193	364970	MSTRG.12623.1	2	446	MSTRG.12623	.	4.04453	0.133978	30.188	4.91591	9.05878e-07	2.77144e-06	up	yes	circRNA98	0	13.2	0	1	-inf	down	0	0	yes	bra-miR9556-5p_R-2_1ss12AT	GTCAATTGGTGTTAGTAGT	up	4.33	2.11	0	2.13e-145	285	1,235	BraA07g019830.3C	0	A07	+	16616405	16619039	BraA07g019830.3C	8	1956	MSTRG.19683	BraA07g019830.3C	GO:0004672(protein kinase activity);GO:0005524(ATP binding);GO:0005634(nucleus);GO:0006468(protein phosphorylation);GO:0016301(kinase activity);GO:0016310(phosphorylation)
.:MSTRG.12623.1	u	A05	-	364193	364970	MSTRG.12623.1	2	446	MSTRG.12623	.	4.04453	0.133978	30.188	4.91591	9.05878e-07	2.77144e-06	up	yes	circRNA113	70.04	0	4	0	inf	up	0	0	yes	bra-miR9556-5p_R-2_1ss12AT	GTCAATTGGTGTTAGTAGT	up	4.33	2.11	0	2.13e-145	285	1,235	BraA07g019830.3C	0	A07	+	16616405	16619039	BraA07g019830.3C	8	1956	MSTRG.19683	BraA07g019830.3C	GO:0004672(protein kinase activity);GO:0005524(ATP binding);GO:0005634(nucleus);GO:0006468(protein phosphorylation);GO:0016301(kinase activity);GO:0016310(phosphorylation)
.:MSTRG.12623.1	u	A05	-	364193	364970	MSTRG.12623.1	2	446	MSTRG.12623	.	4.04453	0.133978	30.188	4.91591	9.05878e-07	2.77144e-06	up	yes	circRNA80	0	39.6	0	3	-inf	down	0	0	yes	bra-miR9556-5p_R-2_1ss12AT	GTCAATTGGTGTTAGTAGT	up	4.33	2.11	0	2.13e-145	285	1,235	BraA07g019830.3C	0	A07	+	16616405	16619039	BraA07g019830.3C	8	1956	MSTRG.19683	BraA07g019830.3C	GO:0004672(protein kinase activity);GO:0005524(ATP binding);GO:0005634(nucleus);GO:0006468(protein phosphorylation);GO:0016301(kinase activity);GO:0016310(phosphorylation)
.:MSTRG.9425.1	u	A03	-	23740659	23741994	MSTRG.9425.1	4	701	MSTRG.9425	.	2.36508	0.086594	27.3123	4.77148	1.81332e-06	5.38272e-06	up	yes	circRNA98	0	13.2	0	1	-inf	down	0	0	yes	bra-miR9556-5p_R-2_1ss12AT	GTCAATTGGTGTTAGTAGT	up	4.33	2.11	0	2.13e-145	285	1,235	BraA07g019830.3C	0	A07	+	16616405	16619039	BraA07g019830.3C	8	1956	MSTRG.19683	BraA07g019830.3C	GO:0004672(protein kinase activity);GO:0005524(ATP binding);GO:0005634(nucleus);GO:0006468(protein phosphorylation);GO:0016301(kinase activity);GO:0016310(phosphorylation)
.:MSTRG.9425.1	u	A03	-	23740659	23741994	MSTRG.9425.1	4	701	MSTRG.9425	.	2.36508	0.086594	27.3123	4.77148	1.81332e-06	5.38272e-06	up	yes	circRNA113	70.04	0	4	0	inf	up	0	0	yes	bra-miR9556-5p_R-2_1ss12AT	GTCAATTGGTGTTAGTAGT	up	4.33	2.11	0	2.13e-145	285	1,235	BraA07g019830.3C	0	A07	+	16616405	16619039	BraA07g019830.3C	8	1956	MSTRG.19683	BraA07g019830.3C	GO:0004672(protein kinase activity);GO:0005524(ATP binding);GO:0005634(nucleus);GO:0006468(protein phosphorylation);GO:0016301(kinase activity);GO:0016310(phosphorylation)
.:MSTRG.9425.1	u	A03	-	23740659	23741994	MSTRG.9425.1	4	701	MSTRG.9425	.	2.36508	0.086594	27.3123	4.77148	1.81332e-06	5.38272e-06	up	yes	circRNA80	0	39.6	0	3	-inf	down	0	0	yes	bra-miR9556-5p_R-2_1ss12AT	GTCAATTGGTGTTAGTAGT	up	4.33	2.11	0	2.13e-145	285	1,235	BraA07g019830.3C	0	A07	+	16616405	16619039	BraA07g019830.3C	8	1956	MSTRG.19683	BraA07g019830.3C	GO:0004672(protein kinase activity);GO:0005524(ATP binding);GO:0005634(nucleus);GO:0006468(protein phosphorylation);GO:0016301(kinase activity);GO:0016310(phosphorylation)
.:MSTRG.18660.1	u	A07	-	1278365	1279109	MSTRG.18660.1	2	544	MSTRG.18660	.	5.14806	0.576523	8.9295	3.15858	0.00183077	0.00370898	up	yes	circRNA98	0	13.2	0	1	-inf	down	0	0	yes	bra-miR9556-5p_R-2_1ss12AT	GTCAATTGGTGTTAGTAGT	up	4.33	2.11	0	2.13e-145	285	1,235	BraA07g019830.3C	0	A07	+	16616405	16619039	BraA07g019830.3C	8	1956	MSTRG.19683	BraA07g019830.3C	GO:0004672(protein kinase activity);GO:0005524(ATP binding);GO:0005634(nucleus);GO:0006468(protein phosphorylation);GO:0016301(kinase activity);GO:0016310(phosphorylation)
.:MSTRG.18660.1	u	A07	-	1278365	1279109	MSTRG.18660.1	2	544	MSTRG.18660	.	5.14806	0.576523	8.9295	3.15858	0.00183077	0.00370898	up	yes	circRNA113	70.04	0	4	0	inf	up	0	0	yes	bra-miR9556-5p_R-2_1ss12AT	GTCAATTGGTGTTAGTAGT	up	4.33	2.11	0	2.13e-145	285	1,235	BraA07g019830.3C	0	A07	+	16616405	16619039	BraA07g019830.3C	8	1956	MSTRG.19683	BraA07g019830.3C	GO:0004672(protein kinase activity);GO:0005524(ATP binding);GO:0005634(nucleus);GO:0006468(protein phosphorylation);GO:0016301(kinase activity);GO:0016310(phosphorylation)
.:MSTRG.18660.1	u	A07	-	1278365	1279109	MSTRG.18660.1	2	544	MSTRG.18660	.	5.14806	0.576523	8.9295	3.15858	0.00183077	0.00370898	up	yes	circRNA80	0	39.6	0	3	-inf	down	0	0	yes	bra-miR9556-5p_R-2_1ss12AT	GTCAATTGGTGTTAGTAGT	up	4.33	2.11	0	2.13e-145	285	1,235	BraA07g019830.3C	0	A07	+	16616405	16619039	BraA07g019830.3C	8	1956	MSTRG.19683	BraA07g019830.3C	GO:0004672(protein kinase activity);GO:0005524(ATP binding);GO:0005634(nucleus);GO:0006468(protein phosphorylation);GO:0016301(kinase activity);GO:0016310(phosphorylation)
.:MSTRG.9968.1	u	A03	+	28813236	28814330	MSTRG.9968.1	1	1095	MSTRG.9968	.	1.64468	3.57387	0.460196	-1.11968	0.00251495	0.00497988	down	yes	circRNA98	0	13.2	0	1	-inf	down	0	0	yes	bra-miR9556-5p_R-2_1ss12AT	GTCAATTGGTGTTAGTAGT	up	4.33	2.11	0	2.13e-145	285	1,235	BraA07g019830.3C	0	A07	+	16616405	16619039	BraA07g019830.3C	8	1956	MSTRG.19683	BraA07g019830.3C	GO:0004672(protein kinase activity);GO:0005524(ATP binding);GO:0005634(nucleus);GO:0006468(protein phosphorylation);GO:0016301(kinase activity);GO:0016310(phosphorylation)
.:MSTRG.9968.1	u	A03	+	28813236	28814330	MSTRG.9968.1	1	1095	MSTRG.9968	.	1.64468	3.57387	0.460196	-1.11968	0.00251495	0.00497988	down	yes	circRNA113	70.04	0	4	0	inf	up	0	0	yes	bra-miR9556-5p_R-2_1ss12AT	GTCAATTGGTGTTAGTAGT	up	4.33	2.11	0	2.13e-145	285	1,235	BraA07g019830.3C	0	A07	+	16616405	16619039	BraA07g019830.3C	8	1956	MSTRG.19683	BraA07g019830.3C	GO:0004672(protein kinase activity);GO:0005524(ATP binding);GO:0005634(nucleus);GO:0006468(protein phosphorylation);GO:0016301(kinase activity);GO:0016310(phosphorylation)
.:MSTRG.9968.1	u	A03	+	28813236	28814330	MSTRG.9968.1	1	1095	MSTRG.9968	.	1.64468	3.57387	0.460196	-1.11968	0.00251495	0.00497988	down	yes	circRNA80	0	39.6	0	3	-inf	down	0	0	yes	bra-miR9556-5p_R-2_1ss12AT	GTCAATTGGTGTTAGTAGT	up	4.33	2.11	0	2.13e-145	285	1,235	BraA07g019830.3C	0	A07	+	16616405	16619039	BraA07g019830.3C	8	1956	MSTRG.19683	BraA07g019830.3C	GO:0004672(protein kinase activity);GO:0005524(ATP binding);GO:0005634(nucleus);GO:0006468(protein phosphorylation);GO:0016301(kinase activity);GO:0016310(phosphorylation)
BraA09g032010.3C:MSTRG.25845.1	o	A09	-	24896950	24903529	MSTRG.25845.1	2	525	MSTRG.25845	BraA09g032010.3C	2.72932	0.380179	7.17904	2.84379	0.00831016	0.0149909	up	yes	circRNA98	0	13.2	0	1	-inf	down	0	0	yes	bra-miR9556-5p_R-2_1ss12AT	GTCAATTGGTGTTAGTAGT	up	4.33	2.11	0	2.13e-145	285	1,235	BraA07g019830.3C	0	A07	+	16616405	16619039	BraA07g019830.3C	8	1956	MSTRG.19683	BraA07g019830.3C	GO:0004672(protein kinase activity);GO:0005524(ATP binding);GO:0005634(nucleus);GO:0006468(protein phosphorylation);GO:0016301(kinase activity);GO:0016310(phosphorylation)
BraA09g032010.3C:MSTRG.25845.1	o	A09	-	24896950	24903529	MSTRG.25845.1	2	525	MSTRG.25845	BraA09g032010.3C	2.72932	0.380179	7.17904	2.84379	0.00831016	0.0149909	up	yes	circRNA113	70.04	0	4	0	inf	up	0	0	yes	bra-miR9556-5p_R-2_1ss12AT	GTCAATTGGTGTTAGTAGT	up	4.33	2.11	0	2.13e-145	285	1,235	BraA07g019830.3C	0	A07	+	16616405	16619039	BraA07g019830.3C	8	1956	MSTRG.19683	BraA07g019830.3C	GO:0004672(protein kinase activity);GO:0005524(ATP binding);GO:0005634(nucleus);GO:0006468(protein phosphorylation);GO:0016301(kinase activity);GO:0016310(phosphorylation)
BraA09g032010.3C:MSTRG.25845.1	o	A09	-	24896950	24903529	MSTRG.25845.1	2	525	MSTRG.25845	BraA09g032010.3C	2.72932	0.380179	7.17904	2.84379	0.00831016	0.0149909	up	yes	circRNA80	0	39.6	0	3	-inf	down	0	0	yes	bra-miR9556-5p_R-2_1ss12AT	GTCAATTGGTGTTAGTAGT	up	4.33	2.11	0	2.13e-145	285	1,235	BraA07g019830.3C	0	A07	+	16616405	16619039	BraA07g019830.3C	8	1956	MSTRG.19683	BraA07g019830.3C	GO:0004672(protein kinase activity);GO:0005524(ATP binding);GO:0005634(nucleus);GO:0006468(protein phosphorylation);GO:0016301(kinase activity);GO:0016310(phosphorylation)
.:MSTRG.8486.1	u	A03	+	16652882	16653913	MSTRG.8486.1	1	1032	MSTRG.8486	.	2.14021	0.326647	6.55205	2.71195	0.0115931	0.0203347	up	yes	circRNA98	0	13.2	0	1	-inf	down	0	0	yes	bra-miR9556-5p_R-2_1ss12AT	GTCAATTGGTGTTAGTAGT	up	4.33	2.11	0	2.13e-145	285	1,235	BraA07g019830.3C	0	A07	+	16616405	16619039	BraA07g019830.3C	8	1956	MSTRG.19683	BraA07g019830.3C	GO:0004672(protein kinase activity);GO:0005524(ATP binding);GO:0005634(nucleus);GO:0006468(protein phosphorylation);GO:0016301(kinase activity);GO:0016310(phosphorylation)
.:MSTRG.8486.1	u	A03	+	16652882	16653913	MSTRG.8486.1	1	1032	MSTRG.8486	.	2.14021	0.326647	6.55205	2.71195	0.0115931	0.0203347	up	yes	circRNA113	70.04	0	4	0	inf	up	0	0	yes	bra-miR9556-5p_R-2_1ss12AT	GTCAATTGGTGTTAGTAGT	up	4.33	2.11	0	2.13e-145	285	1,235	BraA07g019830.3C	0	A07	+	16616405	16619039	BraA07g019830.3C	8	1956	MSTRG.19683	BraA07g019830.3C	GO:0004672(protein kinase activity);GO:0005524(ATP binding);GO:0005634(nucleus);GO:0006468(protein phosphorylation);GO:0016301(kinase activity);GO:0016310(phosphorylation)
.:MSTRG.8486.1	u	A03	+	16652882	16653913	MSTRG.8486.1	1	1032	MSTRG.8486	.	2.14021	0.326647	6.55205	2.71195	0.0115931	0.0203347	up	yes	circRNA80	0	39.6	0	3	-inf	down	0	0	yes	bra-miR9556-5p_R-2_1ss12AT	GTCAATTGGTGTTAGTAGT	up	4.33	2.11	0	2.13e-145	285	1,235	BraA07g019830.3C	0	A07	+	16616405	16619039	BraA07g019830.3C	8	1956	MSTRG.19683	BraA07g019830.3C	GO:0004672(protein kinase activity);GO:0005524(ATP binding);GO:0005634(nucleus);GO:0006468(protein phosphorylation);GO:0016301(kinase activity);GO:0016310(phosphorylation)
.:MSTRG.8415.1	u	A03	.	16326424	16327731	MSTRG.8415.1	1	1308	MSTRG.8415	.	2.68323	0	inf	inf	1.17339e-15	8.85312e-15	up	yes	circRNA74	0	13.2	0	1	-inf	down	0	0	yes	bra-miR9568-5p_L-2R+1	CGGATATCTTAGGATGAGGTT	down	0.4	-1.33	1.44e-06	1.08e-06	94	37	BraA02g024390.3C	0	A02	-	14455555	14459256	BraA02g024390.3C	5	2721	MSTRG.4702	BraA02g024390.3C	GO:0005515(protein binding);GO:0005739(mitochondrion);GO:0005829(cytosol);GO:0006809(nitric oxide biosynthetic process);GO:0008940(nitrate reductase activity);GO:0009416(response to light stimulus);GO:0009635(response to herbicide);GO:0009703(nitrate reductase (NADH) activity);GO:0020037(heme binding);GO:0030151(molybdenum ion binding);GO:0042128(nitrate assimilation);GO:0043546(molybdopterin cof…
BraA06g026130.3C:MSTRG.17134.2	j	A06	-	18316559	18317817	MSTRG.17134.2	3	933	MSTRG.17134	BraA06g026130.3C	1.58655	0	inf	inf	4.42803e-12	2.15931e-11	up	yes	circRNA74	0	13.2	0	1	-inf	down	0	0	yes	bra-miR9568-5p_L-2R+1	CGGATATCTTAGGATGAGGTT	down	0.4	-1.33	1.44e-06	1.08e-06	94	37	BraA02g024390.3C	0	A02	-	14455555	14459256	BraA02g024390.3C	5	2721	MSTRG.4702	BraA02g024390.3C	GO:0005515(protein binding);GO:0005739(mitochondrion);GO:0005829(cytosol);GO:0006809(nitric oxide biosynthetic process);GO:0008940(nitrate reductase activity);GO:0009416(response to light stimulus);GO:0009635(response to herbicide);GO:0009703(nitrate reductase (NADH) activity);GO:0020037(heme binding);GO:0030151(molybdenum ion binding);GO:0042128(nitrate assimilation);GO:0043546(molybdopterin cof…
BraA09g018420.3C:MSTRG.25083.1	j	A09	+	11732835	11734571	MSTRG.25083.1	5	1320	MSTRG.25083	BraA09g018420.3C	4.78487	0.483219	9.90208	3.30773	0.000726611	0.00156672	up	yes	circRNA74	0	13.2	0	1	-inf	down	0	0	yes	bra-miR9568-5p_L-2R+1	CGGATATCTTAGGATGAGGTT	down	0.4	-1.33	1.44e-06	1.08e-06	94	37	BraA02g024390.3C	0	A02	-	14455555	14459256	BraA02g024390.3C	5	2721	MSTRG.4702	BraA02g024390.3C	GO:0005515(protein binding);GO:0005739(mitochondrion);GO:0005829(cytosol);GO:0006809(nitric oxide biosynthetic process);GO:0008940(nitrate reductase activity);GO:0009416(response to light stimulus);GO:0009635(response to herbicide);GO:0009703(nitrate reductase (NADH) activity);GO:0020037(heme binding);GO:0030151(molybdenum ion binding);GO:0042128(nitrate assimilation);GO:0043546(molybdopterin cof…
BraA09g018420.3C:MSTRG.25083.2	j	A09	+	11732835	11734571	MSTRG.25083.2	5	1307	MSTRG.25083	BraA09g018420.3C	1.84042	0.195591	9.40956	3.23413	0.00128025	0.00265649	up	yes	circRNA74	0	13.2	0	1	-inf	down	0	0	yes	bra-miR9568-5p_L-2R+1	CGGATATCTTAGGATGAGGTT	down	0.4	-1.33	1.44e-06	1.08e-06	94	37	BraA02g024390.3C	0	A02	-	14455555	14459256	BraA02g024390.3C	5	2721	MSTRG.4702	BraA02g024390.3C	GO:0005515(protein binding);GO:0005739(mitochondrion);GO:0005829(cytosol);GO:0006809(nitric oxide biosynthetic process);GO:0008940(nitrate reductase activity);GO:0009416(response to light stimulus);GO:0009635(response to herbicide);GO:0009703(nitrate reductase (NADH) activity);GO:0020037(heme binding);GO:0030151(molybdenum ion binding);GO:0042128(nitrate assimilation);GO:0043546(molybdopterin cof…
BraA02g010530.3C:MSTRG.3802.1	j	A02	-	5159601	5161337	MSTRG.3802.1	6	1226	MSTRG.3802	BraA02g010530.3C	6.48144	0.801263	8.08903	3.01597	0.00261	0.00515692	up	yes	circRNA74	0	13.2	0	1	-inf	down	0	0	yes	bra-miR9568-5p_L-2R+1	CGGATATCTTAGGATGAGGTT	down	0.4	-1.33	1.44e-06	1.08e-06	94	37	BraA02g024390.3C	0	A02	-	14455555	14459256	BraA02g024390.3C	5	2721	MSTRG.4702	BraA02g024390.3C	GO:0005515(protein binding);GO:0005739(mitochondrion);GO:0005829(cytosol);GO:0006809(nitric oxide biosynthetic process);GO:0008940(nitrate reductase activity);GO:0009416(response to light stimulus);GO:0009635(response to herbicide);GO:0009703(nitrate reductase (NADH) activity);GO:0020037(heme binding);GO:0030151(molybdenum ion binding);GO:0042128(nitrate assimilation);GO:0043546(molybdopterin cof…
.:MSTRG.18999.4	u	A07	+	8884208	8886425	MSTRG.18999.4	7	1377	MSTRG.18999	.	1.81376	0	inf	inf	3.08728e-14	1.9448e-13	up	yes											cas-MIR172d-p3	AGAATCTTGATGATGCTGCAG	up	32.24	5.01	0	0	122	3,920	BraA07g016770.3C	0	A07	+	14689508	14691492	BraA07g016770.3C	9	1083	MSTRG.19488	BraA07g016770.3C	GO:0003677(DNA binding);GO:0003700(transcription factor activity, sequence-specific DNA binding);GO:0005634(nucleus);GO:0006351(transcription, DNA-templated);GO:0006355(regulation of transcription, DNA-templated);GO:0007275(multicellular organism development);GO:0009408(response to heat);GO:0009873(ethylene-activated signaling pathway)
.:MSTRG.23759.2	u	A08	+	22717373	22720011	MSTRG.23759.2	5	623	MSTRG.23759	.	2.79825	0	inf	inf	9.49652e-13	5.00332e-12	up	yes											cas-MIR172d-p3	AGAATCTTGATGATGCTGCAG	up	32.24	5.01	0	0	122	3,920	BraA07g016770.3C	0	A07	+	14689508	14691492	BraA07g016770.3C	9	1083	MSTRG.19488	BraA07g016770.3C	GO:0003677(DNA binding);GO:0003700(transcription factor activity, sequence-specific DNA binding);GO:0005634(nucleus);GO:0006351(transcription, DNA-templated);GO:0006355(regulation of transcription, DNA-templated);GO:0007275(multicellular organism development);GO:0009408(response to heat);GO:0009873(ethylene-activated signaling pathway)
.:MSTRG.23759.1	u	A08	+	22717373	22720011	MSTRG.23759.1	4	689	MSTRG.23759	.	1.36414	0	inf	inf	2.84231e-10	1.15068e-09	up	yes											cas-MIR172d-p3	AGAATCTTGATGATGCTGCAG	up	32.24	5.01	0	0	122	3,920	BraA07g016770.3C	0	A07	+	14689508	14691492	BraA07g016770.3C	9	1083	MSTRG.19488	BraA07g016770.3C	GO:0003677(DNA binding);GO:0003700(transcription factor activity, sequence-specific DNA binding);GO:0005634(nucleus);GO:0006351(transcription, DNA-templated);GO:0006355(regulation of transcription, DNA-templated);GO:0007275(multicellular organism development);GO:0009408(response to heat);GO:0009873(ethylene-activated signaling pathway)
.:MSTRG.18999.1	u	A07	+	8884208	8886425	MSTRG.18999.1	6	1353	MSTRG.18999	.	2.557	0.206808	12.3641	3.62809	0.00019616	0.000459335	up	yes											cas-MIR172d-p3	AGAATCTTGATGATGCTGCAG	up	32.24	5.01	0	0	122	3,920	BraA07g016770.3C	0	A07	+	14689508	14691492	BraA07g016770.3C	9	1083	MSTRG.19488	BraA07g016770.3C	GO:0003677(DNA binding);GO:0003700(transcription factor activity, sequence-specific DNA binding);GO:0005634(nucleus);GO:0006351(transcription, DNA-templated);GO:0006355(regulation of transcription, DNA-templated);GO:0007275(multicellular organism development);GO:0009408(response to heat);GO:0009873(ethylene-activated signaling pathway)
.:MSTRG.23759.3	u	A08	+	22717373	22720011	MSTRG.23759.3	4	716	MSTRG.23759	.	2.73191	0.277098	9.85899	3.30144	0.00107	0.00224642	up	yes											cas-MIR172d-p3	AGAATCTTGATGATGCTGCAG	up	32.24	5.01	0	0	122	3,920	BraA07g016770.3C	0	A07	+	14689508	14691492	BraA07g016770.3C	9	1083	MSTRG.19488	BraA07g016770.3C	GO:0003677(DNA binding);GO:0003700(transcription factor activity, sequence-specific DNA binding);GO:0005634(nucleus);GO:0006351(transcription, DNA-templated);GO:0006355(regulation of transcription, DNA-templated);GO:0007275(multicellular organism development);GO:0009408(response to heat);GO:0009873(ethylene-activated signaling pathway)
.:MSTRG.18999.2	u	A07	+	8884208	8886425	MSTRG.18999.2	7	1320	MSTRG.18999	.	2.87405	0.517392	5.55488	2.47376	0.0252301	0.0412709	up	yes											cas-MIR172d-p3	AGAATCTTGATGATGCTGCAG	up	32.24	5.01	0	0	122	3,920	BraA07g016770.3C	0	A07	+	14689508	14691492	BraA07g016770.3C	9	1083	MSTRG.19488	BraA07g016770.3C	GO:0003677(DNA binding);GO:0003700(transcription factor activity, sequence-specific DNA binding);GO:0005634(nucleus);GO:0006351(transcription, DNA-templated);GO:0006355(regulation of transcription, DNA-templated);GO:0007275(multicellular organism development);GO:0009408(response to heat);GO:0009873(ethylene-activated signaling pathway)
.:MSTRG.2512.1	u	A01	+	25873410	25873966	MSTRG.2512.1	2	473	MSTRG.2512	.	3.69949	0.643445	5.74951	2.52344	0.0253835	0.0415085	up	yes											cas-MIR172d-p3	AGAATCTTGATGATGCTGCAG	up	32.24	5.01	0	0	122	3,920	BraA07g016770.3C	0	A07	+	14689508	14691492	BraA07g016770.3C	9	1083	MSTRG.19488	BraA07g016770.3C	GO:0003677(DNA binding);GO:0003700(transcription factor activity, sequence-specific DNA binding);GO:0005634(nucleus);GO:0006351(transcription, DNA-templated);GO:0006355(regulation of transcription, DNA-templated);GO:0007275(multicellular organism development);GO:0009408(response to heat);GO:0009873(ethylene-activated signaling pathway)
.:MSTRG.18999.4	u	A07	+	8884208	8886425	MSTRG.18999.4	7	1377	MSTRG.18999	.	1.81376	0	inf	inf	3.08728e-14	1.9448e-13	up	yes											cas-miR172a-3p	AGAATCTTGATGATGCTGCAT	down	0.28	-1.85	0	1e-295	3,212	889	BraA07g016770.3C	0	A07	+	14689508	14691492	BraA07g016770.3C	9	1083	MSTRG.19488	BraA07g016770.3C	GO:0003677(DNA binding);GO:0003700(transcription factor activity, sequence-specific DNA binding);GO:0005634(nucleus);GO:0006351(transcription, DNA-templated);GO:0006355(regulation of transcription, DNA-templated);GO:0007275(multicellular organism development);GO:0009408(response to heat);GO:0009873(ethylene-activated signaling pathway)
.:MSTRG.23759.2	u	A08	+	22717373	22720011	MSTRG.23759.2	5	623	MSTRG.23759	.	2.79825	0	inf	inf	9.49652e-13	5.00332e-12	up	yes											cas-miR172a-3p	AGAATCTTGATGATGCTGCAT	down	0.28	-1.85	0	1e-295	3,212	889	BraA07g016770.3C	0	A07	+	14689508	14691492	BraA07g016770.3C	9	1083	MSTRG.19488	BraA07g016770.3C	GO:0003677(DNA binding);GO:0003700(transcription factor activity, sequence-specific DNA binding);GO:0005634(nucleus);GO:0006351(transcription, DNA-templated);GO:0006355(regulation of transcription, DNA-templated);GO:0007275(multicellular organism development);GO:0009408(response to heat);GO:0009873(ethylene-activated signaling pathway)
.:MSTRG.23759.1	u	A08	+	22717373	22720011	MSTRG.23759.1	4	689	MSTRG.23759	.	1.36414	0	inf	inf	2.84231e-10	1.15068e-09	up	yes											cas-miR172a-3p	AGAATCTTGATGATGCTGCAT	down	0.28	-1.85	0	1e-295	3,212	889	BraA07g016770.3C	0	A07	+	14689508	14691492	BraA07g016770.3C	9	1083	MSTRG.19488	BraA07g016770.3C	GO:0003677(DNA binding);GO:0003700(transcription factor activity, sequence-specific DNA binding);GO:0005634(nucleus);GO:0006351(transcription, DNA-templated);GO:0006355(regulation of transcription, DNA-templated);GO:0007275(multicellular organism development);GO:0009408(response to heat);GO:0009873(ethylene-activated signaling pathway)
.:MSTRG.18999.1	u	A07	+	8884208	8886425	MSTRG.18999.1	6	1353	MSTRG.18999	.	2.557	0.206808	12.3641	3.62809	0.00019616	0.000459335	up	yes											cas-miR172a-3p	AGAATCTTGATGATGCTGCAT	down	0.28	-1.85	0	1e-295	3,212	889	BraA07g016770.3C	0	A07	+	14689508	14691492	BraA07g016770.3C	9	1083	MSTRG.19488	BraA07g016770.3C	GO:0003677(DNA binding);GO:0003700(transcription factor activity, sequence-specific DNA binding);GO:0005634(nucleus);GO:0006351(transcription, DNA-templated);GO:0006355(regulation of transcription, DNA-templated);GO:0007275(multicellular organism development);GO:0009408(response to heat);GO:0009873(ethylene-activated signaling pathway)
.:MSTRG.23759.3	u	A08	+	22717373	22720011	MSTRG.23759.3	4	716	MSTRG.23759	.	2.73191	0.277098	9.85899	3.30144	0.00107	0.00224642	up	yes											cas-miR172a-3p	AGAATCTTGATGATGCTGCAT	down	0.28	-1.85	0	1e-295	3,212	889	BraA07g016770.3C	0	A07	+	14689508	14691492	BraA07g016770.3C	9	1083	MSTRG.19488	BraA07g016770.3C	GO:0003677(DNA binding);GO:0003700(transcription factor activity, sequence-specific DNA binding);GO:0005634(nucleus);GO:0006351(transcription, DNA-templated);GO:0006355(regulation of transcription, DNA-templated);GO:0007275(multicellular organism development);GO:0009408(response to heat);GO:0009873(ethylene-activated signaling pathway)
.:MSTRG.18999.2	u	A07	+	8884208	8886425	MSTRG.18999.2	7	1320	MSTRG.18999	.	2.87405	0.517392	5.55488	2.47376	0.0252301	0.0412709	up	yes											cas-miR172a-3p	AGAATCTTGATGATGCTGCAT	down	0.28	-1.85	0	1e-295	3,212	889	BraA07g016770.3C	0	A07	+	14689508	14691492	BraA07g016770.3C	9	1083	MSTRG.19488	BraA07g016770.3C	GO:0003677(DNA binding);GO:0003700(transcription factor activity, sequence-specific DNA binding);GO:0005634(nucleus);GO:0006351(transcription, DNA-templated);GO:0006355(regulation of transcription, DNA-templated);GO:0007275(multicellular organism development);GO:0009408(response to heat);GO:0009873(ethylene-activated signaling pathway)
.:MSTRG.4749.1	u	A02	.	15014972	15015743	MSTRG.4749.1	1	772	MSTRG.4749	.	232.111	0	inf	inf	1.31344e-32	1.23846e-30	up	yes	circRNA75	0	13.2	0	1	-inf	down	0	0	yes	ghr-MIR166b-p5	GGAATGTTGTCTGGACCG	down	0.1	-3.29	0.00868	0.0118	10	1	BraA02g036660.3C	0	A02	+	25586054	25586899	BraA02g036660.3C	1	846	MSTRG.5405	BraA02g036660.3C	GO:0003677(DNA binding);GO:0003700(transcription factor activity, sequence-specific DNA binding);GO:0005634(nucleus);GO:0006351(transcription, DNA-templated);GO:0006355(regulation of transcription, DNA-templated);GO:0009873(ethylene-activated signaling pathway)
.:MSTRG.4749.1	u	A02	.	15014972	15015743	MSTRG.4749.1	1	772	MSTRG.4749	.	232.111	0	inf	inf	1.31344e-32	1.23846e-30	up	yes	circRNA150	52.53	0	3	0	inf	up	0	0	yes	ghr-MIR166b-p5	GGAATGTTGTCTGGACCG	down	0.1	-3.29	0.00868	0.0118	10	1	BraA02g036660.3C	0	A02	+	25586054	25586899	BraA02g036660.3C	1	846	MSTRG.5405	BraA02g036660.3C	GO:0003677(DNA binding);GO:0003700(transcription factor activity, sequence-specific DNA binding);GO:0005634(nucleus);GO:0006351(transcription, DNA-templated);GO:0006355(regulation of transcription, DNA-templated);GO:0009873(ethylene-activated signaling pathway)
.:MSTRG.8415.1	u	A03	.	16326424	16327731	MSTRG.8415.1	1	1308	MSTRG.8415	.	2.68323	0	inf	inf	1.17339e-15	8.85312e-15	up	yes	circRNA75	0	13.2	0	1	-inf	down	0	0	yes	ghr-MIR166b-p5	GGAATGTTGTCTGGACCG	down	0.1	-3.29	0.00868	0.0118	10	1	BraA02g036660.3C	0	A02	+	25586054	25586899	BraA02g036660.3C	1	846	MSTRG.5405	BraA02g036660.3C	GO:0003677(DNA binding);GO:0003700(transcription factor activity, sequence-specific DNA binding);GO:0005634(nucleus);GO:0006351(transcription, DNA-templated);GO:0006355(regulation of transcription, DNA-templated);GO:0009873(ethylene-activated signaling pathway)
.:MSTRG.8415.1	u	A03	.	16326424	16327731	MSTRG.8415.1	1	1308	MSTRG.8415	.	2.68323	0	inf	inf	1.17339e-15	8.85312e-15	up	yes	circRNA150	52.53	0	3	0	inf	up	0	0	yes	ghr-MIR166b-p5	GGAATGTTGTCTGGACCG	down	0.1	-3.29	0.00868	0.0118	10	1	BraA02g036660.3C	0	A02	+	25586054	25586899	BraA02g036660.3C	1	846	MSTRG.5405	BraA02g036660.3C	GO:0003677(DNA binding);GO:0003700(transcription factor activity, sequence-specific DNA binding);GO:0005634(nucleus);GO:0006351(transcription, DNA-templated);GO:0006355(regulation of transcription, DNA-templated);GO:0009873(ethylene-activated signaling pathway)
.:MSTRG.11915.1	u	A04	.	16938940	16939712	MSTRG.11915.1	1	773	MSTRG.11915	.	0	1.42196	-inf	-inf	1.57624e-14	1.03482e-13	down	yes	circRNA75	0	13.2	0	1	-inf	down	0	0	yes	ghr-MIR166b-p5	GGAATGTTGTCTGGACCG	down	0.1	-3.29	0.00868	0.0118	10	1	BraA02g036660.3C	0	A02	+	25586054	25586899	BraA02g036660.3C	1	846	MSTRG.5405	BraA02g036660.3C	GO:0003677(DNA binding);GO:0003700(transcription factor activity, sequence-specific DNA binding);GO:0005634(nucleus);GO:0006351(transcription, DNA-templated);GO:0006355(regulation of transcription, DNA-templated);GO:0009873(ethylene-activated signaling pathway)
.:MSTRG.11915.1	u	A04	.	16938940	16939712	MSTRG.11915.1	1	773	MSTRG.11915	.	0	1.42196	-inf	-inf	1.57624e-14	1.03482e-13	down	yes	circRNA150	52.53	0	3	0	inf	up	0	0	yes	ghr-MIR166b-p5	GGAATGTTGTCTGGACCG	down	0.1	-3.29	0.00868	0.0118	10	1	BraA02g036660.3C	0	A02	+	25586054	25586899	BraA02g036660.3C	1	846	MSTRG.5405	BraA02g036660.3C	GO:0003677(DNA binding);GO:0003700(transcription factor activity, sequence-specific DNA binding);GO:0005634(nucleus);GO:0006351(transcription, DNA-templated);GO:0006355(regulation of transcription, DNA-templated);GO:0009873(ethylene-activated signaling pathway)
.:MSTRG.16961.1	u	A06	-	15672619	15693028	MSTRG.16961.1	2	1238	MSTRG.16961	.	1.67412	0	inf	inf	1.83968e-13	1.04694e-12	up	yes	circRNA75	0	13.2	0	1	-inf	down	0	0	yes	ghr-MIR166b-p5	GGAATGTTGTCTGGACCG	down	0.1	-3.29	0.00868	0.0118	10	1	BraA02g036660.3C	0	A02	+	25586054	25586899	BraA02g036660.3C	1	846	MSTRG.5405	BraA02g036660.3C	GO:0003677(DNA binding);GO:0003700(transcription factor activity, sequence-specific DNA binding);GO:0005634(nucleus);GO:0006351(transcription, DNA-templated);GO:0006355(regulation of transcription, DNA-templated);GO:0009873(ethylene-activated signaling pathway)
.:MSTRG.16961.1	u	A06	-	15672619	15693028	MSTRG.16961.1	2	1238	MSTRG.16961	.	1.67412	0	inf	inf	1.83968e-13	1.04694e-12	up	yes	circRNA150	52.53	0	3	0	inf	up	0	0	yes	ghr-MIR166b-p5	GGAATGTTGTCTGGACCG	down	0.1	-3.29	0.00868	0.0118	10	1	BraA02g036660.3C	0	A02	+	25586054	25586899	BraA02g036660.3C	1	846	MSTRG.5405	BraA02g036660.3C	GO:0003677(DNA binding);GO:0003700(transcription factor activity, sequence-specific DNA binding);GO:0005634(nucleus);GO:0006351(transcription, DNA-templated);GO:0006355(regulation of transcription, DNA-templated);GO:0009873(ethylene-activated signaling pathway)
.:MSTRG.19665.1	u	A07	.	16433886	16436098	MSTRG.19665.1	1	2213	MSTRG.19665	.	18.228	0	inf	inf	3.8443e-26	1.20721e-24	up	yes											gma-MIR5368-p3_1ss5CA	TGGAAGAGCTAGAATTCT	down	0.02	-5.88	0	0	2,401	41	BraA09g053910.3C	0	A09	-	39048636	39051692	BraA09g053910.3C	2	2979	MSTRG.27321	BraA09g053910.3C	GO:0004674(protein serine/threonine kinase activity);GO:0005524(ATP binding);GO:0005886(plasma membrane);GO:0006468(protein phosphorylation);GO:0007169(transmembrane receptor protein tyrosine kinase signaling pathway);GO:0016021(integral component of membrane)
.:MSTRG.4628.2	u	A02	-	13528316	13529499	MSTRG.4628.2	2	757	MSTRG.4628	.	45.0865	0	inf	inf	2.03593e-25	5.80982e-24	up	yes											gma-MIR5368-p3_1ss5CA	TGGAAGAGCTAGAATTCT	down	0.02	-5.88	0	0	2,401	41	BraA09g053910.3C	0	A09	-	39048636	39051692	BraA09g053910.3C	2	2979	MSTRG.27321	BraA09g053910.3C	GO:0004674(protein serine/threonine kinase activity);GO:0005524(ATP binding);GO:0005886(plasma membrane);GO:0006468(protein phosphorylation);GO:0007169(transmembrane receptor protein tyrosine kinase signaling pathway);GO:0016021(integral component of membrane)
BraA10g026140.3C:MSTRG.29876.1	x	A10	+	17447691	17447914	MSTRG.29876.1	1	224	MSTRG.29876	BraA10g026140.3C	116.461	0.076136	1529.65	10.579	5.10729e-21	7.79923e-20	up	yes											gma-MIR5368-p3_1ss5CA	TGGAAGAGCTAGAATTCT	down	0.02	-5.88	0	0	2,401	41	BraA09g053910.3C	0	A09	-	39048636	39051692	BraA09g053910.3C	2	2979	MSTRG.27321	BraA09g053910.3C	GO:0004674(protein serine/threonine kinase activity);GO:0005524(ATP binding);GO:0005886(plasma membrane);GO:0006468(protein phosphorylation);GO:0007169(transmembrane receptor protein tyrosine kinase signaling pathway);GO:0016021(integral component of membrane)
BraA02g035070.3C:MSTRG.5299.1	j	A02	-	24264445	24265302	MSTRG.5299.1	2	751	MSTRG.5299	BraA02g035070.3C	0	6.02797	-inf	-inf	1.4474e-20	2.09368e-19	down	yes											gma-MIR5368-p3_1ss5CA	TGGAAGAGCTAGAATTCT	down	0.02	-5.88	0	0	2,401	41	BraA09g053910.3C	0	A09	-	39048636	39051692	BraA09g053910.3C	2	2979	MSTRG.27321	BraA09g053910.3C	GO:0004674(protein serine/threonine kinase activity);GO:0005524(ATP binding);GO:0005886(plasma membrane);GO:0006468(protein phosphorylation);GO:0007169(transmembrane receptor protein tyrosine kinase signaling pathway);GO:0016021(integral component of membrane)
.:MSTRG.25455.1	u	A09	-	16447134	16452612	MSTRG.25455.1	2	555	MSTRG.25455	.	9.72838	0	inf	inf	1.74797e-17	1.67972e-16	up	yes											gma-MIR5368-p3_1ss5CA	TGGAAGAGCTAGAATTCT	down	0.02	-5.88	0	0	2,401	41	BraA09g053910.3C	0	A09	-	39048636	39051692	BraA09g053910.3C	2	2979	MSTRG.27321	BraA09g053910.3C	GO:0004674(protein serine/threonine kinase activity);GO:0005524(ATP binding);GO:0005886(plasma membrane);GO:0006468(protein phosphorylation);GO:0007169(transmembrane receptor protein tyrosine kinase signaling pathway);GO:0016021(integral component of membrane)
.:MSTRG.12538.1	u	A04	+	21660571	21662468	MSTRG.12538.1	5	1507	MSTRG.12538	.	2.9673	0	inf	inf	1.11265e-16	9.60921e-16	up	yes											gma-MIR5368-p3_1ss5CA	TGGAAGAGCTAGAATTCT	down	0.02	-5.88	0	0	2,401	41	BraA09g053910.3C	0	A09	-	39048636	39051692	BraA09g053910.3C	2	2979	MSTRG.27321	BraA09g053910.3C	GO:0004674(protein serine/threonine kinase activity);GO:0005524(ATP binding);GO:0005886(plasma membrane);GO:0006468(protein phosphorylation);GO:0007169(transmembrane receptor protein tyrosine kinase signaling pathway);GO:0016021(integral component of membrane)
.:MSTRG.12538.2	u	A04	+	21660571	21662468	MSTRG.12538.2	6	1255	MSTRG.12538	.	2.07457	0	inf	inf	2.10298e-14	1.36231e-13	up	yes											gma-MIR5368-p3_1ss5CA	TGGAAGAGCTAGAATTCT	down	0.02	-5.88	0	0	2,401	41	BraA09g053910.3C	0	A09	-	39048636	39051692	BraA09g053910.3C	2	2979	MSTRG.27321	BraA09g053910.3C	GO:0004674(protein serine/threonine kinase activity);GO:0005524(ATP binding);GO:0005886(plasma membrane);GO:0006468(protein phosphorylation);GO:0007169(transmembrane receptor protein tyrosine kinase signaling pathway);GO:0016021(integral component of membrane)
.:MSTRG.2133.1	u	A01	+	21827076	21828213	MSTRG.2133.1	4	845	MSTRG.2133	.	2.49731	0	inf	inf	1.56175e-13	8.98382e-13	up	yes											gma-MIR5368-p3_1ss5CA	TGGAAGAGCTAGAATTCT	down	0.02	-5.88	0	0	2,401	41	BraA09g053910.3C	0	A09	-	39048636	39051692	BraA09g053910.3C	2	2979	MSTRG.27321	BraA09g053910.3C	GO:0004674(protein serine/threonine kinase activity);GO:0005524(ATP binding);GO:0005886(plasma membrane);GO:0006468(protein phosphorylation);GO:0007169(transmembrane receptor protein tyrosine kinase signaling pathway);GO:0016021(integral component of membrane)
.:MSTRG.24707.1	u	A09	+	7334322	7335332	MSTRG.24707.1	1	1011	MSTRG.24707	.	2.02996	0	inf	inf	1.9987e-13	1.13238e-12	up	yes											gma-MIR5368-p3_1ss5CA	TGGAAGAGCTAGAATTCT	down	0.02	-5.88	0	0	2,401	41	BraA09g053910.3C	0	A09	-	39048636	39051692	BraA09g053910.3C	2	2979	MSTRG.27321	BraA09g053910.3C	GO:0004674(protein serine/threonine kinase activity);GO:0005524(ATP binding);GO:0005886(plasma membrane);GO:0006468(protein phosphorylation);GO:0007169(transmembrane receptor protein tyrosine kinase signaling pathway);GO:0016021(integral component of membrane)
BraA02g032720.3C:MSTRG.5165.1	x	A02	-	22569289	22569628	MSTRG.5165.1	2	243	MSTRG.5165	BraA02g032720.3C	8.42498	0	inf	inf	2.1131e-13	1.19226e-12	up	yes											gma-MIR5368-p3_1ss5CA	TGGAAGAGCTAGAATTCT	down	0.02	-5.88	0	0	2,401	41	BraA09g053910.3C	0	A09	-	39048636	39051692	BraA09g053910.3C	2	2979	MSTRG.27321	BraA09g053910.3C	GO:0004674(protein serine/threonine kinase activity);GO:0005524(ATP binding);GO:0005886(plasma membrane);GO:0006468(protein phosphorylation);GO:0007169(transmembrane receptor protein tyrosine kinase signaling pathway);GO:0016021(integral component of membrane)
.:MSTRG.25142.1	u	A09	.	12370652	12371122	MSTRG.25142.1	1	471	MSTRG.25142	.	2.9368	0	inf	inf	8.26718e-12	3.92094e-11	up	yes											gma-MIR5368-p3_1ss5CA	TGGAAGAGCTAGAATTCT	down	0.02	-5.88	0	0	2,401	41	BraA09g053910.3C	0	A09	-	39048636	39051692	BraA09g053910.3C	2	2979	MSTRG.27321	BraA09g053910.3C	GO:0004674(protein serine/threonine kinase activity);GO:0005524(ATP binding);GO:0005886(plasma membrane);GO:0006468(protein phosphorylation);GO:0007169(transmembrane receptor protein tyrosine kinase signaling pathway);GO:0016021(integral component of membrane)
BraA06g036250.3C:MSTRG.17860.1	o	A06	-	24409413	24414973	MSTRG.17860.1	2	805	MSTRG.17860	BraA06g036250.3C	1.55337	0	inf	inf	2.09017e-11	9.51684e-11	up	yes											gma-MIR5368-p3_1ss5CA	TGGAAGAGCTAGAATTCT	down	0.02	-5.88	0	0	2,401	41	BraA09g053910.3C	0	A09	-	39048636	39051692	BraA09g053910.3C	2	2979	MSTRG.27321	BraA09g053910.3C	GO:0004674(protein serine/threonine kinase activity);GO:0005524(ATP binding);GO:0005886(plasma membrane);GO:0006468(protein phosphorylation);GO:0007169(transmembrane receptor protein tyrosine kinase signaling pathway);GO:0016021(integral component of membrane)
.:MSTRG.24324.1	u	A09	.	4343569	4344509	MSTRG.24324.1	1	941	MSTRG.24324	.	1.24102	0	inf	inf	3.95777e-11	1.75298e-10	up	yes											gma-MIR5368-p3_1ss5CA	TGGAAGAGCTAGAATTCT	down	0.02	-5.88	0	0	2,401	41	BraA09g053910.3C	0	A09	-	39048636	39051692	BraA09g053910.3C	2	2979	MSTRG.27321	BraA09g053910.3C	GO:0004674(protein serine/threonine kinase activity);GO:0005524(ATP binding);GO:0005886(plasma membrane);GO:0006468(protein phosphorylation);GO:0007169(transmembrane receptor protein tyrosine kinase signaling pathway);GO:0016021(integral component of membrane)
.:MSTRG.28936.1	u	A10	.	10572734	10573591	MSTRG.28936.1	1	858	MSTRG.28936	.	1.14234	0	inf	inf	1.91751e-10	7.90377e-10	up	yes											gma-MIR5368-p3_1ss5CA	TGGAAGAGCTAGAATTCT	down	0.02	-5.88	0	0	2,401	41	BraA09g053910.3C	0	A09	-	39048636	39051692	BraA09g053910.3C	2	2979	MSTRG.27321	BraA09g053910.3C	GO:0004674(protein serine/threonine kinase activity);GO:0005524(ATP binding);GO:0005886(plasma membrane);GO:0006468(protein phosphorylation);GO:0007169(transmembrane receptor protein tyrosine kinase signaling pathway);GO:0016021(integral component of membrane)
.:MSTRG.6222.1	u	A03	.	1303588	1304251	MSTRG.6222.1	1	664	MSTRG.6222	.	2.78046	12.5287	0.221927	-2.17184	1.17705e-05	3.20101e-05	down	yes											gma-MIR5368-p3_1ss5CA	TGGAAGAGCTAGAATTCT	down	0.02	-5.88	0	0	2,401	41	BraA09g053910.3C	0	A09	-	39048636	39051692	BraA09g053910.3C	2	2979	MSTRG.27321	BraA09g053910.3C	GO:0004674(protein serine/threonine kinase activity);GO:0005524(ATP binding);GO:0005886(plasma membrane);GO:0006468(protein phosphorylation);GO:0007169(transmembrane receptor protein tyrosine kinase signaling pathway);GO:0016021(integral component of membrane)
BraA07g001360.3C:MSTRG.18642.1	j	A07	+	1003999	1005568	MSTRG.18642.1	8	955	MSTRG.18642	BraA07g001360.3C	6.09036	0.600876	10.1358	3.34139	0.000620996	0.00135373	up	yes											gma-MIR5368-p3_1ss5CA	TGGAAGAGCTAGAATTCT	down	0.02	-5.88	0	0	2,401	41	BraA09g053910.3C	0	A09	-	39048636	39051692	BraA09g053910.3C	2	2979	MSTRG.27321	BraA09g053910.3C	GO:0004674(protein serine/threonine kinase activity);GO:0005524(ATP binding);GO:0005886(plasma membrane);GO:0006468(protein phosphorylation);GO:0007169(transmembrane receptor protein tyrosine kinase signaling pathway);GO:0016021(integral component of membrane)
.:MSTRG.25522.1	u	A09	+	17284111	17286347	MSTRG.25522.1	2	310	MSTRG.25522	.	4.73885	0.652472	7.26292	2.86055	0.00718208	0.013124	up	yes											gma-MIR5368-p3_1ss5CA	TGGAAGAGCTAGAATTCT	down	0.02	-5.88	0	0	2,401	41	BraA09g053910.3C	0	A09	-	39048636	39051692	BraA09g053910.3C	2	2979	MSTRG.27321	BraA09g053910.3C	GO:0004674(protein serine/threonine kinase activity);GO:0005524(ATP binding);GO:0005886(plasma membrane);GO:0006468(protein phosphorylation);GO:0007169(transmembrane receptor protein tyrosine kinase signaling pathway);GO:0016021(integral component of membrane)
.:MSTRG.2584.1	u	A01	.	26363172	26363393	MSTRG.2584.1	1	222	MSTRG.2584	.	5.08559	0.928019	5.48005	2.45419	0.0357001	0.05661	up	yes											gma-MIR5368-p3_1ss5CA	TGGAAGAGCTAGAATTCT	down	0.02	-5.88	0	0	2,401	41	BraA09g053910.3C	0	A09	-	39048636	39051692	BraA09g053910.3C	2	2979	MSTRG.27321	BraA09g053910.3C	GO:0004674(protein serine/threonine kinase activity);GO:0005524(ATP binding);GO:0005886(plasma membrane);GO:0006468(protein phosphorylation);GO:0007169(transmembrane receptor protein tyrosine kinase signaling pathway);GO:0016021(integral component of membrane)
.:MSTRG.14909.1	u	A05	+	25090424	25091069	MSTRG.14909.1	2	364	MSTRG.14909	.	59.3658	0	inf	inf	1.93325e-23	4.1534e-22	up	yes											gma-miR156a_R+1	TGACAGAAGAGAGTGAGCACC	up	4.3	2.1	1.6e-20	1.51e-21	41	175	BraA06g043820.3C	0	A06	+	28578258	28579833	BraA06g043820.3C	4	1311	MSTRG.18451	BraA06g043820.3C	GO:0003677(DNA binding);GO:0003700(transcription factor activity, sequence-specific DNA binding);GO:0005634(nucleus);GO:0006351(transcription, DNA-templated);GO:0006355(regulation of transcription, DNA-templated);GO:0044212(transcription regulatory region DNA binding);GO:0046872(metal ion binding);GO:0048510(regulation of timing of transition from vegetative to reproductive phase);GO:0048653(anth…
.:MSTRG.3985.1	u	A02	+	6640506	6641104	MSTRG.3985.1	2	275	MSTRG.3985	.	37.6236	0	inf	inf	2.87718e-20	4.0105e-19	up	yes											gma-miR156a_R+1	TGACAGAAGAGAGTGAGCACC	up	4.3	2.1	1.6e-20	1.51e-21	41	175	BraA06g043820.3C	0	A06	+	28578258	28579833	BraA06g043820.3C	4	1311	MSTRG.18451	BraA06g043820.3C	GO:0003677(DNA binding);GO:0003700(transcription factor activity, sequence-specific DNA binding);GO:0005634(nucleus);GO:0006351(transcription, DNA-templated);GO:0006355(regulation of transcription, DNA-templated);GO:0044212(transcription regulatory region DNA binding);GO:0046872(metal ion binding);GO:0048510(regulation of timing of transition from vegetative to reproductive phase);GO:0048653(anth…
.:MSTRG.5547.1	u	A02	+	26962425	26967048	MSTRG.5547.1	3	1121	MSTRG.5547	.	7.74115	0.387668	19.9685	4.31965	3.77164e-06	1.08367e-05	up	yes											gma-miR156a_R+1	TGACAGAAGAGAGTGAGCACC	up	4.3	2.1	1.6e-20	1.51e-21	41	175	BraA06g043820.3C	0	A06	+	28578258	28579833	BraA06g043820.3C	4	1311	MSTRG.18451	BraA06g043820.3C	GO:0003677(DNA binding);GO:0003700(transcription factor activity, sequence-specific DNA binding);GO:0005634(nucleus);GO:0006351(transcription, DNA-templated);GO:0006355(regulation of transcription, DNA-templated);GO:0044212(transcription regulatory region DNA binding);GO:0046872(metal ion binding);GO:0048510(regulation of timing of transition from vegetative to reproductive phase);GO:0048653(anth…
.:MSTRG.14909.1	u	A05	+	25090424	25091069	MSTRG.14909.1	2	364	MSTRG.14909	.	59.3658	0	inf	inf	1.93325e-23	4.1534e-22	up	yes											gma-miR156a_R+1	TGACAGAAGAGAGTGAGCACC	up	4.3	2.1	1.6e-20	1.51e-21	41	175	BraA04g003010.3C	0	A04	+	1864404	1865646	BraA04g003010.3C	3	930	BraA04g003010.3C	BraA04g003010.3C	GO:0003677(DNA binding);GO:0003700(transcription factor activity, sequence-specific DNA binding);GO:0005634(nucleus);GO:0006351(transcription, DNA-templated);GO:0006355(regulation of transcription, DNA-templated);GO:0008361(regulation of cell size);GO:0010228(vegetative to reproductive phase transition of meristem);GO:0042127(regulation of cell proliferation);GO:0046872(metal ion binding);GO:0048…
.:MSTRG.3985.1	u	A02	+	6640506	6641104	MSTRG.3985.1	2	275	MSTRG.3985	.	37.6236	0	inf	inf	2.87718e-20	4.0105e-19	up	yes											gma-miR156a_R+1	TGACAGAAGAGAGTGAGCACC	up	4.3	2.1	1.6e-20	1.51e-21	41	175	BraA04g003010.3C	0	A04	+	1864404	1865646	BraA04g003010.3C	3	930	BraA04g003010.3C	BraA04g003010.3C	GO:0003677(DNA binding);GO:0003700(transcription factor activity, sequence-specific DNA binding);GO:0005634(nucleus);GO:0006351(transcription, DNA-templated);GO:0006355(regulation of transcription, DNA-templated);GO:0008361(regulation of cell size);GO:0010228(vegetative to reproductive phase transition of meristem);GO:0042127(regulation of cell proliferation);GO:0046872(metal ion binding);GO:0048…
.:MSTRG.5547.1	u	A02	+	26962425	26967048	MSTRG.5547.1	3	1121	MSTRG.5547	.	7.74115	0.387668	19.9685	4.31965	3.77164e-06	1.08367e-05	up	yes											gma-miR156a_R+1	TGACAGAAGAGAGTGAGCACC	up	4.3	2.1	1.6e-20	1.51e-21	41	175	BraA04g003010.3C	0	A04	+	1864404	1865646	BraA04g003010.3C	3	930	BraA04g003010.3C	BraA04g003010.3C	GO:0003677(DNA binding);GO:0003700(transcription factor activity, sequence-specific DNA binding);GO:0005634(nucleus);GO:0006351(transcription, DNA-templated);GO:0006355(regulation of transcription, DNA-templated);GO:0008361(regulation of cell size);GO:0010228(vegetative to reproductive phase transition of meristem);GO:0042127(regulation of cell proliferation);GO:0046872(metal ion binding);GO:0048…
.:MSTRG.3985.1	u	A02	+	6640506	6641104	MSTRG.3985.1	2	275	MSTRG.3985	.	37.6236	0	inf	inf	2.87718e-20	4.0105e-19	up	yes											gma-miR156c_2ss1TG12TA	GTGACAGAAGAAAGAGAGCAC	up	13.8	3.79	1.59e-06	3.7e-07	2	28	BraA06g043820.3C	0	A06	+	28578258	28579833	BraA06g043820.3C	4	1311	MSTRG.18451	BraA06g043820.3C	GO:0003677(DNA binding);GO:0003700(transcription factor activity, sequence-specific DNA binding);GO:0005634(nucleus);GO:0006351(transcription, DNA-templated);GO:0006355(regulation of transcription, DNA-templated);GO:0044212(transcription regulatory region DNA binding);GO:0046872(metal ion binding);GO:0048510(regulation of timing of transition from vegetative to reproductive phase);GO:0048653(anth…
.:MSTRG.25730.1	u	A09	-	21261007	21262000	MSTRG.25730.1	2	690	MSTRG.25730	.	10.3204	0.045914	224.778	7.81235	5.76882e-14	3.51174e-13	up	yes											gma-miR156c_2ss1TG12TA	GTGACAGAAGAAAGAGAGCAC	up	13.8	3.79	1.59e-06	3.7e-07	2	28	BraA06g043820.3C	0	A06	+	28578258	28579833	BraA06g043820.3C	4	1311	MSTRG.18451	BraA06g043820.3C	GO:0003677(DNA binding);GO:0003700(transcription factor activity, sequence-specific DNA binding);GO:0005634(nucleus);GO:0006351(transcription, DNA-templated);GO:0006355(regulation of transcription, DNA-templated);GO:0044212(transcription regulatory region DNA binding);GO:0046872(metal ion binding);GO:0048510(regulation of timing of transition from vegetative to reproductive phase);GO:0048653(anth…
.:MSTRG.29903.1	u	A10	-	17544756	17545645	MSTRG.29903.1	2	745	MSTRG.29903	.	2.21421	0	inf	inf	1.61798e-12	8.30236e-12	up	yes											gma-miR156c_2ss1TG12TA	GTGACAGAAGAAAGAGAGCAC	up	13.8	3.79	1.59e-06	3.7e-07	2	28	BraA06g043820.3C	0	A06	+	28578258	28579833	BraA06g043820.3C	4	1311	MSTRG.18451	BraA06g043820.3C	GO:0003677(DNA binding);GO:0003700(transcription factor activity, sequence-specific DNA binding);GO:0005634(nucleus);GO:0006351(transcription, DNA-templated);GO:0006355(regulation of transcription, DNA-templated);GO:0044212(transcription regulatory region DNA binding);GO:0046872(metal ion binding);GO:0048510(regulation of timing of transition from vegetative to reproductive phase);GO:0048653(anth…
.:MSTRG.25730.2	u	A09	-	21261007	21262000	MSTRG.25730.2	2	798	MSTRG.25730	.	2.50511	0.016492	151.899	7.24697	3.42405e-10	1.37696e-09	up	yes											gma-miR156c_2ss1TG12TA	GTGACAGAAGAAAGAGAGCAC	up	13.8	3.79	1.59e-06	3.7e-07	2	28	BraA06g043820.3C	0	A06	+	28578258	28579833	BraA06g043820.3C	4	1311	MSTRG.18451	BraA06g043820.3C	GO:0003677(DNA binding);GO:0003700(transcription factor activity, sequence-specific DNA binding);GO:0005634(nucleus);GO:0006351(transcription, DNA-templated);GO:0006355(regulation of transcription, DNA-templated);GO:0044212(transcription regulatory region DNA binding);GO:0046872(metal ion binding);GO:0048510(regulation of timing of transition from vegetative to reproductive phase);GO:0048653(anth…
.:MSTRG.3985.1	u	A02	+	6640506	6641104	MSTRG.3985.1	2	275	MSTRG.3985	.	37.6236	0	inf	inf	2.87718e-20	4.0105e-19	up	yes											gma-miR156c_2ss1TG12TA	GTGACAGAAGAAAGAGAGCAC	up	13.8	3.79	1.59e-06	3.7e-07	2	28	BraA04g003010.3C	0	A04	+	1864404	1865646	BraA04g003010.3C	3	930	BraA04g003010.3C	BraA04g003010.3C	GO:0003677(DNA binding);GO:0003700(transcription factor activity, sequence-specific DNA binding);GO:0005634(nucleus);GO:0006351(transcription, DNA-templated);GO:0006355(regulation of transcription, DNA-templated);GO:0008361(regulation of cell size);GO:0010228(vegetative to reproductive phase transition of meristem);GO:0042127(regulation of cell proliferation);GO:0046872(metal ion binding);GO:0048…
.:MSTRG.25730.1	u	A09	-	21261007	21262000	MSTRG.25730.1	2	690	MSTRG.25730	.	10.3204	0.045914	224.778	7.81235	5.76882e-14	3.51174e-13	up	yes											gma-miR156c_2ss1TG12TA	GTGACAGAAGAAAGAGAGCAC	up	13.8	3.79	1.59e-06	3.7e-07	2	28	BraA04g003010.3C	0	A04	+	1864404	1865646	BraA04g003010.3C	3	930	BraA04g003010.3C	BraA04g003010.3C	GO:0003677(DNA binding);GO:0003700(transcription factor activity, sequence-specific DNA binding);GO:0005634(nucleus);GO:0006351(transcription, DNA-templated);GO:0006355(regulation of transcription, DNA-templated);GO:0008361(regulation of cell size);GO:0010228(vegetative to reproductive phase transition of meristem);GO:0042127(regulation of cell proliferation);GO:0046872(metal ion binding);GO:0048…
.:MSTRG.29903.1	u	A10	-	17544756	17545645	MSTRG.29903.1	2	745	MSTRG.29903	.	2.21421	0	inf	inf	1.61798e-12	8.30236e-12	up	yes											gma-miR156c_2ss1TG12TA	GTGACAGAAGAAAGAGAGCAC	up	13.8	3.79	1.59e-06	3.7e-07	2	28	BraA04g003010.3C	0	A04	+	1864404	1865646	BraA04g003010.3C	3	930	BraA04g003010.3C	BraA04g003010.3C	GO:0003677(DNA binding);GO:0003700(transcription factor activity, sequence-specific DNA binding);GO:0005634(nucleus);GO:0006351(transcription, DNA-templated);GO:0006355(regulation of transcription, DNA-templated);GO:0008361(regulation of cell size);GO:0010228(vegetative to reproductive phase transition of meristem);GO:0042127(regulation of cell proliferation);GO:0046872(metal ion binding);GO:0048…
.:MSTRG.25730.2	u	A09	-	21261007	21262000	MSTRG.25730.2	2	798	MSTRG.25730	.	2.50511	0.016492	151.899	7.24697	3.42405e-10	1.37696e-09	up	yes											gma-miR156c_2ss1TG12TA	GTGACAGAAGAAAGAGAGCAC	up	13.8	3.79	1.59e-06	3.7e-07	2	28	BraA04g003010.3C	0	A04	+	1864404	1865646	BraA04g003010.3C	3	930	BraA04g003010.3C	BraA04g003010.3C	GO:0003677(DNA binding);GO:0003700(transcription factor activity, sequence-specific DNA binding);GO:0005634(nucleus);GO:0006351(transcription, DNA-templated);GO:0006355(regulation of transcription, DNA-templated);GO:0008361(regulation of cell size);GO:0010228(vegetative to reproductive phase transition of meristem);GO:0042127(regulation of cell proliferation);GO:0046872(metal ion binding);GO:0048…
.:MSTRG.3985.1	u	A02	+	6640506	6641104	MSTRG.3985.1	2	275	MSTRG.3985	.	37.6236	0	inf	inf	2.87718e-20	4.0105e-19	up	yes											gma-miR156p_2ss1TG15GA	GTGACAGAAGAAAGAGAGCAC	up	13.8	3.79	1.59e-06	3.7e-07	2	28	BraA06g043820.3C	0	A06	+	28578258	28579833	BraA06g043820.3C	4	1311	MSTRG.18451	BraA06g043820.3C	GO:0003677(DNA binding);GO:0003700(transcription factor activity, sequence-specific DNA binding);GO:0005634(nucleus);GO:0006351(transcription, DNA-templated);GO:0006355(regulation of transcription, DNA-templated);GO:0044212(transcription regulatory region DNA binding);GO:0046872(metal ion binding);GO:0048510(regulation of timing of transition from vegetative to reproductive phase);GO:0048653(anth…
.:MSTRG.25730.1	u	A09	-	21261007	21262000	MSTRG.25730.1	2	690	MSTRG.25730	.	10.3204	0.045914	224.778	7.81235	5.76882e-14	3.51174e-13	up	yes											gma-miR156p_2ss1TG15GA	GTGACAGAAGAAAGAGAGCAC	up	13.8	3.79	1.59e-06	3.7e-07	2	28	BraA06g043820.3C	0	A06	+	28578258	28579833	BraA06g043820.3C	4	1311	MSTRG.18451	BraA06g043820.3C	GO:0003677(DNA binding);GO:0003700(transcription factor activity, sequence-specific DNA binding);GO:0005634(nucleus);GO:0006351(transcription, DNA-templated);GO:0006355(regulation of transcription, DNA-templated);GO:0044212(transcription regulatory region DNA binding);GO:0046872(metal ion binding);GO:0048510(regulation of timing of transition from vegetative to reproductive phase);GO:0048653(anth…
.:MSTRG.29903.1	u	A10	-	17544756	17545645	MSTRG.29903.1	2	745	MSTRG.29903	.	2.21421	0	inf	inf	1.61798e-12	8.30236e-12	up	yes											gma-miR156p_2ss1TG15GA	GTGACAGAAGAAAGAGAGCAC	up	13.8	3.79	1.59e-06	3.7e-07	2	28	BraA06g043820.3C	0	A06	+	28578258	28579833	BraA06g043820.3C	4	1311	MSTRG.18451	BraA06g043820.3C	GO:0003677(DNA binding);GO:0003700(transcription factor activity, sequence-specific DNA binding);GO:0005634(nucleus);GO:0006351(transcription, DNA-templated);GO:0006355(regulation of transcription, DNA-templated);GO:0044212(transcription regulatory region DNA binding);GO:0046872(metal ion binding);GO:0048510(regulation of timing of transition from vegetative to reproductive phase);GO:0048653(anth…
.:MSTRG.25730.2	u	A09	-	21261007	21262000	MSTRG.25730.2	2	798	MSTRG.25730	.	2.50511	0.016492	151.899	7.24697	3.42405e-10	1.37696e-09	up	yes											gma-miR156p_2ss1TG15GA	GTGACAGAAGAAAGAGAGCAC	up	13.8	3.79	1.59e-06	3.7e-07	2	28	BraA06g043820.3C	0	A06	+	28578258	28579833	BraA06g043820.3C	4	1311	MSTRG.18451	BraA06g043820.3C	GO:0003677(DNA binding);GO:0003700(transcription factor activity, sequence-specific DNA binding);GO:0005634(nucleus);GO:0006351(transcription, DNA-templated);GO:0006355(regulation of transcription, DNA-templated);GO:0044212(transcription regulatory region DNA binding);GO:0046872(metal ion binding);GO:0048510(regulation of timing of transition from vegetative to reproductive phase);GO:0048653(anth…
.:MSTRG.3985.1	u	A02	+	6640506	6641104	MSTRG.3985.1	2	275	MSTRG.3985	.	37.6236	0	inf	inf	2.87718e-20	4.0105e-19	up	yes											gma-miR156p_2ss1TG15GA	GTGACAGAAGAAAGAGAGCAC	up	13.8	3.79	1.59e-06	3.7e-07	2	28	BraA04g003010.3C	0	A04	+	1864404	1865646	BraA04g003010.3C	3	930	BraA04g003010.3C	BraA04g003010.3C	GO:0003677(DNA binding);GO:0003700(transcription factor activity, sequence-specific DNA binding);GO:0005634(nucleus);GO:0006351(transcription, DNA-templated);GO:0006355(regulation of transcription, DNA-templated);GO:0008361(regulation of cell size);GO:0010228(vegetative to reproductive phase transition of meristem);GO:0042127(regulation of cell proliferation);GO:0046872(metal ion binding);GO:0048…
.:MSTRG.25730.1	u	A09	-	21261007	21262000	MSTRG.25730.1	2	690	MSTRG.25730	.	10.3204	0.045914	224.778	7.81235	5.76882e-14	3.51174e-13	up	yes											gma-miR156p_2ss1TG15GA	GTGACAGAAGAAAGAGAGCAC	up	13.8	3.79	1.59e-06	3.7e-07	2	28	BraA04g003010.3C	0	A04	+	1864404	1865646	BraA04g003010.3C	3	930	BraA04g003010.3C	BraA04g003010.3C	GO:0003677(DNA binding);GO:0003700(transcription factor activity, sequence-specific DNA binding);GO:0005634(nucleus);GO:0006351(transcription, DNA-templated);GO:0006355(regulation of transcription, DNA-templated);GO:0008361(regulation of cell size);GO:0010228(vegetative to reproductive phase transition of meristem);GO:0042127(regulation of cell proliferation);GO:0046872(metal ion binding);GO:0048…
.:MSTRG.29903.1	u	A10	-	17544756	17545645	MSTRG.29903.1	2	745	MSTRG.29903	.	2.21421	0	inf	inf	1.61798e-12	8.30236e-12	up	yes											gma-miR156p_2ss1TG15GA	GTGACAGAAGAAAGAGAGCAC	up	13.8	3.79	1.59e-06	3.7e-07	2	28	BraA04g003010.3C	0	A04	+	1864404	1865646	BraA04g003010.3C	3	930	BraA04g003010.3C	BraA04g003010.3C	GO:0003677(DNA binding);GO:0003700(transcription factor activity, sequence-specific DNA binding);GO:0005634(nucleus);GO:0006351(transcription, DNA-templated);GO:0006355(regulation of transcription, DNA-templated);GO:0008361(regulation of cell size);GO:0010228(vegetative to reproductive phase transition of meristem);GO:0042127(regulation of cell proliferation);GO:0046872(metal ion binding);GO:0048…
.:MSTRG.25730.2	u	A09	-	21261007	21262000	MSTRG.25730.2	2	798	MSTRG.25730	.	2.50511	0.016492	151.899	7.24697	3.42405e-10	1.37696e-09	up	yes											gma-miR156p_2ss1TG15GA	GTGACAGAAGAAAGAGAGCAC	up	13.8	3.79	1.59e-06	3.7e-07	2	28	BraA04g003010.3C	0	A04	+	1864404	1865646	BraA04g003010.3C	3	930	BraA04g003010.3C	BraA04g003010.3C	GO:0003677(DNA binding);GO:0003700(transcription factor activity, sequence-specific DNA binding);GO:0005634(nucleus);GO:0006351(transcription, DNA-templated);GO:0006355(regulation of transcription, DNA-templated);GO:0008361(regulation of cell size);GO:0010228(vegetative to reproductive phase transition of meristem);GO:0042127(regulation of cell proliferation);GO:0046872(metal ion binding);GO:0048…
.:MSTRG.2512.1	u	A01	+	25873410	25873966	MSTRG.2512.1	2	473	MSTRG.2512	.	3.69949	0.643445	5.74951	2.52344	0.0253835	0.0415085	up	yes											lja-miR172a_R+1	AGAATCTTGATGATGCTGCAGT	up	36.62	5.19	8.3e-21	8.88e-25	3	93	BraA07g016770.3C	0	A07	+	14689508	14691492	BraA07g016770.3C	9	1083	MSTRG.19488	BraA07g016770.3C	GO:0003677(DNA binding);GO:0003700(transcription factor activity, sequence-specific DNA binding);GO:0005634(nucleus);GO:0006351(transcription, DNA-templated);GO:0006355(regulation of transcription, DNA-templated);GO:0007275(multicellular organism development);GO:0009408(response to heat);GO:0009873(ethylene-activated signaling pathway)
.:MSTRG.13594.1	u	A05	-	8158301	8159717	MSTRG.13594.1	4	509	MSTRG.13594	.	11.757	0	inf	inf	6.39727e-18	6.52393e-17	up	yes											lus-miR172j_L+1R-1_1ss2GT	TTCAGCATCATCAAGATTCCC	up	24.22	4.6	2.45e-06	3.34e-07	1	25	BraA06g002340.3C	0	A06	+	1437114	1441792	BraA06g002340.3C	12	2739	BraA06g002340.3C	BraA06g002340.3C	GO:0004674(protein serine/threonine kinase activity);GO:0005524(ATP binding);GO:0005576(extracellular region);GO:0006468(protein phosphorylation);GO:0016021(integral component of membrane);GO:0016301(kinase activity);GO:0016310(phosphorylation)
.:MSTRG.11083.1	u	A04	+	7951123	7957582	MSTRG.11083.1	2	1335	MSTRG.11083	.	2.23324	0.020992	106.385	6.73315	1.28231e-10	5.37822e-10	up	yes											lus-miR172j_L+1R-1_1ss2GT	TTCAGCATCATCAAGATTCCC	up	24.22	4.6	2.45e-06	3.34e-07	1	25	BraA06g002340.3C	0	A06	+	1437114	1441792	BraA06g002340.3C	12	2739	BraA06g002340.3C	BraA06g002340.3C	GO:0004674(protein serine/threonine kinase activity);GO:0005524(ATP binding);GO:0005576(extracellular region);GO:0006468(protein phosphorylation);GO:0016021(integral component of membrane);GO:0016301(kinase activity);GO:0016310(phosphorylation)
.:MSTRG.11759.1	u	A04	-	15374164	15375190	MSTRG.11759.1	2	503	MSTRG.11759	.	6.4629	0.53743	12.0256	3.58803	0.000242979	0.000561807	up	yes											lus-miR172j_L+1R-1_1ss2GT	TTCAGCATCATCAAGATTCCC	up	24.22	4.6	2.45e-06	3.34e-07	1	25	BraA06g002340.3C	0	A06	+	1437114	1441792	BraA06g002340.3C	12	2739	BraA06g002340.3C	BraA06g002340.3C	GO:0004674(protein serine/threonine kinase activity);GO:0005524(ATP binding);GO:0005576(extracellular region);GO:0006468(protein phosphorylation);GO:0016021(integral component of membrane);GO:0016301(kinase activity);GO:0016310(phosphorylation)
.:MSTRG.14514.1	u	A05	-	22257098	22258142	MSTRG.14514.1	2	457	MSTRG.14514	.	0.370783	2.78976	0.132908	-2.9115	5.28853e-07	1.65622e-06	down	yes	circRNA134	105.06	0	6	0	inf	up	0	0	yes	mdm-miR391_L-1R+1	ACGCAGGAGAGATGACGCCGA	down	-inf	-inf	2.77e-08	9.77e-10	31	0	BraA04g026480.3C	0	A04	+	18824534	18825073	BraA04g026480.3C	1	540	MSTRG.12143	BraA04g026480.3C	GO:0003676(nucleic acid binding);GO:0003700(transcription factor activity, sequence-specific DNA binding);GO:0005634(nucleus);GO:0006351(transcription, DNA-templated);GO:0006355(regulation of transcription, DNA-templated);GO:0008270(zinc ion binding);GO:0010200(response to chitin);GO:0043565(sequence-specific DNA binding);GO:0044212(transcription regulatory region DNA binding);GO:0046872(metal io…
																			circRNA21	0	13.2	0	1	-inf	down	0	0	yes	mtr-miR164a_1ss21AT	TGGAGAAGCAGGGCACGTGCT	down	0.35	-1.52	4.32e-22	8.29e-23	309	108	BraA08g000170.3C	0	A08	+	127506	131729	BraA08g000170.3C	2	858	MSTRG.21418	BraA08g000170.3C	GO:0003677(DNA binding);GO:0003700(transcription factor activity, sequence-specific DNA binding);GO:0005634(nucleus);GO:0006351(transcription, DNA-templated);GO:0006355(regulation of transcription, DNA-templated);GO:0007275(multicellular organism development);GO:0009734(auxin-activated signaling pathway);GO:0010072(primary shoot apical meristem specification);GO:0048527(lateral root development)
																			circRNA21	0	13.2	0	1	-inf	down	0	0	yes	mtr-miR164a_1ss21AT	TGGAGAAGCAGGGCACGTGCT	down	0.35	-1.52	4.32e-22	8.29e-23	309	108	BraA10g029650.3C	0	A10	-	18887362	18888380	BraA10g029650.3C	3	852	MSTRG.30148	BraA10g029650.3C	GO:0003677(DNA binding);GO:0003700(transcription factor activity, sequence-specific DNA binding);GO:0005634(nucleus);GO:0006351(transcription, DNA-templated);GO:0006355(regulation of transcription, DNA-templated);GO:0007275(multicellular organism development)
																			circRNA21	0	13.2	0	1	-inf	down	0	0	yes	mtr-miR164a_1ss21AT	TGGAGAAGCAGGGCACGTGCT	down	0.35	-1.52	4.32e-22	8.29e-23	309	108	BraA02g002460.3C	0	A02	+	1245032	1246249	BraA02g002460.3C	3	945	MSTRG.3216	BraA02g002460.3C	GO:0003677(DNA binding);GO:0003700(transcription factor activity, sequence-specific DNA binding);GO:0005634(nucleus);GO:0006351(transcription, DNA-templated);GO:0006355(regulation of transcription, DNA-templated);GO:0007275(multicellular organism development)
																			circRNA21	0	13.2	0	1	-inf	down	0	0	yes	mtr-miR164a_1ss21AT	TGGAGAAGCAGGGCACGTGCT	down	0.35	-1.52	4.32e-22	8.29e-23	309	108	BraA02g043100.3C	0	A02	+	29870660	29871811	BraA02g043100.3C	3	978	MSTRG.5829	BraA02g043100.3C	GO:0003677(DNA binding);GO:0003700(transcription factor activity, sequence-specific DNA binding);GO:0005634(nucleus);GO:0006351(transcription, DNA-templated);GO:0006355(regulation of transcription, DNA-templated);GO:0007275(multicellular organism development)
																			circRNA21	0	13.2	0	1	-inf	down	0	0	yes	mtr-miR164a_1ss21AT	TGGAGAAGCAGGGCACGTGCT	down	0.35	-1.52	4.32e-22	8.29e-23	309	108	BraA03g044390.3C	0	A03	-	22441015	22442159	BraA03g044390.3C	3	984	MSTRG.9234	BraA03g044390.3C	GO:0003677(DNA binding);GO:0003700(transcription factor activity, sequence-specific DNA binding);GO:0005634(nucleus);GO:0006351(transcription, DNA-templated);GO:0006355(regulation of transcription, DNA-templated);GO:0007275(multicellular organism development)
																			circRNA21	0	13.2	0	1	-inf	down	0	0	yes	mtr-miR164a_1ss21AT	TGGAGAAGCAGGGCACGTGCT	down	0.35	-1.52	4.32e-22	8.29e-23	309	108	BraA09g053230.3C	0	A09	-	38652152	38655535	BraA09g053230.3C	9	1929	MSTRG.27271	BraA09g053230.3C	GO:0003677(DNA binding);GO:0003682(chromatin binding);GO:0004842(ubiquitin-protein transferase activity);GO:0005634(nucleus);GO:0005720(nuclear heterochromatin);GO:0006325(chromatin organization);GO:0006355(regulation of transcription, DNA-templated);GO:0008270(zinc ion binding);GO:0008327(methyl-CpG binding);GO:0010216(maintenance of DNA methylation);GO:0010369(chromocenter);GO:0010385(double-st…
.:MSTRG.19293.1	u	A07	.	12629970	12630581	MSTRG.19293.1	1	612	MSTRG.19293	.	11.623	0	inf	inf	1.16828e-18	1.30288e-17	up	yes											mtr-miR172b_1ss21TA	AGAATCTTGATGATGCTGCAA	up	2.64	1.4	0.00793	0.00846	9	24	BraA07g016770.3C	0	A07	+	14689508	14691492	BraA07g016770.3C	9	1083	MSTRG.19488	BraA07g016770.3C	GO:0003677(DNA binding);GO:0003700(transcription factor activity, sequence-specific DNA binding);GO:0005634(nucleus);GO:0006351(transcription, DNA-templated);GO:0006355(regulation of transcription, DNA-templated);GO:0007275(multicellular organism development);GO:0009408(response to heat);GO:0009873(ethylene-activated signaling pathway)
.:MSTRG.18999.4	u	A07	+	8884208	8886425	MSTRG.18999.4	7	1377	MSTRG.18999	.	1.81376	0	inf	inf	3.08728e-14	1.9448e-13	up	yes											mtr-miR172b_1ss21TA	AGAATCTTGATGATGCTGCAA	up	2.64	1.4	0.00793	0.00846	9	24	BraA07g016770.3C	0	A07	+	14689508	14691492	BraA07g016770.3C	9	1083	MSTRG.19488	BraA07g016770.3C	GO:0003677(DNA binding);GO:0003700(transcription factor activity, sequence-specific DNA binding);GO:0005634(nucleus);GO:0006351(transcription, DNA-templated);GO:0006355(regulation of transcription, DNA-templated);GO:0007275(multicellular organism development);GO:0009408(response to heat);GO:0009873(ethylene-activated signaling pathway)
.:MSTRG.9160.1	u	A03	+	21894377	21901625	MSTRG.9160.1	2	409	MSTRG.9160	.	5.54119	0	inf	inf	7.90983e-14	4.72945e-13	up	yes											mtr-miR172b_1ss21TA	AGAATCTTGATGATGCTGCAA	up	2.64	1.4	0.00793	0.00846	9	24	BraA07g016770.3C	0	A07	+	14689508	14691492	BraA07g016770.3C	9	1083	MSTRG.19488	BraA07g016770.3C	GO:0003677(DNA binding);GO:0003700(transcription factor activity, sequence-specific DNA binding);GO:0005634(nucleus);GO:0006351(transcription, DNA-templated);GO:0006355(regulation of transcription, DNA-templated);GO:0007275(multicellular organism development);GO:0009408(response to heat);GO:0009873(ethylene-activated signaling pathway)
.:MSTRG.23759.2	u	A08	+	22717373	22720011	MSTRG.23759.2	5	623	MSTRG.23759	.	2.79825	0	inf	inf	9.49652e-13	5.00332e-12	up	yes											mtr-miR172b_1ss21TA	AGAATCTTGATGATGCTGCAA	up	2.64	1.4	0.00793	0.00846	9	24	BraA07g016770.3C	0	A07	+	14689508	14691492	BraA07g016770.3C	9	1083	MSTRG.19488	BraA07g016770.3C	GO:0003677(DNA binding);GO:0003700(transcription factor activity, sequence-specific DNA binding);GO:0005634(nucleus);GO:0006351(transcription, DNA-templated);GO:0006355(regulation of transcription, DNA-templated);GO:0007275(multicellular organism development);GO:0009408(response to heat);GO:0009873(ethylene-activated signaling pathway)
.:MSTRG.23759.1	u	A08	+	22717373	22720011	MSTRG.23759.1	4	689	MSTRG.23759	.	1.36414	0	inf	inf	2.84231e-10	1.15068e-09	up	yes											mtr-miR172b_1ss21TA	AGAATCTTGATGATGCTGCAA	up	2.64	1.4	0.00793	0.00846	9	24	BraA07g016770.3C	0	A07	+	14689508	14691492	BraA07g016770.3C	9	1083	MSTRG.19488	BraA07g016770.3C	GO:0003677(DNA binding);GO:0003700(transcription factor activity, sequence-specific DNA binding);GO:0005634(nucleus);GO:0006351(transcription, DNA-templated);GO:0006355(regulation of transcription, DNA-templated);GO:0007275(multicellular organism development);GO:0009408(response to heat);GO:0009873(ethylene-activated signaling pathway)
.:MSTRG.18999.1	u	A07	+	8884208	8886425	MSTRG.18999.1	6	1353	MSTRG.18999	.	2.557	0.206808	12.3641	3.62809	0.00019616	0.000459335	up	yes											mtr-miR172b_1ss21TA	AGAATCTTGATGATGCTGCAA	up	2.64	1.4	0.00793	0.00846	9	24	BraA07g016770.3C	0	A07	+	14689508	14691492	BraA07g016770.3C	9	1083	MSTRG.19488	BraA07g016770.3C	GO:0003677(DNA binding);GO:0003700(transcription factor activity, sequence-specific DNA binding);GO:0005634(nucleus);GO:0006351(transcription, DNA-templated);GO:0006355(regulation of transcription, DNA-templated);GO:0007275(multicellular organism development);GO:0009408(response to heat);GO:0009873(ethylene-activated signaling pathway)
.:MSTRG.23759.3	u	A08	+	22717373	22720011	MSTRG.23759.3	4	716	MSTRG.23759	.	2.73191	0.277098	9.85899	3.30144	0.00107	0.00224642	up	yes											mtr-miR172b_1ss21TA	AGAATCTTGATGATGCTGCAA	up	2.64	1.4	0.00793	0.00846	9	24	BraA07g016770.3C	0	A07	+	14689508	14691492	BraA07g016770.3C	9	1083	MSTRG.19488	BraA07g016770.3C	GO:0003677(DNA binding);GO:0003700(transcription factor activity, sequence-specific DNA binding);GO:0005634(nucleus);GO:0006351(transcription, DNA-templated);GO:0006355(regulation of transcription, DNA-templated);GO:0007275(multicellular organism development);GO:0009408(response to heat);GO:0009873(ethylene-activated signaling pathway)
.:MSTRG.18999.2	u	A07	+	8884208	8886425	MSTRG.18999.2	7	1320	MSTRG.18999	.	2.87405	0.517392	5.55488	2.47376	0.0252301	0.0412709	up	yes											mtr-miR172b_1ss21TA	AGAATCTTGATGATGCTGCAA	up	2.64	1.4	0.00793	0.00846	9	24	BraA07g016770.3C	0	A07	+	14689508	14691492	BraA07g016770.3C	9	1083	MSTRG.19488	BraA07g016770.3C	GO:0003677(DNA binding);GO:0003700(transcription factor activity, sequence-specific DNA binding);GO:0005634(nucleus);GO:0006351(transcription, DNA-templated);GO:0006355(regulation of transcription, DNA-templated);GO:0007275(multicellular organism development);GO:0009408(response to heat);GO:0009873(ethylene-activated signaling pathway)
																			circRNA75	0	13.2	0	1	-inf	down	0	0	yes	nta-MIR172a-p5_1ss4GT	GCATCATCTTCAAGATTCACA	up	inf	inf	0.000302	0.000107	0	13	BraA10g022680.3C	0	A10	+	15907660	15910052	BraA10g022680.3C	8	1008	MSTRG.29598	BraA10g022680.3C	GO:0000045(autophagosome assembly);GO:0000422(mitophagy);GO:0005215(transporter activity);GO:0005737(cytoplasm);GO:0006501(C-terminal protein lipidation);GO:0006914(autophagy);GO:0006995(cellular response to nitrogen starvation);GO:0010150(leaf senescence);GO:0015031(protein transport);GO:0019776(Atg8 ligase activity);GO:0034045(pre-autophagosomal structure membrane);GO:0034274(Atg12-Atg5-Atg16 c…
.:MSTRG.11940.1	u	A04	-	17105413	17106404	MSTRG.11940.1	4	313	MSTRG.11940	.	5.52817	0.077205	71.6038	6.16196	5.28829e-09	1.95402e-08	up	yes											peu-MIR2916-p3_2ss11CT17GC	GATGTTGCTTTTAGGACTCC	down	0.43	-1.21	0	0	7,800	3,377	BraA04g023740.3C	0	A04	-	17428261	17431849	BraA04g023740.3C	6	3072	MSTRG.11965	BraA04g023740.3C	GO:0000139(Golgi membrane);GO:0000271(polysaccharide biosynthetic process);GO:0005794(Golgi apparatus);GO:0009832(plant-type cell wall biogenesis);GO:0009846(pollen germination);GO:0016021(integral component of membrane);GO:0016757(transferase activity, transferring glycosyl groups);GO:0016759(cellulose synthase activity);GO:0016760(cellulose synthase (UDP-forming) activity);GO:0030244(cellulose …
.:MSTRG.3985.1	u	A02	+	6640506	6641104	MSTRG.3985.1	2	275	MSTRG.3985	.	37.6236	0	inf	inf	2.87718e-20	4.0105e-19	up	yes											ptc-miR156l_2ss1TG13GA	GTGACAGAAGATAGAGAGCAC	up	11.87	3.57	2.29e-18	8.39e-21	8	96	BraA06g043820.3C	0	A06	+	28578258	28579833	BraA06g043820.3C	4	1311	MSTRG.18451	BraA06g043820.3C	GO:0003677(DNA binding);GO:0003700(transcription factor activity, sequence-specific DNA binding);GO:0005634(nucleus);GO:0006351(transcription, DNA-templated);GO:0006355(regulation of transcription, DNA-templated);GO:0044212(transcription regulatory region DNA binding);GO:0046872(metal ion binding);GO:0048510(regulation of timing of transition from vegetative to reproductive phase);GO:0048653(anth…
.:MSTRG.29903.1	u	A10	-	17544756	17545645	MSTRG.29903.1	2	745	MSTRG.29903	.	2.21421	0	inf	inf	1.61798e-12	8.30236e-12	up	yes											ptc-miR156l_2ss1TG13GA	GTGACAGAAGATAGAGAGCAC	up	11.87	3.57	2.29e-18	8.39e-21	8	96	BraA06g043820.3C	0	A06	+	28578258	28579833	BraA06g043820.3C	4	1311	MSTRG.18451	BraA06g043820.3C	GO:0003677(DNA binding);GO:0003700(transcription factor activity, sequence-specific DNA binding);GO:0005634(nucleus);GO:0006351(transcription, DNA-templated);GO:0006355(regulation of transcription, DNA-templated);GO:0044212(transcription regulatory region DNA binding);GO:0046872(metal ion binding);GO:0048510(regulation of timing of transition from vegetative to reproductive phase);GO:0048653(anth…
.:MSTRG.2086.1	u	A01	+	21212142	21213044	MSTRG.2086.1	2	632	MSTRG.2086	.	3.72722	0.341473	10.9151	3.44826	0.000523533	0.00115319	up	yes											ptc-miR156l_2ss1TG13GA	GTGACAGAAGATAGAGAGCAC	up	11.87	3.57	2.29e-18	8.39e-21	8	96	BraA06g043820.3C	0	A06	+	28578258	28579833	BraA06g043820.3C	4	1311	MSTRG.18451	BraA06g043820.3C	GO:0003677(DNA binding);GO:0003700(transcription factor activity, sequence-specific DNA binding);GO:0005634(nucleus);GO:0006351(transcription, DNA-templated);GO:0006355(regulation of transcription, DNA-templated);GO:0044212(transcription regulatory region DNA binding);GO:0046872(metal ion binding);GO:0048510(regulation of timing of transition from vegetative to reproductive phase);GO:0048653(anth…
.:MSTRG.21723.1	u	A08	+	3939851	3942646	MSTRG.21723.1	7	2027	MSTRG.21723	.	4.11287	0.512272	8.02868	3.00516	0.00272358	0.00536319	up	yes											ptc-miR156l_2ss1TG13GA	GTGACAGAAGATAGAGAGCAC	up	11.87	3.57	2.29e-18	8.39e-21	8	96	BraA06g043820.3C	0	A06	+	28578258	28579833	BraA06g043820.3C	4	1311	MSTRG.18451	BraA06g043820.3C	GO:0003677(DNA binding);GO:0003700(transcription factor activity, sequence-specific DNA binding);GO:0005634(nucleus);GO:0006351(transcription, DNA-templated);GO:0006355(regulation of transcription, DNA-templated);GO:0044212(transcription regulatory region DNA binding);GO:0046872(metal ion binding);GO:0048510(regulation of timing of transition from vegetative to reproductive phase);GO:0048653(anth…
.:MSTRG.21723.2	u	A08	+	3939851	3942646	MSTRG.21723.2	6	2145	MSTRG.21723	.	4.41153	0.755127	5.8421	2.54649	0.0178676	0.0302019	up	yes											ptc-miR156l_2ss1TG13GA	GTGACAGAAGATAGAGAGCAC	up	11.87	3.57	2.29e-18	8.39e-21	8	96	BraA06g043820.3C	0	A06	+	28578258	28579833	BraA06g043820.3C	4	1311	MSTRG.18451	BraA06g043820.3C	GO:0003677(DNA binding);GO:0003700(transcription factor activity, sequence-specific DNA binding);GO:0005634(nucleus);GO:0006351(transcription, DNA-templated);GO:0006355(regulation of transcription, DNA-templated);GO:0044212(transcription regulatory region DNA binding);GO:0046872(metal ion binding);GO:0048510(regulation of timing of transition from vegetative to reproductive phase);GO:0048653(anth…
.:MSTRG.3985.1	u	A02	+	6640506	6641104	MSTRG.3985.1	2	275	MSTRG.3985	.	37.6236	0	inf	inf	2.87718e-20	4.0105e-19	up	yes											ptc-miR156l_2ss1TG13GA	GTGACAGAAGATAGAGAGCAC	up	11.87	3.57	2.29e-18	8.39e-21	8	96	BraA04g003010.3C	0	A04	+	1864404	1865646	BraA04g003010.3C	3	930	BraA04g003010.3C	BraA04g003010.3C	GO:0003677(DNA binding);GO:0003700(transcription factor activity, sequence-specific DNA binding);GO:0005634(nucleus);GO:0006351(transcription, DNA-templated);GO:0006355(regulation of transcription, DNA-templated);GO:0008361(regulation of cell size);GO:0010228(vegetative to reproductive phase transition of meristem);GO:0042127(regulation of cell proliferation);GO:0046872(metal ion binding);GO:0048…
.:MSTRG.29903.1	u	A10	-	17544756	17545645	MSTRG.29903.1	2	745	MSTRG.29903	.	2.21421	0	inf	inf	1.61798e-12	8.30236e-12	up	yes											ptc-miR156l_2ss1TG13GA	GTGACAGAAGATAGAGAGCAC	up	11.87	3.57	2.29e-18	8.39e-21	8	96	BraA04g003010.3C	0	A04	+	1864404	1865646	BraA04g003010.3C	3	930	BraA04g003010.3C	BraA04g003010.3C	GO:0003677(DNA binding);GO:0003700(transcription factor activity, sequence-specific DNA binding);GO:0005634(nucleus);GO:0006351(transcription, DNA-templated);GO:0006355(regulation of transcription, DNA-templated);GO:0008361(regulation of cell size);GO:0010228(vegetative to reproductive phase transition of meristem);GO:0042127(regulation of cell proliferation);GO:0046872(metal ion binding);GO:0048…
.:MSTRG.2086.1	u	A01	+	21212142	21213044	MSTRG.2086.1	2	632	MSTRG.2086	.	3.72722	0.341473	10.9151	3.44826	0.000523533	0.00115319	up	yes											ptc-miR156l_2ss1TG13GA	GTGACAGAAGATAGAGAGCAC	up	11.87	3.57	2.29e-18	8.39e-21	8	96	BraA04g003010.3C	0	A04	+	1864404	1865646	BraA04g003010.3C	3	930	BraA04g003010.3C	BraA04g003010.3C	GO:0003677(DNA binding);GO:0003700(transcription factor activity, sequence-specific DNA binding);GO:0005634(nucleus);GO:0006351(transcription, DNA-templated);GO:0006355(regulation of transcription, DNA-templated);GO:0008361(regulation of cell size);GO:0010228(vegetative to reproductive phase transition of meristem);GO:0042127(regulation of cell proliferation);GO:0046872(metal ion binding);GO:0048…
.:MSTRG.21723.1	u	A08	+	3939851	3942646	MSTRG.21723.1	7	2027	MSTRG.21723	.	4.11287	0.512272	8.02868	3.00516	0.00272358	0.00536319	up	yes											ptc-miR156l_2ss1TG13GA	GTGACAGAAGATAGAGAGCAC	up	11.87	3.57	2.29e-18	8.39e-21	8	96	BraA04g003010.3C	0	A04	+	1864404	1865646	BraA04g003010.3C	3	930	BraA04g003010.3C	BraA04g003010.3C	GO:0003677(DNA binding);GO:0003700(transcription factor activity, sequence-specific DNA binding);GO:0005634(nucleus);GO:0006351(transcription, DNA-templated);GO:0006355(regulation of transcription, DNA-templated);GO:0008361(regulation of cell size);GO:0010228(vegetative to reproductive phase transition of meristem);GO:0042127(regulation of cell proliferation);GO:0046872(metal ion binding);GO:0048…
.:MSTRG.21723.2	u	A08	+	3939851	3942646	MSTRG.21723.2	6	2145	MSTRG.21723	.	4.41153	0.755127	5.8421	2.54649	0.0178676	0.0302019	up	yes											ptc-miR156l_2ss1TG13GA	GTGACAGAAGATAGAGAGCAC	up	11.87	3.57	2.29e-18	8.39e-21	8	96	BraA04g003010.3C	0	A04	+	1864404	1865646	BraA04g003010.3C	3	930	BraA04g003010.3C	BraA04g003010.3C	GO:0003677(DNA binding);GO:0003700(transcription factor activity, sequence-specific DNA binding);GO:0005634(nucleus);GO:0006351(transcription, DNA-templated);GO:0006355(regulation of transcription, DNA-templated);GO:0008361(regulation of cell size);GO:0010228(vegetative to reproductive phase transition of meristem);GO:0042127(regulation of cell proliferation);GO:0046872(metal ion binding);GO:0048…
[truncated: 12 more columns]

## Sheet: simple
RNA	miRNA	mRNA
MSTRG.19968.1	PC-3p-108921_17	BraA07g012820.3C
MSTRG.30152.1	PC-3p-108921_17	BraA07g012820.3C
MSTRG.30152.2	PC-3p-108921_17	BraA07g012820.3C
MSTRG.9090.1	PC-3p-108921_17	BraA07g012820.3C
MSTRG.5019.1	PC-3p-108921_17	BraA07g012820.3C
MSTRG.19968.1	PC-3p-108921_17	BraA03g047280.3C
MSTRG.30152.1	PC-3p-108921_17	BraA03g047280.3C
MSTRG.30152.2	PC-3p-108921_17	BraA03g047280.3C
MSTRG.9090.1	PC-3p-108921_17	BraA03g047280.3C
MSTRG.5019.1	PC-3p-108921_17	BraA03g047280.3C
MSTRG.24625.1	PC-3p-110379_17	BraA10g027200.3C
MSTRG.14187.1	PC-3p-110379_17	BraA10g027200.3C
MSTRG.24951.1	PC-3p-110379_17	BraA10g027200.3C
MSTRG.14660.1	PC-3p-110379_17	BraA10g027200.3C
MSTRG.5478.1	PC-3p-110379_17	BraA10g027200.3C
MSTRG.24951.2	PC-3p-110379_17	BraA10g027200.3C
MSTRG.19257.1	PC-3p-110379_17	BraA10g027200.3C
MSTRG.9558.1	PC-3p-110379_17	BraA10g027200.3C
MSTRG.25598.1	PC-3p-110379_17	BraA10g027200.3C
MSTRG.6679.1	PC-3p-218713_9	BraA08g013210.3C
MSTRG.2951.1	PC-3p-218713_9	BraA08g013210.3C
MSTRG.8385.1	PC-3p-218713_9	BraA08g013210.3C
MSTRG.24751.1	PC-3p-218713_9	BraA08g013210.3C
MSTRG.13882.1	PC-3p-218713_9	BraA08g013210.3C
MSTRG.9307.1	PC-3p-2236_580	BraA09g009420.3C
MSTRG.17134.2	PC-3p-2236_580	BraA09g009420.3C
MSTRG.7028.1	PC-3p-2236_580	BraA09g009420.3C
MSTRG.18072.1	PC-3p-2424_542	BraA09g009280.3C
MSTRG.1705.1	PC-3p-2424_542	BraA09g009280.3C
MSTRG.6871.1	PC-3p-268_4596	BraA06g000980.3C
MSTRG.6871.2	PC-3p-268_4596	BraA06g000980.3C
MSTRG.29539.1	PC-3p-312438_6	BraA10g004630.3C
MSTRG.4673.1	PC-3p-312438_6	BraA10g004630.3C
MSTRG.24483.1	PC-3p-312438_6	BraA10g004630.3C
MSTRG.29539.2	PC-3p-312438_6	BraA10g004630.3C
MSTRG.4715.1	PC-3p-312438_6	BraA10g004630.3C
MSTRG.4764.1	PC-3p-312438_6	BraA10g004630.3C
MSTRG.2258.1	PC-3p-312438_6	BraA10g004630.3C
MSTRG.17836.1	PC-3p-312438_6	BraA10g004630.3C
MSTRG.29539.1	PC-3p-312438_6	BraA07g040260.3C
MSTRG.4673.1	PC-3p-312438_6	BraA07g040260.3C
MSTRG.24483.1	PC-3p-312438_6	BraA07g040260.3C
MSTRG.29539.2	PC-3p-312438_6	BraA07g040260.3C
MSTRG.4715.1	PC-3p-312438_6	BraA07g040260.3C
MSTRG.4764.1	PC-3p-312438_6	BraA07g040260.3C
MSTRG.2258.1	PC-3p-312438_6	BraA07g040260.3C
MSTRG.17836.1	PC-3p-312438_6	BraA07g040260.3C
MSTRG.5299.1	PC-3p-33229_57	BraA09g032810.3C
MSTRG.26179.1	PC-3p-33229_57	BraA09g032810.3C
MSTRG.11586.1	PC-3p-33229_57	BraA09g032810.3C
MSTRG.5432.1	PC-3p-38634_49	BraA08g018000.3C
MSTRG.9394.1	PC-3p-558174_4	BraA09g056770.3C
MSTRG.14258.1	PC-3p-558174_4	BraA09g056770.3C
MSTRG.16024.1	PC-3p-558174_4	BraA09g056770.3C
MSTRG.21098.1	PC-5p-6811_231	BraA02g019090.3C
MSTRG.25011.3	PC-5p-6811_231	BraA02g019090.3C
MSTRG.25011.2	PC-5p-6811_231	BraA02g019090.3C
MSTRG.25011.1	PC-5p-6811_231	BraA02g019090.3C
MSTRG.18624.1	PC-5p-6811_231	BraA02g019090.3C
MSTRG.18631.1	PC-5p-6811_231	BraA02g019090.3C
MSTRG.16401.1	aly-MIR838-p3	BraA09g061620.3C
MSTRG.18072.1	aly-MIR838-p3	BraA09g061620.3C
MSTRG.16401.1	aly-MIR838-p3	BraA08g016860.3C
MSTRG.18072.1	aly-MIR838-p3	BraA08g016860.3C
MSTRG.16401.1	aly-MIR838-p3	BraA09g002120.3C
MSTRG.18072.1	aly-MIR838-p3	BraA09g002120.3C
MSTRG.16401.1	aly-MIR838-p3	BraA03g064480.3C
MSTRG.18072.1	aly-MIR838-p3	BraA03g064480.3C
MSTRG.16401.1	aly-MIR838-p3	BraA01g028580.3C
MSTRG.18072.1	aly-MIR838-p3	BraA01g028580.3C
MSTRG.16401.1	aly-MIR838-p3	BraA02g010260.3C
MSTRG.18072.1	aly-MIR838-p3	BraA02g010260.3C
MSTRG.16401.1	aly-MIR838-p3	BraA03g064490.3C
MSTRG.18072.1	aly-MIR838-p3	BraA03g064490.3C
MSTRG.16401.1	aly-MIR838-p3	BraA05g035100.3C
MSTRG.18072.1	aly-MIR838-p3	BraA05g035100.3C
MSTRG.16401.1	aly-MIR838-p3	BraA03g040360.3C
MSTRG.18072.1	aly-MIR838-p3	BraA03g040360.3C
MSTRG.3985.1	aly-miR156a-5p	BraA06g043820.3C
MSTRG.3985.1	aly-miR156a-5p	BraA04g003010.3C
MSTRG.11003.1	ath-MIR829-p5_2ss9GA17TC	BraA07g018590.3C
MSTRG.14926.1	ath-MIR829-p5_2ss9GA17TC	BraA07g018590.3C
MSTRG.7896.1	ath-MIR829-p5_2ss9GA17TC	BraA07g018590.3C
MSTRG.21098.1	ath-MIR829-p5_2ss9GA17TC	BraA07g018590.3C
MSTRG.9089.1	ath-MIR829-p5_2ss9GA17TC	BraA07g018590.3C
MSTRG.23763.1	ath-MIR829-p5_2ss9GA17TC	BraA07g018590.3C
MSTRG.20927.1	ath-MIR829-p5_2ss9GA17TC	BraA07g018590.3C
MSTRG.1476.1	ath-MIR829-p5_2ss9GA17TC	BraA07g018590.3C
MSTRG.9184.1	ath-MIR829-p5_2ss9GA17TC	BraA07g018590.3C
MSTRG.7896.2	ath-MIR829-p5_2ss9GA17TC	BraA07g018590.3C
MSTRG.3988.1	ath-MIR829-p5_2ss9GA17TC	BraA07g018590.3C
MSTRG.14030.1	ath-MIR829-p5_2ss9GA17TC	BraA07g018590.3C
MSTRG.25313.1	ath-MIR829-p5_2ss9GA17TC	BraA07g018590.3C
MSTRG.10234.1	ath-MIR829-p5_2ss9GA17TC	BraA07g018590.3C
MSTRG.27688.1	ath-MIR829-p5_2ss9GA17TC	BraA07g018590.3C
MSTRG.16943.1	ath-MIR829-p5_2ss9GA17TC	BraA07g018590.3C
MSTRG.8723.1	ath-MIR829-p5_2ss9GA17TC	BraA07g018590.3C
MSTRG.14514.1	ath-MIR829-p5_2ss9GA17TC	BraA07g018590.3C
MSTRG.1758.1	ath-MIR829-p5_2ss9GA17TC	BraA07g018590.3C
MSTRG.10863.1	ath-MIR829-p5_2ss9GA17TC	BraA07g018590.3C
MSTRG.19299.1	ath-MIR829-p5_2ss9GA17TC	BraA07g018590.3C
MSTRG.11003.1	ath-MIR829-p5_2ss9GA17TC	BraA04g030860.3C
MSTRG.14926.1	ath-MIR829-p5_2ss9GA17TC	BraA04g030860.3C
MSTRG.7896.1	ath-MIR829-p5_2ss9GA17TC	BraA04g030860.3C
MSTRG.21098.1	ath-MIR829-p5_2ss9GA17TC	BraA04g030860.3C
MSTRG.9089.1	ath-MIR829-p5_2ss9GA17TC	BraA04g030860.3C
MSTRG.23763.1	ath-MIR829-p5_2ss9GA17TC	BraA04g030860.3C
MSTRG.20927.1	ath-MIR829-p5_2ss9GA17TC	BraA04g030860.3C
MSTRG.1476.1	ath-MIR829-p5_2ss9GA17TC	BraA04g030860.3C
MSTRG.9184.1	ath-MIR829-p5_2ss9GA17TC	BraA04g030860.3C
MSTRG.7896.2	ath-MIR829-p5_2ss9GA17TC	BraA04g030860.3C
MSTRG.3988.1	ath-MIR829-p5_2ss9GA17TC	BraA04g030860.3C
MSTRG.14030.1	ath-MIR829-p5_2ss9GA17TC	BraA04g030860.3C
MSTRG.25313.1	ath-MIR829-p5_2ss9GA17TC	BraA04g030860.3C
MSTRG.10234.1	ath-MIR829-p5_2ss9GA17TC	BraA04g030860.3C
MSTRG.27688.1	ath-MIR829-p5_2ss9GA17TC	BraA04g030860.3C
MSTRG.16943.1	ath-MIR829-p5_2ss9GA17TC	BraA04g030860.3C
MSTRG.8723.1	ath-MIR829-p5_2ss9GA17TC	BraA04g030860.3C
MSTRG.14514.1	ath-MIR829-p5_2ss9GA17TC	BraA04g030860.3C
MSTRG.1758.1	ath-MIR829-p5_2ss9GA17TC	BraA04g030860.3C
MSTRG.10863.1	ath-MIR829-p5_2ss9GA17TC	BraA04g030860.3C
MSTRG.19299.1	ath-MIR829-p5_2ss9GA17TC	BraA04g030860.3C
MSTRG.11003.1	ath-MIR829-p5_2ss9GA17TC	BraA05g031610.3C
MSTRG.14926.1	ath-MIR829-p5_2ss9GA17TC	BraA05g031610.3C
MSTRG.7896.1	ath-MIR829-p5_2ss9GA17TC	BraA05g031610.3C
MSTRG.21098.1	ath-MIR829-p5_2ss9GA17TC	BraA05g031610.3C
MSTRG.9089.1	ath-MIR829-p5_2ss9GA17TC	BraA05g031610.3C
MSTRG.23763.1	ath-MIR829-p5_2ss9GA17TC	BraA05g031610.3C
MSTRG.20927.1	ath-MIR829-p5_2ss9GA17TC	BraA05g031610.3C
MSTRG.1476.1	ath-MIR829-p5_2ss9GA17TC	BraA05g031610.3C
MSTRG.9184.1	ath-MIR829-p5_2ss9GA17TC	BraA05g031610.3C
MSTRG.7896.2	ath-MIR829-p5_2ss9GA17TC	BraA05g031610.3C
MSTRG.3988.1	ath-MIR829-p5_2ss9GA17TC	BraA05g031610.3C
MSTRG.14030.1	ath-MIR829-p5_2ss9GA17TC	BraA05g031610.3C
MSTRG.25313.1	ath-MIR829-p5_2ss9GA17TC	BraA05g031610.3C
MSTRG.10234.1	ath-MIR829-p5_2ss9GA17TC	BraA05g031610.3C
MSTRG.27688.1	ath-MIR829-p5_2ss9GA17TC	BraA05g031610.3C
MSTRG.16943.1	ath-MIR829-p5_2ss9GA17TC	BraA05g031610.3C
MSTRG.8723.1	ath-MIR829-p5_2ss9GA17TC	BraA05g031610.3C
MSTRG.14514.1	ath-MIR829-p5_2ss9GA17TC	BraA05g031610.3C
MSTRG.1758.1	ath-MIR829-p5_2ss9GA17TC	BraA05g031610.3C
MSTRG.10863.1	ath-MIR829-p5_2ss9GA17TC	BraA05g031610.3C
MSTRG.19299.1	ath-MIR829-p5_2ss9GA17TC	BraA05g031610.3C
MSTRG.14213.1	ath-MIR845b-p3_2ss16AT18GT	BraA02g023130.3C
MSTRG.21171.1	ath-MIR845b-p3_2ss16AT18GT	BraA02g023130.3C
MSTRG.21171.2	ath-MIR845b-p3_2ss16AT18GT	BraA02g023130.3C
MSTRG.18069.1	ath-MIR845b-p3_2ss16AT18GT	BraA02g023130.3C
MSTRG.11661.1	ath-MIR845b-p3_2ss16AT18GT	BraA02g023130.3C
MSTRG.25939.1	ath-MIR845b-p3_2ss16AT18GT	BraA02g023130.3C
MSTRG.4677.1	ath-MIR845b-p3_2ss16AT18GT	BraA02g023130.3C
MSTRG.11661.2	ath-MIR845b-p3_2ss16AT18GT	BraA02g023130.3C
MSTRG.9089.1	ath-MIR845b-p3_2ss16AT18GT	BraA02g023130.3C
MSTRG.12550.1	ath-MIR845b-p3_2ss16AT18GT	BraA02g023130.3C
MSTRG.10406.1	ath-MIR845b-p3_2ss16AT18GT	BraA02g023130.3C
MSTRG.11253.1	ath-MIR845b-p3_2ss16AT18GT	BraA02g023130.3C
MSTRG.13821.1	ath-MIR845b-p3_2ss16AT18GT	BraA02g023130.3C
MSTRG.17974.1	ath-MIR845b-p3_2ss16AT18GT	BraA02g023130.3C
MSTRG.4306.1	ath-MIR845b-p3_2ss16AT18GT	BraA02g023130.3C
MSTRG.19614.1	ath-MIR845b-p3_2ss16AT18GT	BraA02g023130.3C
MSTRG.1403.1	ath-MIR845b-p3_2ss16AT18GT	BraA02g023130.3C
MSTRG.19265.1	ath-MIR845b-p3_2ss16AT18GT	BraA02g023130.3C
MSTRG.10845.1	ath-MIR845b-p3_2ss16AT18GT	BraA02g023130.3C
MSTRG.3985.1	ath-miR156a-5p	BraA06g043820.3C
MSTRG.3985.1	ath-miR156a-5p	BraA04g003010.3C
MSTRG.26536.1	ath-miR156g	BraA06g043820.3C
MSTRG.3985.1	ath-miR156g	BraA06g043820.3C
MSTRG.26536.1	ath-miR156g	BraA04g003010.3C
MSTRG.3985.1	ath-miR156g	BraA04g003010.3C
MSTRG.11137.2	ath-miR156h_L+1	BraA06g043820.3C
MSTRG.3985.1	ath-miR156h_L+1	BraA06g043820.3C
MSTRG.20481.1	ath-miR156h_L+1	BraA06g043820.3C
MSTRG.24012.1	ath-miR156h_L+1	BraA06g043820.3C
MSTRG.18587.1	ath-miR156h_L+1	BraA06g043820.3C
MSTRG.25730.1	ath-miR156h_L+1	BraA06g043820.3C
MSTRG.25730.2	ath-miR156h_L+1	BraA06g043820.3C
MSTRG.24012.2	ath-miR156h_L+1	BraA06g043820.3C
MSTRG.11137.2	ath-miR156h_L+1	BraA04g003010.3C
MSTRG.3985.1	ath-miR156h_L+1	BraA04g003010.3C
MSTRG.20481.1	ath-miR156h_L+1	BraA04g003010.3C
MSTRG.24012.1	ath-miR156h_L+1	BraA04g003010.3C
MSTRG.18587.1	ath-miR156h_L+1	BraA04g003010.3C
MSTRG.25730.1	ath-miR156h_L+1	BraA04g003010.3C
MSTRG.25730.2	ath-miR156h_L+1	BraA04g003010.3C
MSTRG.24012.2	ath-miR156h_L+1	BraA04g003010.3C
MSTRG.3985.1	ath-miR156j_L+1_1ss15AC	BraA06g043820.3C
MSTRG.3985.1	ath-miR156j_L+1_1ss15AC	BraA04g003010.3C
MSTRG.3985.1	ath-miR157a-5p	BraA06g043820.3C
MSTRG.3985.1	ath-miR157a-5p	BraA04g003010.3C
MSTRG.18999.4	ath-miR172a	BraA07g016770.3C
MSTRG.23759.2	ath-miR172a	BraA07g016770.3C
MSTRG.23759.1	ath-miR172a	BraA07g016770.3C
MSTRG.18999.1	ath-miR172a	BraA07g016770.3C
MSTRG.23759.3	ath-miR172a	BraA07g016770.3C
MSTRG.18999.2	ath-miR172a	BraA07g016770.3C
MSTRG.2512.1	ath-miR172c_R+1	BraA07g016770.3C
MSTRG.10592.1	ath-miR2936_L-2_1ss3TC	BraA07g039150.3C
MSTRG.3390.1	ath-miR2936_L-2_1ss3TC	BraA07g039150.3C
MSTRG.26472.1	ath-miR2936_L-2_1ss3TC	BraA07g039150.3C
MSTRG.29699.1	ath-miR2936_L-2_1ss3TC	BraA07g039150.3C
MSTRG.14267.1	ath-miR2936_L-2_1ss3TC	BraA07g039150.3C
MSTRG.13268.1	ath-miR393b-3p_1ss16TC	BraA04g029950.3C
MSTRG.24901.1	bna-MIR393-p3	BraA04g029950.3C
MSTRG.11661.1	bna-MIR393-p3	BraA04g029950.3C
MSTRG.11661.2	bna-MIR393-p3	BraA04g029950.3C
MSTRG.8993.1	bna-MIR393-p3	BraA04g029950.3C
MSTRG.7182.1	bna-MIR393-p3	BraA04g029950.3C
MSTRG.14054.1	bna-MIR393-p3	BraA04g029950.3C
MSTRG.8942.1	bna-MIR393-p3	BraA04g029950.3C
MSTRG.2959.1	bna-MIR393-p3	BraA04g029950.3C
MSTRG.13972.1	bna-MIR393-p3	BraA04g029950.3C
MSTRG.18685.1	bna-MIR6034-p3	BraA04g023740.3C
MSTRG.19104.1	bna-MIR6034-p3	BraA04g023740.3C
MSTRG.14860.1	bna-MIR6034-p3	BraA04g023740.3C
MSTRG.1668.1	bna-MIR6034-p3	BraA04g023740.3C
MSTRG.3985.1	bna-miR156a_R-1	BraA06g043820.3C
MSTRG.3985.1	bna-miR156a_R-1	BraA04g003010.3C
MSTRG.3985.1	bna-miR156b	BraA06g043820.3C
MSTRG.3985.1	bna-miR156b	BraA04g003010.3C
MSTRG.18999.4	bna-miR172b	BraA07g016770.3C
MSTRG.23759.2	bna-miR172b	BraA07g016770.3C
MSTRG.23759.1	bna-miR172b	BraA07g016770.3C
MSTRG.18999.1	bna-miR172b	BraA07g016770.3C
MSTRG.23759.3	bna-miR172b	BraA07g016770.3C
MSTRG.18999.2	bna-miR172b	BraA07g016770.3C
MSTRG.2512.1	bna-miR172b	BraA07g016770.3C
MSTRG.25790.2	bra-MIR159a-p5	BraA01g001240.3C
MSTRG.25790.1	bra-MIR159a-p5	BraA01g001240.3C
MSTRG.6579.1	bra-MIR159a-p5	BraA01g001240.3C
MSTRG.18999.4	bra-MIR159a-p5	BraA01g001240.3C
MSTRG.17191.1	bra-MIR159a-p5	BraA01g001240.3C
MSTRG.4984.1	bra-MIR159a-p5	BraA01g001240.3C
MSTRG.14246.3	bra-MIR159a-p5	BraA01g001240.3C
MSTRG.8524.1	bra-MIR159a-p5	BraA01g001240.3C
MSTRG.13821.1	bra-MIR159a-p5	BraA01g001240.3C
MSTRG.8278.1	bra-MIR159a-p5	BraA01g001240.3C
MSTRG.26417.1	bra-MIR159a-p5	BraA01g001240.3C
MSTRG.17133.1	bra-MIR159a-p5	BraA01g001240.3C
MSTRG.26417.2	bra-MIR159a-p5	BraA01g001240.3C
MSTRG.18999.1	bra-MIR159a-p5	BraA01g001240.3C
MSTRG.26417.5	bra-MIR159a-p5	BraA01g001240.3C
MSTRG.26417.3	bra-MIR159a-p5	BraA01g001240.3C
MSTRG.28438.1	bra-MIR159a-p5	BraA01g001240.3C
MSTRG.12055.3	bra-MIR159a-p5	BraA01g001240.3C
MSTRG.18999.2	bra-MIR159a-p5	BraA01g001240.3C
MSTRG.25790.2	bra-MIR159a-p5	BraA06g033670.3C
MSTRG.25790.1	bra-MIR159a-p5	BraA06g033670.3C
MSTRG.6579.1	bra-MIR159a-p5	BraA06g033670.3C
MSTRG.18999.4	bra-MIR159a-p5	BraA06g033670.3C
MSTRG.17191.1	bra-MIR159a-p5	BraA06g033670.3C
MSTRG.4984.1	bra-MIR159a-p5	BraA06g033670.3C
MSTRG.14246.3	bra-MIR159a-p5	BraA06g033670.3C
MSTRG.8524.1	bra-MIR159a-p5	BraA06g033670.3C
MSTRG.13821.1	bra-MIR159a-p5	BraA06g033670.3C
MSTRG.8278.1	bra-MIR159a-p5	BraA06g033670.3C
MSTRG.26417.1	bra-MIR159a-p5	BraA06g033670.3C
MSTRG.17133.1	bra-MIR159a-p5	BraA06g033670.3C
MSTRG.26417.2	bra-MIR159a-p5	BraA06g033670.3C
MSTRG.18999.1	bra-MIR159a-p5	BraA06g033670.3C
MSTRG.26417.5	bra-MIR159a-p5	BraA06g033670.3C
MSTRG.26417.3	bra-MIR159a-p5	BraA06g033670.3C
MSTRG.28438.1	bra-MIR159a-p5	BraA06g033670.3C
MSTRG.12055.3	bra-MIR159a-p5	BraA06g033670.3C
MSTRG.18999.2	bra-MIR159a-p5	BraA06g033670.3C
MSTRG.10117.1	bra-MIR5719-p5_2ss2AT19AC	BraA01g001240.3C
MSTRG.22636.1	bra-MIR5719-p5_2ss2AT19AC	BraA01g001240.3C
MSTRG.20927.1	bra-MIR5719-p5_2ss2AT19AC	BraA01g001240.3C
MSTRG.25313.1	bra-MIR5719-p5_2ss2AT19AC	BraA01g001240.3C
MSTRG.27688.1	bra-MIR5719-p5_2ss2AT19AC	BraA01g001240.3C
MSTRG.25083.1	bra-MIR5719-p5_2ss2AT19AC	BraA01g001240.3C
MSTRG.25083.2	bra-MIR5719-p5_2ss2AT19AC	BraA01g001240.3C
MSTRG.3802.1	bra-MIR5719-p5_2ss2AT19AC	BraA01g001240.3C
MSTRG.11029.2	bra-MIR9569-p3	BraA06g035480.3C
MSTRG.11029.3	bra-MIR9569-p3	BraA06g035480.3C
MSTRG.11029.1	bra-MIR9569-p3	BraA06g035480.3C
MSTRG.11029.5	bra-MIR9569-p3	BraA06g035480.3C
MSTRG.25631.1	bra-MIR9569-p3	BraA06g035480.3C
MSTRG.5336.1	bra-MIR9569-p3	BraA06g035480.3C
MSTRG.93.2	bra-MIR9569-p3	BraA06g035480.3C
MSTRG.93.1	bra-MIR9569-p3	BraA06g035480.3C
MSTRG.1825.1	bra-MIR9569-p3	BraA06g035480.3C
MSTRG.19952.1	bra-MIR9569-p3	BraA06g035480.3C
MSTRG.10159.1	bra-MIR9569-p3	BraA06g035480.3C
MSTRG.3985.1	bra-miR156a-5p	BraA06g043820.3C
MSTRG.3985.1	bra-miR156a-5p	BraA04g003010.3C
MSTRG.18058.1	bra-miR164a	BraA10g029650.3C
MSTRG.18058.1	bra-miR164a	BraA02g043100.3C
MSTRG.18058.1	bra-miR164a	BraA03g044390.3C
MSTRG.18058.1	bra-miR164a	BraA08g000170.3C
MSTRG.18058.1	bra-miR164a	BraA02g002460.3C
MSTRG.18058.1	bra-miR164a	BraA09g053230.3C
MSTRG.18058.1	bra-miR164a	BraA04g028920.3C
MSTRG.18999.4	bra-miR172a	BraA07g016770.3C
MSTRG.23759.2	bra-miR172a	BraA07g016770.3C
MSTRG.23759.1	bra-miR172a	BraA07g016770.3C
MSTRG.18999.1	bra-miR172a	BraA07g016770.3C
MSTRG.23759.3	bra-miR172a	BraA07g016770.3C
MSTRG.18999.2	bra-miR172a	BraA07g016770.3C
MSTRG.18999.4	bra-miR172c-3p	BraA07g016770.3C
MSTRG.23759.2	bra-miR172c-3p	BraA07g016770.3C
MSTRG.23759.1	bra-miR172c-3p	BraA07g016770.3C
MSTRG.18999.1	bra-miR172c-3p	BraA07g016770.3C
MSTRG.23759.3	bra-miR172c-3p	BraA07g016770.3C
MSTRG.18999.2	bra-miR172c-3p	BraA07g016770.3C
MSTRG.2512.1	bra-miR172c-3p	BraA07g016770.3C
MSTRG.18999.4	bra-miR172d-3p	BraA07g016770.3C
MSTRG.23759.2	bra-miR172d-3p	BraA07g016770.3C
MSTRG.23759.1	bra-miR172d-3p	BraA07g016770.3C
MSTRG.18999.1	bra-miR172d-3p	BraA07g016770.3C
MSTRG.23759.3	bra-miR172d-3p	BraA07g016770.3C
MSTRG.18999.2	bra-miR172d-3p	BraA07g016770.3C
MSTRG.2512.1	bra-miR172d-3p	BraA07g016770.3C
MSTRG.7985.2	bra-miR9556-5p_R-2_1ss12AT	BraA07g019830.3C
MSTRG.26536.1	bra-miR9556-5p_R-2_1ss12AT	BraA07g019830.3C
MSTRG.18567.1	bra-miR9556-5p_R-2_1ss12AT	BraA07g019830.3C
MSTRG.16733.1	bra-miR9556-5p_R-2_1ss12AT	BraA07g019830.3C
MSTRG.20223.1	bra-miR9556-5p_R-2_1ss12AT	BraA07g019830.3C
MSTRG.11099.1	bra-miR9556-5p_R-2_1ss12AT	BraA07g019830.3C
MSTRG.26199.1	bra-miR9556-5p_R-2_1ss12AT	BraA07g019830.3C
MSTRG.12623.1	bra-miR9556-5p_R-2_1ss12AT	BraA07g019830.3C
MSTRG.9425.1	bra-miR9556-5p_R-2_1ss12AT	BraA07g019830.3C
MSTRG.18660.1	bra-miR9556-5p_R-2_1ss12AT	BraA07g019830.3C
MSTRG.9968.1	bra-miR9556-5p_R-2_1ss12AT	BraA07g019830.3C
MSTRG.25845.1	bra-miR9556-5p_R-2_1ss12AT	BraA07g019830.3C
MSTRG.8486.1	bra-miR9556-5p_R-2_1ss12AT	BraA07g019830.3C
MSTRG.8415.1	bra-miR9568-5p_L-2R+1	BraA02g024390.3C
MSTRG.17134.2	bra-miR9568-5p_L-2R+1	BraA02g024390.3C
MSTRG.25083.1	bra-miR9568-5p_L-2R+1	BraA02g024390.3C
MSTRG.25083.2	bra-miR9568-5p_L-2R+1	BraA02g024390.3C
MSTRG.3802.1	bra-miR9568-5p_L-2R+1	BraA02g024390.3C
MSTRG.18999.4	cas-MIR172d-p3	BraA07g016770.3C
MSTRG.23759.2	cas-MIR172d-p3	BraA07g016770.3C
MSTRG.23759.1	cas-MIR172d-p3	BraA07g016770.3C
MSTRG.18999.1	cas-MIR172d-p3	BraA07g016770.3C
MSTRG.23759.3	cas-MIR172d-p3	BraA07g016770.3C
MSTRG.18999.2	cas-MIR172d-p3	BraA07g016770.3C
MSTRG.2512.1	cas-MIR172d-p3	BraA07g016770.3C
MSTRG.18999.4	cas-miR172a-3p	BraA07g016770.3C
MSTRG.23759.2	cas-miR172a-3p	BraA07g016770.3C
MSTRG.23759.1	cas-miR172a-3p	BraA07g016770.3C
MSTRG.18999.1	cas-miR172a-3p	BraA07g016770.3C
MSTRG.23759.3	cas-miR172a-3p	BraA07g016770.3C
MSTRG.18999.2	cas-miR172a-3p	BraA07g016770.3C
MSTRG.4749.1	ghr-MIR166b-p5	BraA02g036660.3C
MSTRG.8415.1	ghr-MIR166b-p5	BraA02g036660.3C
MSTRG.11915.1	ghr-MIR166b-p5	BraA02g036660.3C
MSTRG.16961.1	ghr-MIR166b-p5	BraA02g036660.3C
MSTRG.19665.1	gma-MIR5368-p3_1ss5CA	BraA09g053910.3C
MSTRG.4628.2	gma-MIR5368-p3_1ss5CA	BraA09g053910.3C
MSTRG.29876.1	gma-MIR5368-p3_1ss5CA	BraA09g053910.3C
MSTRG.5299.1	gma-MIR5368-p3_1ss5CA	BraA09g053910.3C
MSTRG.25455.1	gma-MIR5368-p3_1ss5CA	BraA09g053910.3C
MSTRG.12538.1	gma-MIR5368-p3_1ss5CA	BraA09g053910.3C
MSTRG.12538.2	gma-MIR5368-p3_1ss5CA	BraA09g053910.3C
MSTRG.2133.1	gma-MIR5368-p3_1ss5CA	BraA09g053910.3C
MSTRG.24707.1	gma-MIR5368-p3_1ss5CA	BraA09g053910.3C
MSTRG.5165.1	gma-MIR5368-p3_1ss5CA	BraA09g053910.3C
MSTRG.25142.1	gma-MIR5368-p3_1ss5CA	BraA09g053910.3C
MSTRG.17860.1	gma-MIR5368-p3_1ss5CA	BraA09g053910.3C
MSTRG.24324.1	gma-MIR5368-p3_1ss5CA	BraA09g053910.3C
MSTRG.28936.1	gma-MIR5368-p3_1ss5CA	BraA09g053910.3C
MSTRG.6222.1	gma-MIR5368-p3_1ss5CA	BraA09g053910.3C
MSTRG.18642.1	gma-MIR5368-p3_1ss5CA	BraA09g053910.3C
MSTRG.25522.1	gma-MIR5368-p3_1ss5CA	BraA09g053910.3C
MSTRG.2584.1	gma-MIR5368-p3_1ss5CA	BraA09g053910.3C
MSTRG.14909.1	gma-miR156a_R+1	BraA06g043820.3C
MSTRG.3985.1	gma-miR156a_R+1	BraA06g043820.3C
MSTRG.5547.1	gma-miR156a_R+1	BraA06g043820.3C
MSTRG.14909.1	gma-miR156a_R+1	BraA04g003010.3C
MSTRG.3985.1	gma-miR156a_R+1	BraA04g003010.3C
MSTRG.5547.1	gma-miR156a_R+1	BraA04g003010.3C
MSTRG.3985.1	gma-miR156c_2ss1TG12TA	BraA06g043820.3C
MSTRG.25730.1	gma-miR156c_2ss1TG12TA	BraA06g043820.3C
MSTRG.29903.1	gma-miR156c_2ss1TG12TA	BraA06g043820.3C
MSTRG.25730.2	gma-miR156c_2ss1TG12TA	BraA06g043820.3C
MSTRG.3985.1	gma-miR156c_2ss1TG12TA	BraA04g003010.3C
MSTRG.25730.1	gma-miR156c_2ss1TG12TA	BraA04g003010.3C
MSTRG.29903.1	gma-miR156c_2ss1TG12TA	BraA04g003010.3C
MSTRG.25730.2	gma-miR156c_2ss1TG12TA	BraA04g003010.3C
MSTRG.3985.1	gma-miR156p_2ss1TG15GA	BraA06g043820.3C
MSTRG.25730.1	gma-miR156p_2ss1TG15GA	BraA06g043820.3C
MSTRG.29903.1	gma-miR156p_2ss1TG15GA	BraA06g043820.3C
MSTRG.25730.2	gma-miR156p_2ss1TG15GA	BraA06g043820.3C
MSTRG.3985.1	gma-miR156p_2ss1TG15GA	BraA04g003010.3C
MSTRG.25730.1	gma-miR156p_2ss1TG15GA	BraA04g003010.3C
MSTRG.29903.1	gma-miR156p_2ss1TG15GA	BraA04g003010.3C
MSTRG.25730.2	gma-miR156p_2ss1TG15GA	BraA04g003010.3C
MSTRG.2512.1	lja-miR172a_R+1	BraA07g016770.3C
MSTRG.13594.1	lus-miR172j_L+1R-1_1ss2GT	BraA06g002340.3C
MSTRG.11083.1	lus-miR172j_L+1R-1_1ss2GT	BraA06g002340.3C
MSTRG.11759.1	lus-miR172j_L+1R-1_1ss2GT	BraA06g002340.3C
MSTRG.14514.1	mdm-miR391_L-1R+1	BraA04g026480.3C
MSTRG.19293.1	mtr-miR172b_1ss21TA	BraA07g016770.3C
MSTRG.18999.4	mtr-miR172b_1ss21TA	BraA07g016770.3C
MSTRG.9160.1	mtr-miR172b_1ss21TA	BraA07g016770.3C
MSTRG.23759.2	mtr-miR172b_1ss21TA	BraA07g016770.3C
MSTRG.23759.1	mtr-miR172b_1ss21TA	BraA07g016770.3C
MSTRG.18999.1	mtr-miR172b_1ss21TA	BraA07g016770.3C
MSTRG.23759.3	mtr-miR172b_1ss21TA	BraA07g016770.3C
MSTRG.18999.2	mtr-miR172b_1ss21TA	BraA07g016770.3C
MSTRG.11940.1	peu-MIR2916-p3_2ss11CT17GC	BraA04g023740.3C
MSTRG.3985.1	ptc-miR156l_2ss1TG13GA	BraA06g043820.3C
MSTRG.29903.1	ptc-miR156l_2ss1TG13GA	BraA06g043820.3C
MSTRG.2086.1	ptc-miR156l_2ss1TG13GA	BraA06g043820.3C
MSTRG.21723.1	ptc-miR156l_2ss1TG13GA	BraA06g043820.3C
MSTRG.21723.2	ptc-miR156l_2ss1TG13GA	BraA06g043820.3C
MSTRG.3985.1	ptc-miR156l_2ss1TG13GA	BraA04g003010.3C
MSTRG.29903.1	ptc-miR156l_2ss1TG13GA	BraA04g003010.3C
MSTRG.2086.1	ptc-miR156l_2ss1TG13GA	BraA04g003010.3C
MSTRG.21723.1	ptc-miR156l_2ss1TG13GA	BraA04g003010.3C
MSTRG.21723.2	ptc-miR156l_2ss1TG13GA	BraA04g003010.3C
circRNA113	PC-3p-312438_6	BraA10g004630.3C
circRNA113	PC-3p-312438_6	BraA07g040260.3C
circRNA78	PC-3p-38634_49	BraA08g018000.3C
circRNA146	ath-MIR845b-p3_2ss16AT18GT	BraA02g023130.3C
circRNA106	ath-MIR845b-p3_2ss16AT18GT	BraA02g023130.3C
circRNA161	ath-MIR845b-p3_2ss16AT18GT	BraA02g023130.3C
circRNA160	ath-miR156h_L+1	BraA06g043820.3C
circRNA160	ath-miR156h_L+1	BraA04g003010.3C
circRNA160	ath-miR157a-5p	BraA06g043820.3C
circRNA160	ath-miR157a-5p	BraA04g003010.3C
circRNA21	ath-miR164a_1ss21AT	BraA08g000170.3C
circRNA21	ath-miR164a_1ss21AT	BraA10g029650.3C
circRNA21	ath-miR164a_1ss21AT	BraA02g002460.3C
circRNA21	ath-miR164a_1ss21AT	BraA02g043100.3C
circRNA21	ath-miR164a_1ss21AT	BraA03g044390.3C
circRNA21	ath-miR164a_1ss21AT	BraA09g053230.3C
circRNA160	bna-miR156b	BraA06g043820.3C
circRNA160	bna-miR156b	BraA04g003010.3C
circRNA160	bra-MIR159a-p5	BraA01g001240.3C
circRNA137	bra-MIR159a-p5	BraA01g001240.3C
circRNA48	bra-MIR159a-p5	BraA01g001240.3C
circRNA160	bra-MIR159a-p5	BraA06g033670.3C
circRNA137	bra-MIR159a-p5	BraA06g033670.3C
circRNA48	bra-MIR159a-p5	BraA06g033670.3C
circRNA158	bra-MIR5719-p5_2ss2AT19AC	BraA01g001240.3C
circRNA105	bra-MIR9569-p3	BraA06g035480.3C
circRNA98	bra-miR9556-5p_R-2_1ss12AT	BraA07g019830.3C
circRNA113	bra-miR9556-5p_R-2_1ss12AT	BraA07g019830.3C
circRNA80	bra-miR9556-5p_R-2_1ss12AT	BraA07g019830.3C
circRNA74	bra-miR9568-5p_L-2R+1	BraA02g024390.3C
circRNA75	ghr-MIR166b-p5	BraA02g036660.3C
circRNA150	ghr-MIR166b-p5	BraA02g036660.3C
circRNA134	mdm-miR391_L-1R+1	BraA04g026480.3C
circRNA21	mtr-miR164a_1ss21AT	BraA08g000170.3C
circRNA21	mtr-miR164a_1ss21AT	BraA10g029650.3C
circRNA21	mtr-miR164a_1ss21AT	BraA02g002460.3C
circRNA21	mtr-miR164a_1ss21AT	BraA02g043100.3C
circRNA21	mtr-miR164a_1ss21AT	BraA03g044390.3C
circRNA21	mtr-miR164a_1ss21AT	BraA09g053230.3C
circRNA75	nta-MIR172a-p5_1ss4GT	BraA10g022680.3C
