# Supplementary material for: Whole-transcriptome analysis and construction of an anther development-related ceRNA network in Chinese cabbage (Brassica campestris L. ssp. pekinensis)
Source: Sci Rep. 2022 Feb 17;12:2667. doi: 10.1038/s41598-022-06556-2 (PMC8854722; doi:10.1038/s41598-022-06556-2)
Supplement: Supplementary file 17 — Supplementary Information 17. [file 41598_2022_6556_MOESM17_ESM.xls]

## Sheet: Sheet1
Table S12 Primers used for qRT-PCR
RNA ID	Primer sequence
bra-miR160a-3p-RT	ACACTCCAGCTGGGTTGCAGCACATTT
bra-miR164b-5p-RT	ACACTCCAGCTGGGGCGTATGAGGAGC
bra-miR2111-3p-RT	ACACTCCAGCTGGGTGGAGAAGCAGGG
PC-3p-138330_13-RT	ACACTCCAGCTGGGTTTCATCTTAGAGA
PC-5p-900044_3-RT	ACACTCCAGCTGGGGACCTCAGGATGC
PC-5p-17265_106-RT	ACACTCCAGCTGGGTAGTAGAAGACTTC
ath-MIR829-p5-RT	ACACTCCAGCTGGGTTTCCCGTTAACT
	Forward (5′-3′)	Reverse (5′-3′)
BraA08g009550.3C	GCGTCTCCATTGCCTTACCT	CTCTTCTTCTCCGACCAATCC
BraA06g033670.3C	ATACCGATGTGCTGGTTTTGG	TCTCAGCCCCTGTGTCTGTTAG
BraA07g016200.3C	TTTGACCAGTTCAGTCCCTTG	GTGACTGGACATCTTGGGTGA
BraA06g008490.3C	GCTCTGTTTGAGAAAGCGGTA	AATCTCCACACTTTCCCCGT
BraA01g017330.3C	TTAGACACCACCACTCCACGA	AAGAAAATGAACCACCTTGCTC
BraA10g030180.3C	CTGAAGACCAAGGCTCTACCC	AGGCGACAGGAACCACAGA
BraA05g031610.3C	CAGCCCAAGGGACAGGAA	TTCCATTTCTGCGAGAGGGT
MSTRG.1758.1	AATGGAGACGGACCCAGTGA	TTCACGCCTCAGGACAACTACT
MSTRG.26417.1	ATTTACCTTTGTCTTCTCGCCTT	TCTCTTGAAACTTTACTATGGGCTT
MSTRG.28438.1	ATCCATAGCCGTTGTGTTAGAGA	AAGTTTATCGTTGACCGTAGTGG
MSTRG.6184.1	ATCTCGTGCTTCATTATCTGGTC	ATTCTATTTGTTCTTCACTTCCCAC
MSTRG.6222.1	TTCCCTTTGCCTCTGATGACT	GAGGAAGAAACGGAACACGAA
MSTRG.18408.1	CAACCTTGCGAACAATAGAAACA	AACCATTGTCCTTCTCAGTTGCT
MSTRG.20223.1	CAGTAAGAGAAGCAGACAGCGAA	ATACTTTCTGAGTGGTGCCCTG
circRNA160	CTAACTCTCTCTGCCATTGCTCA	GCAGCGTCGTTGTAGTTCCTTA
circRNA137	ACAAGAATGAAGTCAATGGAGGA	AAGGTTGGACTTGAAACTGCTC
circRNA70	GCATCTTGCTTCGCTATCAGG	CTGCTACTGTGTGCGTCTCAAG
circRNA25	CGGGTAGATTTGATAGGCATAA	ATCATCACAACCCTTTACATCCT
circRNA21	TGGTGATTGAATACAGTGGAGAA	GGTTCCTTTCGTCCTCTTCTTC
circRNA105	AACCGAAAACAAGTTGGCTG	GGCGAAGAGGGTAATCTACTGAC
circRNA150	GCACCAGTTTCAAATGCTCGT	CAGTTCTTCTTCTGATGACCACAAT
bra-miR160a-3p	ACACTCCAGCTGGGGCGTATGAGGAGC	TGGTGTCGTGGAGTCG
bra-miR164b-5p	ACACTCCAGCTGGGTGGAGAAGCAGGG	TGGTGTCGTGGAGTCG
bra-miR2111-3p	ACACTCCAGCTGGGGACCTCAGGATGC	TGGTGTCGTGGAGTCG
PC-3p-138330_13	ACACTCCAGCTGGGTAGTAGAAGACTTC	TGGTGTCGTGGAGTCG
PC-5p-900044_3	ACACTCCAGCTGGGTTTCCCGTTAACT	TGGTGTCGTGGAGTCG
PC-5p-17265_106	ACACTCCAGCTGGGAGAAACTGTCTCT	TGGTGTCGTGGAGTCG
ath-MIR829-p5	ACACTCCAGCTGGGACTTTGAAAC	TGGTGTCGTGGAGTCG
BraA09g005520.3C	CGGGAAAAATGTGTATGGTGA	TGCCACAGGCTATGGAACA
BraA01g044980.3C	TATTGCTTTTGGTCGTTGTCC	CCTTGAGTGCTCGTTTTCTTG
BraA06g036460.3C	TGGTTCAAAGTTTACTGGCAAG	TTTTTTGTTCTGCTGTCACCG
BraA05g041890.3C	TGATGCTAACGGAGATGGAAA	AGCACTTGCGAAATCAGAAAA
BraA04g030880.3C	GTGATGAGCATTCGTTGTTCCT	ATCACTCCCTCCACCTCGG
BraA02g023130.3C	TCAACAGGCACCTTCGGAGT	TTCTATTGTCTTCTGGTGGTTCTGT
U6	CTCGCTTCGGCAGCACA	AACGCTTCACGAATTTGCGT
Actin	CGAAACAACTTACAACTCCA	CTCTTTGCTCATACGGTCA
